# Supplementary material for: Evidence of peripheral olfactory impairment in the domestic silkworms: insight from the comparative transcriptome and population genetics
Source: BMC Genomics. 2018 Nov 1;19:788. doi: 10.1186/s12864-018-5172-1 (PMC6211594; doi:10.1186/s12864-018-5172-1)
Supplement: Supplementary file 3 — Table S3. Summary of the clean reads mapped to the silkworm reference genome. (XLSX 11 kb) [file 12864_2018_5172_MOESM3_ESM.xlsx]

## Sheet: Table S3
Table S3 Summary of the clean reads mapped to the silkworm reference genome
Sample name	D_M		D_F		W_M		W_F
	D_M_R1	D_M_R2	D_F_R1	D_F_R2	W_M_R1	W_M_R2	W_F_R1	W_F_R2
Total clean reads	52622528	61274458	49176764	51499918	57698658	55644410	65824210	58491304
Overall read mapping rate	38046087 (72.3%)	32076013 (52.3%)	36293402 (73.8%)	27229169 (52.9%)	39603080 (68.6%)	40640804(70.2%)	41985853 (63.8%)	39216159 (67.0%)
Multiple mapped	303500 (0.8%)	413030 (1.3%)	327210 (0.9%)	297658 (1.1%)	1528448 (3.9%)	225378 ( 0.6%)	1525980 ( 3.7%)	278662 ( 0.7%)
Read-1	19207810 (73.0%)	16265658 (53.1%)	18194083 (74.0%)	13875688 (53.9%)	20034605 (69.4%)	20320402 (73.0%)	21196805 (64.4%)	20457972 (70.0%)
Read-2	18840243 (71.6%)	15810355 (51.6%)	18099319 (73.6%)	13353481 (51.9%)	19568475 (67.8%)	18733494 (67.3%)	20789048 (63.2%)	18758187 (64.1%)
Concordant pair alignment rate	17450784 (66.3%)	13910725 (45.4%)	16845268 (68.5%)	11689377 (45.4%)	16164291 (56.0%)	14466611 (52.0%)	17161679 (52.1%)	14165945 (48.4%)
