# Supplementary material for: Evidence of peripheral olfactory impairment in the domestic silkworms: insight from the comparative transcriptome and population genetics
Source: BMC Genomics. 2018 Nov 1;19:788. doi: 10.1186/s12864-018-5172-1 (PMC6211594; doi:10.1186/s12864-018-5172-1)
Supplement: Supplementary file 4 — Table S4. Expression levels of all genes across the four antennal samples. The accession number with “BGIBMGA” was from SilkDB (http://www.silkdb.org/silkdb/), and the others from GenBank in NCBI. A BLAST search was conducted using the all unique transcripts as query sequences against the protein non-redundant (nr) database in NCBI. The best BLAST hits and E-values are listed. (XLSX 2319 kb) [file 12864_2018_5172_MOESM4_ESM.xlsx]

## Sheet: Table S4
Gene name	Accession number	D_M	D_F	W_M	W_F	Blast against nr database
						E-value	Best hits
Olfactory genes expressed in antennae
BmOR1	AB059431	330.875	0.0777788	910.871	0.289497	0	CAI43910.1,olfactory receptor-1 [Bombyx mori]
BmOR10	BK005920	0.808938	1.27035	4.69611	4.95038	0	BAF31197.1,candidate olfactory receptor [Bombyx mori]
BmOR11	AB472093	1.09789	0.906381	1.25238	1.35125	0	NP_001166604.1,olfactory receptor 11 [Bombyx mori] &gt;lcl|BAH66310.1 olfactory receptor [Bombyx mori]
BmOR12	AB472094	0.0315187	0.0368396	1.90523	4.44425	0	BAH66311.1,olfactory receptor [Bombyx mori]
BmOR13	AB472095	5.36081	12.5826	6.51721	17.4095	0	NP_001166603.1,olfactory receptor 13 [Bombyx mori] &gt;lcl|XP_012551051.1 PREDICTED: olfactory receptor 13 isoform X1 [Bombyx mori] &gt;lcl|BAH66312.1 olfactory receptor [Bombyx mori]
BmOR14	AB472096	1.01754	1.67865	3.43101	5.61545	0	NP_001166602.1,olfactory receptor 14 [Bombyx mori] &gt;lcl|BAH66313.1 olfactory receptor [Bombyx mori]
BmOR15	BK005924	0.752012	3.229	1.99757	3.51298	0	DAA05974.1,TPA_exp: odorant receptor 15 [Bombyx mori]
BmOR18	AB472099	0.915312	1.27802	2.9036	3.70726	0	NP_001166895.1,olfactory receptor 18 [Bombyx mori] &gt;lcl|BAH66316.1 olfactory receptor [Bombyx mori]
BmOR19	BK005927	0.0545064	28.6343	0.346182	38.3909	0	DAA05977.1,TPA_exp: odorant receptor 19 [Bombyx mori]
BmOR2	AB100454	197.916	148.092	313.405	170.929	0	NP_001037060.1,olfactory receptor 2 [Bombyx mori] &gt;lcl|CAD88206.1 putative chemosensory receptor 2 [Bombyx mori] &gt;lcl|BAD69585.1 putative odorant receptor [Bombyx mori]
BmOR21	AB472101	0.141844	0	0.297543	1.07237	0	BAH66318.1,olfactory receptor [Bombyx mori]
BmOR22	AB472102	4.93884	10.3843	3.17774	8.83376	0	NP_001166613.1,olfactory receptor 22 [Bombyx mori] &gt;lcl|BAH66319.1 olfactory receptor [Bombyx mori]
BmOR26	AB472106	3.60875	4.24524	4.46132	3.64298	6.75e-148	BAH66323.1,olfactory receptor, partial [Bombyx mori]
BmOR27	AB472107	0.571512	1.34919	0.813695	1.81923	0	NP_001166893.1,olfactory receptor 27 [Bombyx mori] &gt;lcl|BAH66324.1 olfactory receptor [Bombyx mori]
BmOR29	AB472109	5.16264	7.66529	9.55346	12.2473	0	NP_001166894.1,olfactory receptor 29 [Bombyx mori] &gt;lcl|BAH66326.1 olfactory receptor [Bombyx mori]
BmOR3	AB186505	198.563	0.217168	557.624	0.282389	0	NP_001036925.1,olfactory receptor 3 [Bombyx mori] &gt;lcl|BAD89567.1 olfactory receptor-like receptor [Bombyx mori] &gt;lcl|CAI43911.1 olfactory receptor-3 [Bombyx mori]
BmOR30	AB472110	0	0.63071	0	9.05327	0	DAA05986.1,TPA_exp: odorant receptor 30 [Bombyx mori]
BmOR32	AB472111	1.44785	3.86046	2.96542	6.54312	0	BAH66328.1,olfactory receptor, partial [Bombyx mori]
BmOR33	AB472112	9.04022	1.05935	7.05293	0.379274	0	BAH66329.1,olfactory receptor, partial [Bombyx mori]
BmOR34	AB472113	0.0436382	0	4.61929	0.0625009	0	BAH66329.1,olfactory receptor, partial [Bombyx mori]
BmOR35	AB472114	7.86503	13.9138	19.4716	24.9506	0	XP_012543927.1,PREDICTED: olfactory receptor 35 isoform X1 [Bombyx mori]
BmOR36	AB472115	0.614088	0.804325	2.26606	3.08639	0	DAA05992.1,TPA_exp: odorant receptor 36 [Bombyx mori]
BmOR37	AB472116	12.1774	26.6811	40.3099	43.142	0	BAH66334.1,olfactory receptor, partial [Bombyx mori]
BmOR38	AB472117	11.9048	29.4547	8.60984	16.0187	0	BAH66335.1,olfactory receptor [Bombyx mori]
BmOR39	AB472118	11.8967	22.6788	0.777517	1.36847	0	NP_001116807.1,olfactory receptor 39 [Bombyx mori] &gt;lcl|BAG12815.1 olfactory receptor-like receptor [Bombyx mori] &gt;lcl|BAH66336.1 olfactory receptor [Bombyx mori]
BmOR4	AB186506	0.31016	0.0523253	1.84334	0.0248295	0	NP_001036926.1,olfactory receptor 4 [Bombyx mori] &gt;lcl|BAD89568.1 olfactory receptor-like receptor [Bombyx mori]
BmOR41	BK005947	4.16871	4.63075	2.9038	3.61036	0	DAA05997.1,TPA_exp: odorant receptor 41 [Bombyx mori]
BmOR42	AB472120	4.59219	8.77553	8.37153	11.3834	0	DAA05998.1,TPA_exp: odorant receptor 42 [Bombyx mori]
BmOR44	AB472121	1.74372	1.53502	6.373	5.57345	0	XP_012548737.1,PREDICTED: olfactory receptor 44 isoform X1 [Bombyx mori]
BmOR45	AB472122	9.97561	60.9218	18.4615	106.365	0	XP_012545174.1,PREDICTED: olfactory receptor 45 isoform X1 [Bombyx mori] &gt;lcl|BAG12817.1 olfactory receptor-like receptor [Bombyx mori] &gt;lcl|BAH66340.1 olfactory receptor [Bombyx mori]
BmOR46	AB472123	0.328771	7.90247	0.945313	9.18354	0	NP_001155299.1,olfactory receptor 46 [Bombyx mori] &gt;lcl|BAH66341.1 olfactory receptor [Bombyx mori]
BmOR47	AB472124	9.28685	42.5635	0.348708	0.569077	0	BAH66342.1,olfactory receptor [Bombyx mori]
BmOR48	AB472125	1.21283	10.226	13.8648	67.1787	0	XP_012548049.1,PREDICTED: olfactory receptor-like isoform X1 [Bombyx mori]
BmOR5	AB186507	3.25515	0.157767	1.32978	0.0885197	0	CAI43912.1,olfactory receptor-4 [Bombyx mori]
BmOR51	AB472128	1.26836	2.4988	4.10424	6.65567	5.87e-164	XP_004927175.1,PREDICTED: odorant receptor Or1-like [Bombyx mori]
BmOR52	AB472129	1.28288	1.44453	3.23946	3.91214	0	XP_012552253.1,PREDICTED: putative odorant receptor 85e [Bombyx mori]
BmOR53	AB472130	2.15469	4.34345	5.03507	5.58157	0	XP_012550237.1,PREDICTED: olfactory receptor 53 isoform X1 [Bombyx mori]
BmOR54	AB472131	1.09559	0.854073	2.18631	1.89268	0	NP_001166616.1,olfactory receptor 54 [Bombyx mori] &gt;lcl|BAH66348.1 olfactory receptor [Bombyx mori]
BmOR56	AB472133	0.181576	0.26103	9.4087	7.261	0	NP_001166617.1,olfactory receptor 56 [Bombyx mori] &gt;lcl|BAH66350.1 olfactory receptor [Bombyx mori]
BmOR57	AB472134	10.6461	45.4905	51.5461	248.509	0	BAH66351.1,olfactory receptor [Bombyx mori]
BmOR58	AB472135	2.22045	15.4459	0.73832	1.71468	2.04e-89	NP_001166618.1,olfactory receptor 58 [Bombyx mori] &gt;lcl|BAH66352.1 olfactory receptor [Bombyx mori]
BmOR59	AB472136	3.92354	2.32867	12.0526	9.47938	0	NP_001166611.1,olfactory receptor 59 [Bombyx mori] &gt;lcl|BAH66353.1 olfactory receptor [Bombyx mori]
BmOR6	AB186508	12.5562	0.0121181	14.3898	0.129182	0	XP_012548542.1,PREDICTED: olfactory receptor 6 isoform X1 [Bombyx mori]
BmOR60	AB472137	0.91981	1.84507	3.26293	4.81827	0	NP_001155301.1,olfactory receptor 60 [Bombyx mori] &gt;lcl|BAH66354.1 olfactory receptor [Bombyx mori]
BmOR61	AB472138	6.26995	19.8899	18.3446	34.4993	0	NP_001166619.1,olfactory receptor 61 [Bombyx mori] &gt;lcl|BAH66355.1 olfactory receptor [Bombyx mori]
BmOR62	AB472139	0.093112	0	2.15934	0.0466325	9.53e-161	XP_004934200.1,PREDICTED: uncharacterized protein LOC101744590 [Bombyx mori]
BmOR64	AB472141	7.80516	12.3127	11.338	14.8075	1.06e-163	AII01083.1,odorant receptor [Dendrolimus kikuchii]
BmOR65	AB472142	0.711617	1.04137	0.971083	1.47895	7.71e-165	NP_001166622.1,olfactory receptor 65 [Bombyx mori] &gt;lcl|BAH66360.1 olfactory receptor [Bombyx mori]
BmOR66	AB472143	0.742488	0.833554	0.639387	1.13694	7.51e-142	BAH66361.1,olfactory receptor [Bombyx mori]
BmOR67	AB472144	7.5565	11.4981	7.75316	8.17428	2.97e-98	BAH66362.1,olfactory receptor [Bombyx mori]
BmOR68	AB472145	10.5619	1.43459	14.6529	0.207744	7.5e-79	BAH66363.1,olfactory receptor [Bombyx mori]
BmOR69	-	5.04444	5.28156	5.4265	6.16125	0	XP_004928758.1,PREDICTED: odorant receptor 4-like [Bombyx mori]
BmOR7	AJ874109	4.8565	0.05453	7.65078	0.105203	0	NP_001106227.1,olfactory receptor 7 [Bombyx mori] &gt;lcl|CAI43913.1 olfactory receptor-5 [Bombyx mori]
BmOR71	-	1.05072	0.669073	0.0190643	0.0374654	0	XP_011559211.1,PREDICTED: odorant receptor 4-like [Plutella xylostella]
BmOR72	BGIBMGA008600	1.35944	1.36901	1.73951	7.14541	2.66e-166	XP_012545320.1,PREDICTED: odorant receptor 4-like [Bombyx mori]
BmOR74	-	0.0919356	0.994516	2.86405	6.31142	9.28e-63	XP_012547463,PREDICTED: putative odorant receptor 85d [Bombyx mori]
BmOR75	-	0.579897	0.484947	9.29733	15.0161	1.47e-165	XP_012545317,PREDICTED: odorant receptor 4-like [Bombyx mori]
BmOR76	-	1.45783	3.63699	1.27931	2.38071	2e-67	AII01045.1,odorant receptor [Dendrolimus houi]
BmOR77	BGIBMGA013064	5.06896	16.0771	5.46177	7.91841	0	XP_004929099,PREDICTED: odorant receptor 4-like [Bombyx mori]
BmOR78	-	0.0996375	3.67436	0.0235017	4.15052	5.08e-177	XP_012548565,PREDICTED: putative odorant receptor 85d [Bombyx mori]
BmOR79	BGIBMGA014003	1.90557	4.65041	4.0129	6.12737	0	NP_001159623,olfactory receptor-like [Bombyx mori] &gt;gi|197322776|gb|ACH69152.1| olfactory receptor 49 [Bombyx mori]
BmOR80	-	0.780483	1.12396	2.69425	4.23846	3e-139	BAR43488.1,putative olfactory receptor 46 [Ostrinia furnacalis]
BmOR9	AB472092	2.18322	2.15578	3.66291	2.96586	0	BAH66309.1,olfactory receptor [Bombyx mori]
BmOBP10	XM_004928174.2	3.92469	8.63314	0.112497	0.147342	1.09e-104	XP_004928231.1,PREDICTED: uncharacterized protein LOC101743545 [Bombyx mori]
BmOBP11	BGIBMGA008354	3028.9	1889.18	556.626	736.216	1.57e-98	XP_012547442.1,PREDICTED: odorant-binding protein 6 isoform X1 [Bombyx mori]
BmOBP12	NM_001160192.1	3.46663	3.6183	0.501338	0.676614	0	AFY12622.1,reverse transcriptase, partial [Bombyx mori]
BmOBP13	BGIBMGA008353	162.099	366.958	151.925	231.091	1.88e-89	XP_004928234.1,PREDICTED: uncharacterized protein LOC101743939 [Bombyx mori]
BmOBP14	NM_001146713.1	3722.23	2444.3	7517.48	4154.03	1.86e-81	NP_001140185.1,odorant-binding protein 1 [Bombyx mori] &gt;lcl|CAS90125.1 odorant-binding protein 1 [Bombyx mori]
BmOBP15	BGIBMGA008352	123.265	381.357	345.686	1332.09	6.28e-63	KPJ06553.1,General odorant-binding protein 19a [Papilio machaon]
BmOBP16	XM_004928179.2	95.943	326.727	71.2597	166.503	1.92e-99	XP_004928236.1,PREDICTED: general odorant-binding protein 19a-like [Bombyx mori]
BmOBP17	BGIBMGA008351	725.227	1685.81	1678.68	3227.21	3.54e-83	XP_004928238.1,PREDICTED: general odorant-binding protein 72-like [Bombyx mori]
BmOBP18	BGIBMGA008474	22.014	38.1376	48.2283	106.156	1.88e-80	XP_004928237.1,PREDICTED: general odorant-binding protein 72-like [Bombyx mori]
BmOBP19	NM_001146716.1	14.328	16.0774	4.4444	5.32392	9.43e-80	XP_012547441.1,PREDICTED: odorant-binding protein 4 isoform X1 [Bombyx mori]
BmOBP20	BGIBMGA002308	9070.33	8911.3	18844.6	14925.1	4.31e-92	NP_001037500.1,antennal binding protein X precursor [Bombyx mori] &gt;lcl|CAA64446.1 Antennal binding protein X [Bombyx mori]
BmOBP21	BGIBMGA003463	54.1104	97.9469	494.86	773.277	1.35e-92	KPJ16712.1,Gamma-interferon-inducible lysosomal thiol reductase [Papilio machaon]
BmOBP22	BGIBMGA002630	84.6575	117.284	72.4331	56.6386	1.16e-93	XP_004932340.1,PREDICTED: general odorant-binding protein 83a-like [Bombyx mori]
BmOBP23	BGIBMGA002629	188.595	82.4407	443.894	274.687	3.66e-78	NP_001153665.1,odorant binding protein LOC100301497 precursor [Bombyx mori] &gt;lcl|BAH36760.1 odorant binding protein [Bombyx mori]
BmOBP27	BGIBMGA002626	22487.9	21370.1	15469.3	13832	1.66e-91	NP_001106744.1,antennal binding protein precursor [Bombyx mori] &gt;lcl|ABD36353.1 antennal binding protein [Bombyx mori]
BmOBP28	XM_004933808.2	78.1563	72.7124	25.5381	26.24	3.4e-70	XP_004933865.1,PREDICTED: general odorant-binding protein 83a-like [Bombyx mori]
BmOBP29	BGIBMGA010039	0.853727	0.875887	33.7679	52.2705	4.86e-85	XP_004923270.1,PREDICTED: uncharacterized protein LOC101739718 [Bombyx mori]
BmOBP30	BGIBMGA010011	1.06637	2.43345	0.703005	1.46115	2.32e-118	XP_004923303.1,PREDICTED: uncharacterized protein LOC101744692 [Bombyx mori]
BmOBP31	BGIBMGA010010	3106.78	3764.06	934.186	2344.97	1.89e-87	NP_001040212.1,sericotropin precursor [Bombyx mori] &gt;lcl|ABD36253.1 sericotropin [Bombyx mori]
BmOBP35	XM_012696183.1	0.924968	0.764665	1.2329	1.03695	1.91e-108	XP_012551637.1,PREDICTED: uncharacterized protein LOC101736646 [Bombyx mori]
BmOBP37	BGIBMGA009366	0.205074	0	1.5636	3.21665	4.87e-105	NP_001140187.1,odorant-binding protein 3 precursor [Bombyx mori] &gt;lcl|CAS90127.1 odorant-binding protein 3 precursor [Bombyx mori]
BmOBP38	BGIBMGA013247	992.163	2033.3	759.761	1173.36	2.74e-99	CAS90131.1,odorant-binding protein 7 precursor [Bombyx mori]
BmOBP39	BGIBMGA000225	6.50932	3.23846	5.25072	5.33663	7.22e-92	XP_004931990.1,PREDICTED: general odorant-binding protein 70 [Bombyx mori]
BmOBP41	BGIBMGA011276	61.0925	68.5471	65.6323	93.6403	9.64e-123	XP_004930711.1,PREDICTED: uncharacterized protein LOC101744811 [Bombyx mori]
BmOBP42	BGIBMGA011433	253.478	196.123	225.928	262.176	9.5e-113	NP_001159621.1,odorant binding protein LOC100307012 precursor [Bombyx mori] &gt;lcl|BAI22689.1 odorant binding protein [Bombyx mori]
BmOBP43	BGIBMGA011432	0.0906451	0.258913	1.20019	1.23086	1.52e-94	XP_004932705.1,PREDICTED: uncharacterized protein LOC101740473 [Bombyx mori]
BmOBP47	-	106.259	111.528	57.5099	74.5161	2.71e-158	XP_004922484,PREDICTED: uncharacterized protein LOC101746932 [Bombyx mori]
BmOBP48	BGIBMGA009818	83.2853	185.586	21.2584	63.9892	2.7e-167	XP_004927370,PREDICTED: general odorant-binding protein 71 [Bombyx mori]
BmOBP6	BGIBMGA012617	101.4	322.355	204.805	429.41	5.73e-103	NP_001077095.1,pheromone binding protein 3 precursor [Bombyx mori] &gt;lcl|CAL47309.1 pheromone binding protein 3 [Bombyx mori] &gt;lcl|ACW84370.1 pheromone-binding protein 3 [Bombyx mandarina]
BmOBP8	BGIBMGA008355	1.56549	14.195	0.47066	10.8649	2.57e-83	NP_001140189.1,odorant-binding protein 5 precursor [Bombyx mori] &gt;lcl|CAS90129.1 odorant-binding protein 5 precursor [Bombyx mori]
BmGOBP1	BGIBMGA012611	13349.8	36699.9	16405.2	44119.4	1.6e-116	NP_001037496.1,general odorant-binding protein 1 precursor [Bombyx mori] &gt;lcl|P34171.2 RecName: Full=General odorant-binding protein 1; Short=GOBP1; Flags: Precursor &gt;lcl|CAA64444.1 General odorant binding protein 1 [Bombyx mori]
BmGOBP2	BGIBMGA012614	16395.6	69047	23780.9	94205.3	5.43e-112	NP_001037498.1,general odorant-binding protein 2 precursor [Bombyx mori] &gt;lcl|P34170.2 RecName: Full=General odorant-binding protein 2; Short=GOBP2; Flags: Precursor &gt;lcl|CAA64445.1 General odorant binding protein 2 [Bombyx mori]
BmPBP1	BGIBMGA012615	98407.9	6299.38	163542	15718.2	9.14e-117	ACT34881.1,pheromone-binding protein 1 [Bombyx mandarina]
BmPBP2	BGIBMGA012616	102.74	129.577	641.6	873.644	9.38e-109	XP_012545845.1,PREDICTED: pheromone-binding protein [Bombyx mori]
BmSNMP1	DF090624	34.8455	33.7413	87.6922	48.8318	0	NP_001037186.1,sensory neuron membrane protein 1 [Bombyx mori] &gt;lcl|Q9U3U2.1 RecName: Full=Sensory neuron membrane protein 1; Short=SNMP1-Bmor &gt;lcl|CAB65730.1 sensory neuron membrane protein-1 [Bombyx mori]
BmSNMP2	XM_012691951.1	839.403	1153.81	1175.94	944.125	0	XP_012547405.1,PREDICTED: sensory neuron membrane protein 2-like [Bombyx mori]
BmIR1.1	BGIBMGA012727	2.75298	5.75253	4.85803	4.79781	4e-141	AMM70636.1,ionotropic receptor 1 [Heliconius melpomene rosina]
BmIR1.2	-	0.227714	0.809654	1.40576	1.25862	5e-148	AOE48004.1,putative ionotropic receptor IR1.2 [Athetis lepigone]
BmIR21a	BGIBMGA002697	1.07685	1.7672	3.23007	2.88658	0	XP_012551094.1,PREDICTED: LOW QUALITY PROTEIN: uncharacterized protein LOC101740564 [Bombyx mori]
BmIR25a	BGIBMGA011590	29.365	44.7652	48.1231	44.5653	0	XP_004932768.2,PREDICTED: uncharacterized protein LOC101738187 [Bombyx mori]
BmIR31a	-	2.05342	3.65248	5.75842	7.72544	0	AMM70660,ionotropic receptor 31a [Heliconius melpomene rosina]
BmIR40a	BGIBMGA010939，BGIBMGA010940	57.275	49.6152	2.10753	1.48212	0	XP_004924769.2,PREDICTED: glutamate receptor 2 [Bombyx mori]
BmIR40b	BGIBMGA000401	0.493316	0.720529	0.830113	1.47281	8e-162	JAN46689.1,Glutamate receptor ionotropic, NMDA 3A [Daphnia magna]
BmIR41a	BGIBMGA000306	3.44174	6.70836	5.60214	7.30336	0	XP_012550734.1,PREDICTED: uncharacterized protein LOC101740563 [Bombyx mori]
BmIR68b	-	0.849529	1.67739	2.40624	2.04884	1e-20	AMM70770.1,ionotropic receptor 60a2c, partial [Heliconius telesiphe sotericus]
BmIR75d	BGIBMGA005863	1.00372	2.03426	1.74258	2.3006	0	XP_012546444.1,PREDICTED: glutamate receptor 2-like [Bombyx mori]
BmIR75p	BGIBMGA001974	1.46383	7.00749	2.42825	8.09153	0	BAR64805.1,ionotropic receptor [Ostrinia furnacalis]
BmIR75p.2	BGIBMGA001848	0.919732	1.7929	1.27837	1.19719	2e-142	XP_012551958.1,PREDICTED:LOW QUALITY PROTEIN: glutamate receptor ionotropic, kainate 2-like [Bombyx mori]
BmIR75q.2	BGIBMGA007290	3.18361	7.91649	13.8913	11.9312	0	XP_012545575.1,PREDICTED: uncharacterized protein LOC101739820, partial [Bombyx mori]
BmIR76b	BGIBMGA001026	1.23537	2.52974	3.55899	3.81854	0	XP_012547219.1,PREDICTED: glutamate receptor ionotropic, delta-2 isoform X1 [Bombyx mori]
BmIR87a	BGIBMGA004749	0.422053	0.700008	1.30167	1.287	0	XP_004924110.2,PREDICTED: uncharacterized protein LOC101744071 [Bombyx mori]
BmIR8a	BGIBMGA009567	54.4475	157.246	67.8625	126.964	0	XP_012547019.1,PREDICTED: glutamate receptor ionotropic, kainate 3 [Bombyx mori]
BmIR93a	BGIBMGA010960	1.30968	1.98185	0.762757	0.938993	0	XP_012545261.1,PREDICTED: glutamate receptor ionotropic, delta-2-like [Bombyx mori]
BmCSP1	DQ855510	50629.7	31588.2	26005.3	19557.2	1.82e-83	NP_001037052.1,chemosensory protein 4 precursor [Bombyx mori] &gt;lcl|AAM34276.1 chemosensory protein CSP1 [Bombyx mori] &gt;lcl|CAJ01457.1 hypothetical protein [Bombyx mori] &gt;lcl|ABH88197.1 chemosensory protein 4 [Bombyx mori] &gt;lcl|ACJ66920.1 chemosensory protein CSP1 [Bombyx mori]
BmCSP10	DQ855515	46.791	86.3548	15.4779	20.4679	1.03e-169	XP_012549310.1,PREDICTED: chemosensory protein 9 isoform X1 [Bombyx mori]
BmCSP11	DQ855514	2071.57	2869.77	56.3539	98.9387	3.71e-85	NP_001037067.1,chemosensory protein 8 precursor [Bombyx mori] &gt;lcl|XP_012549288.1 PREDICTED: chemosensory protein 8 isoform X1 [Bombyx mori] &gt;lcl|CAJ01456.1 hypothetical protein [Bombyx mori] &gt;lcl|ABH88201.1 chemosensory protein 8 [Bombyx mori]
BmCSP12	DQ855513	89.8978	73.2464	2.82485	3.8063	2.76e-77	NP_001037068.1,chemosensory protein 7 precursor [Bombyx mori] &gt;lcl|XP_012549297.1 PREDICTED: chemosensory protein 7 isoform X1 [Bombyx mori] &gt;lcl|CAJ01458.1 hypothetical protein [Bombyx mori] &gt;lcl|ABH88200.1 chemosensory protein 7 [Bombyx mori] &gt;lcl|BAF34359.1 chemosensory protein11 [Bombyx mori] &gt;lcl|AND82449.1 chemosensory protein 7 [Athetis dissimilis]
BmCSP13	BGIBMGA004035	562.735	307.824	389.677	208.681	2.58e-77	XP_012549269.1,PREDICTED: chemosensory protein isoform X1 [Bombyx mori]
BmCSP14	DQ855516	4086.58	3516.12	3696.74	2109.03	5.55e-82	XP_012549237.1,PREDICTED: chemosensory protein 10 isoform X1 [Bombyx mori] &gt;lcl|XP_012549243.1 PREDICTED: chemosensory protein 10 isoform X1 [Bombyx mori]
BmCSP15	DQ855517	383.579	375.911	808.641	461.082	5e-83	XP_012549404.1,PREDICTED: chemosensory protein 11 isoform X1 [Bombyx mori]
BmCSP16	BGIBMGA001840	1.38793	0.439842	1.38576	0.491139	5.95e-39	XP_012551962.1,PREDICTED: ejaculatory bulb-specific protein 3-like [Bombyx mori]
BmCSP17	DQ855520	2.60871	2.70233	2.72189	2.18804	1.69e-70	NP_001037192.1,chemosensory protein 14 precursor [Bombyx mori] &gt;lcl|CAJ01461.1 hypothetical protein [Bombyx mori] &gt;lcl|ABF51278.1 chemosensory protein CSP2 [Bombyx mori] &gt;lcl|ABH88207.1 chemosensory protein 14 [Bombyx mori]
BmCSP18	BGIBMGA004070	339.153	422.382	121.86	49.7046	1.44e-73	XP_012549936.1,PREDICTED: ejaculatory bulb-specific protein 3-like [Bombyx mori]
BmCSP19	DQ855521	7.60611	9.3488	1.73447	1.36829	5.71e-80	NP_001091781.1,chemosensory protein 15 [Bombyx mori] &gt;lcl|ABH88208.1 chemosensory protein 15 [Bombyx mori]
BmCSP2	DQ855519	6841.28	5430.99	3675.39	3460.99	1.01e-66	NP_001037180.1,chemosensory protein 13 precursor [Bombyx mori] &gt;lcl|AAM34275.1 chemosensory protein CSP2 [Bombyx mori] &gt;lcl|CAJ01454.1 hypothetical protein [Bombyx mori] &gt;lcl|ABH88206.1 chemosensory protein 13 [Bombyx mori]
BmCSP20	DQ855522	17.3091	11.7943	8.55762	10.2742	9.74e-55	NP_001091782.1,chemosensory protein 16 precursor [Bombyx mori] &gt;lcl|ABH88209.1 chemosensory protein 16 [Bombyx mori]
BmCSP3	DQ855512	330.039	418.033	70.1056	31.1695	7.61e-68	NP_001037400.1,chemosensory protein 6 precursor [Bombyx mori] &gt;lcl|XP_012549349.1 PREDICTED: chemosensory protein 6 isoform X1 [Bombyx mori] &gt;lcl|XP_012549353.1 PREDICTED: chemosensory protein 6 isoform X1 [Bombyx mori] &gt;lcl|XP_012549355.1 PREDICTED: chemosensory protein 6 isoform X1 [Bombyx mori] &gt;lcl|CAJ01459.1 hypothetical protein [Bombyx mori] &gt;lcl|ABD36243.1 antennal-specific …
BmCSP4	DQ855518	1510.45	2801.83	903.537	1327.76	1.68e-91	AFF18077.1,chemosensory protein 4 variant [Bombyx mori] &gt;lcl|AFF18082.1 chemosensory protein 4 variant [Bombyx mori] &gt;lcl|AFF18085.1 chemosensory protein 4 variant [Bombyx mori] &gt;lcl|AFF18094.1 chemosensory protein 4 variant [Bombyx mori] &gt;lcl|AFF18106.1 chemosensory protein 4 variant [Bombyx mori] &gt;lcl|AFF18109.1 chemosensory protein 4 variant [Bombyx mori]
BmCSP5	BGIBMGA007272	1.05001	0	0.238429	0.115631	2.53e-33	XP_012545574.1,PREDICTED: viresin-like [Bombyx mori]
BmCSP6	DQ855507	549.37	679.381	216.116	462.963	6.37e-83	NP_001037065.1,chemosensory protein 1 precursor [Bombyx mori] &gt;lcl|XP_012549255.1 PREDICTED: chemosensory protein 1 isoform X1 [Bombyx mori] &gt;lcl|CAJ01453.1 hypothetical protein [Bombyx mori] &gt;lcl|ABH88194.1 chemosensory protein 1 [Bombyx mori] &gt;lcl|BAF34354.1 chemosensory protein6 [Bombyx mori]
BmCSP7	DQ855508	15.4367	13.9425	4.64787	4.75222	1.22e-80	NP_001091778.1,chemosensory protein 2 precursor [Bombyx mori] &gt;lcl|ABH88195.1 chemosensory protein 2 [Bombyx mori]
BmCSP8	DQ855509	7770.47	5010.8	1741.25	2199.71	2.58e-71	NP_001037063.1,chemosensory protein 3 precursor [Bombyx mori] &gt;lcl|CAJ01451.1 hypothetical protein [Bombyx mori] &gt;lcl|ABH88196.1 chemosensory protein 3 [Bombyx mori] &gt;lcl|ABP93832.1 chemosensory protein 3 [Bombyx mori]
BmCSP9	DQ855511	8560.29	6975.84	4699.2	4995.39	4.07e-75	NP_001037062.1,chemosensory protein 5 precursor [Bombyx mori] &gt;lcl|CAJ01450.1 hypothetical protein [Bombyx mori] &gt;lcl|ABH88198.1 chemosensory protein 5 [Bombyx mori] &gt;lcl|BAF34352.1 chemosensory protein4 [Bombyx mori]
Potential ODEs expressed in antennae
Bmace1	AB161180	6.14825	15.539	18.4687	20.3141	0	AED90043.1,acetylcholinesterase 2, partial [Bombyx mori] &gt;lcl|AED90044.1 acetylcholinesterase 2, partial [Bombyx mori] &gt;lcl|AED90053.1 acetylcholinesterase 2, partial [Bombyx mori] &gt;lcl|AED90054.1 acetylcholinesterase 2, partial [Bombyx mori] &gt;lcl|AED90063.1 acetylcholinesterase 2, partial [Bombyx mori] &gt;lcl|AED90064.1 acetylcholinesterase 2, partial [Bombyx mori]
Bmace2	BGIBMGA003321	0.537431	1.22307	4.03204	4.26932	0	ACL80033.1,acetylcholinesterase type 1 [Bombyx mandarina]
Bmae10	BGIBMGA001629	0.901332	0.778539	1.02374	0.821514	0	XP_012548183.1,PREDICTED: carboxylesterase 5A-like [Bombyx mori]
Bmae11	BGIBMGA001630	1.18826	1.3608	2.70035	4.10635	0	XP_012548177.1,PREDICTED: cholinesterase 2-like isoform X2 [Bombyx mori]
Bmae13	BGIBMGA012031	7.44129	8.64318	4.95265	5.35398	0	NP_001040174.1,alpha-esterase 13 precursor [Bombyx mori] &gt;lcl|ABD36195.1 carboxylesterase [Bombyx mori]
Bmae14	BGIBMGA012122	12.4723	9.73466	4.9175	5.06383	0	XP_004932947.1,PREDICTED: esterase FE4-like [Bombyx mori]
Bmae15	BGIBMGA010328	9.74836	4.89445	8.96129	9.04397	0	AEL33699.1,carboxylesterase CXE26 [Spodoptera littoralis]
Bmae27	BGIBMGA001841	110.242	122.906	40.0162	35.847	0	NP_001266383.1,venom carboxylesterase-6-like precursor [Bombyx mori] &gt;lcl|AGG20207.1 carboxylesterase ae27 [Bombyx mori]
Bmae31	BGIBMGA004147	0.710476	0.7241	1.78354	1.11244	0	XP_004924251.1,PREDICTED: carboxylesterase 5A [Bombyx mori]
Bmae32	BGIBMGA004205	5.30435	4.1127	2.144	2.63543	0	XP_004924255.1,PREDICTED: cholinesterase 2-like [Bombyx mori] &gt;lcl|XP_012544200.1 PREDICTED: cholinesterase 2-like [Bombyx mori]
Bmae33	BGIBMGA004206	38.9821	41.3417	77.7276	89.1685	0	XP_004924253.1,PREDICTED: cholinesterase 1-like [Bombyx mori] &gt;lcl|XP_004924254.1 PREDICTED: cholinesterase 1-like [Bombyx mori] &gt;lcl|XP_012544195.1 PREDICTED: cholinesterase 1-like [Bombyx mori] &gt;lcl|XP_012544196.1 PREDICTED: cholinesterase 1-like [Bombyx mori] &gt;lcl|XP_012544197.1 PREDICTED: cholinesterase 1-like [Bombyx mori]
Bmae34	BGIBMGA004207	1.09241	0.27285	0.929633	0.741243	0	NP_001165391.1,carboxyl/cholinesterase 3 precursor [Bombyx mori] &gt;lcl|BAI66479.1 carboxyl/cholinesterase 3 [Bombyx mori]
Bmae35	BGIBMGA004229	16.0665	23.197	3.10098	4.27018	0	NP_001177297.1,antennal esterase precursor [Bombyx mori] &gt;lcl|ADI47117.1 antennal esterase [Bombyx mori]
Bmae36	BGIBMGA004683	120.047	83.8172	247.61	147.23	0	XP_012546670.1,PREDICTED: esterase FE4-like isoform X2 [Bombyx mori]
Bmae40	BGIBMGA012728	26.7637	21.4181	9.7228	10.6942	0	NP_001116814.1,alpha-esterase 40 precursor [Bombyx mori] &gt;lcl|ACB12414.1 carboxylesterase CarE-10 [Bombyx mori]
Bmae41	BGIBMGA012729	8.45905	11.6547	4.51516	6.05959	0	NP_001124352.1,alpha-esterase 41 precursor [Bombyx mori] &gt;lcl|ACE62801.1 carboxylesterase CarE-16 [Bombyx mori]
Bmae45	BGIBMGA010987	20.1206	19.9761	8.40219	10.1409	0	NP_001104822.1,alpha-esterase 45 [Bombyx mori] &gt;lcl|ABX46627.1 carboxylesterase-6 [Bombyx mori]
Bmae46	BGIBMGA010988	3.82882	4.27891	6.92352	9.28909	0	XP_004925500.2,PREDICTED: cholinesterase-like [Bombyx mori]
Bmae47	BGIBMGA011218	3.38765	1.92032	4.99001	2.69119	0	XP_012549723.1,PREDICTED: alpha-esterase 48 isoform X3 [Bombyx mori] &gt;lcl|XP_012549724.1 PREDICTED: alpha-esterase 48 isoform X3 [Bombyx mori] &gt;lcl|BAI66483.1 carboxyl/cholinesterase 5AS [Bombyx mori] &gt;lcl|BAI66484.1 carboxyl/cholinesterase 5AS [Bombyx mori] &gt;lcl|BAI94517.1 juvenile hormone esterase-like protein 5S [Bombyx mori]
Bmae48	BGIBMGA011218	2.74965	2.61528	6.08607	4.99268	0	BAI66485.1,carboxyl/cholinesterase 5BL [Bombyx mori]
Bmae5	BGIBMGA002796	9.97412	14.1932	5.50679	5.83052	0	XP_004921612.1,PREDICTED: juvenile hormone esterase-like [Bombyx mori]
Bmae51	BGIBMGA000777	3.7963	3.82627	0.687641	0.458804	0	XP_012545438.1,PREDICTED: esterase FE4-like isoform X1 [Bombyx mori] &gt;lcl|XP_012545439.1 PREDICTED: esterase FE4-like isoform X2 [Bombyx mori]
Bmae54	BGIBMGA004934	2.43512	3.29287	1.18362	1.75982	0	XP_004924525.1,PREDICTED: venom carboxylesterase-6 [Bombyx mori]
Bmae55	BGIBMGA014599	4.94962	6.35408	5.68845	6.33139	0	XP_012552344.1,PREDICTED: esterase FE4-like isoform X1 [Bombyx mori]
Bmae9	BGIBMGA002902	0.571982	1.3692	1.93356	1.40352	0	XP_004921608.1,PREDICTED: esterase FE4-like [Bombyx mori]
Bmbe1	BGIBMGA009874	1.66136	1.19076	2.12618	2.23121	0	NP_001182393.1,carboxyl/cholinesterase 7 precursor [Bombyx mori] &gt;lcl|BAJ11979.1 carboxyl/cholinesterase 7 [Bombyx mori]
Bmbe2	BGIBMGA012585	84.5784	129.507	199.846	153.778	0	NP_001124351.1,beta-esterase 2 precursor [Bombyx mori] &gt;lcl|ACE62800.1 carboxylesterase CarE-15 [Bombyx mori]
Bmgli	BGIBMGA005805	3.11919	5.72585	3.87891	3.64059	0	XP_012543910.1,PREDICTED: neuroligin-2 isoform X1 [Bombyx mori]
Bmie1	BGIBMGA013812	382.857	185.366	174.475	135.269	0	NP_001108339.1,integument esterase 1 precursor [Bombyx mori] &gt;lcl|ABY57298.1 carboxylesterase CarE-7 [Bombyx mori]
Bmie2	BGIBMGA009544	884.029	776.424	475.989	492.809	0	NP_001121191.1,integument esterase 2 precursor [Bombyx mori] &gt;lcl|ACD03181.1 carboxylesterase CarE-12 [Bombyx mori]
Bmjhe1	BGIBMGA000772	0.419089	0.390508	0.506605	1.03968	0	XP_012545425.1,PREDICTED: juvenile hormone esterase 1 isoform X1 [Bombyx mori]
Bmjhe2	BGIBMGA000774	16.7607	7.47276	2.2085	4.66163	0	NP_001182392.1,carboxyl/cholinesterase 6 precursor [Bombyx mori] &gt;lcl|BAJ11978.1 carboxyl/cholinesterase 6 [Bombyx mori]
Bmjhe4	BGIBMGA000776	10.6521	9.22177	0.274921	0.462119	0	XP_004925704.1,PREDICTED: juvenile hormone esterase-like [Bombyx mori]
Bmjhe5	-	1.65541	1.57484	0.26765	0.25307	1.5e-112	XP_012550954,PREDICTED: juvenile hormone esterase-like [Bombyx mori] &gt;gi|827560008|ref|XP_012550955.1| PREDICTED: juvenile hormone esterase-like [Bombyx mori] &gt;gi|827560010|ref|XP_012550956.1| PREDICTED: juvenile hormone esterase-like [Bombyx mori]
Bmnlg1	BGIBMGA006082	0.675121	1.46012	0.549677	0.654945	0	XP_004929129.1,PREDICTED: neuroligin-4, X-linked-like [Bombyx mori]
Bmnlg3	BGIBMGA002169	0.967972	1.40186	1.42871	1.36783	0	XP_012544373.1,PREDICTED: uncharacterized protein LOC101739297 [Bombyx mori]
Bmnlg5	BGIBMGA002180	2.61034	1.48959	1.72176	1.86093	0	XP_012544371.1,PREDICTED: neuroligin-4, Y-linked-like isoform X1 [Bombyx mori]
Bmnlg6	BGIBMGA002185	0.490473	1.06042	1.10173	1.14066	0	XP_013181055.1,PREDICTED: neuroligin-4, Y-linked isoform X1 [Papilio xuthus]
Bmnrt1	BGIBMGA003724	3.14055	2.86635	6.69858	6.78192	0	XP_004930196.1,PREDICTED: mono [ADP-ribose] polymerase PARP16 [Bombyx mori]
Bmnrt2	BGIBMGA001242	1.6396	2.38172	1.70423	1.77831	0	XP_004927921.1,PREDICTED: neurotactin isoform X1 [Bombyx mori]
Bmun1	BGIBMGA006456	15.6302	10.7352	22.5299	31.481	0	NP_001040411.1,carboxylesterase clade H, member 1 precursor [Bombyx mori] &gt;lcl|ABF51336.1 carboxylesterase [Bombyx mori]
Bmun2	BGIBMGA014463	2.14166	3.12708	3.52072	4.89011	0	XP_004933746.1,PREDICTED: carboxylesterase 5A, partial [Bombyx mori]
BmAOX1	BGIBMGA008439	87.4579	32.2424	133.794	24.6246	0	NP_001103812.1,aldehyde oxidase 1 [Bombyx mori] &gt;lcl|ABW71271.1 aldehyde oxidase 1 [Bombyx mori]
BmAOX2	BGIBMGA008440	127.609	168.1	173.021	151.039	0	NP_001103811.1,aldehyde oxidase 2 [Bombyx mori] &gt;lcl|ABW71272.1 aldehyde oxidase 2 [Bombyx mori]
BmAOX5	BGIBMGA008445	0.505738	0.967172	0.908608	1.12323	0	XP_012547694.1,PREDICTED: xanthine dehydrogenase/oxidase-like isoform X1 [Bombyx mori]
BmAOX6	BGIBMGA008421	80.719	160.623	128.945	99.5977	0	XP_004928375.1,PREDICTED: indole-3-acetaldehyde oxidase-like [Bombyx mori]
BmCYP18A1	BGIBMGA006916	8.58301	13.6335	13.7253	23.2698	0	NP_001077078.1,cytochrome P450 18a1 [Bombyx mori] &gt;lcl|ABO07438.1 cytochrome P450 [Bombyx mori] &gt;lcl|BAM73898.1 cytochrome P450 [Bombyx mori] &gt;lcl|BAM73899.1 cytochrome P450 [Bombyx mori] &gt;lcl|BAM73900.1 cytochrome P450 [Bombyx mori]
BmCYP301A1	BGIBMGA009522，BGIBMGA009521	1.93157	1.88349	10.5228	8.80971	0	XP_012552686.1,PREDICTED: probable cytochrome P450 301a1, mitochondrial [Bombyx mori]
BmCYP302A1	BGIBMGA000368	2.27149	2.92779	1.62792	2.8568	0	NP_001036953.1,cytochrome P450 302A1 [Bombyx mori] &gt;lcl|BAD99022.1 Cyp302a1 [Bombyx mori] &gt;lcl|BAM73850.1 cytochrome P450 [Bombyx mori]
BmCYP305B1	BGIBMGA000640	12.2026	6.84369	4.31703	2.74485	0	NP_001106220.1,cytochrome P450 Cyp305B1 precursor [Bombyx mori] &gt;lcl|BAA96811.1 cytochrome P450 [Bombyx mori] &gt;lcl|ABC69163.1 cytochrome P450 CYP305B1V1 [Bombyx mandarina] &gt;lcl|ABD78849.1 cytochrome P450 Cyp305B1 [Bombyx mori]
BmCYP306A1	BGIBMGA006936	2.17886	1.91654	3.91821	4.16563	0	BAM73854.1,cytochrome P450 [Bombyx mori]
BmCYP332A1	-	579.457	528.125	311.196	369.531	0	NP_001108340.1,cytochrome P450 CYP332A1 [Bombyx mori] &gt;lcl|ABZ81072.1 CYP332A1 [Bombyx mori] &gt;lcl|BAM73792.1 cytochrome P450 [Bombyx mori] &gt;lcl|BAM73793.1 cytochrome P450 [Bombyx mori]
BmCYP333A2	BGIBMGA005356	12.2062	14.3294	10.6812	14.7246	0	XP_004932126.1,PREDICTED: cytochrome P450 CYP12A2 isoform X1 [Bombyx mori]
BmCYP333B1	BGIBMGA001276	28.75	29.0304	14.4323	15.2148	0	XP_004927968.1,PREDICTED: cytochrome P450 CYP12A2 isoform X1 [Bombyx mori] &gt;lcl|BAM73885.1 cytochrome P450 [Bombyx mori] &gt;lcl|BAM73888.1 cytochrome P450 [Bombyx mori]
BmCYP333-UN1	BGIBMGA005266	24.0688	45.4067	13.6812	38.2186	1.62e-65	NP_001266419.1,probable cytochrome P450 49a1-like [Bombyx mori] &gt;lcl|BAM73896.1 cytochrome P450 [Bombyx mori] &gt;lcl|BAM73897.1 cytochrome P450 [Bombyx mori]
BmCYP340D1	BGIBMGA002272	0.698951	0.584837	1.94047	1.63613	0	XP_012546739.1,PREDICTED: uncharacterized protein LOC101744633 [Bombyx mori]
BmCYP340-UN1	BGIBMGA000005	2.14019	1.14532	4.19414	2.75847	1.35e-159	XP_012545784.1,PREDICTED: cytochrome P450 4g15-like [Bombyx mori]
BmCYP341C1	BGIBMGA010865	0.085047	0.27647	1.92988	3.13357	0	XP_004924324.1,PREDICTED: cytochrome P450 4C1-like [Bombyx mori]
BmCYP341-UN1	BGIBMGA014316	325.73	414.699	88.9688	166.096	2.51e-30	BAM73812.1,cytochrome P450, partial [Bombyx mori]
BmCYP354	BGIBMGA005346	10.9495	11.3231	16.4339	14.8241	0	NP_001266295.1,uncharacterized protein LOC101745924 [Bombyx mori] &gt;lcl|BAM73819.1 cytochrome P450 [Bombyx mori]
BmCYP366A1	BGIBMGA007421	723.969	1133.35	317.817	503.252	0	NP_001108341.1,cytochrome P450 CYP366A1 precursor [Bombyx mori] &gt;lcl|ABZ81073.1 CYP366A1 [Bombyx mori]
BmCYP367B1	-	0.0898822	0.400222	2.52933	3.16546	0	XP_012552193.1,PREDICTED: uncharacterized protein LOC101741325 isoform X1, partial [Bombyx mori]
BmCYP49A1	BGIBMGA009523	9.99203	7.56284	1.90765	3.03828	0	NP_001274759.1,probable cytochrome P450 49a1-like [Bombyx mori] &gt;lcl|BAM73903.1 cytochrome P450 [Bombyx mori]
BmCYP49A2	BGIBMGA004097	0.241264	0.515489	0.89509	1.18571	0	XP_012549750.1,PREDICTED: LOW QUALITY PROTEIN: probable cytochrome P450 49a1 [Bombyx mori]
BmCYP4AU2	BGIBMGA009005，BGIBMGA009006	6.68134	6.91928	1.37215	1.74272	0	XP_012550688.1,PREDICTED: cytochrome P450 4c3 [Bombyx mori]
BmCYP4C1	-	0.167731	0.391875	4.02333	7.10323	4e-125	XP_004934361.2,PREDICTED: cytochrome P450 4C1, partial [Bombyx mori]
BmCYP4L6	BGIBMGA000868	173.56	125.388	382.409	261.189	0	NP_001108343.1,cytochrome P450 CYP4L6 precursor [Bombyx mori] &gt;lcl|ABZ81071.1 CYP4L6 [Bombyx mori]
BmCYP6AB4	BGIBMGA012385	81.63	80.3668	53.6017	54.3668	0	BAM73889.1,cytochrome P450 [Bombyx mori]
BmCYP6AB8	BGIBMGA012386	0.548008	0.540579	11.9866	11.2625	0	XP_012545238.1,PREDICTED: LOW QUALITY PROTEIN: cytochrome P450 6B2-like [Bombyx mori]
BmCYP6AE2	BGIBMGA013237	164.716	296.708	662.577	570.37	0	NP_001077080.1,cytochrome P450 6ae2 [Bombyx mori] &gt;lcl|ABN71367.1 cytochrome P450 [Bombyx mori]
BmCYP6AE3	BGIBMGA013236	18.6475	19.7483	99.0829	91.9828	0	BAM73818.1,cytochrome P450 [Bombyx mori] &gt;lcl|BAM73890.1 cytochrome P450 [Bombyx mori]
BmCYP6AE4	BGIBMGA013238	33.5397	98.8623	160.4	222.186	0	XP_012552063.1,PREDICTED: LOW QUALITY PROTEIN: cytochrome P450 6B5-like [Bombyx mori]
BmCYP6AE5	BGIBMGA013239	2.43821	10.1299	20.066	38.6256	0	XP_004922787.1,PREDICTED: cytochrome P450 6B5-like [Bombyx mori]
BmCYP6AE6P	BGIBMGA013240	0.214557	1.21262	15.7135	25.8665	0	XP_012552394.1,PREDICTED: LOW QUALITY PROTEIN: cytochrome P450 3A19-like [Bombyx mori]
BmCYP6AE7	BGIBMGA013241	0.0621949	0.153131	7.96505	13.7068	0	NP_001104006.1,cytochrome P450 CYP6AE7 [Bombyx mori] &gt;lcl|ABO21682.1 CYP6AE family cytochrome P450 CYP6AE7 [Bombyx mori]
BmCYP6AN1	BGIBMGA010854	13.5704	10.9672	58.881	69.7837	0	NP_001266427.1,uncharacterized protein LOC101743305 [Bombyx mori] &gt;lcl|BAM73791.1 cytochrome P450 [Bombyx mori]
BmCYP6AU1	BGIBMGA001573	1.71455	8.21951	1.4994	1.14452	0	BAM73886.1,cytochrome P450 [Bombyx mori]
BmCYP6AV1	BGIBMGA006691	2.75668	2.32339	1.14558	1.78146	0	XP_012549388.1,PREDICTED: cytochrome P450 6B2-like [Bombyx mori]
BmCYP6AW1	BGIBMGA006785	24.5453	20.8614	17.1225	14.2855	0	NP_001296520.1,cytochrome P450 [Bombyx mori] &gt;lcl|ADM63092.1 cyp6u1 [Bombyx mori]
BmCYP9A19	BGIBMGA003944	17.2243	30.3283	28.8463	50.7993	0	NP_001103404.1,cytochrome P450, family 9, subfamily a, polypeptide 19 [Bombyx mori] &gt;lcl|XP_012546024.1 PREDICTED: cytochrome P450, family 9, subfamily a, polypeptide 19 isoform X1 [Bombyx mori] &gt;lcl|XP_012546025.1 PREDICTED: cytochrome P450, family 9, subfamily a, polypeptide 19 isoform X1 [Bombyx mori] &gt;lcl|XP_012546026.1 PREDICTED: cytochrome P450, family 9, subfamily a, polypeptide 1…
BmCYP9A20	BGIBMGA003945	37.1915	89.0493	27.5861	39.4844	0	NP_001077079.1,cytochrome P450 9a20 [Bombyx mori] &gt;lcl|XP_012546018.1 PREDICTED: cytochrome P450 9a20 isoform X1 [Bombyx mori] &gt;lcl|XP_012546019.1 PREDICTED: cytochrome P450 9a20 isoform X1 [Bombyx mori] &gt;lcl|XP_012546020.1 PREDICTED: cytochrome P450 9a20 isoform X1 [Bombyx mori] &gt;lcl|ABO07439.1 cytochrome P450 [Bombyx mori]
BmCYP9A21	BGIBMGA003943	45.44	50.929	31.3974	43.479	0	XP_012546023.1,PREDICTED: cytochrome P450 CYP9A21 isoform X2 [Bombyx mori]
BmCYP9AJ1	BGIBMGA003908，BGIBMGA003907	0.567069	0.733729	1.255	2.10073	0	XP_012546250.1,PREDICTED: cytochrome P450 9e2-like [Bombyx mori]
BmCYP9G1	BGIBMGA002171	0.52623	3.87509	1.08439	3.66091	0	XP_004924475.2,PREDICTED: probable cytochrome P450 9f2 [Bombyx mori]
BmCYP9G3	BGIBMGA003926	1.90379	2.69639	9.91478	11.2477	0	NP_001108456.1,cytochrome P450 9G3 [Bombyx mori] &gt;lcl|ABZ81070.1 CYP9G3 [Bombyx mori] &gt;lcl|BAM73894.1 cytochrome P450 [Bombyx mori] &gt;lcl|BAM73895.1 cytochrome P450 [Bombyx mori]
BmGSTd1	AJ006502	1373.51	1976.03	1863.06	3221.85	4.65e-139	NP_001037183.1,glutathione S-transferase delta 1 [Bombyx mori] &gt;lcl|CAA07071.1 glutathione S-transferase [Bombyx mori]
BmGSTd2	AB176691	417.136	395.92	483.732	321.055	7.4e-133	3VK9_A,glutathione S-transferase delta 2 [Bombyx mori] &gt;lcl|XP_012546383.1 PREDICTED: glutathione S-transferase delta 2 isoform X1 [Bombyx mori] &gt;pdb|3VK9|A Chain A, Crystal Structure Of Delta-Class Glutathione Transferase From Silkmoth &gt;pdb|3VK9|B Chain B, Crystal Structure Of Delta-Class Glutathione Transferase From Silkmoth &gt;pdb|3VK9|C Chain C, Crystal Structure Of Delta-Class Glut…
BmGSTd3	DQ355374	18.8517	13.6635	6.60679	7.56604	5.86e-131	XP_012546385.1,PREDICTED: glutathione S-transferase delta 3 isoform X1 [Bombyx mori]
BmGSTd4	BGIBMGA006538	2539.77	11.8531	3783.4	46.108	4.37e-61	4E8E_A,Chain A, Structural Characterization Of Bombyx Mori Glutathione Transferase Bmgstd1 &gt;pdb|4E8E|B Chain B, Structural Characterization Of Bombyx Mori Glutathione Transferase Bmgstd1 &gt;pdb|4E8E|C Chain C, Structural Characterization Of Bombyx Mori Glutathione Transferase Bmgstd1 &gt;pdb|4E8E|D Chain D, Structural Characterization Of Bombyx Mori Glutathione Transferase Bmgstd1 &gt;pdb|4E8…
BmGSTe3	EF506488	16.537	13.3789	15.4775	12.4291	7.79e-156	NP_001108466.1,glutathione S-transferase epsilon 3 [Bombyx mori] &gt;lcl|XP_012546875.1 PREDICTED: glutathione S-transferase epsilon 3 isoform X1 [Bombyx mori] &gt;lcl|XP_012546876.1 PREDICTED: glutathione S-transferase epsilon 3 isoform X1 [Bombyx mori] &gt;lcl|ABS56976.1 glutathione S-transferase 10 [Bombyx mori]
BmGSTe4	EF506489	3.12278	3.44358	8.25674	15.5711	6.17e-159	NP_001108460.1,glutathione S-transferase epsilon 4 [Bombyx mori] &gt;lcl|ABS56977.1 glutathione S-transferase 9 [Bombyx mori] &gt;lcl|BAM76808.1 epsilon-class glutathione transferase [Bombyx mori]
BmGSTe5	EU216542	100.054	60.8658	309.142	244.052	1.54e-164	NP_001108464.1,glutathione S-transferase epsilon 5 [Bombyx mori] &gt;lcl|ABY66599.1 glutathione S-transferase 11 [Bombyx mori]
BmGSTe6	EU216543	10.901	10.5988	7.09951	7.47938	1.44e-153	XP_012548743.1,PREDICTED: glutathione S-transferase epsilon 6 isoform X1 [Bombyx mori]
BmGSTe8	BGIBMGA006639	0.657799	0.997244	1.28822	1.52481	0	XP_004930497.2,PREDICTED: glutathione S-transferase D7-like [Bombyx mori]
BmGSTo1	DQ311183	94.9835	78.5355	75.7965	68.5584	0	NP_001040131.1,glutathione S-transferase omega 1 [Bombyx mori] &gt;lcl|ABD36128.1 glutathione S-transferase omega 1 [Bombyx mori]
BmGSTo2	DQ355373	53.0458	71.4865	37.8156	47.1924	1.26e-120	3WD6_A,Chain A, Crystal Structure Of Bombyx Mori Omega-class Glutathione Transferase In Complex With Gsh &gt;pdb|3WD6|B Chain B, Crystal Structure Of Bombyx Mori Omega-class Glutathione Transferase In Complex With Gsh &gt;pdb|3WD6|C Chain C, Crystal Structure Of Bombyx Mori Omega-class Glutathione Transferase In Complex With Gsh &gt;pdb|3WD6|D Chain D, Crystal Structure Of Bombyx Mori Omega-class…
BmGSTo3	DQ443293	13.9078	12.0602	16.8854	13.8513	6.43e-106	NP_001040435.1,glutathione S-transferase omega 3 [Bombyx mori] &gt;lcl|ABF51382.1 glutathione transferase o1 [Bombyx mori]
BmGSTo4	EU216544	2.61251	3.55907	2.31301	2.59185	3.35e-153	NP_001108461.1,glutathione S-transferase omega 4 [Bombyx mori] &gt;lcl|ABY66601.1 glutathione S-transferase 13 [Bombyx mori]
BmGSTs1	AY297161	235.612	109.566	481.635	152.654	0	XP_012544315.1,PREDICTED: uncharacterized protein LOC105841373 [Bombyx mori]
BmGSTs2	AB206971	104.828	86.3585	329.581	176.384	1.52e-131	3VPQ_A,glutathione S-transferase sigma 2 [Bombyx mori] &gt;lcl|XP_012544300.1 PREDICTED: glutathione S-transferase sigma 2 isoform X1 [Bombyx mori] &gt;pdb|3VPQ|A Chain A, Crystal Structure Of Bombyx Mori Sigma-class Glutathione Transferase In Complex With Glutathione &gt;pdb|3VPT|A Chain A, Crystal Structure Of Bombyx Mori Sigma-class Glutathione Transferase In Apo Form &gt;pdb|3VUR|A Chain A, C…
BmGSTt1	EF506487	6.91573	6.58001	7.8053	7.86774	9.57e-156	NP_001108463.1,glutathione S-transferase theta 1 [Bombyx mori] &gt;lcl|ABS56975.1 glutathione S-transferase 8 [Bombyx mori] &gt;lcl|BAO51944.1 theta-class glutathione transferase [Bombyx mori]
BmGSTu2	DQ311182	20.275	19.6965	18.8519	21.7319	7.06e-96	NP_001296466.1,glutathione S-transferase 1, isoform C-like [Bombyx mori] &gt;lcl|XP_004927239.2 PREDICTED: glutathione S-transferase 1, isoform C-like [Bombyx mori] &gt;lcl|BAJ33499.1 unclassified glutathione S-transferase [Bombyx mori]
BmGSTz1	DQ355375	18.6709	17.1304	14.28	17.7357	0	XP_004921820.1,PREDICTED: CXXC-type zinc finger protein 1-like isoform X1 [Bombyx mori]
BmGSTz2	EF565386	21.0381	43.1443	16.6758	21.5609	0	XP_004928770.1,PREDICTED: LOW QUALITY PROTEIN: collagen alpha-1(I) chain-like [Bombyx mori]
BmUGT33D1	JQ070229	4.95938	5.41671	14.466	9.51483	0	NP_001243978.1,UDP-glucosyltransferase precursor [Bombyx mori] &gt;lcl|ADY17534.1 UDP-glucosyltransferase [Bombyx mori]
BmUGT33D2	JQ070230	0	0	45.2318	18.1628	0	NP_001243955.1,UDP-glycosyltransferase UGT33D2 precursor [Bombyx mori] &gt;lcl|AEW43146.1 UDP-glycosyltransferase UGT33D2 [Bombyx mori]
BmUGT33D4	JQ070232	63.0994	71.3076	37.0689	29.2474	0	AEW43148.1,UDP-glycosyltransferase UGT33D4 [Bombyx mori]
BmUGT33D5	JQ070233	3.71905	3.82631	16.4109	8.49178	0	NP_001243995.1,UDP-glycosyltransferase UGT33D5 precursor [Bombyx mori] &gt;lcl|AEW43149.1 UDP-glycosyltransferase UGT33D5 [Bombyx mori]
BmUGT33D6	JQ070234	64.033	115.757	1.29462	1.98223	0	NP_001243957.1,UDP-glycosyltransferase UGT33D6 [Bombyx mori] &gt;lcl|AEW43150.1 UDP-glycosyltransferase UGT33D6 [Bombyx mori]
BmUGT33D7	JQ070235	4.9138	6.99375	12.5541	23.5741	0	NP_001243991.1,UDP-glycosyltransferase UGT33D7 precursor [Bombyx mori] &gt;lcl|AEW43151.1 UDP-glycosyltransferase UGT33D7 [Bombyx mori]
BmUGT33D8	JQ070236	4.49695	4.81888	2.88373	2.00285	0	AEW43152.1,UDP-glycosyltransferase UGT33D8 [Bombyx mori]
BmUGT33K1	JQ070237	1.19126	0.54736	0.959707	0.508701	0	NP_001243958.1,UDP-glycosyltransferase UGT33K1 precursor [Bombyx mori] &gt;lcl|AEW43153.1 UDP-glycosyltransferase UGT33K1 [Bombyx mori]
BmUGT39B1	JQ070245	17.9152	49.117	36.0455	57.4723	0	NP_001243980.1,UDP-glycosyltransferase UGT39B1 precursor [Bombyx mori] &gt;lcl|AEW43161.1 UDP-glycosyltransferase UGT39B1 [Bombyx mori]
BmUGT39C1	JQ070246	0.921951	1.46986	0.473771	0.412255	0	NP_001243964.1,UDP-glycosyltransferase UGT39C1 precursor [Bombyx mori] &gt;lcl|AEW43162.1 UDP-glycosyltransferase UGT39C1 [Bombyx mori]
BmUGT40A1	JQ070247	0.983819	1.20267	2.65303	4.14736	0	AEW43163.1,UDP-glycosyltransferase UGT40A1 [Bombyx mori]
BmUGT40G1	JQ070252	12.9183	10.1524	27.5922	41.6587	0	NP_001182387.1,UDP-glucosyltransferase precursor [Bombyx mori] &gt;lcl|XP_012550240.1 PREDICTED: UDP-glucosyltransferase isoform X1 [Bombyx mori] &gt;lcl|XP_012550241.1 PREDICTED: UDP-glucosyltransferase isoform X1 [Bombyx mori] &gt;lcl|XP_012550242.1 PREDICTED: UDP-glucosyltransferase isoform X1 [Bombyx mori] &gt;lcl|BAJ08154.1 UDP-glucosyltransferase [Bombyx mori] &gt;lcl|AEW43168.1 UDP-glycosy…
BmUGT40G2	JQ070253	0.0998075	0.0683889	1.50613	2.38715	0	AEW43169.1,UDP-glycosyltransferase UGT40G2 [Bombyx mori]
BmUGT40H1	JQ070254	726.013	1053.46	1498.97	1406.79	0	XP_012550236.1,PREDICTED: UDP-glucosyltransferase protein 3 isoform X1 [Bombyx mori] &gt;lcl|BAJ08157.1 UDP-glucosyltransferase [Bombyx mori]
BmUGT40K1	JQ070255	2.57264	1.64637	5.62852	9.3668	0	XP_012550238.1,PREDICTED: UDP-glucosyltransferase isoform X1 [Bombyx mori]
BmUGT40N1	JQ070256	45.1719	67.114	46.6426	55.0153	0	NP_001182390.1,UDP-glucosyltransferase precursor [Bombyx mori] &gt;lcl|BAJ08159.1 UDP-glucosyltransferase [Bombyx mori] &gt;lcl|AEW43172.1 UDP-glycosyltransferase UGT40N1 [Bombyx mori]
BmUGT40S1	JQ070258	263.022	300.341	196.024	226.707	0	NP_001182389.1,UDP-glucosyltransferase precursor [Bombyx mori] &gt;lcl|BAJ08158.1 UDP-glucosyltransferase [Bombyx mori] &gt;lcl|AEW43174.1 UDP-glycosyltransferase UGT40S1 [Bombyx mori]
BmUGT41A1	JQ070259	5.84352	4.22533	7.10754	6.01872	0	NP_001243993.1,UDP-glycosyltransferase UGT41A1 precursor [Bombyx mori] &gt;lcl|AEW43175.1 UDP-glycosyltransferase UGT41A1 [Bombyx mori]
BmUGT41A2	JQ070260	5.96027	5.74877	10.7856	12.1799	0	NP_001243966.1,UDP-glycosyltransferase UGT41A2 precursor [Bombyx mori] &gt;lcl|AEW43176.1 UDP-glycosyltransferase UGT41A2 [Bombyx mori]
BmUGT42B1	JQ070264	0.598545	0.332773	2.00554	1.55809	0	NP_001274756.1,UDP-glucuronosyltransferase 2B14-like precursor [Bombyx mori] &gt;lcl|AEW43180.1 UDP-glycosyltransferase UGT42B1 [Bombyx mori]
BmUGT44A1	JQ070266	28.3023	26.923	38.0341	34.4236	0	NP_001243971.1,UDP-glycosyltransferase UGT44A1 [Bombyx mori] &gt;lcl|AEW43182.1 UDP-glycosyltransferase UGT44A1 [Bombyx mori]
BmUGT46A2	JQ070268	12.5258	19.5233	18.1816	18.9027	0	NP_001243972.1,UDP-glycosyltransferase UGT46A2 precursor [Bombyx mori] &gt;lcl|AEW43184.1 UDP-glycosyltransferase UGT46A2 [Bombyx mori]
BmUGT46C2	JQ070269	1.30704	1.97331	5.25943	4.68764	0	XP_012544565.1,PREDICTED: LOW QUALITY PROTEIN: UDP-glucuronosyltransferase 2B7 [Bombyx mori]
Other functional genes expressed in antennae
BmGr2	BGIBMGA005420	1.49552	4.79982	1.69873	1.53741	0	XP_004932263.1,PREDICTED: gustatory and odorant receptor 22-like [Bombyx mori]
BmGr20	BGIBMGA008420	0.163556	1.14265	0.098965	0.206262	8.96e-160	DAA06381.1,TPA_inf: gustatory receptor 18 [Bombyx mori]
BmGr38	-	0.975083	1.84397	2.05459	0.947169	4.15e-62	XP_012544268.1,PREDICTED: uncharacterized protein LOC105841364 [Bombyx mori]
BmGr60	-	0.341534	0.419216	1.56951	2.26914	0	NP_001124347.1,gustatory receptor 60 [Bombyx mori] &gt;lcl|ACD85127.1 gustatory receptor 60 [Bombyx mori]
BmGr63	-	2.36938	2.91316	1.83497	1.39356	0	XP_012550875.1,PREDICTED: uncharacterized protein LOC105842431 isoform X1 [Bombyx mori] &gt;lcl|DAA06395.1 TPA_inf: gustatory receptor 63 [Bombyx mori]
XLOC_000001	-	46.619	49.7489	55.0999	62.7975	1.88e-76	XP_004927728,PREDICTED: NSFL1 cofactor p47-like [Bombyx mori]
XLOC_000002	-	2.29407	3.32794	5.69089	4.34198	2.55e-135	XP_012552441,PREDICTED: ATP-binding cassette sub-family A member 1-like, partial [Bombyx mori]
XLOC_000003	-	39.9512	46.8134	44.9912	49.2725	1.05e-133	XP_004933827,PREDICTED: uncharacterized protein LOC101742038 [Bombyx mori]
XLOC_000004	BGIBMGA000001	2.29532	3.3831	4.00389	4.11747	0	XP_004933829,PREDICTED: putative homeodomain transcription factor, partial [Bombyx mori]
XLOC_000005	-	3.3415	3.79133	3.59904	3.73813	0	XP_004921524,PREDICTED: transport and Golgi organization protein 6-like [Bombyx mori]
XLOC_000006	-	3.20957	4.2729	6.86432	6.0231	3.68e-84	XP_004934308,PREDICTED: reticulocalbin-2-like, partial [Bombyx mori]
XLOC_000007	BGIBMGA000031	10.9399	14.3167	12.7977	14.0734	0	BAH11147,ebony protein [Bombyx mori]
XLOC_000008	BGIBMGA000032,BGIBMGA000033	4.97184	7.21423	7.2099	6.11895	0	XP_012545779,PREDICTED: type I inositol 1,4,5-trisphosphate 5-phosphatase isoform X1 [Bombyx mori]
XLOC_000009	BGIBMGA000034	10.4055	11.8752	7.52792	7.08854	3.11e-101	XP_004926130,PREDICTED: ADP-ribosylation factor-like protein 3 [Bombyx mori]
XLOC_000011	BGIBMGA000036,BGIBMGA000037,BGIBMGA000038	188.717	352.2	84.2364	33.6606	1.36e-31	NP_001037460.1,cecropin-B precursor [Bombyx mori] &gt;lcl|NP_001096031.1 cecropin B precursor [Bombyx mori] &gt;lcl|XP_004926103.1 PREDICTED: cecropin-B [Bombyx mori] &gt;lcl|XP_004926104.1 PREDICTED: cecropin-B [Bombyx mori] &gt;lcl|XP_004926106.1 PREDICTED: cecropin-B [Bombyx mori] &gt;lcl|XP_004926107.1 PREDICTED: cecropin-B [Bombyx mori] &gt;lcl|XP_012545761.1 PREDICTED: cecropin-B isoform X1…
XLOC_000012	BGIBMGA000039	0.655807	5.73864	1.11184	1.1987	5.55e-19	NP_001091844,antibacterial peptide enbocin 2 precursor [Bombyx mori] &gt;gi|139001731|dbj|BAF51563.1| enbocin2 [Bombyx mori]
XLOC_000013	-	41.0645	429.219	7.1868	10.6739	1.91e-16	NP_001036924,cecropin D2 precursor [Bombyx mori] &gt;gi|82949288|dbj|BAE53371.1| antibacterial peptide [Bombyx mori]
XLOC_000025	BGIBMGA000051	1.21686	1.59371	2.74945	2.47378	5.78e-118	XP_004926137,PREDICTED: uncharacterized protein LOC101744505 [Bombyx mori]
XLOC_000028	BGIBMGA000054	1.17219	2.08548	1.22193	2.82072	0	XP_004926122,PREDICTED: uncharacterized protein LOC101742205 [Bombyx mori]
XLOC_000031	BGIBMGA000057	3.74983	5.24407	3.86058	4.08232	1.76e-93	XP_004926125,PREDICTED: golgin subfamily A member 7 [Bombyx mori]
XLOC_000032	BGIBMGA000058	0.911752	1.06432	3.71891	3.65181	1.12e-53	EHJ68632,putative helentron 5 helitron-like transposon replicase/helicase/endonuclease [Danaus plexippus]
XLOC_000033	BGIBMGA000059,BGIBMGA000060	1.16467	1.31773	4.45996	3.00071	0	XP_012545773.1,PREDICTED: cGMP-specific 3&apos;,5&apos;-cyclic phosphodiesterase-like [Bombyx mori]
XLOC_000034	BGIBMGA000061	3.75631	4.6098	2.38187	2.98484	5.94e-117	BAA23532,transposase [Bombyx mori]
XLOC_000035	BGIBMGA000062	29.7319	33.6273	28.552	34.3548	0	NP_001103763,fumarylacetoacetase [Bombyx mori] &gt;gi|87248327|gb|ABD36216.1| fumarylacetoacetate hydrolase isoform A [Bombyx mori]
XLOC_000036	BGIBMGA000063	28.0914	29.9181	51.1792	42.8139	0	XP_012545778,PREDICTED: serine/threonine-protein kinase pelle-like [Bombyx mori]
XLOC_000037	BGIBMGA000064	79.26	52.5242	57.5071	60.2599	1.21e-163	NP_001040464,thioredoxin peroxidase [Bombyx mori] &gt;gi|95102998|gb|ABF51440.1| thioredoxin peroxidase [Bombyx mori]
XLOC_000038	BGIBMGA000030	10.4764	9.92216	14.3148	9.33518	0	XP_012545774,PREDICTED: alpha-sarcoglycan isoform X1 [Bombyx mori] &gt;gi|827546755|ref|XP_012545775.1| PREDICTED: alpha-sarcoglycan isoform X1 [Bombyx mori] &gt;gi|827546757|ref|XP_012545776.1| PREDICTED: alpha-sarcoglycan isoform X1 [Bombyx mori]
XLOC_000039	BGIBMGA000029	2.75547	2.10576	1.5159	2.07274	5.27e-92	NP_001040438,nucleolar protein family A member 2 [Bombyx mori] &gt;gi|95102892|gb|ABF51387.1| nucleolar protein family A member 2 [Bombyx mori]
XLOC_000040	BGIBMGA000028	0.46404	0.372174	4.81365	6.48816	0	XP_004926099,PREDICTED: uncharacterized protein LOC101738974 [Bombyx mori] &gt;gi|827546778|ref|XP_012545783.1| PREDICTED: uncharacterized protein LOC101738974 [Bombyx mori]
XLOC_000044	BGIBMGA000021,BGIBMGA000023,BGIBMGA000024	130.393	286.093	71.9752	59.432	8.13e-31	NP_001037460,cecropin-B precursor [Bombyx mori] &gt;gi|156523056|ref|NP_001096031.1| cecropin B precursor [Bombyx mori] &gt;gi|512906063|ref|XP_004926103.1| PREDICTED: cecropin-B [Bombyx mori] &gt;gi|512906067|ref|XP_004926104.1| PREDICTED: cecropin-B [Bombyx mori] &gt;gi|512906075|ref|XP_004926106.1| PREDICTED: cecropin-B [Bombyx mori] &gt;gi|512906079|ref|XP_004926107.1| PREDICTED: cecropin-B […
XLOC_000049	BGIBMGA000017	40.7718	198.561	2.52702	19.9537	2.11e-17	NP_001036833,cecropin-D precursor [Bombyx mori] &gt;gi|46395627|sp|O76146.1|CECD_BOMMO RecName: Full=Cecropin-D; Flags: Precursor &gt;gi|3298433|dbj|BAA31507.1| cecropin D [Bombyx mori]
XLOC_000051	BGIBMGA000014,BGIBMGA000015	0	0.0169641	4.83825	1.17272	7.94e-143	XP_004926110,PREDICTED: uncharacterized protein LOC101740498 isoform X1 [Bombyx mori]
XLOC_000052	BGIBMGA000013	1.01801	5.13207	0.242993	0.0669694	7.84e-93	XP_004926112,PREDICTED: uncharacterized protein LOC101740726 [Bombyx mori]
XLOC_000054	BGIBMGA000011	8.57536	7.01248	0.387543	0.235507	1.01e-99	XP_004926116,PREDICTED: uncharacterized protein LOC101741384 [Bombyx mori]
XLOC_000059	BGIBMGA000006	1.4342	0.969787	1.46201	0.653392	7.17e-155	NP_001129361,osiris 18 precursor [Bombyx mori] &gt;gi|207339260|gb|ACI23619.1| osiris 18 [Bombyx mori]
XLOC_000063	BGIBMGA000002	37.8339	33.388	52.7389	48.3711	0	XP_012545767,PREDICTED: uncharacterized protein LOC101745378 [Bombyx mori]
XLOC_000064	-	1.5817	0.581262	0.984655	0.354698		No hits
XLOC_000065	-	0.642625	0.283555	1.72047	0.598296		No hits
XLOC_000067	-	0.055787	0.507525	1.40235	2.29251	8.03e-38	XP_013186118,PREDICTED: uncharacterized protein LOC106131548 [Amyelois transitella]
XLOC_000070	-	0.595381	0.464755	1.65017	1.59973	0	XP_012545763,PREDICTED: uncharacterized protein LOC105841624 isoform X1 [Bombyx mori]
XLOC_000071	-	0.482609	5.00773	0	0.060326	8.59e-47	BAM73877,cytochrome P450, partial [Bombyx mori]
XLOC_000072	-	0	0	2.69266	2.88125		No hits
XLOC_000073	-	1.52761	1.48405	0.43814	0.713683	2.01e-102	BAA19776,Pol protein [Bombyx mori]
XLOC_000074	-	1.32223	1.34684	0.281642	0.270072	7.85e-89	XP_013193376,PREDICTED: histone-lysine N-methyltransferase SETMAR-like [Amyelois transitella] &gt;gi|913324149|ref|XP_013193377.1| PREDICTED: histone-lysine N-methyltransferase SETMAR-like [Amyelois transitella] &gt;gi|913332633|ref|XP_013197957.1| PREDICTED: histone-lysine N-methyltransferase SETMAR-like [Amyelois transitella]
XLOC_000075	-	1.91385	0.592743	0.183667	0.0895711	4.25e-26	XP_013193376,PREDICTED: histone-lysine N-methyltransferase SETMAR-like [Amyelois transitella] &gt;gi|913324149|ref|XP_013193377.1| PREDICTED: histone-lysine N-methyltransferase SETMAR-like [Amyelois transitella] &gt;gi|913332633|ref|XP_013197957.1| PREDICTED: histone-lysine N-methyltransferase SETMAR-like [Amyelois transitella]
XLOC_000077	-	0.214532	0.327837	1.37111	1.5957		No hits
XLOC_000078	BGIBMGA000065	27.7193	66.4327	24.9919	98.2136	0	XP_004934367,PREDICTED: cystathionine beta-synthase-like [Bombyx mori]
XLOC_000080	BGIBMGA000066	409.057	387.87	350.459	427.985	1.21e-91	NP_001091752,ribosomal protein L32 [Bombyx mori] &gt;gi|54609257|gb|AAV34844.1| ribosomal protein L32 [Bombyx mori]
XLOC_000081	BGIBMGA000115	8.00955	8.33654	5.73162	6.06924	0	XP_004923111,PREDICTED: BUD13 homolog [Bombyx mori]
XLOC_000082	BGIBMGA000116,BGIBMGA000117	61.64	64.4577	59.8888	57.844	0	XP_012552942,PREDICTED: uncharacterized protein LOC101744111 [Bombyx mori]
XLOC_000084	BGIBMGA000118	8.55524	10.0737	7.32095	7.69953	0	XP_004923113,PREDICTED: nucleosomal histone kinase 1-like [Bombyx mori]
XLOC_000085	BGIBMGA000119	9.68524	8.74851	5.80355	5.57506	0	XP_004923114,PREDICTED: porphobilinogen deaminase [Bombyx mori]
XLOC_000086	BGIBMGA000120,BGIBMGA000121	13.8425	12.4819	13.9409	14.484	0	XP_004923117,PREDICTED: GPI mannosyltransferase 1 [Bombyx mori]
XLOC_000088	BGIBMGA000122	17.7708	18.1598	16.9346	24.4601	1.42e-72	XP_013197597,PREDICTED: UPF0488 protein CG14286 [Amyelois transitella]
XLOC_000089	BGIBMGA000123	6.93172	7.27232	7.22669	7.0917	1.39e-103	XP_004923118,PREDICTED: desumoylating isopeptidase 2 isoform X1 [Bombyx mori]
XLOC_000090	BGIBMGA000124	0.572217	1.48071	2.94667	3.31104	3.58e-54	XP_012552925,PREDICTED: EF-hand calcium-binding domain-containing protein 2 isoform X1 [Bombyx mori]
XLOC_000091	BGIBMGA000125	14.2898	15.9791	8.6603	11.6932	0	XP_004923125,PREDICTED: uncharacterized protein LOC101738032 [Bombyx mori]
XLOC_000092	BGIBMGA000126	8.43178	9.51783	10.9775	10.9134	0	XP_004923131,PREDICTED: uncharacterized protein LOC101738649 [Bombyx mori]
XLOC_000093	BGIBMGA000127	13.5518	12.3211	7.92932	10.2127	2.06e-113	XP_004923132,PREDICTED: 60S ribosome subunit biogenesis protein NIP7 homolog [Bombyx mori]
XLOC_000094	BGIBMGA000128	2.57195	2.68598	2.1963	3.22955	0	XP_012552950,PREDICTED: uncharacterized protein LOC101739009 [Bombyx mori]
XLOC_000095	BGIBMGA000129	93.7995	81.3172	126.428	147.34	2.33e-72	NP_001093278,actin-depolymerizing factor 1 [Bombyx mori] &gt;gi|95102548|gb|ABF51212.1| actin-depolymerizing factor 4 [Bombyx mori] &gt;gi|95103010|gb|ABF51446.1| actin-depolymerizing factor 1 [Bombyx mori]
XLOC_000096	BGIBMGA000130	11.4338	15.522	7.42089	8.14363	0	XP_012552897,PREDICTED: leucine-rich repeat protein SHOC-2 isoform X1 [Bombyx mori] &gt;gi|827539493|ref|XP_012552898.1| PREDICTED: leucine-rich repeat protein SHOC-2 isoform X1 [Bombyx mori]
XLOC_000097	BGIBMGA000131	1.70927	1.56198	2.00952	2.76324	0	XP_004923139,PREDICTED: valine--tRNA ligase isoform X1 [Bombyx mori]
XLOC_000098	BGIBMGA000132	14.4253	11.5977	20.6944	20.2716	0	NP_001268822,neutral alpha-glucosidase AB-like precursor [Bombyx mori] &gt;gi|827539450|ref|XP_012552876.1| PREDICTED: neutral alpha-glucosidase AB-like isoform X1 [Bombyx mori] &gt;gi|448824703|dbj|BAM78681.1| glucosidase II alpha-subunit [Bombyx mori]
XLOC_000099	BGIBMGA000133	3.18544	2.68663	1.90973	2.01255	0	XP_004923144,PREDICTED: zinc finger protein 343-like isoform X1 [Bombyx mori]
XLOC_000100	BGIBMGA000084	11.1906	13.5939	9.93793	12.0667	1.54e-09	XP_004923145,PREDICTED: poly(A) polymerase type 3 [Bombyx mori]
XLOC_000101	BGIBMGA000134,BGIBMGA000136,BGIBMGA000137	13.1159	21.0321	26.6913	28.2547	0	XP_012552917,PREDICTED: serine/threonine-protein kinase MARK2-like isoform X9 [Bombyx mori]
XLOC_000102	BGIBMGA000135	1.90237	2.98521	5.57916	4.92762	1.35e-110	XP_012552919,PREDICTED: uncharacterized protein LOC105842963 [Bombyx mori]
XLOC_000103	BGIBMGA000138	21.5648	19.6754	16.0657	18.5243	0	NP_001129357,deoxyhypusine synthase [Bombyx mori] &gt;gi|202072044|gb|ACH95798.1| deoxyhypusine synthase [Bombyx mori]
XLOC_000105	BGIBMGA000140,BGIBMGA000141,BGIBMGA000142,BGIBMGA000143	21.1655	21.7245	25.9769	25.0276	0	XP_004923150,PREDICTED: CCAAT/enhancer-binding protein zeta [Bombyx mori]
XLOC_000106	BGIBMGA000144	4.08122	6.09295	3.46491	4.19306	0	XP_012552948,PREDICTED: mitogen-activated protein kinase kinase kinase kinase 5 isoform X1 [Bombyx mori]
XLOC_000107	BGIBMGA000145	21.1506	29.318	53.5982	64.216	0	XP_012552932,PREDICTED: uncharacterized protein LOC101746973 isoform X4 [Bombyx mori]
XLOC_000108	BGIBMGA000146	35.9946	40.676	60.952	70.0324	0	XP_012552927,PREDICTED: uncharacterized protein LOC101746973 isoform X1 [Bombyx mori] &gt;gi|827539568|ref|XP_012552928.1| PREDICTED: uncharacterized protein LOC101746973 isoform X1 [Bombyx mori] &gt;gi|827539570|ref|XP_012552929.1| PREDICTED: uncharacterized protein LOC101746973 isoform X1 [Bombyx mori]
XLOC_000109	BGIBMGA000147,BGIBMGA000148	10.3881	11.6811	16.1901	15.1628	1.22e-77	XP_012552934,PREDICTED: transcription factor Ken 1-like [Bombyx mori]
XLOC_000110	BGIBMGA000149	14.673	13.7839	15.984	16.5094	0	XP_004923154,PREDICTED: tubulin-specific chaperone E [Bombyx mori]
XLOC_000111	BGIBMGA000150	1.71666	2.97434	5.14241	3.89476	0	XP_004923155,PREDICTED: ADP-ribosylation factor-like protein 13B [Bombyx mori]
XLOC_000112	BGIBMGA000151,BGIBMGA000152,BGIBMGA000153	2.34618	2.46969	1.75618	2.01847	0	XP_012552890,PREDICTED: ALK tyrosine kinase receptor [Bombyx mori]
XLOC_000113	BGIBMGA000154	6.76432	7.76435	7.02028	8.50083	0	XP_012552955,PREDICTED: WD repeat-containing protein 43 [Bombyx mori]
XLOC_000114	BGIBMGA000155	29.8338	32.9097	28.0126	28.6025	2.65e-89	XP_004923160,PREDICTED: methylosome subunit pICln [Bombyx mori]
XLOC_000115	BGIBMGA000156	12.4512	14.0091	10.0333	12.3989	2.09e-93	XP_004923196,PREDICTED: homeobox protein SIX2 [Bombyx mori]
XLOC_000116	BGIBMGA000157	46.2554	42.3304	35.8635	44.5249	3.45e-92	XP_004923164,PREDICTED: transcription factor MafK [Bombyx mori]
XLOC_000118	BGIBMGA000159	0.0289327	0.263216	1.02035	1.56158	2.44e-84	XP_011547902,PREDICTED: uncharacterized protein LOC105380103 [Plutella xylostella]
XLOC_000119	-	0.156559	0.750424	0.530854	1.20967		No hits
XLOC_000120	BGIBMGA000160,BGIBMGA000162,BGIBMGA000163	0.532424	1.63925	1.56408	2.02135	0	XP_012552892,PREDICTED: nephrin-like [Bombyx mori]
XLOC_000122	BGIBMGA000164,BGIBMGA000165	0.972447	1.82428	1.56423	2.28393	0	XP_012552892,PREDICTED: nephrin-like [Bombyx mori]
XLOC_000124	BGIBMGA000167	20.4268	16.0718	8.07368	8.15645	8.1e-120	XP_004923167,PREDICTED: lactoylglutathione lyase [Bombyx mori]
XLOC_000126	-	1.47707	1.48591	1.63862	1.66929	1.13e-66	XP_012552895,PREDICTED: probable ATP-dependent RNA helicase DHX35 homolog [Bombyx mori]
XLOC_000128	BGIBMGA000170	18.8797	14.7038	5.62912	5.01803	4.77e-114	XP_012552908,PREDICTED: probable ATP-dependent RNA helicase DHX35 [Bombyx mori]
XLOC_000130	BGIBMGA000114	0.874662	0.93363	1.24826	1.51041	2.82e-110	XP_004923170,PREDICTED: protein FAM98A [Bombyx mori]
XLOC_000131	BGIBMGA000113	1.14406	0.976286	0.771751	0.500163		No hits
XLOC_000132	BGIBMGA000110,BGIBMGA000111,BGIBMGA000112	17.809	24.4308	39.6369	36.6854	0	XP_012552959,PREDICTED: serologically defined colon cancer antigen 8 homolog [Bombyx mori]
XLOC_000133	BGIBMGA000108,BGIBMGA000109	15.2883	16.3496	11.2342	14.6889	0	XP_012552941,PREDICTED: uncharacterized protein LOC101744544 [Bombyx mori]
XLOC_000134	BGIBMGA000107	29.04	21.6042	23.8801	23.3662	8.21e-89	XP_004923115,PREDICTED: mitochondrial import receptor subunit TOM20 homolog [Bombyx mori]
XLOC_000135	BGIBMGA000106	2.7764	3.43846	2.36754	2.85852	5.91e-56	NP_001037412,mitochondrial intermembrane space translocase subunit Tim10 [Bombyx mori] &gt;gi|827539454|ref|XP_012552878.1| PREDICTED: mitochondrial intermembrane space translocase subunit Tim10 isoform X1 [Bombyx mori] &gt;gi|827539456|ref|XP_012552879.1| PREDICTED: mitochondrial intermembrane space translocase subunit Tim10 isoform X1 [Bombyx mori] &gt;gi|827539458|ref|XP_012552880.1| PREDICTED…
XLOC_000137	BGIBMGA000104	26.5616	22.9388	25.5694	23.1548	0	NP_001166194,coatomer protein complex subunit delta [Bombyx mori] &gt;gi|284027826|gb|ADB66737.1| coatomer protein complex subunit delta [Bombyx mori]
XLOC_000138	BGIBMGA000103	64.9946	72.7873	83.6499	82.6051	0	XP_004923175,PREDICTED: heterogeneous nuclear ribonucleoprotein U-like protein 1 [Bombyx mori]
XLOC_000139	BGIBMGA000102	20.0605	24.2067	32.4526	32.9522	0	XP_012552924,PREDICTED: uncharacterized protein LOC101737763 [Bombyx mori]
XLOC_000140	BGIBMGA000100,BGIBMGA000101	6.76599	8.7101	9.55362	11.5594	0	XP_012552923,PREDICTED: uncharacterized protein LOC101737620 isoform X4 [Bombyx mori]
XLOC_000141	BGIBMGA000098,BGIBMGA000099	7.63482	9.15618	7.25981	8.63601	0	XP_012552886,PREDICTED: uncharacterized protein LOC101744973 [Bombyx mori]
XLOC_000143	BGIBMGA000095,BGIBMGA000096,BGIBMGA000097	52.377	62.8686	73.2887	67.3177	0	XP_012552936,PREDICTED: calpain-A isoform X2 [Bombyx mori]
XLOC_000144	BGIBMGA000094	0.551789	1.05264	1.43532	1.1235	5.39e-72	NP_001108346,sex peptide receptor [Bombyx mori] &gt;gi|158991495|gb|ABW86946.1| sex peptide receptor [Bombyx mori]
XLOC_000145	BGIBMGA000093	0.615587	0.896865	1.43485	0.701324	1.92e-118	NP_001108346,sex peptide receptor [Bombyx mori] &gt;gi|158991495|gb|ABW86946.1| sex peptide receptor [Bombyx mori]
XLOC_000146	BGIBMGA000092	9.95404	12.8328	10.8332	10.9753	0	NP_001135962,autophagy related protein Atg6 [Bombyx mori] &gt;gi|213390046|gb|ACJ46062.1| autophagy related protein Atg6 [Bombyx mori]
XLOC_000148	BGIBMGA000090	17.2146	21.9309	11.8552	12.5589	1.96e-149	XP_004923181,PREDICTED: lysosome-associated membrane glycoprotein 1 [Bombyx mori]
XLOC_000149	BGIBMGA000089	0.531612	0.977604	1.65151	1.6309	0	XP_012552887,PREDICTED: uncharacterized protein LOC101746134 [Bombyx mori]
XLOC_000150	BGIBMGA000088	8.74322	10.4946	6.7325	7.06103	2.14e-180	XP_004923140,PREDICTED: seipin isoform X1 [Bombyx mori]
XLOC_000151	BGIBMGA000087	4.7911	5.42183	8.72928	9.92286	1.83e-139	XP_004923137,PREDICTED: uncharacterized protein LOC101739492 isoform X3 [Bombyx mori]
XLOC_000152	BGIBMGA000086	25.0977	19.8867	16.0412	16.4851	0	NP_001040417,LRP16 protein [Bombyx mori] &gt;gi|95102810|gb|ABF51346.1| LRP16 protein [Bombyx mori]
XLOC_000153	BGIBMGA000085	10.0279	12.001	6.46925	6.36465	0	XP_013199280,PREDICTED: zinc finger protein 91-like [Amyelois transitella]
XLOC_000154	BGIBMGA000084	4.02426	7.4205	11.7448	12.1789	0	XP_004923145,PREDICTED: poly(A) polymerase type 3 [Bombyx mori]
XLOC_000155	BGIBMGA000083	1.29389	1.62559	0.187753	0.342834	0	ACY06930,putative cuticle protein CPH35 [Bombyx mori]
XLOC_000156	BGIBMGA000082	25.6867	23.1615	27.0165	27.5438	0	XP_012552954,PREDICTED: actin-related protein 2 [Bombyx mori]
XLOC_000157	BGIBMGA000081	4.24006	2.8822	2.12883	3.15993	6.65e-58	AHH91062,DNA polymerase epsilon subunit 3 [Bombyx mandarina] &gt;gi|577858387|gb|AHH91063.1| DNA polymerase epsilon subunit 3 [Bombyx mandarina] &gt;gi|577858389|gb|AHH91064.1| DNA polymerase epsilon subunit 3 [Bombyx mandarina] &gt;gi|577858391|gb|AHH91065.1| DNA polymerase epsilon subunit 3 [Bombyx mandarina]
XLOC_000158	BGIBMGA000079,BGIBMGA000080	2.7477	4.33591	1.97674	2.63372	2.21e-123	EHJ72504,putative vasodilator-stimulated phosphoprotein [Danaus plexippus]
XLOC_000159	BGIBMGA000078	2.29878	2.86676	1.44188	1.69161	0	XP_012552937,PREDICTED: transmembrane channel-like protein 7 [Bombyx mori]
XLOC_000161	BGIBMGA000075,BGIBMGA000076	9.65995	10.9593	14.1627	16.4872	0	XP_012552940,PREDICTED: uncharacterized protein LOC101742002 isoform X2 [Bombyx mori]
XLOC_000162	BGIBMGA000074	6.41431	7.29767	3.4815	3.57761	2.33e-157	XP_004923158,PREDICTED: rRNA 2&apos;-O-methyltransferase fibrillarin [Bombyx mori]
XLOC_000163	BGIBMGA000073	10.9288	17.2702	12.9458	19.5655	0	XP_012552945,PREDICTED: uncharacterized protein LOC101742436 isoform X1 [Bombyx mori]
XLOC_000164	BGIBMGA000072	8.00243	10.1282	11.565	11.9649	0	XP_004923161,PREDICTED: regulator of chromosome condensation [Bombyx mori]
XLOC_000165	BGIBMGA000071	0.153486	0.289052	1.58521	1.01064	2.93e-86	XP_004923197,PREDICTED: spherulin-2A-like [Bombyx mori]
XLOC_000167	BGIBMGA000069	16.4615	20.7233	17.4505	19.521	0	XP_004923163,PREDICTED: RNA polymerase-associated protein Rtf1 [Bombyx mori]
XLOC_000169	-	13.6938	13.6721	6.0968	8.43678	3.35e-33	XP_013167149,PREDICTED: zinc finger protein 271-like [Papilio xuthus]
XLOC_000170	BGIBMGA000067	5.02646	4.28806	4.80721	4.13934	0	XP_012552896,PREDICTED: cell adhesion molecule 2-like, partial [Bombyx mori]
XLOC_000171	-	2.31445	4.22062	7.14132	5.10938	4.86e-64	XP_012552896,PREDICTED: cell adhesion molecule 2-like, partial [Bombyx mori]
XLOC_000172	-	5.84701	2.07589	3.89192	0.173856		No hits
XLOC_000174	-	2.35558	2.20284	0.366046	0.233082		No hits
XLOC_000175	-	1.13946	0.868518	0.715689	0.985615		No hits
XLOC_000176	-	6.02166	6.03574	0.0656572	0.256678	4e-13	XP_012548715,PREDICTED: 11-beta-hydroxysteroid dehydrogenase-like 5 [Bombyx mori]
XLOC_000177	-	2.85041	2.46835	0.20374	0.0502331		No hits
XLOC_000178	-	1.33927	1.48268	0.580966	0.428674		No hits
XLOC_000180	-	1.18965	1.76606	2.33463	1.87862		No hits
XLOC_000181	-	5.01	3.97316	0.113154	0.437058		No hits
XLOC_000182	-	16.7547	20.4463	2.15159	3.26413	7.8e-10	AAQ57129,endonuclease and reverse transcriptase-like protein [Bombyx mori]
XLOC_000183	-	11.3925	11.2047	0.19885	0.161266		No hits
XLOC_000184	-	7.94961	10.1102	3.77717	5.13414		No hits
XLOC_000185	-	1.97491	3.69382	0.375712	0.328252		No hits
XLOC_000186	-	2.06111	2.89829	0	0		No hits
XLOC_000188	-	5.9321	6.55558	3.63266	4.20872		No hits
XLOC_000189	-	0.663687	0.161875	1.29363	1.60722	2.34e-09	XP_012545832,PREDICTED: actin cytoskeleton-regulatory complex protein pan-1-like [Bombyx mori]
XLOC_000190	-	4.98853	2.5409	1.00552	2.36066		No hits
XLOC_000191	-	40.4227	42.2043	32.1745	42.7377		No hits
XLOC_000195	-	0.448097	0	1.82857	6.17577		No hits
XLOC_000196	-	1.62154	1.94748	0.0622736	0.0767447	1.74e-15	XP_012549926,PREDICTED: THAP domain-containing protein 2-like [Bombyx mori]
XLOC_000197	-	1.1427	1.61251	0.188233	0.0457911		No hits
XLOC_000198	-	0	0	1.63166	3.06944	3.87e-19	ADI61818,endonuclease-reverse transcriptase [Bombyx mori]
XLOC_000199	-	6.20582	105.723	3.35491	30.9757		No hits
XLOC_000201	-	1.16738	1.54718	0.409906	0.232089	8.16e-30	AFY12622,reverse transcriptase, partial [Bombyx mori]
XLOC_000202	-	1.02912	0.875239	0.511668	0.785419	1.68e-36	XP_013145540,PREDICTED: uncharacterized protein LOC106108810 [Papilio polytes]
XLOC_000204	-	1.59389	1.22731	0.183374	0.180117		No hits
XLOC_000205	-	1.43176	1.20807	0.207992	0.608758	6.74e-14	AFY12622,reverse transcriptase, partial [Bombyx mori]
XLOC_000207	-	4.48655	5.70126	9.60762	8.03203	8.51e-93	XP_004934342,PREDICTED: ubiquitin carboxyl-terminal hydrolase 34-like [Bombyx mori]
XLOC_000208	-	2.24371	2.96729	3.66961	4.19597	1.1e-143	XP_004933910,PREDICTED: ubiquitin carboxyl-terminal hydrolase 34-like, partial [Bombyx mori]
XLOC_000209	BGIBMGA000172	0.103186	0.124025	1.82922	2.44819	3.65e-60	KPI95220,Transposon Ty3-I Gag-Pol polyprotein [Papilio xuthus]
XLOC_000212	-	4.36348	5.6734	10.9177	8.21166	1.21e-56	XP_014365542,PREDICTED: vesicle-fusing ATPase 1-like [Papilio machaon]
XLOC_000214	-	0	0.0983974	1.66992	1.75131	1.52e-38	XP_011557050,PREDICTED: uncharacterized protein LOC105387936 [Plutella xylostella]
XLOC_000215	-	1.8613	1.54188	0.644673	1.41571	0	XP_004933786,PREDICTED: Down syndrome cell adhesion molecule-like protein Dscam2 [Bombyx mori]
XLOC_000216	-	3.37891	4.56592	0.0905381	0.389987		No hits
XLOC_000217	-	0.367472	0.978514	0.571673	1.27591		No hits
XLOC_000218	BGIBMGA000178	4.76225	5.96344	7.16262	7.36999	8.12e-149	XP_004927308,PREDICTED: UNC93-like protein MFSD11 [Bombyx mori]
XLOC_000219	BGIBMGA000179	21.915	25.6537	30.9072	35.4514	1.46e-133	XP_012546798,PREDICTED: meteorin-like protein [Bombyx mori]
XLOC_000220	BGIBMGA000180	3.35708	3.76439	2.88565	3.04323	0	XP_004927312,PREDICTED: serine/threonine-protein kinase/endoribonuclease IRE1-like [Bombyx mori]
XLOC_000222	BGIBMGA000177	8.40148	7.55438	1.81633	2.10421	4.78e-88	XP_004934148,PREDICTED: transmembrane protein 70 homolog, mitochondrial-like, partial [Bombyx mori]
XLOC_000223	BGIBMGA000174,BGIBMGA000175,BGIBMGA000176	4.49026	7.1291	5.80353	6.4804	0	XP_012546796,PREDICTED: testis-expressed sequence 2 protein-like [Bombyx mori]
XLOC_000225	BGIBMGA000173	1.51727	1.68909	1.7784	1.76395	0	BAH03677,putative VPS9-ankyrin repeat-containing protein [Bombyx mori]
XLOC_000226	-	0.690462	1.00935	0.599265	1.56441	2.52e-13	XP_004926988,PREDICTED: uncharacterized protein LOC101737253 [Bombyx mori]
XLOC_000227	-	1.43345	0.981428	1.85799	1.91205		No hits
XLOC_000228	BGIBMGA000182	348.116	502.693	368.983	446.186	0	XP_012552405,PREDICTED: organic cation transporter protein-like [Bombyx mori]
XLOC_000229	-	1.06479	1.95017	0.985097	1.54926	4.91e-53	AAB47739,transposase [Bombyx mori]
XLOC_000231	BGIBMGA000184	1.84127	1.58082	0.0279127	0.0674566	2.99e-15	XP_012547004,PREDICTED: cysteine dioxygenase type 1 [Bombyx mori]
XLOC_000232	BGIBMGA000186	27.8585	26.8072	18.439	20.2869	3.84e-163	XP_004927589,PREDICTED: RING finger protein 113A [Bombyx mori]
XLOC_000236	BGIBMGA000197	3.10281	2.92185	1.95838	3.09986	4.85e-165	XP_004927389,PREDICTED: uroporphyrinogen-III synthase [Bombyx mori]
XLOC_000237	BGIBMGA000198	11.8179	12.9925	13.3251	12.3994	0	XP_012546861,PREDICTED: serine/threonine-protein kinase TBK1 [Bombyx mori]
XLOC_000238	BGIBMGA000199,BGIBMGA000200	25.2634	27.1842	77.4094	60.1758	0	XP_004927390,PREDICTED: E3 ubiquitin-protein ligase AMFR-like [Bombyx mori]
XLOC_000239	BGIBMGA000201	88.3955	68.5277	68.3022	75.2305	4.52e-170	NP_001093092,proteasome beta subunit [Bombyx mori] &gt;gi|95102764|gb|ABF51323.1| proteasome beta subunit [Bombyx mori]
XLOC_000240	BGIBMGA000196	1.3882	1.8002	2.02367	2.09581	1.12e-86	XP_004932765,PREDICTED: RNA-directed DNA polymerase from mobile element jockey-like [Bombyx mori]
XLOC_000241	BGIBMGA000195	1.24244	2.0758	1.18627	1.3529	3.87e-86	NP_001093282,mariner transposase [Bombyx mori] &gt;gi|95103114|gb|ABF51498.1| mariner transposase [Bombyx mori]
XLOC_000242	BGIBMGA000194	0.696736	1.58225	0.715054	0.855373	6.58e-100	NP_001093282,mariner transposase [Bombyx mori] &gt;gi|95103114|gb|ABF51498.1| mariner transposase [Bombyx mori]
XLOC_000243	BGIBMGA000193	0.973403	1.4443	5.07408	3.2174	8.96e-83	XP_012546860,PREDICTED: uncharacterized protein LOC101737585 [Bombyx mori]
XLOC_000247	BGIBMGA000189	11.8708	16.3203	18.8396	19.5441	0	XP_012546862,PREDICTED: protein VAC14 homolog isoform X1 [Bombyx mori] &gt;gi|827549525|ref|XP_012546863.1| PREDICTED: protein VAC14 homolog isoform X1 [Bombyx mori]
XLOC_000248	BGIBMGA000188	34.9789	23.2167	48.9779	50.2223	4.62e-74	XP_004927391,PREDICTED: dolichyl-diphosphooligosaccharide--protein glycosyltransferase subunit DAD1 [Bombyx mori]
XLOC_000249	BGIBMGA000187	4.93655	6.45875	5.94358	6.21696	0	XP_004927392,PREDICTED: trafficking protein particle complex subunit 11 [Bombyx mori]
XLOC_000250	-	0.441979	0.689674	0.73851	1.0218	7.26e-31	XP_014087514,PREDICTED: uncharacterized protein LOC106615710 [Bactrocera oleae]
XLOC_000251	-	2.73149	5.56123	1.17557	1.96212		No hits
XLOC_000252	-	14.4107	21.9135	13.0223	15.483	6.71e-40	XP_011569106,PREDICTED: uncharacterized protein LOC105398649 [Plutella xylostella]
XLOC_000253	-	0.347308	0.593725	1.15216	0.842297	0	EFA01226,Retrovirus-related Pol polyprotein from transposon 17.6-like Protein [Tribolium castaneum]
XLOC_000254	-	138.648	96.4344	87.3611	94.443	1.22e-174	XP_004933852,PREDICTED: electron transfer flavoprotein subunit alpha, mitochondrial [Bombyx mori]
XLOC_000255	-	1.95789	1.92303	0.0502357	0.148176		No hits
XLOC_000256	-	1.66543	2.18771	0.460501	0.346232	6.17e-24	BAM73877,cytochrome P450, partial [Bombyx mori]
XLOC_000257	-	1.09039	1.16995	0.293476	0.230162		No hits
XLOC_000258	-	4.58954	9.0238	9.5858	10.5705	7.48e-69	XP_004934275,PREDICTED: microphthalmia-associated transcription factor-like, partial [Bombyx mori]
XLOC_000259	-	3.72264	9.11725	10.7332	11.9017	3.82e-63	XP_004927556,PREDICTED: transcription factor EB-like [Bombyx mori]
XLOC_000260	-	1.74657	1.27162	0.37205	0.151407	9.84e-24	XP_013197583,PREDICTED: uncharacterized protein LOC106140531 [Amyelois transitella]
XLOC_000261	BGIBMGA000202	50.7222	47.9565	87.7951	54.9372		No hits
XLOC_000263	-	15.2271	12.5214	16.9243	8.73135	4.74e-13	XP_013200190,PREDICTED: uncharacterized protein LOC106142831 [Amyelois transitella]
XLOC_000265	-	0.374562	1.0748	0.243344	0.407666	2.11e-22	EOB12991,hypothetical protein NBO_272g0001 [Nosema bombycis CQ1]
XLOC_000266	BGIBMGA000203	11.0445	19.7694	7.82071	9.19572	0	XP_012552659,PREDICTED: uncharacterized protein LOC101744302 [Bombyx mori]
XLOC_000268	-	1.11325	1.69718	0.985027	1.12918		No hits
XLOC_000269	BGIBMGA000204	47.7626	64.3939	66.4151	65.9895	0	XP_012552216,PREDICTED: paired amphipathic helix protein Sin3a [Bombyx mori]
XLOC_000270	-	5.19452	5.44615	1.77551	1.07281	8.15e-11	XP_012551845,PREDICTED: androgen-dependent TFPI-regulating protein-like [Bombyx mori]
XLOC_000271	-	1.07117	1.17072	0.144723	0.298586	8.75e-36	BAM73877,cytochrome P450, partial [Bombyx mori]
XLOC_000273	-	61.3196	58.2708	33.7285	32.7678	0	NP_001036879,nimrod B precursor [Bombyx mori] &gt;gi|17298113|dbj|BAB78525.1| fibrillin-like protein [Bombyx mori]
XLOC_000275	-	1.57129	2.88182	0.644697	1.14582	3.57e-47	KPJ05203,Envelope fusion protein [Papilio xuthus]
XLOC_000276	-	0.604089	1.24158	0.765045	0.688412	0	XP_012547467,PREDICTED: uncharacterized protein LOC101738890 [Bombyx mori]
XLOC_000277	-	5.69688	7.05744	3.37418	3.79879	1.2e-173	XP_004933851,PREDICTED: uncharacterized protein LOC101746030 [Bombyx mori]
XLOC_000278	-	5.40603	5.95789	4.71813	6.38309	1.02e-34	XP_012552334,PREDICTED: immediate early response 3-interacting protein 1 [Bombyx mori]
XLOC_000279	-	23.6038	27.7892	9.45839	11.7736	3.39e-28	XP_013145388,PREDICTED: snRNA-activating protein complex subunit 3 [Papilio polytes]
XLOC_000280	BGIBMGA000210	13.9792	16.6367	10.8386	16.2968	6.04e-45	XP_012552234,PREDICTED: uncharacterized protein LOC101738419 [Bombyx mori]
XLOC_000281	BGIBMGA000206,BGIBMGA000207,BGIBMGA000208,BGIBMGA000209	28.7477	34.7353	55.727	51.6588	0	XP_012552233,PREDICTED: fibrillin-1-like [Bombyx mori]
XLOC_000284	-	0.12558	0.159529	1.96972	1.63285	1.71e-17	XP_012545277,PREDICTED: zinc transporter ZIP2-like [Bombyx mori]
XLOC_000286	-	3.21913	4.63095	0.0598435	0		No hits
XLOC_000290	-	3.40273	3.24681	1.6107	0.879028	2.5e-23	BAD86650,reverse transcriptase [Bombyx mori]
XLOC_000291	-	0.0950386	0.111083	1.5398	2.55626		No hits
XLOC_000292	-	1.32225	1.4068	3.45994	3.95512		No hits
XLOC_000293	-	1.05358	0.822038	0.670625	0.911834	3.63e-37	XP_012547573,PREDICTED: puratrophin-1-like [Bombyx mori]
XLOC_000295	-	0.610653	1.9474	5.41629	5.13322		No hits
XLOC_000296	-	8.7264	7.48346	1.71545	1.99142		No hits
XLOC_000299	-	2.46559	1.5764	0.648327	1.34634		No hits
XLOC_000300	-	10.1716	6.78259	6.5775	5.7232	3.59e-75	XP_004929916,PREDICTED: lysophospholipase-like protein 1 [Bombyx mori] &gt;gi|827563767|ref|XP_004933951.2| PREDICTED: lysophospholipase-like protein 1 [Bombyx mori]
XLOC_000302	-	1.65581	1.53553	0.252424	0.190164	1.95e-08	BAH66363,olfactory receptor [Bombyx mori]
XLOC_000308	-	56.1307	48.299	114.274	83.1453	3.73e-130	XP_004933785,PREDICTED: uncharacterized protein LOC101745594 [Bombyx mori]
XLOC_000310	-	1.16388	2.06971	0.368634	0.603679		No hits
XLOC_000311	BGIBMGA000360	50.785	47.9147	54.3932	61.015	7.95e-79	XP_004931870,PREDICTED: zinc finger matrin-type protein 2 [Bombyx mori]
XLOC_000312	BGIBMGA000361	26.6306	47.7356	102.529	117.799	1.41e-51	KPJ05672,hypothetical protein RR46_00646 [Papilio xuthus]
XLOC_000313	BGIBMGA000362	5.60419	7.55026	6.74206	8.40081	0	XP_004931871,PREDICTED: myoneurin-like isoform X2 [Bombyx mori]
XLOC_000315	BGIBMGA000364	12.1568	11.6188	13.5581	15.0832	0	XP_012550837,PREDICTED: putative ATPase N2B [Bombyx mori]
XLOC_000317	BGIBMGA000365	21.8204	20.568	15.9192	20.3709	0	XP_004931874,PREDICTED: rab-like protein 3 isoform X1 [Bombyx mori]
XLOC_000318	BGIBMGA000366	1.37549	2.0255	3.43968	3.65862	0	XP_012550813,PREDICTED: probable cation-transporting ATPase 13A3 [Bombyx mori]
XLOC_000319	BGIBMGA000367	133.633	145.308	97.3824	116.537	0	ABF51378,eukaryotic translation initiation factor 3 subunit 4 [Bombyx mori]
XLOC_000324	BGIBMGA000372,BGIBMGA000373,BGIBMGA000374	13.6227	16.8586	15.5662	17.7625	0	XP_004931893,PREDICTED: sentrin-specific protease 6-like [Bombyx mori]
XLOC_000325	BGIBMGA000375	0.919166	2.10749	0.92838	1.2289	3.89e-163	XP_004931897,PREDICTED: tRNA-dihydrouridine(20a/20b) synthase [NAD(P)+]-like [Bombyx mori]
XLOC_000327	BGIBMGA000377	2.82884	7.63749	4.04646	5.42619	7.83e-88	XP_004931899,PREDICTED: protein lin-28 homolog [Bombyx mori]
XLOC_000328	BGIBMGA000378,BGIBMGA000379	1.16021	2.08592	3.35772	4.18456	0	KPI97886.1,Protein still life, isoforms C/SIF type 2 [Papilio xuthus]
XLOC_000330	BGIBMGA000381,BGIBMGA000382	50.9105	44.3791	40.9735	41.0318	0	XP_012550713,PREDICTED: nuclear migration protein nudC isoform X1 [Bombyx mori]
XLOC_000331	BGIBMGA000383	11.8791	10.5172	10.6702	11.8504	0	XP_004931902,PREDICTED: protein odr-4 homolog [Bombyx mori]
XLOC_000332	BGIBMGA000384	143.098	119.276	170.613	124.04	0	XP_004931903,PREDICTED: uncharacterized protein LOC101746816 [Bombyx mori]
XLOC_000333	BGIBMGA000385	0.224824	0.704591	0.709668	1.36205	0	XP_012550732,PREDICTED: elastase-1 [Bombyx mori]
XLOC_000335	BGIBMGA000387	1.06539	1.12594	0.358347	0.401233	0	XP_012550788,PREDICTED: uncharacterized protein LOC101739891 isoform X1 [Bombyx mori]
XLOC_000336	BGIBMGA000388	2.77535	2.00745	8.86797	5.79889	1.12e-101	XP_012550714,PREDICTED: collagen isoform X1 [Bombyx mori]
XLOC_000337	BGIBMGA000389	5.27652	8.03973	11.6483	13.8313	4.23e-52	XP_004931909,PREDICTED: prisilkin-39 [Bombyx mori]
XLOC_000338	BGIBMGA000390	6.57027	7.60621	10.0421	10.3874	0	XP_004931911,PREDICTED: phosphoribosylformylglycinamidine synthase [Bombyx mori]
XLOC_000339	BGIBMGA000391	1.61653	1.77881	1.53375	1.54741	0	XP_004931912,PREDICTED: glycine dehydrogenase (decarboxylating), mitochondrial isoform X1 [Bombyx mori]
XLOC_000341	-	62.5267	68.6525	66.153	77.6131	7.77e-123	XP_004931914,PREDICTED: tissue inhibitor of metalloproteases [Bombyx mori] &gt;gi|827559516|ref|XP_012550765.1| PREDICTED: tissue inhibitor of metalloproteases [Bombyx mori]
XLOC_000342	BGIBMGA000392	91.5099	126.179	65.0732	85.9894	1.67e-180	XP_012550764,PREDICTED: uncharacterized protein LOC101740299 [Bombyx mori]
XLOC_000345	BGIBMGA000394	8.54151	8.71209	7.78149	8.38053	2.57e-163	XP_004931918,PREDICTED: GPN-loop GTPase 2 [Bombyx mori] &gt;gi|512929829|ref|XP_004931919.1| PREDICTED: GPN-loop GTPase 2 [Bombyx mori] &gt;gi|827559520|ref|XP_012550766.1| PREDICTED: GPN-loop GTPase 2 [Bombyx mori]
XLOC_000346	BGIBMGA000395	549.128	506.077	553.082	624.184	2.6e-33	KPI97845,60S ribosomal protein L37 [Papilio xuthus]
XLOC_000347	BGIBMGA000396,BGIBMGA000397,BGIBMGA000398	13.0671	18.9191	10.2971	10.4818	0	XP_004931921,PREDICTED: succinyl-CoA:3-ketoacid coenzyme A transferase 1, mitochondrial [Bombyx mori] &gt;gi|827559589|ref|XP_012550794.1| PREDICTED: succinyl-CoA:3-ketoacid coenzyme A transferase 1, mitochondrial [Bombyx mori]
XLOC_000348	BGIBMGA000399	4.72822	3.71481	5.22983	5.26432	6.74e-106	NP_001040151,ribosomal protein L20 [Bombyx mori] &gt;gi|87248217|gb|ABD36161.1| ribosomal protein L20 [Bombyx mori]
XLOC_000350	BGIBMGA000402	0.92673	0.643606	0.438915	1.59337	0	XP_004931927,PREDICTED: multiple inositol polyphosphate phosphatase 1-like [Bombyx mori]
XLOC_000351	BGIBMGA000403	5.28109	3.15973	14.3843	9.71946	0	KOB69207,putative pickpocket [Operophtera brumata]
XLOC_000352	BGIBMGA000404	5.57318	3.55963	7.24524	5.65795	3.92e-152	XP_004931929,PREDICTED: uncharacterized protein LOC101738500 [Bombyx mori]
XLOC_000353	BGIBMGA000405,BGIBMGA000406	10.0151	8.2193	11.8763	9.53746	1.9e-135	KPI97826,SH3 and cysteine-rich domain-containing protein 3 [Papilio xuthus]
XLOC_000354	BGIBMGA000407	28.0581	44.1914	46.6332	48.1626	0	XP_004931931,PREDICTED: uncharacterized protein LOC101738724 isoform X1 [Bombyx mori]
XLOC_000355	BGIBMGA000408	12.5345	13.7458	25.7721	23.7702	0	NP_001177296,Ca2 /calmodulin-dependent protein kinase II [Bombyx mori] &gt;gi|827559376|ref|XP_012550710.1| PREDICTED: ca2 /calmodulin-dependent protein kinase II isoform X1 [Bombyx mori] &gt;gi|297306700|dbj|BAJ08364.1| Ca2+/calmodulin-dependent protein kinase II [Bombyx mori]
XLOC_000356	BGIBMGA000409,BGIBMGA000410	0.948583	0.94734	1.76618	1.9536	0	XP_004931935,PREDICTED: uncharacterized protein LOC101739091 isoform X4 [Bombyx mori]
XLOC_000357	-	1.59596	12.3896	4.3408	18.0268	1.38e-43	XP_012550827,PREDICTED: pancreatic lipase-related protein 2-like [Bombyx mori]
XLOC_000358	BGIBMGA000411	3.99646	16.1271	4.14716	14.7076	3.12e-93	XP_012550827,PREDICTED: pancreatic lipase-related protein 2-like [Bombyx mori]
XLOC_000359	BGIBMGA000412	28.0119	25.1306	22.9784	30.5298	1.6e-179	XP_004931936,PREDICTED: THUMP domain-containing protein 1 homolog [Bombyx mori]
XLOC_000362	BGIBMGA000415	4.82955	5.28139	6.1733	7.05071	0	XP_012550801,PREDICTED: uncharacterized protein LOC101742417 [Bombyx mori]
XLOC_000363	BGIBMGA000416,BGIBMGA000417	29.1781	40.1615	32.2308	28.7934	0	XP_012550739,PREDICTED: uncharacterized protein LOC101742562 [Bombyx mori]
XLOC_000364	BGIBMGA000418	34.1942	34.8951	30.3727	32.5851	0	AFC87785,yellow-c [Bombyx mori]
XLOC_000365	BGIBMGA000419	26.0291	19.945	30.3026	26.1485	0	XP_004931941,PREDICTED: lambda-crystallin [Bombyx mori]
XLOC_000366	BGIBMGA000420	3.67631	4.54046	5.7564	6.08799	0	XP_012550689,PREDICTED: serine/threonine kinase LKB1 isoform X1 [Bombyx mori]
XLOC_000367	BGIBMGA000421	1.37369	1.40172	12.2015	7.34066	0	XP_012550840,PREDICTED: probable serine/threonine-protein kinase tsuA isoform X1 [Bombyx mori]
XLOC_000368	BGIBMGA000422	11.3392	12.9413	19.7556	18.4809	0	XP_004931947,PREDICTED: elongation of very long chain fatty acids protein AAEL008004 [Bombyx mori] &gt;gi|512929945|ref|XP_004931948.1| PREDICTED: elongation of very long chain fatty acids protein AAEL008004 [Bombyx mori] &gt;gi|512929949|ref|XP_004931949.1| PREDICTED: elongation of very long chain fatty acids protein AAEL008004 [Bombyx mori] &gt;gi|512929953|ref|XP_004931950.1| PREDICTED: elonga…
XLOC_000369	BGIBMGA000423	1.45807	2.46038	8.0144	11.0978	3.39e-09	XP_012548244,PREDICTED: uncharacterized protein LOC105842068 [Bombyx mori]
XLOC_000370	BGIBMGA000424	89.5614	78.5065	149.128	127.133	1.51e-175	XP_004931951,PREDICTED: elongation of very long chain fatty acids protein AAEL008004 isoform X1 [Bombyx mori] &gt;gi|827559612|ref|XP_012550800.1| PREDICTED: elongation of very long chain fatty acids protein AAEL008004 isoform X1 [Bombyx mori]
XLOC_000371	BGIBMGA000425	13.577	13.7728	10.2624	10.4334	0	XP_004931956,PREDICTED: 1-acyl-sn-glycerol-3-phosphate acyltransferase gamma-like [Bombyx mori]
XLOC_000372	-	17.2257	16.3638	10.1812	12.5266	2.05e-149	XP_004932044,PREDICTED: osteopetrosis-associated transmembrane protein 1 [Bombyx mori]
XLOC_000373	-	17.4179	17.636	14.9727	15.7851	0	XP_012550740,PREDICTED: peroxisome biogenesis factor 2 [Bombyx mori]
XLOC_000374	BGIBMGA000426	2.54805	0.838151	0.247751	0.327321	8.88e-70	FAA00583,TPA: putative cuticle protein [Bombyx mori]
XLOC_000376	BGIBMGA000428	1.62137	0.12902	0.0363494	0.0363167	5.14e-73	NP_001166665,cuticular protein RR-2 motif 101 precursor [Bombyx mori] &gt;gi|223671304|tpd|FAA00604.1| TPA: putative cuticle protein [Bombyx mori]
XLOC_000386	BGIBMGA000438	0	0.0384754	2.52456	0.527202	8.21e-126	NP_001166646,cuticular protein RR-2 motif 123 precursor [Bombyx mori] &gt;gi|223671348|tpd|FAA00626.1| TPA: putative cuticle protein [Bombyx mori]
XLOC_000388	BGIBMGA000440	8.74597	8.96865	5.92014	6.2423	1.01e-175	XP_004931963,PREDICTED: 39S ribosomal protein L47, mitochondrial [Bombyx mori]
XLOC_000389	BGIBMGA000441,BGIBMGA000442	16.1703	17.9966	41.4559	29.001	0	XP_004931964,PREDICTED: bifunctional heparan sulfate N-deacetylase/N-sulfotransferase [Bombyx mori] &gt;gi|827559625|ref|XP_012550804.1| PREDICTED: bifunctional heparan sulfate N-deacetylase/N-sulfotransferase [Bombyx mori]
XLOC_000391	BGIBMGA000444	8.99753	10.5523	6.14415	6.57271	0	XP_004931965,PREDICTED: protein PFC0760c-like isoform X2 [Bombyx mori]
XLOC_000392	BGIBMGA000445	3.98886	5.55903	4.76648	4.67304	0	XP_004931967,PREDICTED: uncharacterized protein LOC101743421 [Bombyx mori]
XLOC_000393	BGIBMGA000446	2.52197	3.224	3.43359	3.97455	0	XP_004931970,PREDICTED: protein misato [Bombyx mori]
XLOC_000394	BGIBMGA000447	6.09975	8.73932	19.249	17.2961	0	XP_012550741,PREDICTED: vesicle-fusing ATPase 1 [Bombyx mori]
XLOC_000395	BGIBMGA000448	1.71739	2.16116	2.45961	2.87936	0	XP_004931973,PREDICTED: uncharacterized protein LOC101744240 [Bombyx mori]
XLOC_000396	BGIBMGA000449,BGIBMGA000450,BGIBMGA000451	4.2929	4.71569	5.77002	6.23842	0	XP_004931975,PREDICTED: GATA-binding factor C-like isoform X1 [Bombyx mori]
XLOC_000397	BGIBMGA000452	40.4577	40.6537	34.0649	40.2634	0	NP_001136442,innexin 3 [Bombyx mori] &gt;gi|217331224|gb|ACK38254.1| innexin 3 [Bombyx mori]
XLOC_000398	-	8.85629	8.83906	4.74946	3.82241	1.14e-40	XP_004931976,PREDICTED: putative uncharacterized protein DDB_G0279653 [Bombyx mori]
XLOC_000399	BGIBMGA000453	173.771	148.527	367.442	229.598	1.39e-24	AAV91427,protease inhibitor 5 [Lonomia obliqua]
XLOC_000400	BGIBMGA000454	2.37101	2.73673	2.88981	1.6056	0	XP_012550826,PREDICTED: rho GTPase-activating protein 100F isoform X2 [Bombyx mori]
XLOC_000401	BGIBMGA000455,BGIBMGA000456	0.346895	0.415513	1.7	1.84014	0	XP_012550806.1,PREDICTED: uncharacterized protein LOC101744721 isoform X2 [Bombyx mori]
XLOC_000403	BGIBMGA000458	0.327287	0.521633	1.1076	1.29007	7.92e-24	XP_012550761,PREDICTED: lysine-specific demethylase 8 isoform X1 [Bombyx mori]
XLOC_000404	BGIBMGA000459	0.99892	0.941972	1.99567	2.18997	0	XP_004931979,PREDICTED: lysine-specific demethylase 8 isoform X2 [Bombyx mori]
XLOC_000405	-	1.42118	2.15282	0.411237	0.296694	2.81e-46	AAA17752,reverse transcriptase [Bombyx mori]
XLOC_000408	BGIBMGA000460	2.66433	3.35188	0.554829	0.579499	4.34e-177	XP_012547033,PREDICTED: uncharacterized protein LOC105841867 [Bombyx mori]
XLOC_000409	BGIBMGA000461	12.2587	15.4497	10.2826	10.2904	2.43e-156	XP_012550820,PREDICTED: putative uncharacterized protein DDB_G0291608 isoform X2 [Bombyx mori]
XLOC_000410	-	2.08936	5.08736	9.04128	8.62162	1.83e-39	XP_012550745,PREDICTED: uncharacterized protein LOC101745154 [Bombyx mori]
XLOC_000411	-	3.96486	5.6166	7.00395	6.86106	3.39e-176	XP_012550745,PREDICTED: uncharacterized protein LOC101745154 [Bombyx mori]
XLOC_000412	BGIBMGA000462	303.763	300.008	197.848	270.623	8.59e-151	NP_001036878,27 kDa glycoprotein precursor [Bombyx mori] &gt;gi|74843747|sp|Q8T113.1|P27K_BOMMO RecName: Full=27 kDa glycoprotein; AltName: Full=P27K; Flags: Precursor &gt;gi|19911074|dbj|BAB87849.1| p27K [Bombyx mori]
XLOC_000414	BGIBMGA000464	13.0162	11.1324	11.5763	10.5078	8.19e-159	XP_004931986,PREDICTED: ribosome biogenesis protein TSR3 homolog [Bombyx mori]
XLOC_000416	BGIBMGA000465	5.95126	4.23182	2.96687	3.73963	5.09e-45	EHJ70899,hypothetical protein KGM_13043 [Danaus plexippus]
XLOC_000417	BGIBMGA000466,BGIBMGA000467	1.73346	2.70655	2.26181	2.58159	0	XP_012550747,PREDICTED: protocadherin-like wing polarity protein stan [Bombyx mori]
XLOC_000418	BGIBMGA000468	1.99638	2.42555	2.14071	2.35586	0	XP_004932062,PREDICTED: protein dispatched [Bombyx mori]
XLOC_000419	BGIBMGA000469	9.10505	11.5096	13.0814	14.9609	0	XP_004931988,PREDICTED: IST1 homolog [Bombyx mori]
XLOC_000420	BGIBMGA000228	1.51947	1.18148	1.98897	1.76931	0	XP_004931989,PREDICTED: calcium uniporter protein, mitochondrial [Bombyx mori]
XLOC_000421	BGIBMGA000470	1.01603	1.66828	0.537724	1.09643	0	XP_012550812,PREDICTED: aminoacylase-1-like [Bombyx mori]
XLOC_000422	BGIBMGA000471	4.5328	4.34575	3.58022	3.43269	2.14e-134	XP_012550780,PREDICTED: spermatogenesis associated 6-like protein isoform X3 [Bombyx mori]
XLOC_000423	BGIBMGA000472	8.68189	8.70008	14.5155	10.4693	0	XP_004931997,PREDICTED: ATP-binding cassette sub-family G member 5 [Bombyx mori]
XLOC_000424	BGIBMGA000473	2.01724	2.46158	3.14016	2.88758	0	XP_012550791,PREDICTED: 5&apos;-3&apos; exoribonuclease 1 isoform X1 [Bombyx mori]
XLOC_000425	BGIBMGA000475,BGIBMGA000474	67.4673	41.6173	44.719	54.2059	0	XP_004932003,PREDICTED: guanine nucleotide-binding protein-like 3 homolog [Bombyx mori]
XLOC_000426	BGIBMGA000476	58.3543	52.2612	26.4337	32.0769	4.77e-81	XP_004932005,PREDICTED: uncharacterized protein LOC101737035 [Bombyx mori]
XLOC_000427	-	318.376	368.366	324.543	289.736	2.16e-40	XP_012545944,PREDICTED: uncharacterized protein LOC101735508 [Bombyx mori]
XLOC_000428	BGIBMGA000359	1.94686	3.33217	3.46901	4.15524	0	XP_012550725,PREDICTED: rapamycin-insensitive companion of mTOR [Bombyx mori]
XLOC_000429	BGIBMGA000358	0.926276	1.76748	3.5725	4.30803	0	XP_012550725,PREDICTED: rapamycin-insensitive companion of mTOR [Bombyx mori]
XLOC_000431	BGIBMGA000356	9.19389	9.57226	7.08714	7.80393	2.29e-103	XP_012550810,PREDICTED: zinc finger protein 729-like isoform X2 [Bombyx mori]
XLOC_000432	BGIBMGA000355	6.37903	5.21711	5.14735	6.03641	0	XP_004931875,PREDICTED: general transcription factor IIE subunit 1 isoform X1 [Bombyx mori]
XLOC_000433	BGIBMGA000354	1.17611	1.595	3.01149	3.01936	0	NP_001186538,HOP precursor [Bombyx mori] &gt;gi|308913476|gb|ADO51635.1| HOP [Bombyx mori]
XLOC_000435	-	7.75433	8.0754	10.7577	8.87602	4.85e-164	XP_012550843,PREDICTED: popeye domain-containing protein 2-like [Bombyx mori]
XLOC_000436	-	0.612048	1.33382	2.66015	1.93294	2.23e-31	XP_013188710,PREDICTED: blood vessel epicardial substance-like [Amyelois transitella]
XLOC_000438	BGIBMGA000351	2.17143	2.09991	2.7257	3.12523	0	XP_004931877,PREDICTED: band 4.1-like protein 5 [Bombyx mori]
XLOC_000439	BGIBMGA000350	20.9588	13.5885	15.8166	16.7394	7.12e-137	XP_004931878,PREDICTED: uncharacterized protein LOC101743330 [Bombyx mori]
XLOC_000440	BGIBMGA000349	2.01154	2.25204	2.60552	2.6219	0	XP_014363352,PREDICTED: probable tRNA N6-adenosine threonylcarbamoyltransferase, mitochondrial, partial [Papilio machaon]
XLOC_000441	BGIBMGA000348	147.564	155.942	80.8033	93.2692	1.03e-177	ACY06906,putative cuticle protein CPR149 [Bombyx mori]
XLOC_000442	-	58.9671	68.6975	52.6812	62.947	1.23e-35	XP_012550808,PREDICTED: uncharacterized protein LOC101738360 [Bombyx mori]
XLOC_000443	BGIBMGA000347	3.52219	1.73453	1.80739	1.38308	0	FAA00524,TPA: putative cuticle protein [Bombyx mori]
XLOC_000444	BGIBMGA000346	635.074	199.548	109.752	111.796	7.67e-70	NP_001166727,cuticular protein RR-1 motif 23 precursor [Bombyx mori] &gt;gi|223671147|tpd|FAA00525.1| TPA: putative cuticle protein [Bombyx mori]
XLOC_000446	BGIBMGA000344	13.7161	15.8154	2.62569	4.16778	7.9e-91	XP_004931883,PREDICTED: uncharacterized protein LOC101743951 [Bombyx mori]
XLOC_000447	BGIBMGA000343	1.08284	0.630074	0.629321	0.478394	1.51e-78	NP_001166724,cuticular protein RR-1 motif 26 precursor [Bombyx mori] &gt;gi|223671153|tpd|FAA00528.1| TPA: putative cuticle protein [Bombyx mori]
XLOC_000449	BGIBMGA000341	1.5066	1.03064	0.517633	0.310301	1.18e-44	NP_001166722,cuticular protein RR-1 motif 28 precursor [Bombyx mori] &gt;gi|223671157|tpd|FAA00530.1| TPA: putative cuticle protein [Bombyx mori]
XLOC_000450	BGIBMGA000340	1.87952	2.05394	0.17542	0.517295	4.89e-47	FAA00533,TPA: putative cuticle protein [Bombyx mori]
XLOC_000452	BGIBMGA000338	337.261	108.573	29.7814	23.0943	1.98e-77	NP_001166719,cuticular protein RR-1 motif 32 precursor [Bombyx mori] &gt;gi|223671166|tpd|FAA00535.1| TPA: putative cuticle protein [Bombyx mori]
XLOC_000453	BGIBMGA000337	21.3599	4.48355	3.23784	2.908	1.59e-101	NP_001166718,cuticular protein RR-1 motif 33 precursor [Bombyx mori] &gt;gi|223671168|tpd|FAA00536.1| TPA: putative cuticle protein [Bombyx mori]
XLOC_000456	BGIBMGA000334	70.4813	106.916	10.2752	30.4529	1.8e-69	NP_001166715,cuticular protein RR-1 motif 37 precursor [Bombyx mori] &gt;gi|223671176|tpd|FAA00540.1| TPA: putative cuticle protein [Bombyx mori]
XLOC_000463	BGIBMGA000327	60.8549	25.4198	6.14806	5.42763	3.66e-86	NP_001166711,cuticular protein RR-1 motif 43 precursor [Bombyx mori] &gt;gi|223671188|tpd|FAA00546.1| TPA: putative cuticle protein [Bombyx mori]
XLOC_000464	BGIBMGA000326	3.05809	7.56125	2.81082	4.05905	1.46e-67	NP_001166710,cuticular protein RR-1 motif 44 precursor [Bombyx mori] &gt;gi|223671190|tpd|FAA00547.1| TPA: putative cuticle protein [Bombyx mori]
XLOC_000466	BGIBMGA000323,BGIBMGA000324	4.87424	5.41069	4.23563	4.62804	0	XP_004931889,PREDICTED: origin recognition complex subunit 3 isoform X1 [Bombyx mori] &gt;gi|289546589|gb|ADD10139.1| origin recognition complex subunit 3 [Bombyx mori]
XLOC_000468	BGIBMGA000321	9.0406	8.96798	10.4255	11.3914	0	XP_004931892,PREDICTED: coiled-coil domain-containing protein 6 isoform X1 [Bombyx mori]
XLOC_000469	BGIBMGA000320	14.1864	13.1952	11.5099	11.8444	0	XP_004931895,PREDICTED: programmed cell death protein 2 [Bombyx mori]
XLOC_000470	BGIBMGA000319	15.838	26.844	27.508	30.1932	0	XP_004931898,PREDICTED: PR domain zinc finger protein 1 [Bombyx mori] &gt;gi|827559723|ref|XP_012550838.1| PREDICTED: PR domain zinc finger protein 1 [Bombyx mori]
XLOC_000472	BGIBMGA000317	1.22993	1.80526	2.95603	3.35736	1.66e-169	XP_012550722,PREDICTED: uncharacterized protein LOC105842407 [Bombyx mori]
XLOC_000473	BGIBMGA000316	5.97135	7.57787	10.1469	10.5307	0	XP_004931900,PREDICTED: broad-complex core protein isoforms 1/2/3/4/5-like [Bombyx mori]
XLOC_000474	BGIBMGA000315	40.0997	48.4239	36.7405	39.5833	1.98e-95	XP_004931901,PREDICTED: uncharacterized protein LOC101746542 [Bombyx mori]
XLOC_000476	BGIBMGA000313	2.31537	2.05263	0.232306	0.560722	0	NP_001127721,neuropeptide receptor A23 [Bombyx mori] &gt;gi|195947016|dbj|BAG68422.1| neuropeptide receptor A23 [Bombyx mori]
XLOC_000477	BGIBMGA000312	56.8562	75.5102	65.1673	70.9942	3.36e-86	XP_012550785,PREDICTED: serine/arginine repetitive matrix protein 1 isoform X3 [Bombyx mori]
XLOC_000478	BGIBMGA000311	29.2883	32.8568	7.41248	10.6536	1.32e-146	NP_001189465,fadd [Bombyx mori] &gt;gi|304421438|gb|ADM32518.1| fadd [Bombyx mori]
XLOC_000479	BGIBMGA000310	1.02684	1.32889	2.42194	2.84378	0	XP_014363748,PREDICTED: uncharacterized protein LOC106715056 isoform X2 [Papilio machaon]
XLOC_000480	BGIBMGA000308,BGIBMGA000309	0.776665	1.80244	3.46442	4.04661	1.9e-142	XP_012550733.1,PREDICTED: synapsin [Bombyx mori]
XLOC_000481	BGIBMGA000307	13.8231	9.26637	21.5722	16.8001	0	XP_012550824,PREDICTED: carboxypeptidase E-like [Bombyx mori]
XLOC_000483	BGIBMGA000305	17.4152	12.3718	17.1828	12.7405	4.16e-136	XP_004931915,PREDICTED: protein THEM6-like [Bombyx mori]
XLOC_000484	BGIBMGA000304	3.55124	3.22882	2.33197	2.3464	2.17e-98	XP_012550842,PREDICTED: LOW QUALITY PROTEIN: integrator complex subunit 12 [Bombyx mori]
XLOC_000486	BGIBMGA000302	1.4089	1.6799	2.83464	2.72478	0	XP_012550736,PREDICTED: constitutive coactivator of PPAR-gamma-like protein 1 [Bombyx mori]
XLOC_000487	BGIBMGA000399	1.89865	1.63942	2.2334	2.1233	1.52e-29	XP_004931922,PREDICTED: protein PET117 homolog, mitochondrial [Bombyx mori]
XLOC_000488	BGIBMGA000301	16.0166	24.9097	14.146	13.3021	3.37e-180	XP_004931923,PREDICTED: pancreatic triacylglycerol lipase-like [Bombyx mori]
XLOC_000489	BGIBMGA000300	5.58198	4.35007	4.94492	5.13706	0	XP_012550720,PREDICTED: eIF2B-gamma protein isoform X1 [Bombyx mori] &gt;gi|827559398|ref|XP_012550721.1| PREDICTED: eIF2B-gamma protein isoform X1 [Bombyx mori]
XLOC_000491	BGIBMGA000298	13.8739	11.5867	8.3965	13.1834	0	XP_004931926,PREDICTED: mucin-5AC-like [Bombyx mori]
XLOC_000492	BGIBMGA000297	1.75385	0.806377	2.07432	2.34955		No hits
XLOC_000494	BGIBMGA000295	15.2615	18.6885	30.667	29.3704	1.83e-147	XP_012550719,PREDICTED: ras-related GTP-binding protein Rab3 isoform X2 [Bombyx mori]
XLOC_000495	-	15.227	11.993	14.912	15.8383	0	XP_012550793,PREDICTED: uncharacterized protein LOC101738950 [Bombyx mori]
XLOC_000497	BGIBMGA000293,BGIBMGA000414	12.3237	11.8532	11.0619	13.3368	0	XP_004931937,PREDICTED: GTPase Era, mitochondrial [Bombyx mori]
XLOC_000498	BGIBMGA000292	70.0526	70.9189	68.6984	69.9341	0	NP_001037054,dihydrolipoamide dehydrogenase [Bombyx mori] &gt;gi|22135550|gb|AAM93255.1| dihydrolipoamide dehydrogenase [Bombyx mori]
XLOC_000499	BGIBMGA000291	104.586	144.34	234.093	168.725	0	XP_004931946,PREDICTED: elongation of very long chain fatty acids protein AAEL008004 [Bombyx mori]
XLOC_000500	BGIBMGA000422	27.6998	23.8449	22.6296	23.2284	6.26e-16	XP_004931947,PREDICTED: elongation of very long chain fatty acids protein AAEL008004 [Bombyx mori] &gt;gi|512929945|ref|XP_004931948.1| PREDICTED: elongation of very long chain fatty acids protein AAEL008004 [Bombyx mori] &gt;gi|512929949|ref|XP_004931949.1| PREDICTED: elongation of very long chain fatty acids protein AAEL008004 [Bombyx mori] &gt;gi|512929953|ref|XP_004931950.1| PREDICTED: elonga…
XLOC_000501	BGIBMGA000290	18.1998	17.546	13.5114	17.2724	0	XP_004931953,PREDICTED: sulfatase-modifying factor 1 [Bombyx mori]
XLOC_000503	BGIBMGA000287,BGIBMGA000288	10.3717	11.1524	9.46071	10.5518	0	XP_012550795,PREDICTED: traB domain-containing protein-like [Bombyx mori] &gt;gi|827559594|ref|XP_012550796.1| PREDICTED: traB domain-containing protein-like [Bombyx mori] &gt;gi|827559596|ref|XP_012550797.1| PREDICTED: traB domain-containing protein-like [Bombyx mori]
XLOC_000504	BGIBMGA000286	7.50264	7.88514	8.84759	10.3931	5.55e-123	XP_004931958,PREDICTED: gonadal protein gdl [Bombyx mori]
XLOC_000508	BGIBMGA000282	4.57774	1.37682	0.254936	0.125712	1.44e-34	NP_001166679,cuticular protein RR-2 motif 82 precursor [Bombyx mori] &gt;gi|223671266|tpd|FAA00585.1| TPA: putative cuticle protein [Bombyx mori]
XLOC_000509	BGIBMGA000281	755.892	156.149	15.0837	14.3864	2.31e-61	FAA00586,TPA: putative cuticle protein [Bombyx mori]
XLOC_000510	BGIBMGA000280	42.9246	30.8181	5.18894	5.98426	5.96e-60	NP_001166678,cuticular protein RR-2 motif 84 precursor [Bombyx mori] &gt;gi|223671270|tpd|FAA00587.1| TPA: putative cuticle protein [Bombyx mori]
XLOC_000511	BGIBMGA000279	1.36787	1.49436	0.884196	1.26519	1.19e-82	NP_001166677,cuticular protein RR-2 motif 85 precursor [Bombyx mori] &gt;gi|223671272|tpd|FAA00588.1| TPA: putative cuticle protein [Bombyx mori]
XLOC_000512	BGIBMGA000278	48.2229	5.5161	0.454036	0.194363	1.23e-58	NP_001166675,cuticular protein RR-2 motif 87 precursor [Bombyx mori] &gt;gi|223671276|tpd|FAA00590.1| TPA: putative cuticle protein [Bombyx mori]
XLOC_000513	BGIBMGA000275,BGIBMGA000277	31.8413	2.22329	4.42575	2.7279	4.35e-68	XP_013177621,PREDICTED: uncharacterized protein LOC106125087 [Papilio xuthus]
XLOC_000514	BGIBMGA000276	27.0068	6.59416	1.32448	0.699495	7.26e-64	NP_001166674,cuticular protein RR-2 motif 88 precursor [Bombyx mori] &gt;gi|223671278|tpd|FAA00591.1| TPA: putative cuticle protein [Bombyx mori]
XLOC_000516	BGIBMGA000273	19.1018	11.0776	10.053	8.67483	2e-36	NP_001166671,cuticular protein RR-2 motif 91 precursor [Bombyx mori] &gt;gi|223671284|tpd|FAA00594.1| TPA: putative cuticle protein [Bombyx mori]
XLOC_000526	BGIBMGA000263	1.83997	1.34364	0.110947	0.142868	4.63e-88	NP_001166663,cuticular protein RR-2 motif 105 precursor [Bombyx mori] &gt;gi|223671312|tpd|FAA00608.1| TPA: putative cuticle protein [Bombyx mori]
XLOC_000537	BGIBMGA000252	1.60666	1.11292	4.31185	4.40374	2.01e-58	NP_001166626,cuticular protein RR-2 motif 124 precursor [Bombyx mori] &gt;gi|223671350|tpd|FAA00627.1| TPA: putative cuticle protein [Bombyx mori]
XLOC_000539	BGIBMGA000250	8.43837	7.43894	18.6744	27.2851	2.03e-47	NP_001166644,cuticular protein RR-2 motif 126 precursor [Bombyx mori] &gt;gi|223671354|tpd|FAA00629.1| TPA: putative cuticle protein [Bombyx mori]
XLOC_000540	BGIBMGA000249	2.57256	2.04637	3.87836	5.45566	8.97e-39	NP_001166643,cuticular protein RR-2 motif 127 precursor [Bombyx mori] &gt;gi|223671356|tpd|FAA00630.1| TPA: putative cuticle protein [Bombyx mori]
XLOC_000544	BGIBMGA000245	0.782308	1.25963	0.794256	1.16849	1.65e-109	NP_001166640,cuticular protein RR-2 motif 130 precursor [Bombyx mori] &gt;gi|827559344|ref|XP_012550692.1| PREDICTED: cuticular protein RR-2 motif 130 isoform X1 [Bombyx mori] &gt;gi|223671362|tpd|FAA00633.1| TPA: putative cuticle protein [Bombyx mori]
XLOC_000545	-	6.92453	8.10624	3.6592	3.38585	0	XP_012550835,PREDICTED: uncharacterized protein LOC101744002 [Bombyx mori]
XLOC_000546	BGIBMGA000244	6.83928	9.17653	10.2296	10.4828	0	XP_012550792,PREDICTED: calcium homeostasis endoplasmic reticulum protein isoform X2 [Bombyx mori]
XLOC_000547	BGIBMGA000447	4.5086	3.94424	3.17309	4.23032	2.25e-36	XP_004931972,PREDICTED: transcription elongation factor 1 homolog [Bombyx mori]
XLOC_000548	BGIBMGA000243	2.81954	2.85112	2.50109	3.16011	8.45e-38	XP_004931974,PREDICTED: protein FAM32A-like [Bombyx mori]
XLOC_000549	BGIBMGA000240,BGIBMGA000241,BGIBMGA000242	1.80379	2.19303	5.44656	5.63924	0	XP_004932052,PREDICTED: dedicator of cytokinesis protein 3 [Bombyx mori]
XLOC_000551	BGIBMGA000237	22.925	28.4613	31.5099	33.5125	0	XP_004931981,PREDICTED: folliculin-interacting protein 2 isoform X1 [Bombyx mori]
XLOC_000552	BGIBMGA000236	3.89103	3.65189	2.73962	2.57557	0	NP_001129356,isovaleryl coenzyme A dehydrogenase [Bombyx mori] &gt;gi|208609173|dbj|BAG72196.1| isovaleryl coenzyme A dehydrogenase [Bombyx mori] &gt;gi|209172195|dbj|BAG74561.1| isovaleryl Coenzyme A dehydrogenase [Bombyx mori]
XLOC_000553	BGIBMGA000234,BGIBMGA000235	5.1915	7.33321	3.94085	5.18621	0	XP_012550762,PREDICTED: bifunctional 3&apos;-phosphoadenosine 5&apos;-phosphosulfate synthase isoform X1 [Bombyx mori]
XLOC_000554	BGIBMGA000233	27.0914	34.093	29.3069	29.1444	1.75e-82	XP_012550811,PREDICTED: 27 kDa glycoprotein-like [Bombyx mori]
XLOC_000555	-	2.35551	2.41169	3.9518	6.98376	4.44e-136	XP_012550746,PREDICTED: uncharacterized protein LOC101745442 [Bombyx mori]
XLOC_000556	BGIBMGA000232	3803.19	3492.43	3216.71	3478.83	1.6e-171	NP_001103794,calcyphosphine isoform 1 [Bombyx mori] &gt;gi|95102738|gb|ABF51310.1| calcyphosphine isoform 1 [Bombyx mori]
XLOC_000557	BGIBMGA000231	124.567	138.867	206.537	187.218	2.14e-113	NP_001040169,vacuolar ATP synthase 21 kDa proteolipid subunit [Bombyx mori] &gt;gi|827559380|ref|XP_012550712.1| PREDICTED: vacuolar ATP synthase 21 kDa proteolipid subunit isoform X1 [Bombyx mori] &gt;gi|87248269|gb|ABD36187.1| vacuolar ATP synthase 21 kDa proteolipid subunit [Bombyx mori]
XLOC_000558	BGIBMGA000229,BGIBMGA000230	8.41597	9.61969	12.1972	13.2572	0	XP_004931987,PREDICTED: phospholipase A-2-activating protein [Bombyx mori]
XLOC_000559	BGIBMGA000228	40.3069	51.1696	98.6096	90.5563	0	KOB74660,Uncharacterized protein OBRU01_08796, partial [Operophtera brumata]
XLOC_000561	BGIBMGA000226	2.28871	5.28395	5.94709	9.02261	0	XP_012550706,PREDICTED: cuticular protein RR-1 motif 47 isoform X1 [Bombyx mori]
XLOC_000564	BGIBMGA000223	23.9511	22.3218	24.4822	37.1909	0	NP_001182385,putative sugar transporter protein 5 [Bombyx mori] &gt;gi|296044718|gb|ADG85768.1| putative sugar transporter protein 5 [Bombyx mori]
XLOC_000565	BGIBMGA000222	18.1065	20.3125	12.7522	13.6731	0	XP_012550773,PREDICTED: cystinosin homolog isoform X1 [Bombyx mori]
XLOC_000566	BGIBMGA000221	4.80443	6.64903	3.33993	5.45492	0	XP_004931994,PREDICTED: cryptochrome-1 [Bombyx mori]
XLOC_000567	BGIBMGA000220	6.54445	8.71936	12.6821	7.8347	0	XP_012550828,PREDICTED: ATP-binding cassette sub-family G member 8 [Bombyx mori] &gt;gi|827559696|ref|XP_012550829.1| PREDICTED: ATP-binding cassette sub-family G member 8 [Bombyx mori] &gt;gi|827559698|ref|XP_012550830.1| PREDICTED: ATP-binding cassette sub-family G member 8 [Bombyx mori]
XLOC_000568	BGIBMGA000219	8.49849	9.45666	10.0443	10.7405	2.54e-125	XP_004931999,PREDICTED: nuclear transcription factor Y subunit B-1 isoform X1 [Bombyx mori]
XLOC_000570	BGIBMGA000218	13.9246	11.0158	15.1393	19.2707	7.2e-98	XP_004932002,PREDICTED: DNA polymerase epsilon subunit 4 [Bombyx mori]
XLOC_000571	BGIBMGA000217	3.70159	3.59829	9.46565	7.05491	2.97e-175	XP_012550839,PREDICTED: uncharacterized protein LOC101746732 [Bombyx mori]
XLOC_000572	-	723.045	874.905	206.781	255.119		No hits
XLOC_000573	-	3.09432	4.21461	2.70683	4.83972		No hits
XLOC_000575	-	0.929077	1.9224	0.0853448	0.121902		No hits
XLOC_000576	-	0.257479	0.263399	0.803796	1.01148		No hits
XLOC_000578	-	0.72573	0.794695	0.933142	1.98621	9.6e-75	XP_012547033,PREDICTED: uncharacterized protein LOC105841867 [Bombyx mori]
XLOC_000579	-	0	0.185295	1.58793	2.36822	2.22e-07	NP_001157648,NADPH oxidoreductase [Bombyx mori] &gt;gi|169246571|gb|ABK30932.2| NADPH oxidoreductase [Bombyx mori]
XLOC_000580	-	1.55037	1.60361	2.21937	2.51065	6.28e-16	XP_014359142,PREDICTED: uncharacterized protein LOC106711352 [Papilio machaon]
XLOC_000582	-	0.146099	0	2.05578	1.59933		No hits
XLOC_000583	-	3.96374	4.74348	3.37415	4.62605		No hits
XLOC_000584	-	0.996147	1.60004	3.15108	3.10226	2.69e-24	EHJ66765,hypothetical protein KGM_00433 [Danaus plexippus]
XLOC_000586	-	1.99052	1.76826	5.74504	10.3644	3.6e-112	XP_011555270,PREDICTED: RNA-directed DNA polymerase from mobile element jockey-like [Plutella xylostella]
XLOC_000587	-	0.11054	0.238249	1.66854	0.958643	3.02e-147	XP_004932858,PREDICTED: serine/arginine repetitive matrix protein 1-like [Bombyx mori]
XLOC_000589	-	0.870163	1.25809	2.09764	1.32912	1.29e-23	ADF18553,endonuclease-reverse transcriptase [Bombyx mori]
XLOC_000591	-	2.15441	1.41077	3.87826	1.40725		No hits
XLOC_000592	-	0	0	4.47168	5.4421		No hits
XLOC_000594	-	0.533172	0.305785	0.535235	1.3879	5.77e-116	KMQ86187,retroelement polyprotein [Lasius niger]
XLOC_000597	-	1.45575	1.65928	0.405255	0.748348	2.69e-127	XP_004931985,PREDICTED: uncharacterized protein LOC101746160 [Bombyx mori]
XLOC_000598	-	4.42941	5.6436	2.78712	4.01621		No hits
XLOC_000599	-	0	0	1.94579	2.54387		No hits
XLOC_000602	-	0.281885	0.242119	1.88101	1.60613	2.79e-20	XP_012546400,PREDICTED: THAP domain-containing protein 5 isoform X1 [Bombyx mori]
XLOC_000605	-	4.83817	4.42921	3.04589	2.2868	3.17e-12	EHJ78355,hypothetical protein KGM_11676 [Danaus plexippus]
XLOC_000606	-	8.85154	10.636	5.29197	9.19264		No hits
XLOC_000609	BGIBMGA000606,BGIBMGA000607	0.35704	0.452626	1.26353	1.21324	0	XP_012548905,PREDICTED: transcriptional repressor scratch 2-like, partial [Bombyx mori]
XLOC_000610	BGIBMGA000608	1.07699	1.27183	1.64081	1.79568	7.41e-173	NP_001266391,uncharacterized protein LOC101741444 [Bombyx mori] &gt;gi|378466220|gb|AFC01232.1| DnaJ-18 [Bombyx mori]
XLOC_000615	BGIBMGA000612,BGIBMGA000613	298.464	282.161	502.646	520.793	0	KOB66166,Paramyosin, short form [Operophtera brumata]
XLOC_000616	BGIBMGA000614,BGIBMGA000615	4.3298	4.81494	7.15424	5.38995	0	XP_012549028,PREDICTED: uncharacterized protein LOC101739187 [Bombyx mori]
XLOC_000617	BGIBMGA000616	19.666	16.1201	21.0838	22.2718	5.53e-96	XP_004929801,PREDICTED: uncharacterized protein LOC101741973 [Bombyx mori]
XLOC_000620	-	37.8235	29.0305	32.817	29.5501		No hits
XLOC_000621	-	1.75624	0.829824	0.287027	0.292106		No hits
XLOC_000622	BGIBMGA000618,BGIBMGA000619	27.726	21.9329	25.8643	20.3797	3.73e-107	XP_013179226,PREDICTED: FK506-binding protein 2 isoform X1 [Papilio xuthus]
XLOC_000623	BGIBMGA000620	0.569626	1.11579	1.71772	1.28715	0	NP_001108471,heparanase-like protein [Bombyx mori] &gt;gi|18700447|dbj|BAB85191.1| heparanase-like protein [Bombyx mori] &gt;gi|22474507|dbj|BAC10612.1| heparanase-like protein [Bombyx mori]
XLOC_000624	BGIBMGA000621	1.65983	1.87403	1.93441	2.74903	0	NP_001108473,chromosome associated protein D3 [Bombyx mori] &gt;gi|18700451|dbj|BAB85193.1| hypothetical protein [Bombyx mori] &gt;gi|22474509|dbj|BAC10614.1| hypothetical protein [Bombyx mori]
XLOC_000625	BGIBMGA000622,BGIBMGA000623	45.0311	44.7313	59.1562	61.5776	0	XP_012548892,PREDICTED: kettin protein isoform X1 [Bombyx mori]
XLOC_000626	BGIBMGA000624	85.0469	96.4594	72.0783	106.441	0	BAB85198,Titin-like protein [Bombyx mori]
XLOC_000628	BGIBMGA000626	93.3773	98.3726	78.9958	101.65	0	XP_013189119,PREDICTED: exosome component 10 [Amyelois transitella]
XLOC_000629	BGIBMGA000627	32.9243	31.7641	38.5277	43.8334	1.04e-139	NP_001108475,ubiquitin conjugating enzyme 4 [Bombyx mori] &gt;gi|18700471|dbj|BAB85203.1| ubiquitin conjugating enzyme-like protein [Bombyx mori] &gt;gi|22474521|dbj|BAC10625.1| ubiquitin conjugating enzyme-like protein [Bombyx mori]
XLOC_000630	BGIBMGA000628	49.2257	61.8744	94.283	51.8676	0	XP_004929806,PREDICTED: bestrophin-4 isoform X1 [Bombyx mori]
XLOC_000631	BGIBMGA000629	13.0558	16.1015	17.5636	20.9629	0	XP_004929810,PREDICTED: cold shock domain-containing protein E1 isoform X1 [Bombyx mori] &gt;gi|512921157|ref|XP_004929811.1| PREDICTED: cold shock domain-containing protein E1 isoform X1 [Bombyx mori] &gt;gi|827554935|ref|XP_012548987.1| PREDICTED: cold shock domain-containing protein E1 isoform X1 [Bombyx mori]
XLOC_000632	BGIBMGA000630,BGIBMGA000631,BGIBMGA000632	28.0754	28.9034	41.8941	41.7788	0	XP_004929817,PREDICTED: WD repeat-containing protein 47 [Bombyx mori] &gt;gi|827554825|ref|XP_012548948.1| PREDICTED: WD repeat-containing protein 47 [Bombyx mori]
XLOC_000636	BGIBMGA000636	0.273253	1.79168	0	0.450211	9.08e-30	XP_012548957,PREDICTED: forkhead box protein L2-like isoform X2 [Bombyx mori]
XLOC_000637	BGIBMGA000637,BGIBMGA000638	4.45326	4.99621	5.02401	4.94235	6.23e-94	XP_004929820,PREDICTED: homeobox protein araucan-like isoform X2 [Bombyx mori]
XLOC_000642	BGIBMGA000642	1.96153	1.66546	3.07286	3.25726	0	NP_001296518,tryptophan 5-hydroxylase 1 [Bombyx mori] &gt;gi|675805966|gb|AIL94234.1| tryptophan hydroxylase [Bombyx mori]
XLOC_000643	BGIBMGA000643	31.2028	13.9867	32.9757	22.6748	0	XP_012549085,PREDICTED: LOW QUALITY PROTEIN: UDP-N-acetylglucosamine--peptide N-acetylglucosaminyltransferase 110 kDa subunit-like [Bombyx mori]
XLOC_000646	-	6.91666	6.00466	2.98748	2.64818		No hits
XLOC_000647	BGIBMGA000646	8.34956	9.21386	8.35447	7.78486	0	XP_004929824,PREDICTED: transcription initiation factor TFIID subunit 7-like [Bombyx mori]
XLOC_000648	BGIBMGA000647	53.1309	52.7876	62.6531	54.9009	5.07e-134	XP_004929827,PREDICTED: nucleobindin-2 isoform X2 [Bombyx mori]
XLOC_000649	BGIBMGA000648	1171.24	1150.23	839.307	962.125	0	BAF73623,imaginal disk growth factor [Bombyx mori]
XLOC_000651	BGIBMGA000650,BGIBMGA000651,BGIBMGA000652,BGIBMGA000653,BGIBMGA000654	3.15826	3.03442	4.50814	4.24062	0	XP_012549082,PREDICTED: capon-like protein isoform X1 [Bombyx mori]
XLOC_000654	BGIBMGA000657,BGIBMGA000656	0.8543	2.80689	1.31026	3.3451	0	XP_012548873,PREDICTED: juvenile hormone resistence protein II isoform X2 [Bombyx mori]
XLOC_000657	BGIBMGA000660	10.7213	9.17422	11.4656	9.41042	6.45e-69	NP_001266404,geminin-like [Bombyx mori] &gt;gi|433687409|gb|AGB51150.1| Geminin 2 [Bombyx mori]
XLOC_000658	BGIBMGA000661	4.96513	4.25064	5.38215	5.25294	0	XP_004929835,PREDICTED: protein disulfide-isomerase A5 [Bombyx mori]
XLOC_000660	BGIBMGA000663	0.383985	4.42978	0.344274	1.47076	4.63e-32	XP_004929837,PREDICTED: glycine-rich RNA-binding protein 2 [Bombyx mori]
XLOC_000661	BGIBMGA000664	9.42924	5.84751	4.77981	5.92511	6.67e-86	NP_001040235,uncharacterized protein LOC692928 [Bombyx mori] &gt;gi|87248467|gb|ABD36286.1| unknown [Bombyx mori]
XLOC_000662	BGIBMGA000666	5.65433	9.46011	8.55419	15.3036	0	XP_004929842,PREDICTED: clavesin-1-like [Bombyx mori]
XLOC_000663	BGIBMGA000665	0.829068	2.1605	0.806484	3.08779	4.04e-75	KOB79312,Cellular retinaldehyde binding protein [Operophtera brumata]
XLOC_000664	BGIBMGA000667	5.18051	14.0053	4.04027	13.5644	1.27e-85	XP_012548888,PREDICTED: insulin-like peptide isoform X1 [Bombyx mori]
XLOC_000665	BGIBMGA000668	7.88569	6.6975	7.08256	7.18921	5.05e-94	NP_001040504,acyl-CoA thioesterase 13 [Bombyx mori] &gt;gi|95103162|gb|ABF51522.1| thioesterase superfamily member 2 [Bombyx mori]
XLOC_000666	BGIBMGA000669	2.49588	2.61261	3.05721	3.08366	0	XP_004929963,PREDICTED: uncharacterized protein LOC101741974 [Bombyx mori]
XLOC_000667	BGIBMGA000670	1.26616	1.37416	2.48568	1.54462	0	XP_012548911,PREDICTED: uncharacterized protein LOC101742114 [Bombyx mori]
XLOC_000668	BGIBMGA000671	1.64839	2.00051	1.73062	1.71964	0	XP_004929849,PREDICTED: proton-coupled folate transporter isoform X1 [Bombyx mori]
XLOC_000669	BGIBMGA000672	149.45	150.453	212.616	177.638	0	XP_004929851,PREDICTED: probable citrate synthase 2, mitochondrial [Bombyx mori]
XLOC_000670	-	2.74072	3.23258	1.86906	1.08953	2.37e-91	BAD86664,reverse transcriptase [Bombyx mori]
XLOC_000671	BGIBMGA000673	4.05807	4.24701	4.24716	3.29487	0	XP_004929966,PREDICTED: peptidoglycan-recognition protein LE-like isoform X1 [Bombyx mori] &gt;gi|973412653|dbj|BAU25820.1| peptidoglycan recognition protein L6 [Bombyx mori]
XLOC_000672	BGIBMGA000674	0.378517	0.918479	0.553199	1.01166	0	XP_012548978,PREDICTED: sodium channel protein Nach-like [Bombyx mori]
XLOC_000678	BGIBMGA000679	14.7711	11.3727	11.3617	12.2294	2.43e-100	NP_001040206,rotamase Pin1 [Bombyx mori] &gt;gi|87248389|gb|ABD36247.1| rotamase Pin1 [Bombyx mori]
XLOC_000679	BGIBMGA000680	463.49	592.403	642.792	651.766	0	XP_004929855,PREDICTED: glutamine synthetase 2 cytoplasmic-like isoform X1 [Bombyx mori]
XLOC_000680	BGIBMGA000681	0.645082	2.42781	0.886953	1.14017	0	NP_001166628,cuticular protein tweedle motif 1 precursor [Bombyx mori] &gt;gi|223671400|tpd|FAA00652.1| TPA: putative cuticle protein [Bombyx mori]
XLOC_000681	BGIBMGA000682	3.94055	4.58037	4.10986	4.57931	6.24e-83	XP_012548913,PREDICTED: ras-related protein Rab-21-like [Bombyx mori]
XLOC_000682	BGIBMGA000683	78.5115	67.3497	73.2342	74.0715	0	XP_004929862,PREDICTED: beta-parvin [Bombyx mori] &gt;gi|512921381|ref|XP_004929863.1| PREDICTED: beta-parvin [Bombyx mori] &gt;gi|512921385|ref|XP_004929864.1| PREDICTED: beta-parvin [Bombyx mori] &gt;gi|512921389|ref|XP_004929865.1| PREDICTED: beta-parvin [Bombyx mori] &gt;gi|827555174|ref|XP_012549081.1| PREDICTED: beta-parvin [Bombyx mori]
XLOC_000684	BGIBMGA000685	6.08356	7.46222	14.9913	14.6365	1.08e-116	XP_012549060,PREDICTED: voltage-gated potassium channel subunit beta-1 [Bombyx mori]
XLOC_000685	BGIBMGA000686	20.9315	20.6396	26.4807	20.4878	0	XP_012549060,PREDICTED: voltage-gated potassium channel subunit beta-1 [Bombyx mori]
XLOC_000686	BGIBMGA000687	81.6145	87.9492	75.7731	85.6403	0	XP_004929868,PREDICTED: sodium-coupled monocarboxylate transporter 1-like [Bombyx mori]
XLOC_000688	BGIBMGA000689	7.02622	7.89451	12.6488	12.5858	0	XP_004929872,PREDICTED: ER degradation-enhancing alpha-mannosidase-like protein 3 [Bombyx mori]
XLOC_000690	BGIBMGA000691	0.166787	0.468658	1.40989	2.47856	0	XP_012549077,PREDICTED: collagen alpha-1(I) chain-like [Bombyx mori]
XLOC_000691	BGIBMGA000692,BGIBMGA000693	0.990509	1.41006	0.797517	0.861552	0	XP_013189048,PREDICTED: dynein heavy chain 6, axonemal [Amyelois transitella]
XLOC_000692	BGIBMGA000694	9.21481	9.15667	10.8788	12.0142	2.81e-81	XP_004929879,PREDICTED: prefoldin subunit 1-like [Bombyx mori]
XLOC_000693	BGIBMGA000695	9.01739	14.1798	9.4993	14.3474	0	XP_004929974,PREDICTED: prostaglandin F synthase-like isoform X1 [Bombyx mori] &gt;gi|827555145|ref|XP_012549071.1| PREDICTED: prostaglandin F synthase-like isoform X1 [Bombyx mori]
XLOC_000694	BGIBMGA000696	1.84487	2.39425	2.61207	2.93983	0	XP_012549044,PREDICTED: ras-specific guanine nucleotide-releasing factor RalGPS2 isoform X1 [Bombyx mori]
XLOC_000695	BGIBMGA000697	13.8245	12.2064	31.9713	16.1668	0	XP_012548900,PREDICTED: probable G-protein coupled receptor 52 isoform X1 [Bombyx mori] &gt;gi|827554724|ref|XP_012548901.1| PREDICTED: probable G-protein coupled receptor 52 isoform X1 [Bombyx mori]
XLOC_000696	BGIBMGA000698	2.72995	3.0859	3.43118	3.06632	0	XP_004929978,PREDICTED: neuralized-like protein 4 [Bombyx mori] &gt;gi|827555120|ref|XP_012549061.1| PREDICTED: neuralized-like protein 4 [Bombyx mori]
XLOC_000697	BGIBMGA000699	4.30858	5.79815	9.03326	8.87245	0	XP_004929882,PREDICTED: uncharacterized protein LOC101741823 isoform X1 [Bombyx mori]
XLOC_000698	BGIBMGA000700	5.74649	3.21695	9.76221	3.24749	8.85e-145	XP_004929884,PREDICTED: uncharacterized protein LOC101742068 [Bombyx mori]
XLOC_000700	BGIBMGA000701	343.119	395.78	578.347	438.546	0	NP_001036912,catalase [Bombyx mori] &gt;gi|51571867|dbj|BAD38853.1| catalase [Bombyx mori]
XLOC_000703	BGIBMGA000703,BGIBMGA000704	22.1454	28.5794	19.9879	25.5565	0	XP_004929891,PREDICTED: procollagen-lysine,2-oxoglutarate 5-dioxygenase 3 isoform X2 [Bombyx mori]
XLOC_000704	BGIBMGA000705	1.776	2.83286	4.56328	3.51163	0	XP_012548920,PREDICTED: LOW QUALITY PROTEIN: potassium channel subfamily T member 2 [Bombyx mori]
XLOC_000707	BGIBMGA000708	11.3163	17.0254	31.8495	27.5323	0	XP_004929983,PREDICTED: tetratricopeptide repeat protein 39B-like isoform X2 [Bombyx mori]
XLOC_000708	-	0.186781	0.336751	1.41992	0.305177		No hits
XLOC_000710	BGIBMGA000710	18.3825	22.2753	20.8312	25.1751	1.98e-158	XP_004929900,PREDICTED: vesicle-associated membrane protein-associated protein B isoform X1 [Bombyx mori]
XLOC_000711	BGIBMGA000711	1.97072	1.91564	2.81803	2.59478	0	XP_012548921,PREDICTED: MAGUK p55 subfamily member 7 [Bombyx mori]
XLOC_000714	BGIBMGA000714	12.2962	19.727	17.1734	17.1179	0	XP_004929913,PREDICTED: proton-coupled amino acid transporter 1 [Bombyx mori]
XLOC_000715	BGIBMGA000715	158.721	128.573	157.801	127.147	0	XP_004929915,PREDICTED: probable medium-chain specific acyl-CoA dehydrogenase, mitochondrial isoform X2 [Bombyx mori]
XLOC_000716	BGIBMGA000716	20.3712	22.5571	30.5717	27.7426	0	BAK53999,nuclear hormone receptor [Bombyx mori]
XLOC_000719	BGIBMGA000719,BGIBMGA000720,BGIBMGA000721	4.5732	7.22667	6.89187	8.03924	0	XP_012549002,PREDICTED: acetyl-coenzyme A synthetase isoform X1 [Bombyx mori]
XLOC_000720	BGIBMGA000722	13.0268	11.581	11.7204	11.7193	1.57e-153	NP_001040328,surfeit 1 isoform 1 [Bombyx mori] &gt;gi|87248611|gb|ABD36358.1| surfeit protein isoform 1 [Bombyx mori]
XLOC_000721	BGIBMGA000723	7.34817	6.30269	7.57167	7.19405	0	XP_012548985,PREDICTED: prostaglandin E synthase 2 [Bombyx mori]
XLOC_000722	BGIBMGA000724	42.4897	71.5235	64.9616	90.9394	0	XP_004929922,PREDICTED: multidrug resistance protein homolog 49-like [Bombyx mori]
XLOC_000725	BGIBMGA000728	1.34375	2.02273	3.05424	2.80779	0	XP_012549097,PREDICTED: probable palmitoyltransferase ZDHHC16 [Bombyx mori]
XLOC_000728	BGIBMGA000730	7.22148	6.96193	7.22634	6.28382	0	XP_004929925,PREDICTED: SPARC-related modular calcium-binding protein 1 [Bombyx mori]
XLOC_000729	BGIBMGA000731	2.26927	2.65477	3.27078	3.52818	0	XP_004930002,PREDICTED: ubiquitin carboxyl-terminal hydrolase 35 [Bombyx mori]
XLOC_000731	BGIBMGA000733	2.91237	3.44675	1.73415	1.89732	0	XP_012548929,PREDICTED: polypeptide N-acetylgalactosaminyltransferase 11 [Bombyx mori]
XLOC_000734	BGIBMGA000736,BGIBMGA000737	128.939	98.4325	500.726	366.641	3.56e-117	JAT80694.1,hypothetical protein g.4564, partial [Pectinophora gossypiella]
XLOC_000735	BGIBMGA000738	208.348	64.1371	200.12	117.802	7.33e-67	XP_012548882,PREDICTED: flightin isoform X1 [Bombyx mori]
XLOC_000737	BGIBMGA000740	0.65436	0.889467	1.91452	1.65649		No hits
XLOC_000738	BGIBMGA000741	2.51131	3.71655	2.84635	3.93235	1.02e-55	XP_012548995,PREDICTED: uncharacterized protein LOC101737407 [Bombyx mori]
XLOC_000739	BGIBMGA000742	9.66847	17.1241	12.0905	13.8731	0	XP_012549042,PREDICTED: RING finger and SPRY domain-containing protein 1-like isoform X1 [Bombyx mori] &gt;gi|827555073|ref|XP_012549043.1| PREDICTED: RING finger and SPRY domain-containing protein 1-like isoform X1 [Bombyx mori]
XLOC_000740	BGIBMGA000743	29.4099	27.4536	41.6385	25.9518	0	XP_004929936,PREDICTED: flotillin-1 isoform X2 [Bombyx mori]
XLOC_000741	BGIBMGA000744,BGIBMGA000745,BGIBMGA000746	12.5116	13.7529	14.2841	13.2054	0	XP_012548936,PREDICTED: uncharacterized protein LOC101737920 [Bombyx mori]
XLOC_000745	BGIBMGA000603	7.00968	13.1496	12.2499	17.0988	0	XP_012549033,PREDICTED: JNK-interacting protein 3 isoform X2 [Bombyx mori]
XLOC_000746	BGIBMGA000602	5.4511	6.06029	7.06193	5.59759	0	XP_004929799,PREDICTED: LOW QUALITY PROTEIN: epidermal growth factor receptor [Bombyx mori]
XLOC_000747	BGIBMGA000601	4.55468	4.55741	6.63162	5.65673	0	XP_012549001,PREDICTED: TGF-beta receptor type-1 isoform X7 [Bombyx mori]
XLOC_000748	BGIBMGA000600	0.968323	1.39381	1.71126	1.70789	0	XP_012548883,PREDICTED: phospholipase C gamma isoform X1 [Bombyx mori]
XLOC_000749	BGIBMGA000599	7.16094	9.72808	16.1726	14.5915	0	XP_004929945,PREDICTED: PAB-dependent poly(A)-specific ribonuclease subunit PAN3 [Bombyx mori]
XLOC_000751	-	42.0266	28.1837	51.886	39.6112		No hits
XLOC_000752	BGIBMGA000598	84.0551	73.2644	107.67	95.456		No hits
XLOC_000753	BGIBMGA000594,BGIBMGA000595,BGIBMGA000597	33.5201	33.468	44.3948	35.6963	0	XP_012549023,PREDICTED: protein NDRG3-like isoform X1 [Bombyx mori]
XLOC_000754	BGIBMGA000596	34.9397	35.2771	48.836	39.4257	0	XP_004929804,PREDICTED: V-type proton ATPase subunit H-like [Bombyx mori]
XLOC_000755	BGIBMGA000593	0.550955	0.744521	0.924046	1.16261	0	XP_012548875,PREDICTED: hikaru genki isoform X1 [Bombyx mori]
XLOC_000756	BGIBMGA000591,BGIBMGA000592	5.53013	8.66943	9.77378	12.3134	0	XP_012548874,PREDICTED: projectin-like protein isoform X1 [Bombyx mori]
XLOC_000757	BGIBMGA000590	8.96616	26.3944	28.0974	64.4311	3.04e-88	NP_001108476,pleiotrophin-like protein precursor [Bombyx mori]
XLOC_000758	BGIBMGA000589	5.03923	5.23314	6.53187	6.86705	7.55e-82	XP_012548878,PREDICTED: syntaxin 6 isoform X1 [Bombyx mori] &gt;gi|22474518|dbj|BAC10622.1| syntaxin-like protein [Bombyx mori]
XLOC_000760	BGIBMGA000587	1.98639	2.12244	1.72511	2.51178	0	XP_014366255,PREDICTED: discoidin domain-containing receptor 2-like isoform X1 [Papilio machaon]
XLOC_000763	BGIBMGA000584	4.03592	4.712	4.63089	4.74917	0	XP_004929814,PREDICTED: peptidoglycan-recognition protein SC2-like isoform X1 [Bombyx mori]
XLOC_000764	BGIBMGA000583	2.26578	7.47519	1.38849	2.41125	0	XP_004929813,PREDICTED: peptidoglycan-recognition protein 2-like [Bombyx mori]
XLOC_000765	BGIBMGA000582	67.1744	92.2047	170.519	144.964	0	XP_004929815,PREDICTED: UNC93-like protein [Bombyx mori] &gt;gi|827555080|ref|XP_012549045.1| PREDICTED: UNC93-like protein [Bombyx mori]
XLOC_000766	BGIBMGA000581	4.33378	3.96082	4.14864	4.41433	0	NP_001268823,uncharacterized protein LOC101744278 [Bombyx mori] &gt;gi|378466182|gb|AFC01231.1| DnaJ-17 [Bombyx mori]
XLOC_000767	BGIBMGA000579,BGIBMGA000580	3.47186	3.97855	3.98983	4.48361	0	XP_012548949,PREDICTED: DENN domain-containing protein 1B-like isoform X1 [Bombyx mori]
XLOC_000768	BGIBMGA000578	18.4068	26.2296	10.3032	14.8989	0	XP_012548955,PREDICTED: major facilitator superfamily domain-containing protein 6 isoform X3 [Bombyx mori]
XLOC_000772	BGIBMGA000574	2.28351	2.7512	3.80895	3.68059	1.78e-154	XP_012548959,PREDICTED: uncharacterized protein LOC105842161 isoform X1 [Bombyx mori]
XLOC_000773	BGIBMGA000573	1.71262	2.38001	3.90304	3.49663	0	XP_012548958,PREDICTED: protein SMY2-like [Bombyx mori]
XLOC_000774	BGIBMGA000572	21.359	27.5158	22.5759	25.0468	0	KPJ00617,Glycerol kinase [Papilio xuthus]
XLOC_000776	BGIBMGA000570	0.961254	1.65932	2.38738	2.1785	0	XP_004929822,PREDICTED: JNK-interacting protein 1 [Bombyx mori]
XLOC_000778	BGIBMGA000568	3.88059	4.50936	7.08482	7.04837	0	EHJ65576,GABA-gated chloride channel isoform a3 [Danaus plexippus]
XLOC_000781	BGIBMGA000565	1.52031	2.20743	3.35535	2.83796	5.06e-165	XP_004929823,PREDICTED: N(G),N(G)-dimethylarginine dimethylaminohydrolase 1 [Bombyx mori]
XLOC_000783	BGIBMGA000564	2.85882	4.12297	4.15352	4.94133	0	XP_004929829,PREDICTED: endoplasmic reticulum mannosyl-oligosaccharide 1,2-alpha-mannosidase [Bombyx mori] &gt;gi|827555094|ref|XP_012549050.1| PREDICTED: endoplasmic reticulum mannosyl-oligosaccharide 1,2-alpha-mannosidase [Bombyx mori] &gt;gi|827555096|ref|XP_012549051.1| PREDICTED: endoplasmic reticulum mannosyl-oligosaccharide 1,2-alpha-mannosidase [Bombyx mori]
XLOC_000784	BGIBMGA000563	514.387	544.987	600.959	1022.59	0	NP_001138794,tyrosine hydroxylase [Bombyx mori] &gt;gi|220983691|dbj|BAH11148.1| tyrosine hydroxylase [Bombyx mori] &gt;gi|256539084|gb|ACU82844.1| tyrosine hydroxylase [Bombyx mori] &gt;gi|319428697|gb|ADV56703.1| tyrosine hydroxylase [Bombyx mandarina] &gt;gi|319428699|gb|ADV56704.1| tyrosine hydroxylase [Bombyx mandarina] &gt;gi|319428703|gb|ADV56706.1| tyrosine hydroxylase [Bombyx mandarina] …
XLOC_000786	BGIBMGA000561	171.684	372.648	259.409	300.507	2.45e-43	NP_001157389,cold-related protein precursor [Bombyx mori] &gt;gi|240129600|gb|ACS44813.1| cold-related protein [Bombyx mori]
XLOC_000787	BGIBMGA000560	0.702812	1.17507	2.77031	3.70075	0	XP_004929959,PREDICTED: serine/threonine-protein kinase OSR1-like [Bombyx mori]
XLOC_000788	BGIBMGA000559	146.402	66.5142	82.5206	58.5132	4.33e-88	NP_001119730,triosephosphate isomerase [Bombyx mori] &gt;gi|125987866|sp|P82204.2|TPIS_BOMMO RecName: Full=Triosephosphate isomerase; Short=TIM; AltName: Full=Triose-phosphate isomerase &gt;gi|52222824|gb|AAU34185.1| triosephosphate isomerase [Bombyx mori]
XLOC_000789	BGIBMGA000558	4.06325	2.93738	5.25537	0.841551	0	XP_004929836,PREDICTED: uncharacterized protein LOC101735522 [Bombyx mori]
XLOC_000790	BGIBMGA000557	0.239546	1.1282	0.105898	0.0891909	1.28e-42	XP_004929838,PREDICTED: transcription factor MafB [Bombyx mori]
XLOC_000791	BGIBMGA000556	1.21485	1.30835	1.88786	0.719402	1.69e-103	XP_004929840,PREDICTED: uncharacterized protein LOC101736058 [Bombyx mori]
XLOC_000792	BGIBMGA000555	4.62437	4.64151	4.82524	4.60753	0	XP_004929841,PREDICTED: palmitoyltransferase ZDHHC3 [Bombyx mori]
XLOC_000793	-	2.32804	3.545	4.46499	5.17204	2.19e-154	XP_004929843,PREDICTED: peptidoglycan-recognition protein SB2-like [Bombyx mori]
XLOC_000795	BGIBMGA000553	21.027	25.4845	23.1437	31.2692	0	XP_004929845,PREDICTED: peroxidasin isoform X1 [Bombyx mori]
XLOC_000796	BGIBMGA000551,BGIBMGA000552	1.444	1.90186	2.33954	2.66948	6.98e-157	XP_004929846,PREDICTED: failed axon connections isoform X1 [Bombyx mori]
XLOC_000797	BGIBMGA000550	2.70441	2.88489	2.59926	2.67895	0	XP_004929848,PREDICTED: LOW QUALITY PROTEIN: mediator of RNA polymerase II transcription subunit 23 [Bombyx mori]
XLOC_000798	BGIBMGA000549	4.44075	5.40966	2.58313	2.0194	0	XP_004929850,PREDICTED: putative serine protease K12H4.7 [Bombyx mori]
XLOC_000799	BGIBMGA000548	2.71304	4.69055	5.13487	4.4284	0	XP_004929852,PREDICTED: RUS1 family protein C16orf58 homolog isoform X1 [Bombyx mori]
XLOC_000801	BGIBMGA000546	11.3196	15.4043	17.7037	20.2435	0	XP_012548939,PREDICTED: uncharacterized protein LOC101738134 isoform X1 [Bombyx mori] &gt;gi|827554807|ref|XP_012548940.1| PREDICTED: uncharacterized protein LOC101738134 isoform X1 [Bombyx mori] &gt;gi|827554809|ref|XP_012548941.1| PREDICTED: uncharacterized protein LOC101738134 isoform X1 [Bombyx mori]
XLOC_000802	BGIBMGA000545	18.5064	23.0172	29.7868	30.9791	0	XP_004929858,PREDICTED: protein zer-1 homolog [Bombyx mori]
XLOC_000803	BGIBMGA000543,BGIBMGA000544	8.09162	11.7666	9.82291	11.2732	0	XP_004929857,PREDICTED: leucine-rich repeat protein SHOC-2 [Bombyx mori]
XLOC_000804	BGIBMGA000542	2.07439	2.642	2.54168	2.41885	0	XP_013189295,PREDICTED: ATPase family AAA domain-containing protein 3 [Amyelois transitella]
XLOC_000805	BGIBMGA000541	11.8847	11.3171	10.4789	11.3037	3.54e-33	XP_004929861,PREDICTED: lipopolysaccharide-induced tumor necrosis factor-alpha factor homolog [Bombyx mori] &gt;gi|827555114|ref|XP_012549059.1| PREDICTED: lipopolysaccharide-induced tumor necrosis factor-alpha factor homolog [Bombyx mori]
XLOC_000806	BGIBMGA000540	4.84912	5.78705	5.57099	5.98313	0	XP_012549007,PREDICTED: ecotropic viral integration site 5 ortholog isoform X1 [Bombyx mori] &gt;gi|827554984|ref|XP_012549008.1| PREDICTED: ecotropic viral integration site 5 ortholog isoform X1 [Bombyx mori] &gt;gi|827554986|ref|XP_012549009.1| PREDICTED: ecotropic viral integration site 5 ortholog isoform X1 [Bombyx mori]
XLOC_000807	BGIBMGA000539	1.52372	3.8019	3.16905	5.23371	0	NP_001093306,MSL1 protein [Bombyx mori] &gt;gi|147883240|gb|ABQ51914.1| MSL1 protein [Bombyx mori]
XLOC_000808	BGIBMGA000538	50.5401	77.406	52.9325	57.7757	0	XP_012549020,PREDICTED: sodium/potassium/calcium exchanger 4 isoform X2 [Bombyx mori]
XLOC_000809	-	34.8946	64.5764	22.4877	35.8841	1.11e-164	XP_004929871,PREDICTED: uncharacterized protein LOC101740242 [Bombyx mori]
XLOC_000810	BGIBMGA000537	4.67803	4.20714	5.50916	5.23726	0	XP_012548915,PREDICTED: uncharacterized protein LOC101743416 [Bombyx mori]
XLOC_000811	BGIBMGA000536	0.749208	0.459558	1.94917	1.43256	0	XP_012549075,PREDICTED: uncharacterized protein LOC101740738 isoform X2 [Bombyx mori]
XLOC_000813	BGIBMGA000533,BGIBMGA000534	6.6235	6.88092	7.98437	7.13381	0	XP_004929878,PREDICTED: WW domain-containing adapter protein with coiled-coil isoform X1 [Bombyx mori]
XLOC_000814	BGIBMGA000532	8.68154	9.71272	9.02653	9.19912	0	XP_012549035,PREDICTED: uncharacterized protein LOC101743995 [Bombyx mori]
XLOC_000815	BGIBMGA000530,BGIBMGA000531	4.20508	3.51897	5.82789	5.73855	0	XP_012549086,PREDICTED: uncharacterized protein LOC101744279 isoform X1 [Bombyx mori]
XLOC_000816	BGIBMGA000529	122.012	128.177	300.876	205.999	0	XP_012548893,PREDICTED: neutral endopeptidase 24.11 isoform X1 [Bombyx mori]
XLOC_000817	BGIBMGA000528	27.2535	28.3775	34.6945	35.9905	0	XP_012548918,PREDICTED: eukaryotic translation initiation factor 4 gamma 3-like [Bombyx mori]
XLOC_000818	BGIBMGA000527	1.93714	3.5861	3.60513	2.88407	0	XP_012549078,PREDICTED: facilitated trehalose transporter Tret1-like isoform X1 [Bombyx mori]
XLOC_000819	BGIBMGA000526	27.2661	33.5024	56.0987	47.269	7.47e-83	XP_014355610,PREDICTED: uncharacterized protein LOC106708587 [Papilio machaon]
XLOC_000821	BGIBMGA000524	0.502536	1.53819	0.382831	0.165286	1.41e-124	XP_012548974,PREDICTED: guanine nucleotide-binding protein subunit beta-2-like, partial [Bombyx mori]
XLOC_000824	BGIBMGA000521	5.43256	5.53025	7.67399	7.03035	0	XP_004929895,PREDICTED: zinc finger protein 271-like isoform X1 [Bombyx mori]
XLOC_000827	BGIBMGA000518	0.692856	0.938741	0.925335	1.0174	0	XP_004929896,PREDICTED: pyruvate dehydrogenase [acetyl-transferring]-phosphatase 1, mitochondrial isoform X1 [Bombyx mori]
XLOC_000828	BGIBMGA000517	2.21656	2.94801	4.5133	4.04968	0	XP_012549039,PREDICTED: uncharacterized protein LOC101745877 isoform X1 [Bombyx mori]
XLOC_000829	BGIBMGA000516	10.6809	11.5408	16.0671	16.6645	0	XP_004929907,PREDICTED: insulin-like growth factor 2 mRNA-binding protein 1 isoform X3 [Bombyx mori]
XLOC_000830	-	2.69991	2.32301	4.37129	2.4194	2.81e-11	EHJ69668,hypothetical protein KGM_12087 [Danaus plexippus]
XLOC_000832	BGIBMGA000513,BGIBMGA000514	1.15576	1.90239	1.62863	2.04853	0	XP_012549095,PREDICTED: GRB2-associated-binding protein 1 isoform X3 [Bombyx mori]
XLOC_000833	BGIBMGA000512	2.68053	2.93227	2.68846	2.50824	0	XP_012549066,PREDICTED: USP6 N-terminal-like protein [Bombyx mori]
XLOC_000834	BGIBMGA000511	53.1062	60.675	38.9974	45.9498	1.08e-178	NP_001040424,3-hydroxyacyl-CoA dehydrogenase [Bombyx mori] &gt;gi|95102842|gb|ABF51362.1| 3-hydroxyacyl-CoA dehydrogenase [Bombyx mori]
XLOC_000835	BGIBMGA000509,BGIBMGA000510	2.58809	2.85501	3.34751	2.78241	0	NP_001188364,polyhomeotic [Bombyx mori] &gt;gi|827554702|ref|XP_012548886.1| PREDICTED: polyhomeotic isoform X1 [Bombyx mori] &gt;gi|317175917|dbj|BAJ54074.1| polyhomeotic [Bombyx mori]
XLOC_000838	BGIBMGA000506	22.7329	18.498	12.2734	14.2232	1.22e-75	XP_004929916,PREDICTED: lysophospholipase-like protein 1 [Bombyx mori] &gt;gi|827563767|ref|XP_004933951.2| PREDICTED: lysophospholipase-like protein 1 [Bombyx mori]
XLOC_000839	BGIBMGA000504,BGIBMGA000505	1.09577	0.995771	1.13721	1.35457	0	XP_004929918,PREDICTED: uncharacterized protein LOC101746861 [Bombyx mori]
XLOC_000840	BGIBMGA000502,BGIBMGA000503	13.065	15.8561	20.7793	19.5653	0	XP_004929921,PREDICTED: ankyrin repeat domain-containing protein 11 isoform X4 [Bombyx mori]
XLOC_000844	BGIBMGA000498	1.3277	2.25564	2.91283	3.04318	0	AKC42319,clock [Helicoverpa armigera]
XLOC_000846	BGIBMGA000496	38.937	45.3735	33.2802	26.308	0	XP_004929999,PREDICTED: peptide transporter family 1-like [Bombyx mori]
XLOC_000848	-	6.398	0.0278427	1.56457	0.0854172	1.29e-149	XP_012548928,PREDICTED: tissue factor pathway inhibitor-like [Bombyx mori]
XLOC_000849	BGIBMGA000494	1.78417	2.88708	3.7542	3.7572	0	XP_012549017,PREDICTED: uncharacterized protein LOC101736416 isoform X1 [Bombyx mori] &gt;gi|827555007|ref|XP_012549018.1| PREDICTED: uncharacterized protein LOC101736416 isoform X2 [Bombyx mori]
XLOC_000850	BGIBMGA000493	1.12526	1.00909	0.411663	0.632847	2.71e-128	XP_004929927,PREDICTED: uncharacterized protein LOC101736369 [Bombyx mori]
XLOC_000854	BGIBMGA000488	18.1624	20.4807	19.806	16.2166	1.06e-135	XP_004929932,PREDICTED: uncharacterized protein LOC101737163 [Bombyx mori] &gt;gi|512921674|ref|XP_004929933.1| PREDICTED: uncharacterized protein LOC101737163 [Bombyx mori]
XLOC_000855	BGIBMGA000485,BGIBMGA000486,BGIBMGA000487	9.97904	17.5781	23.39	20.1182	0	XP_012548895,PREDICTED: period isoform X1 [Bombyx mori]
XLOC_000856	BGIBMGA000484	16.2206	15.5616	16.6463	16.5947	0	NP_001036846,nonclathrin coat protein gamma1-COP [Bombyx mori] &gt;gi|8100038|dbj|BAA93047.2| nonclathrin coat protein gamma1-COP [Bombyx mori]
XLOC_000857	BGIBMGA000482,BGIBMGA000483	0.798436	1.42256	1.44306	2.73981	0	XP_012548993.1,PREDICTED: uncharacterized protein LOC101737214 isoform X1 [Bombyx mori]
XLOC_000858	-	2.60588	3.31711	3.36386	3.43214		No hits
XLOC_000859	BGIBMGA000481	7.71722	9.92609	17.0774	11.812	0	XP_004929937,PREDICTED: sulfhydryl oxidase 1-like [Bombyx mori]
XLOC_000860	-	1.54866	2.67463	1.89886	2.45398	1.18e-24	XP_012545346,PREDICTED: uncharacterized protein LOC105841554 [Bombyx mori]
XLOC_000861	BGIBMGA000479,BGIBMGA000480	4.91235	8.10106	5.47363	10.318	0	XP_012549036,PREDICTED: LOW QUALITY PROTEIN: protein scabrous [Bombyx mori]
XLOC_000862	BGIBMGA000477,BGIBMGA000478	1.75296	2.50596	2.12259	2.30358	0	XP_012548938,PREDICTED: intraflagellar transport protein 122 homolog [Bombyx mori]
XLOC_000864	-	1.25875	1.25342	2.41269	2.35846		No hits
XLOC_000865	-	0.118758	0.201928	0.957976	1.13793		No hits
XLOC_000866	-	0.549472	0.625615	1.13388	0.725307		No hits
XLOC_000867	-	0.329826	0.759947	1.02997	0.908749		No hits
XLOC_000868	-	1.82606	2.06912	1.84404	1.70417		No hits
XLOC_000870	-	0.317065	0.319059	1.48353	0.723307	3.47e-31	BAM73877,cytochrome P450, partial [Bombyx mori]
XLOC_000871	-	6.85308	8.9555	1.25949	1.97511	5.6e-28	XP_008483908,PREDICTED: uncharacterized protein LOC103520587 [Diaphorina citri]
XLOC_000872	-	0.721884	0.850816	1.07738	0.589225	1.12e-22	XP_004927572,PREDICTED: uncharacterized protein LOC101744181 [Bombyx mori]
XLOC_000873	-	2.37315	2.01123	1.70112	1.47479		No hits
XLOC_000874	-	6.99219	6.98174	1.9406	2.5069		No hits
XLOC_000878	-	0.969665	0.632732	2.2011	3.3689	2.92e-14	KMQ92912,integrase core domain protein, partial [Lasius niger]
XLOC_000879	-	0.958672	1.4485	3.51454	4.94215	7.52e-11	BAH66325,olfactory receptor [Bombyx mori]
XLOC_000881	-	0.0550584	0.0812395	9.20862	9.79604		No hits
XLOC_000882	-	0.20358	0.0793158	0.818461	1.10007	1.64e-66	XP_008551875,PREDICTED: ATP-dependent DNA helicase PIF1-like [Microplitis demolitor] &gt;gi|939644014|ref|XP_014295625.1| PREDICTED: ATP-dependent DNA helicase PIF1-like [Microplitis demolitor]
XLOC_000883	-	1.25441	1.08097	2.64439	4.54099		No hits
XLOC_000886	-	3.28051	3.34763	6.13914	8.12005		No hits
XLOC_000888	-	0	0.122455	0.979887	1.06848		No hits
XLOC_000891	-	1.2161	1.81484	0.237236	0.484178		No hits
XLOC_000892	-	0.175663	0	0.972191	2.00185		No hits
XLOC_000893	-	0.060474	0.178461	0.511976	1.33141		No hits
XLOC_000894	-	10.0115	5.86414	1.4019	3.33551		No hits
XLOC_000895	-	0.0833448	0.335476	1.41547	1.27246		No hits
XLOC_000896	-	2.93134	2.51553	0.0543429	0.135735	1.16e-20	XP_012550892,PREDICTED: uncharacterized protein LOC105842439 [Bombyx mori]
XLOC_000897	-	0.65103	1.21778	0.0860906	0.298206		No hits
XLOC_000898	-	1.4017	3.6006	0.213969	0.140079		No hits
XLOC_000899	-	0	0.317842	2.93567	2.42824		No hits
XLOC_000900	-	0.996514	0.850318	7.68654	5.76371	1.25e-110	AFY12622,reverse transcriptase, partial [Bombyx mori]
XLOC_000901	-	4.34481	6.88709	4.4795	6.08775		No hits
XLOC_000904	-	0.363934	0.850183	4.93871	3.20384	4.38e-129	BAB21761,polyprotein [Bombyx mori]
XLOC_000905	-	1.67813	1.37193	1.68276	1.75976		No hits
XLOC_000907	-	0.288871	0.408046	2.50204	3.92803	2.06e-64	XP_012551593,PREDICTED: nascent polypeptide-associated complex subunit alpha, muscle-specific form-like [Bombyx mori]
XLOC_000908	-	5.04961	4.58484	2.967	4.49081		No hits
XLOC_000909	-	2.45821	1.21423	2.51711	3.60655	5.69e-13	KOB70672,putative dde superfamily endonuclease [Operophtera brumata]
XLOC_000911	-	1.51185	2.02742	1.28774	1.00314	1.06e-13	AFY12622,reverse transcriptase, partial [Bombyx mori]
XLOC_000912	-	0	0	1.96893	1.87552		No hits
XLOC_000913	-	0.0791188	0.28529	1.00731	1.03634		No hits
XLOC_000914	-	2.08389	2.09853	1.29609	1.54954		No hits
XLOC_000915	-	1.40393	1.68535	0.772171	0.561999	2.97e-65	AAA17752,reverse transcriptase [Bombyx mori]
XLOC_000916	-	3.70005	4.7179	2.25942	1.77904		No hits
XLOC_000917	-	0.0561917	0.0474124	2.10141	3.81843		No hits
XLOC_000919	-	1.00872	1.07331	1.44053	0.411213		No hits
XLOC_000924	-	4.84782	3.61941	0.248085	0.146562	2.17e-21	AAO33922,unknown [Bombyx mori]
XLOC_000925	-	2.72207	4.37657	0.458016	0.711234		No hits
XLOC_000926	-	6.88041	5.95614	5.2754	4.38952		No hits
XLOC_000927	-	1.01087	0.586586	0.957396	0.660816	4.54e-16	BAH66363,olfactory receptor [Bombyx mori]
XLOC_000929	-	0.832891	1.83404	0.734397	1.19539	0	KPJ18861,Retrotransposable element Tf2 155 kDa protein type 2 [Papilio machaon]
XLOC_000930	-	0.89239	1.87097	0.459049	1.36117	0	XP_014371086,PREDICTED: uncharacterized protein LOC106720812 [Papilio machaon]
XLOC_000931	-	0.681346	1.30854	0.701678	1.12093		No hits
XLOC_000932	-	1.50913	1.89671	1.07886	1.46738	4.91e-37	XP_013197711,PREDICTED: uncharacterized protein LOC106140644 [Amyelois transitella]
XLOC_000934	-	0.553761	0.256417	1.14649	0.344662		No hits
XLOC_000936	-	1.57085	1.88959	0.725964	0.623781		No hits
XLOC_000937	-	1.08897	0	0.205586	0		No hits
XLOC_000938	-	0	0	24.493	24.6663		No hits
XLOC_000939	-	0.583402	1.07953	0.567032	0.725698		No hits
XLOC_000940	-	1.4404	2.03648	1.36593	3.106		No hits
XLOC_000941	-	3.39663	2.68924	0.877142	1.13542	3.01e-36	XP_012547951,PREDICTED: uncharacterized protein LOC105842017 [Bombyx mori]
XLOC_000942	-	34.9412	45.3941	35.0245	39.1634		No hits
XLOC_000943	-	2.37554	3.55569	4.03994	4.22717		No hits
XLOC_000944	-	0	0	3.10181	2.62934		No hits
XLOC_000945	-	0.670064	1.11665	0.652468	0.791776	3.43e-54	AAQ57129,endonuclease and reverse transcriptase-like protein [Bombyx mori]
XLOC_000947	BGIBMGA000785	4.09153	5.69745	1.51626	1.73988	9.76e-15	XP_012553439,PREDICTED: uncharacterized protein LOC101744165 [Bombyx mori]
XLOC_000948	BGIBMGA000786	14.811	11.555	9.8161	10.9381	1.3e-37	XP_014359576,PREDICTED: ADP-ribosylation factor-like protein 2, partial [Papilio machaon]
XLOC_000949	BGIBMGA000787	6.52948	7.76984	6.39053	8.78279	1.13e-112	XP_004925703,PREDICTED: paired box protein Pax-1 [Bombyx mori]
XLOC_000950	BGIBMGA000788	56.6337	59.7022	46.5796	43.4124	1.06e-95	NP_001040467,copper transporter [Bombyx mori] &gt;gi|95103022|gb|ABF51452.1| copper transporter [Bombyx mori]
XLOC_000951	BGIBMGA000790,BGIBMGA000791	1.86895	2.45554	1.50311	1.79843	0	XP_012545429,PREDICTED: serine/threonine-protein kinase D1 [Bombyx mori]
XLOC_000953	BGIBMGA000792	3.09335	3.93666	7.115	7.10149	0	XP_012545475,PREDICTED: LOW QUALITY PROTEIN: zinc finger protein 433-like [Bombyx mori]
XLOC_000954	BGIBMGA000793	23.744	19.7196	26.5889	24.6693	0	XP_012545483,PREDICTED: protein YIF1A isoform X1 [Bombyx mori]
XLOC_000955	BGIBMGA000794,BGIBMGA000795,BGIBMGA000796,BGIBMGA000797,BGIBMGA000798	47.4757	49.9377	63.8673	72.7403	1.81e-126	XP_012545462,PREDICTED: RNA-binding protein Nova-1 isoform X8 [Bombyx mori]
XLOC_000957	BGIBMGA000800	4.48346	3.8976	5.72368	5.25091	2.76e-87	KOX68797,AP-2 complex subunit sigma [Melipona quadrifasciata]
XLOC_000958	BGIBMGA000801	29.7973	31.6993	24.658	24.7783	1.39e-152	XP_004925755,PREDICTED: peptidyl-prolyl cis-trans isomerase D-like [Bombyx mori]
XLOC_000959	BGIBMGA000802	33.8056	36.39	34.0162	32.075	0	XP_004925716,PREDICTED: atlastin-like [Bombyx mori]
XLOC_000960	BGIBMGA000803	1.56784	1.77957	2.29571	2.01616	3.67e-136	XP_004925720,PREDICTED: viral IAP-associated factor homolog [Bombyx mori]
XLOC_000961	BGIBMGA000804	403.414	286.601	309.096	335.514	1.16e-31	NP_001091814,mitochondrial ATP synthase coupling factor 6 [Bombyx mori] &gt;gi|95103048|gb|ABF51465.1| mitochondrial ATP synthase coupling factor 6 [Bombyx mori]
XLOC_000962	BGIBMGA000805,BGIBMGA000806	21.4169	35.8061	22.3188	26.9394	0	XP_012545454,PREDICTED: AMP deaminase 2 isoform X5 [Bombyx mori]
XLOC_000963	BGIBMGA000807	0.631474	1.28661	1.75223	1.49151	0	XP_004925721,PREDICTED: AMP deaminase 2-like [Bombyx mori]
XLOC_000964	BGIBMGA000808,BGIBMGA000809,BGIBMGA000810,BGIBMGA000816,BGIBMGA000817	12.6048	16.2329	20.2221	15.7925	0	XP_012545476,PREDICTED: kinesin-like protein KIF16B [Bombyx mori]
XLOC_000966	BGIBMGA000813	6.03745	5.01185	5.33547	8.26384	0	XP_004925724,PREDICTED: retinol dehydrogenase 13-like [Bombyx mori]
XLOC_000967	BGIBMGA000812	1.55007	1.44314	1.52616	2.12589	0	XP_012545467,PREDICTED: patj homolog [Bombyx mori]
XLOC_000968	BGIBMGA000814,BGIBMGA000815	2.63778	3.71077	3.59857	3.48232	0	XP_012545433,PREDICTED: bromodomain adjacent to zinc finger domain protein 1A [Bombyx mori]
XLOC_000969	BGIBMGA000818	5.73708	6.74463	6.74611	9.25122	6.9e-136	XP_004925729,PREDICTED: N-acetyltransferase 6 [Bombyx mori]
XLOC_000970	BGIBMGA000819	37.564	25.149	29.5703	27.1946	7.68e-147	XP_012545474,PREDICTED: flavin reductase (NADPH) [Bombyx mori]
XLOC_000972	BGIBMGA000821	0.0381283	0.0968718	0.932549	1.14988	1.39e-62	XP_012545437,PREDICTED: radial spoke head protein 6 homolog A [Bombyx mori]
XLOC_000973	BGIBMGA000822	13.9767	11.781	8.68592	10.2985	1.47e-112	XP_004925740,PREDICTED: exosome complex component RRP46 [Bombyx mori]
XLOC_000976	BGIBMGA000783	49.9223	46.1562	56.3878	48.9498	0	XP_012545477,PREDICTED: protein serrate [Bombyx mori]
XLOC_000980	BGIBMGA000779	4.53647	7.14343	11.3553	12.2538	0	XP_012545468,PREDICTED: protein kinase C [Bombyx mori]
XLOC_000981	BGIBMGA000778	32.9941	34.6996	24.3134	27.6303	0	XP_004925701,PREDICTED: pinin [Bombyx mori]
XLOC_000987	BGIBMGA000771	26.8576	30.7429	26.5088	31.2017	7.63e-158	XP_012545482,PREDICTED: transmembrane protein 179 [Bombyx mori]
XLOC_000988	BGIBMGA000770	6.36965	6.91173	4.95259	5.51699	0	XP_004925752,PREDICTED: putative tyrosine-protein kinase Wsck [Bombyx mori]
XLOC_000989	BGIBMGA000769	9.64155	11.0012	10.939	10.1744	0	XP_004925713,PREDICTED: hippocampus abundant transcript 1 protein [Bombyx mori]
XLOC_000991	BGIBMGA000768	23.3391	29.0821	17.3651	20.7191	0	XP_004925715,PREDICTED: uncharacterized protein LOC101745283 isoform X1 [Bombyx mori] &gt;gi|827546014|ref|XP_012545478.1| PREDICTED: uncharacterized protein LOC101745283 isoform X1 [Bombyx mori] &gt;gi|827546016|ref|XP_012545479.1| PREDICTED: uncharacterized protein LOC101745283 isoform X1 [Bombyx mori]
XLOC_000992	BGIBMGA000767	35.6266	42.2972	48.9723	43.9838	0	XP_004925719,PREDICTED: atlastin isoform X4 [Bombyx mori]
XLOC_000993	BGIBMGA000766	5.18846	8.60439	4.89224	4.83216	0	XP_012545432,PREDICTED: integrator complex subunit 1-like [Bombyx mori]
XLOC_000994	BGIBMGA000765	5.30671	6.12418	5.1716	4.83104	0	XP_004925722,PREDICTED: ribosome-releasing factor 2, mitochondrial [Bombyx mori]
XLOC_000999	BGIBMGA000760	9.49435	10.1494	13.4991	12.8168	0	XP_012545470,PREDICTED: DNA-directed RNA polymerase III subunit RPC1 [Bombyx mori]
XLOC_001000	BGIBMGA000759	52.8786	36.8618	43.9925	40.9139	1.06e-46	XP_004925726,PREDICTED: uncharacterized protein LOC101746841 [Bombyx mori] &gt;gi|512903886|ref|XP_004925727.1| PREDICTED: uncharacterized protein LOC101746841 [Bombyx mori]
XLOC_001001	BGIBMGA000758	24.2729	20.4457	12.1321	16.5657	2.19e-155	XP_004925730,PREDICTED: protein-lysine N-methyltransferase N6amt2 isoform X1 [Bombyx mori]
XLOC_001002	BGIBMGA000756,BGIBMGA000757	14.823	13.9776	15.3021	16.5609	0	XP_004925728,PREDICTED: protein RRP5 homolog [Bombyx mori]
XLOC_001003	BGIBMGA000754,BGIBMGA000755	2.83252	2.92008	2.05965	2.04864	0	XP_004925764,PREDICTED: mitochondrial GTPase 1 [Bombyx mori]
XLOC_001004	BGIBMGA000753	20.731	23.3388	25.4674	25.0738	0	XP_004925739,PREDICTED: nuclear export mediator factor NEMF homolog [Bombyx mori]
XLOC_001005	BGIBMGA000752	3.00854	3.28753	1.63185	2.14042	0	XP_004925742,PREDICTED: decaprenyl-diphosphate synthase subunit 2-like [Bombyx mori]
XLOC_001006	BGIBMGA000750,BGIBMGA000751	21.567	24.3347	15.6446	19.8505	4.66e-84	XP_013135650,PREDICTED: homeobox protein homothorax isoform X1 [Papilio polytes] &gt;gi|910334669|ref|XP_013170774.1| PREDICTED: homeobox protein homothorax isoform X1 [Papilio xuthus]
XLOC_001007	-	0.31986	0.144666	9.69048	6.45687		No hits
XLOC_001009	-	4.18309	4.85323	1.39874	1.82504		No hits
XLOC_001010	-	8.99293	15.3374	3.51584	3.59387	3.53e-22	AFY12622,reverse transcriptase, partial [Bombyx mori]
XLOC_001011	-	0.111363	0.565878	0.375189	1.17201	3.78e-08	AAO33922,unknown [Bombyx mori]
XLOC_001012	-	3.50832	4.05533	0.20002	0.632828	2.23e-59	XP_012545436,PREDICTED: uncharacterized protein K02A2.6-like [Bombyx mori]
XLOC_001013	-	0.344902	0.209645	1.42138	2.29044	7.55e-122	XP_004925760,PREDICTED: uncharacterized protein LOC101739359 [Bombyx mori]
XLOC_001014	-	27.3225	33.5816	1.02386	1.30818	4.19e-99	XP_012545434,PREDICTED: homeobox protein homothorax [Bombyx mori]
XLOC_001016	-	96.0294	88.6371	74.1684	144.525	0	NP_001104817,hemocytin [Bombyx mori] &gt;gi|1346296|sp|P98092.1|HMCT_BOMMO RecName: Full=Hemocytin; AltName: Full=Humoral lectin; Flags: Precursor &gt;gi|664884|dbj|BAA06160.1| humoral lectin prepropeptide [Bombyx mori] &gt;gi|1094393|prf||2106140A hemocytin
XLOC_001017	-	1.02003	1.02148	0.16275	0.361991	9.39e-165	ADI61830,endonuclease-reverse transcriptase [Bombyx mori]
XLOC_001021	BGIBMGA000825	6.01897	5.70692	6.91323	5.89386	0	XP_004933932,PREDICTED: lysophospholipid acyltransferase 5 [Bombyx mori]
XLOC_001022	-	11.7792	8.46608	7.23753	6.09811		No hits
XLOC_001023	BGIBMGA000828	1.74848	1.83637	1.1825	1.35777	0	XP_004927622,PREDICTED: DNA mismatch repair protein Mlh1, partial [Bombyx mori]
XLOC_001024	-	9.26692	8.48672	17.7882	21.6158	4.41e-119	XP_012547037,PREDICTED: DNA topoisomerase 2-like isoform X2 [Bombyx mori]
XLOC_001025	BGIBMGA000828	1.4025	1.87736	1.5348	1.90081	0	XP_012547035,PREDICTED: LOW QUALITY PROTEIN: DNA replication licensing factor Mcm6-like [Bombyx mori]
XLOC_001026	BGIBMGA000827	1.54171	1.75534	0.737207	0.871429	0	XP_004927625,PREDICTED: glycerate kinase [Bombyx mori]
XLOC_001027	BGIBMGA000826	6.50011	6.98578	8.17687	7.46903	0	XP_004927626,PREDICTED: melanotransferrin [Bombyx mori]
XLOC_001028	-	1.36959	1.3687	0.34208	0.370628		No hits
XLOC_001030	BGIBMGA000829	3.81482	4.62999	4.26364	5.95763	0	XP_004933636,PREDICTED: splicing factor 3B subunit 3 isoform X2 [Bombyx mori]
XLOC_001032	-	4.79058	4.69039	6.67877	6.35789	0	XP_012552656,PREDICTED: inner centromere protein A [Bombyx mori]
XLOC_001033	-	0.112639	0.692336	1.3738	1.15256		No hits
XLOC_001034	-	2.13782	2.32287	3.41281	2.76718	1.02e-32	XP_013193691,PREDICTED: uncharacterized protein LOC106137419 [Amyelois transitella] &gt;gi|913324718|ref|XP_013193692.1| PREDICTED: uncharacterized protein LOC106137419 [Amyelois transitella]
XLOC_001035	BGIBMGA000830	1.51203	2.80081	3.08381	3.13047	3.73e-59	KPJ01415,hypothetical protein RR46_03187 [Papilio xuthus]
XLOC_001036	-	2.3069	2.05401	0.592967	0.765384	8.62e-12	ADI61810,endonuclease-reverse transcriptase [Bombyx mori]
XLOC_001037	BGIBMGA000831	7.82224	4.58907	1.41318	1.64093		No hits
XLOC_001040	-	1.28496	2.08392	3.10893	3.83415	8.06e-149	XP_004934350,PREDICTED: oxysterol-binding protein-related protein 1-like [Bombyx mori]
XLOC_001041	BGIBMGA000834	1.08991	1.38711	1.19783	1.44454	0	XP_004934349,PREDICTED: zinc finger protein Xfin-like [Bombyx mori]
XLOC_001042	BGIBMGA000836	2.46576	2.65395	3.0698	3.12496	8.54e-155	XP_012552235,PREDICTED: oxysterol-binding protein-related protein 1-like [Bombyx mori]
XLOC_001043	BGIBMGA000835	5.93966	3.74181	1.00104	0.978124	2.69e-86	XP_004933699,PREDICTED: uncharacterized protein LOC101738683 [Bombyx mori]
XLOC_001044	BGIBMGA001084	20.1866	15.5368	13.3279	14.9571	0	NP_001036845,meiotic recombination 11 [Bombyx mori] &gt;gi|9857264|dbj|BAB11924.1| Mre11 [Bombyx mori]
XLOC_001045	BGIBMGA001085	2.88215	3.53006	3.36972	4.16101	0	XP_012547133,PREDICTED: transient receptor potential-gamma protein [Bombyx mori]
XLOC_001046	BGIBMGA001086,BGIBMGA001087,BGIBMGA001088,BGIBMGA001089,BGIBMGA001090	3.13222	3.39979	2.8252	2.71374	2.07e-116	XP_012547212,PREDICTED: uncharacterized protein LOC101736574 isoform X2 [Bombyx mori]
XLOC_001047	BGIBMGA001091	6.91431	6.46302	5.96025	9.63143	0	XP_004927733,PREDICTED: spondin-1 [Bombyx mori]
XLOC_001048	BGIBMGA001092	1.43605	0.623495	2.6263	1.81089	7.43e-109	XP_012547432,PREDICTED: uncharacterized protein LOC101735793 isoform X1 [Bombyx mori]
XLOC_001049	BGIBMGA001093	31.5541	39.5531	26.3932	29.1521	0	XP_004927741,PREDICTED: lipoyl synthase, mitochondrial [Bombyx mori]
XLOC_001050	BGIBMGA001094	0.762957	0.403005	6.96144	4.13157	2.84e-24	XP_013192965,PREDICTED: maltase A1-like [Amyelois transitella]
XLOC_001052	BGIBMGA001096	5.21404	8.30537	6.73973	11.384	0	XP_012547252,PREDICTED: teneurin-m [Bombyx mori]
XLOC_001053	BGIBMGA001097	16.4824	19.2272	29.0292	27.0399	0	XP_004927743,PREDICTED: calnexin [Bombyx mori]
XLOC_001054	BGIBMGA001098	1.59851	1.06416	1.52251	1.49593	0	XP_012547421,PREDICTED: arylsulfatase I [Bombyx mori]
XLOC_001056	BGIBMGA001100	5.14836	5.30914	7.6397	7.76223	0	XP_012547388,PREDICTED: LOW QUALITY PROTEIN: tyrosine-protein phosphatase non-receptor type 11-like [Bombyx mori]
XLOC_001057	BGIBMGA001101	1.58343	1.87369	3.15987	3.33668	0	XP_012547190,PREDICTED: TBC1 domain family member 19 [Bombyx mori]
XLOC_001058	BGIBMGA001102	2.6604	2.56561	3.11075	3.57041	0	XP_004927750,PREDICTED: phosphatidylinositol N-acetylglucosaminyltransferase subunit A isoform X1 [Bombyx mori]
XLOC_001059	BGIBMGA001103	55.1825	39.4108	26.6482	31.1471	1.17e-148	XP_012547427,PREDICTED: growth arrest and DNA damage-inducible proteins-interacting protein 1 [Bombyx mori]
XLOC_001061	BGIBMGA001105	2.02627	2.11696	1.79322	1.94872	0	XP_004927753,PREDICTED: nitric oxide synthase-interacting protein homolog [Bombyx mori]
XLOC_001062	BGIBMGA001106	568.445	497.895	528.697	580.018	3.84e-110	NP_001037223,ribosomal protein L21 [Bombyx mori] &gt;gi|54609233|gb|AAV34832.1| ribosomal protein L21 [Bombyx mori]
XLOC_001063	BGIBMGA001107	25.6425	20.0738	15.1982	15.9514	0	AEO79985,DNA supercoiling factor [Bombyx mori]
XLOC_001064	BGIBMGA001108,BGIBMGA001109	0.794274	1.83641	2.34919	2.38363	7.4e-109	XP_012547128,PREDICTED: uncharacterized protein LOC105841896 [Bombyx mori]
XLOC_001065	BGIBMGA001110,BGIBMGA001111	0.857642	0.837444	0.988454	1.11953	0	XP_013140628,PREDICTED: nephrin-like isoform X1 [Papilio polytes] &gt;gi|909570189|ref|XP_013140629.1| PREDICTED: nephrin-like isoform X1 [Papilio polytes]
XLOC_001067	BGIBMGA001113	2.70503	2.60197	0	0.182644		No hits
XLOC_001068	-	0.447633	1.17578	0.92678	0.470195	1.11e-107	BAA76304,endonuclease and reverse transcriptase-like protein [Bombyx mori]
XLOC_001070	BGIBMGA001115	3.22195	3.0291	3.18165	3.35716	0	XP_004927759,PREDICTED: dolichyl-phosphate beta-glucosyltransferase [Bombyx mori]
XLOC_001071	BGIBMGA001116	5.66385	5.95705	5.39356	6.44419	0	XP_004927760,PREDICTED: uncharacterized protein LOC101738535 [Bombyx mori]
XLOC_001072	BGIBMGA001117	44.5736	42.3098	39.2218	36.5028	0	XP_012547209,PREDICTED: protein SPT2 homolog [Bombyx mori]
XLOC_001073	BGIBMGA001118	5.84495	6.96317	9.38762	9.71223	0	XP_004927761,PREDICTED: 7-methylguanosine phosphate-specific 5&apos;-nucleotidase [Bombyx mori]
XLOC_001074	BGIBMGA001119	54.2535	48.4941	60.6818	56.379	0	XP_004927762,PREDICTED: rab GDP dissociation inhibitor alpha [Bombyx mori]
XLOC_001076	BGIBMGA001121	1.8539	2.55681	7.9517	7.83781	0	XP_012547141,PREDICTED: protein kinase C-binding protein NELL1-like [Bombyx mori]
XLOC_001078	BGIBMGA001123	12.8916	12.9132	16.26	17.988	0	KPJ01001,Exportin-5 [Papilio xuthus]
XLOC_001079	BGIBMGA001124	18.0442	18.4618	14.1038	18.474	0	XP_004927768,PREDICTED: DNA-(apurinic or apyrimidinic site) lyase [Bombyx mori]
XLOC_001080	BGIBMGA001125	9.36511	9.4711	10.1496	12.696	1.13e-154	XP_004928016,PREDICTED: uncharacterized protein LOC101740546 [Bombyx mori]
XLOC_001081	BGIBMGA001126	29.3027	29.4477	50.2335	49.4995	0	XP_004927771,PREDICTED: rab proteins geranylgeranyltransferase component A 2 [Bombyx mori]
XLOC_001082	BGIBMGA001127	1.38689	2.30406	3.21875	3.82307	1.89e-179	XP_012547142,PREDICTED: post-GPI attachment to proteins factor 2-like [Bombyx mori]
XLOC_001083	BGIBMGA001128,BGIBMGA001129	7.86697	8.24277	8.10809	9.29268	0	XP_012547143,PREDICTED: transcriptional enhancer factor TEF-3 [Bombyx mori]
XLOC_001084	BGIBMGA001130	1.8579	2.25216	3.34527	3.42658	0	XP_004927778,PREDICTED: zinc transporter 1 isoform X2 [Bombyx mori]
XLOC_001085	BGIBMGA001131,BGIBMGA001132	45.7542	56.2074	44.8252	47.6754	0	XP_013185707,PREDICTED: exosome complex component RRP45 [Amyelois transitella]
XLOC_001087	BGIBMGA001134	1.54113	2.92593	0.367578	0.183624	1.16e-16	XP_012553439,PREDICTED: uncharacterized protein LOC101744165 [Bombyx mori]
XLOC_001088	BGIBMGA001135	24.5907	31.5934	11.7895	17.9658	0	XP_004927784,PREDICTED: uncharacterized protein LOC101741917 isoform X1 [Bombyx mori] &gt;gi|827550911|ref|XP_012547379.1| PREDICTED: uncharacterized protein LOC101741917 isoform X1 [Bombyx mori] &gt;gi|827550913|ref|XP_012547380.1| PREDICTED: uncharacterized protein LOC101741917 isoform X1 [Bombyx mori]
XLOC_001089	BGIBMGA001136	47.4384	36.5684	43.4599	49.3409	8.19e-69	NP_001091763,signal peptidase complex subunit 3 [Bombyx mori] &gt;gi|95102772|gb|ABF51327.1| signal peptidase complex subunit 3 [Bombyx mori]
XLOC_001091	-	2.77489	3.38662	3.29119	4.98333	0	XP_004927791,PREDICTED: gastrula zinc finger protein XlCGF17.1-like [Bombyx mori]
XLOC_001092	BGIBMGA001138	1.60551	1.9719	2.95531	2.50028	0	XP_012547326,PREDICTED: putative neutral sphingomyelinase isoform X1 [Bombyx mori]
XLOC_001093	BGIBMGA001139	8.03458	9.63953	10.4244	10.4358	0	XP_004927794,PREDICTED: DNA-binding protein Ikaros [Bombyx mori] &gt;gi|827550934|ref|XP_012547389.1| PREDICTED: DNA-binding protein Ikaros [Bombyx mori]
XLOC_001094	BGIBMGA001140,BGIBMGA001141	5.04057	3.72161	8.64872	7.45157	0	XP_012547267,PREDICTED: liprin-beta-1 isoform X1 [Bombyx mori] &gt;gi|827550619|ref|XP_012547268.1| PREDICTED: liprin-beta-1 isoform X1 [Bombyx mori]
XLOC_001095	BGIBMGA001142	1.2604	1.87381	1.74122	1.76084	0	NP_001153659,cyclin A [Bombyx mori] &gt;gi|223046633|gb|ACM79367.1| cyclin A [Bombyx mori]
XLOC_001096	-	3.8232	5.45393	4.67137	5.58458	4.54e-65	XP_014361868,PREDICTED: transmembrane protein 41 homolog [Papilio machaon] &gt;gi|930671836|gb|KPJ12530.1| Transmembrane protein 41-like [Papilio machaon]
XLOC_001097	BGIBMGA001143	0.0373372	0.104088	5.85504	10.6167	0	XP_004927799,PREDICTED: uncharacterized protein LOC101743981 [Bombyx mori] &gt;gi|827550805|ref|XP_012547338.1| PREDICTED: uncharacterized protein LOC101743981 [Bombyx mori]
XLOC_001098	BGIBMGA001144	4.49322	7.48981	4.28254	3.96484	0	XP_012547431,PREDICTED: uncharacterized protein LOC101744704 isoform X1 [Bombyx mori]
XLOC_001099	BGIBMGA001145	5.85737	6.4293	5.13736	4.91305	0	XP_012547408,PREDICTED: uncharacterized protein LOC101742398 [Bombyx mori]
XLOC_001100	BGIBMGA001146	27.6865	34.6248	9.31804	12.3321	0	XP_004927807,PREDICTED: monocarboxylate transporter 7 [Bombyx mori]
XLOC_001103	BGIBMGA001149	0.47054	0.293603	3.24311	5.48801	0	XP_012547122,PREDICTED: yellow-y isoform X1 [Bombyx mori] &gt;gi|87248445|gb|ABD36275.1| yellow protein [Bombyx mori] &gt;gi|220983687|dbj|BAH11146.1| yellow protein [Bombyx mori] &gt;gi|379046456|gb|AFC87789.1| yellow protein [Bombyx mori]
XLOC_001104	BGIBMGA001150	40.3433	94.1562	59.5259	156.287	0	XP_004927808,PREDICTED: proton-coupled amino acid transporter 1-like isoform X1 [Bombyx mori]
XLOC_001105	BGIBMGA001151	1.27601	5.1361	0.660688	1.95446	0	XP_004927809,PREDICTED: proton-coupled amino acid transporter 4-like [Bombyx mori]
XLOC_001106	BGIBMGA001152	26.7758	35.0508	14.6568	22.2044	0	XP_012547324,PREDICTED: LOW QUALITY PROTEIN: proton-coupled amino acid transporter 4-like [Bombyx mori]
XLOC_001107	-	15.625	16.191	9.28081	10.6298		No hits
XLOC_001108	BGIBMGA001153	1.20824	1.00555	0.37217	0.337586	1.34e-79	XP_012547414,PREDICTED: uncharacterized protein LOC101743120 [Bombyx mori]
XLOC_001109	BGIBMGA001154	4.7886	4.84418	6.35107	6.86616	0	NP_001161185,aly protein [Bombyx mori] &gt;gi|262089804|gb|ACY24884.1| Aly [Bombyx mori]
XLOC_001110	BGIBMGA001155	2.57569	2.46984	2.86111	2.72786	0	XP_012547394,PREDICTED: uncharacterized protein LOC101743404 isoform X2 [Bombyx mori]
XLOC_001112	BGIBMGA001157	3.41105	2.71464	7.88824	5.76359	4.4e-130	NP_001040254,beadex/dLMO protein [Bombyx mori] &gt;gi|87248525|gb|ABD36315.1| beadex/dLMO protein [Bombyx mori]
XLOC_001113	BGIBMGA001158	1.10199	2.35732	0.187496	0.37142	2.36e-70	XP_012552780,PREDICTED: uncharacterized protein LOC101741794 [Bombyx mori]
XLOC_001114	BGIBMGA001159	30.9119	35.9915	29.1599	31.2457	0	XP_004927818,PREDICTED: vacuolar protein-sorting-associated protein 36 [Bombyx mori]
XLOC_001115	BGIBMGA001160	13.4636	17.2147	16.1595	16.7339	0	XP_004927820,PREDICTED: probable glutamine-dependent NAD(+) synthetase [Bombyx mori] &gt;gi|827550737|ref|XP_012547318.1| PREDICTED: probable glutamine-dependent NAD(+) synthetase [Bombyx mori]
XLOC_001119	BGIBMGA001164	79.0533	84.4815	117.515	640.711	4.28e-179	NP_001036987,juvenile hormone binding protein brP-2095 precursor [Bombyx mori] &gt;gi|73992802|dbj|BAE43414.1| hypothetical protein [Bombyx mori] &gt;gi|255977210|dbj|BAH97097.1| juvenile hormone binding protein [Bombyx mori]
XLOC_001120	BGIBMGA001165	13.5965	15.0278	16.4055	18.1728	0	XP_008216106,PREDICTED: dynamin-1-like protein [Nasonia vitripennis]
XLOC_001121	BGIBMGA001166	45.4878	45.0494	43.1475	51.0248	0	NP_001296553,transient receptor potential cation channel protein painless [Bombyx mori] &gt;gi|591288363|dbj|BAO53208.1| transient receptor potential PAINLESS [Bombyx mori]
XLOC_001122	BGIBMGA001167	32.9772	29.8687	39.5875	41.4866	0	NP_001266436,ets DNA-binding protein pokkuri-like [Bombyx mori] &gt;gi|510703599|dbj|BAN37076.1| Ets transcription factor BmEts2 [Bombyx mori]
XLOC_001123	BGIBMGA001168	40.7745	50.1548	47.1206	56.1322	0	NP_001040301,glycosyl-phosphatidyl-inositol-anchored protein [Bombyx mori] &gt;gi|87248139|gb|ABD36122.1| glycosyl-phosphatidyl-inositol-anchored protein [Bombyx mori]
XLOC_001124	-	4.45926	6.41794	3.17468	4.26239	4.41e-08	XP_004928892,PREDICTED: uncharacterized protein LOC101737731 [Bombyx mori]
XLOC_001125	BGIBMGA001169	5.05262	4.77858	6.34373	6.02893	0	NP_001243979,glycosyltransferase precursor [Bombyx mori] &gt;gi|347446517|dbj|BAK82123.1| glycosyltransferase [Bombyx mori]
XLOC_001126	BGIBMGA001171,BGIBMGA001172	9.79265	12.1136	22.1525	18.7517	0	XP_012547251,PREDICTED: eye-specific diacylglycerol kinase isoform X4 [Bombyx mori]
XLOC_001127	BGIBMGA001170	1.36105	1.67478	1.13177	1.74709		No hits
XLOC_001129	BGIBMGA001174	3.76153	4.38424	2.79534	3.27882	2.3e-117	XP_012547238,PREDICTED: CRAL-TRIO domain-containing protein C589.09, mitochondrial [Bombyx mori]
XLOC_001130	BGIBMGA001175	12.5071	15.7623	17.2055	19.6432	0	XP_004928046,PREDICTED: apoptosis inhibitor 5 [Bombyx mori]
XLOC_001131	BGIBMGA001176	1.51311	0.758831	0.241804	0.238744	8.72e-99	XP_004927832,PREDICTED: 2-oxo-4-hydroxy-4-carboxy-5-ureidoimidazoline decarboxylase-like [Bombyx mori]
XLOC_001132	BGIBMGA001177	1.71788	2.25046	1.66727	2.67257	0	XP_004927834,PREDICTED: uncharacterized protein LOC101737495 [Bombyx mori]
XLOC_001133	BGIBMGA001178,BGIBMGA001182	337.433	416.998	525.844	672.767	0	XP_012547206,PREDICTED: adhesive plaque matrix protein-like [Bombyx mori]
XLOC_001137	BGIBMGA001183	5.76464	7.74516	10.2687	11.8876	0	XP_012547298,PREDICTED: vascular endothelial growth factor receptor 1 isoform X2 [Bombyx mori]
XLOC_001139	BGIBMGA001185	8.523	9.2314	5.78896	5.92968	0	XP_004927838,PREDICTED: putative N-acetylglucosamine-6-phosphate deacetylase [Bombyx mori]
XLOC_001140	BGIBMGA001186	33.9887	27.0184	30.5751	31.7272	9.81e-50	NP_001091816,signal recognition particle 9 kDa protein [Bombyx mori] &gt;gi|111608115|gb|ABH10801.1| signal recognition particle 9 kDa protein [Bombyx mori]
XLOC_001141	BGIBMGA001187	1.24694	1.54823	1.39489	1.60177	0	XP_012547412,PREDICTED: transcription factor SPT20 homolog [Bombyx mori]
XLOC_001142	BGIBMGA001188	8.91502	10.2604	9.86901	11.0302	0	XP_012547213,PREDICTED: probable Ufm1-specific protease 2 [Bombyx mori]
XLOC_001143	BGIBMGA001189	3.30396	3.30512	3.85375	3.80688	2.07e-61	XP_004927845,PREDICTED: uncharacterized protein LOC101739083 isoform X1 [Bombyx mori]
XLOC_001144	BGIBMGA001190	8.49333	9.68346	8.00696	8.45806	0	XP_012547375,PREDICTED: uncharacterized protein LOC101739504 [Bombyx mori]
XLOC_001145	BGIBMGA001191	21.7324	19.5266	19.611	19.0705	0	XP_004927850,PREDICTED: bestrophin homolog 18-like isoform X1 [Bombyx mori]
XLOC_001146	BGIBMGA001192	11.6015	10.4381	9.90835	11.6531	6.13e-123	XP_004927852,PREDICTED: uncharacterized protein LOC101740009 isoform X1 [Bombyx mori]
XLOC_001147	BGIBMGA001193	9.42868	12.681	3.23993	4.13949	3.02e-47	XP_013191143,PREDICTED: uncharacterized protein LOC106135401 [Amyelois transitella]
XLOC_001148	BGIBMGA001194	6.10052	9.1386	10.9515	13.1936	0	XP_012547333,PREDICTED: LOW QUALITY PROTEIN: MAP kinase-activating death domain protein [Bombyx mori]
XLOC_001149	BGIBMGA001195	60.9296	49.3596	57.2191	72.4136	5.46e-106	XP_004927854,PREDICTED: probable 28S ribosomal protein S6, mitochondrial [Bombyx mori]
XLOC_001151	BGIBMGA001197	12.0977	12.7469	10.4346	13.3992	0	XP_012547316,PREDICTED: translation initiation factor eIF-2B subunit epsilon isoform X2 [Bombyx mori]
XLOC_001155	-	0.860069	0.403298	1.44296	0.681366	3.94e-21	XP_004928060,PREDICTED: paired mesoderm homeobox protein 2A-like [Bombyx mori]
XLOC_001156	BGIBMGA001201	1102.13	286.124	1053.01	646.531	8.22e-127	NP_001040476,muscular protein 20 [Bombyx mori] &gt;gi|95103052|gb|ABF51467.1| muscular protein 20 [Bombyx mori]
XLOC_001157	BGIBMGA001202	488.075	199.302	650.131	673.605	0	EGI67590,Muscle LIM protein Mlp84B [Acromyrmex echinatior]
XLOC_001158	BGIBMGA001204	12.6258	16.121	32.0451	24.1925	4.38e-127	XP_004927859,PREDICTED: LIM domain only protein 3-like [Bombyx mori] &gt;gi|512913289|ref|XP_004927860.1| PREDICTED: LIM domain only protein 3-like [Bombyx mori]
XLOC_001159	BGIBMGA001203	1.25383	2.5778	0.580471	0.968747	8.58e-23	XP_012551548,PREDICTED: myosin regulatory light chain isoform X1 [Bombyx mori]
XLOC_001160	BGIBMGA001205	5.17754	5.58167	5.48192	6.67552	0	XP_004927861,PREDICTED: ankyrin repeat, SAM and basic leucine zipper domain-containing protein 1 [Bombyx mori]
XLOC_001161	BGIBMGA001206	21.0144	18.6133	19.5244	20.0451	0	NP_001040109,chaperonin containing t-complex polypeptide 1 beta subunit [Bombyx mori] &gt;gi|87248085|gb|ABD36095.1| chaperonin containing t-complex polypeptide 1 beta subunit [Bombyx mori]
XLOC_001162	BGIBMGA001207	2.7866	2.50269	7.0516	8.98736	1.88e-24	XP_004921545,PREDICTED: uncharacterized protein LOC101740706, partial [Bombyx mori]
XLOC_001163	BGIBMGA001208	5.50958	5.09848	5.8756	6.63371	0	XP_012547234,PREDICTED: anaphase-promoting complex subunit 4 [Bombyx mori]
XLOC_001164	BGIBMGA001209	48.5937	34.178	20.6976	22.7545	0	XP_004927872,PREDICTED: COP9 signalosome complex subunit 3 isoform X1 [Bombyx mori]
XLOC_001165	BGIBMGA001210	0.405046	0.838831	1.15412	1.47264	0	XP_012547130,PREDICTED: COPII coat assembly protein SEC16 isoform X1 [Bombyx mori]
XLOC_001166	BGIBMGA001211	39.3336	42.4515	58.3509	53.233	0	XP_004927874,PREDICTED: sterol regulatory element-binding protein 1 [Bombyx mori]
XLOC_001167	BGIBMGA001212	21.4568	18.3979	25.1894	27.7515	1.24e-76	NP_001040177,centrin [Bombyx mori] &gt;gi|87248293|gb|ABD36199.1| centrin [Bombyx mori]
XLOC_001169	BGIBMGA001214	0.273253	0.328436	0.844874	2.6281	3.89e-71	XP_004927878,PREDICTED: growth-blocking peptide, long form-like [Bombyx mori]
XLOC_001171	BGIBMGA001216	0.578653	0.675724	1.45899	2.96049	1.28e-19	XP_012547189,PREDICTED: paired box protein Pax-3-A-like [Bombyx mori]
XLOC_001172	BGIBMGA001217	15.8742	16.2645	15.6247	20.1283	0	XP_004927883,PREDICTED: CCR4-NOT transcription complex subunit 7-like isoform X2 [Bombyx mori]
XLOC_001173	-	4.99114	5.50887	5.10504	6.12183	0	XP_004927885,PREDICTED: FAST kinase domain-containing protein 5 [Bombyx mori]
XLOC_001174	BGIBMGA001218	24.7372	24.6076	18.7281	21.9649	0	XP_012547207,PREDICTED: 97 kDa heat shock protein isoform X1 [Bombyx mori] &gt;gi|827550451|ref|XP_012547208.1| PREDICTED: 97 kDa heat shock protein isoform X1 [Bombyx mori]
XLOC_001175	BGIBMGA001219	8.76091	9.16627	6.4311	7.25558	0	XP_004927886,PREDICTED: ethanolamine kinase [Bombyx mori]
XLOC_001176	BGIBMGA001220	9.97265	13.6188	5.73566	7.23962	0	XP_012547337,PREDICTED: UDP-N-acetylglucosamine transporter isoform X1 [Bombyx mori]
XLOC_001177	BGIBMGA001221,BGIBMGA001222	8.85615	9.47263	10.7245	12.996	0	XP_004927893,PREDICTED: coiled-coil domain-containing protein 22 homolog isoform X2 [Bombyx mori]
XLOC_001178	BGIBMGA001223	15.9905	16.3474	16.3797	19.9498	0	XP_004927894,PREDICTED: DEAD-box helicase Dbp80 [Bombyx mori] &gt;gi|512913434|ref|XP_004927895.1| PREDICTED: DEAD-box helicase Dbp80 [Bombyx mori] &gt;gi|512913438|ref|XP_004927896.1| PREDICTED: DEAD-box helicase Dbp80 [Bombyx mori]
XLOC_001179	BGIBMGA001224	0.273749	0.370521	1.09242	0.92736	0	XP_012547195,PREDICTED: delta-sarcoglycan-like [Bombyx mori]
XLOC_001185	BGIBMGA001230	0.440038	0.573932	0.888945	1.56015	0	XP_012547409,PREDICTED: otopetrin-2-like isoform X1 [Bombyx mori] &gt;gi|827550995|ref|XP_012547410.1| PREDICTED: otopetrin-2-like isoform X2 [Bombyx mori] &gt;gi|827550997|ref|XP_012547411.1| PREDICTED: otopetrin-2-like isoform X2 [Bombyx mori]
XLOC_001187	BGIBMGA001232	1.10723	1.24658	1.42873	1.70155	3.09e-41	XP_011568300,PREDICTED: RING-box protein 1A isoform X2 [Plutella xylostella]
XLOC_001188	BGIBMGA001233	1.97119	2.44682	1.93685	2.4282	1.08e-89	XP_012547289,PREDICTED: mitochondrial ornithine transporter 1 isoform X1 [Bombyx mori]
XLOC_001189	BGIBMGA001234	5.93	7.81927	4.00073	4.1386	1.2e-137	XP_004927909,PREDICTED: uncharacterized protein LOC101736142 isoform X2 [Bombyx mori]
XLOC_001190	BGIBMGA001235	2.63322	3.88195	9.40352	14.4618	0	AAA92147,reverse transcriptase [Bombyx mori]
XLOC_001191	BGIBMGA001236	94.5995	85.033	48.6609	61.8177	2.16e-103	XP_004927912,PREDICTED: succinate dehydrogenase assembly factor 2-B, mitochondrial-like [Bombyx mori]
XLOC_001192	BGIBMGA001237	0.897086	1.2033	1.50978	1.95768	0	XP_004927911,PREDICTED: branched-chain-amino-acid aminotransferase, cytosolic [Bombyx mori]
XLOC_001193	BGIBMGA001238	14.3444	15.8845	15.1094	14.9015	0	XP_004927917,PREDICTED: cysteine--tRNA ligase, cytoplasmic [Bombyx mori]
XLOC_001194	BGIBMGA001239,BGIBMGA001240	4.53525	6.01452	6.38224	7.17491	0	NP_001040120,elongation protein 4-like protein [Bombyx mori] &gt;gi|87248119|gb|ABD36112.1| elongation protein 4-like protein [Bombyx mori]
XLOC_001195	BGIBMGA001241	8.47017	8.18115	9.78766	12.6777	0	NP_001266361,heat shock protein 75 kDa, mitochondrial-like [Bombyx mori] &gt;gi|382929294|gb|AFG30049.1| Hsp90-related protein TRAP1 [Bombyx mori]
XLOC_001197	BGIBMGA001243	656.106	591.959	701.501	694.43	1.08e-103	NP_001037524,ribosomal protein S10 [Bombyx mori] &gt;gi|54609301|gb|AAV34866.1| ribosomal protein S10 [Bombyx mori]
XLOC_001198	BGIBMGA001244	3.58153	3.9698	2.1758	2.34723	0	XP_012547259,PREDICTED: synembryn [Bombyx mori]
XLOC_001199	BGIBMGA001245,BGIBMGA001246	2.08756	2.2771	1.52163	1.94228	0	XP_004928080,PREDICTED: spondin-1-like [Bombyx mori]
XLOC_001200	BGIBMGA001247	0.512432	1.7497	0.0258886	0.198326	0	XP_004927927,PREDICTED: cingulin-like isoform X3 [Bombyx mori]
XLOC_001202	BGIBMGA001249	10.7971	12.5325	13.0868	15.5374	5.84e-161	XP_004927929,PREDICTED: coiled-coil domain-containing protein 94 [Bombyx mori]
XLOC_001203	BGIBMGA001250,BGIBMGA001251	6.74912	8.3416	9.13217	6.30654	2.58e-97	XP_004927930,PREDICTED: G1/S-specific cyclin-D3-like [Bombyx mori]
XLOC_001204	BGIBMGA001252	57.1709	55.3274	56.5526	66.0301	0	XP_004927931,PREDICTED: 39S ribosomal protein L28, mitochondrial [Bombyx mori]
XLOC_001205	BGIBMGA001253	9.25118	11.5553	6.06162	7.0629	2.6e-146	XP_012547350,PREDICTED: uncharacterized protein LOC101739268 [Bombyx mori]
XLOC_001206	BGIBMGA001254,BGIBMGA001255	0.941038	1.2175	1.44002	1.52455	0	XP_012547340,PREDICTED: LOW QUALITY PROTEIN: adenylate cyclase type 9 [Bombyx mori]
XLOC_001207	BGIBMGA001256	0.378512	0.773235	1.3477	1.57441	0	XP_012547352,PREDICTED: low-density lipoprotein receptor-related protein 4-like [Bombyx mori]
XLOC_001208	BGIBMGA001257	7.30114	8.98193	9.57634	10.8837	0	XP_004927937,PREDICTED: pyridine nucleotide-disulfide oxidoreductase domain-containing protein 1 [Bombyx mori]
XLOC_001209	BGIBMGA001258	27.8294	27.855	20.6013	24.1145	2.81e-141	XP_012547125,PREDICTED: synaptobrevin isoform X1 [Bombyx mori]
XLOC_001210	BGIBMGA001259	2.48988	4.14676	2.24339	3.49194	0	XP_004927938,PREDICTED: otopetrin-2-like [Bombyx mori]
XLOC_001211	BGIBMGA001260,BGIBMGA001261	11.261	9.97156	12.7856	13.6591	0	XP_012547319,PREDICTED: LOW QUALITY PROTEIN: uncharacterized protein LOC101740145 [Bombyx mori]
XLOC_001212	BGIBMGA001262	3.83162	5.53027	5.67377	6.67626	0	XP_004927939,PREDICTED: uncharacterized protein LOC101740287 [Bombyx mori]
XLOC_001213	BGIBMGA001263	0.05936	0.0315037	1.32669	0.573149	3.75e-80	XP_015368074,PREDICTED: putative nuclease HARBI1 [Diuraphis noxia]
XLOC_001214	BGIBMGA001264	12.4126	15.5539	4.09722	5.12132	2.88e-144	XP_004927947,PREDICTED: transcriptional adapter 1-like [Bombyx mori]
XLOC_001215	BGIBMGA001265	45.4042	34.2477	27.7584	29.2951	0	XP_004927948,PREDICTED: eukaryotic translation initiation factor 5B [Bombyx mori]
XLOC_001216	BGIBMGA001266	65.5911	60.797	74.5052	91.6621	6.4e-74	NP_001296482,protein sprouty [Bombyx mori] &gt;gi|659495007|gb|AID66630.1| sprouty [Bombyx mori]
XLOC_001217	BGIBMGA001267	20.3691	23.2466	23.654	24.7917	0	XP_004927955,PREDICTED: ubiquitin-protein ligase E3A isoform X1 [Bombyx mori]
XLOC_001218	BGIBMGA001268,BGIBMGA001269	5.73066	6.97927	7.10737	7.8423	0	XP_012547173,PREDICTED: phosphatidylinositol 4-phosphate 3-kinase C2 domain-containing subunit alpha isoform X1 [Bombyx mori]
XLOC_001219	BGIBMGA001270	4.76962	5.836	4.83815	5.44652	0	XP_004928101,PREDICTED: heparan-alpha-glucosaminide N-acetyltransferase [Bombyx mori]
XLOC_001220	BGIBMGA001271	10.474	14.5178	10.9174	14.4247	0	XP_012547327,PREDICTED: putative leucine-rich repeat-containing protein DDB_G0290503 isoform X1 [Bombyx mori] &gt;gi|827550764|ref|XP_012547328.1| PREDICTED: putative leucine-rich repeat-containing protein DDB_G0290503 isoform X1 [Bombyx mori]
XLOC_001221	BGIBMGA001272	6.7345	16.9766	10.3186	7.18989	0	XP_004928104,PREDICTED: venom dipeptidyl peptidase 4-like [Bombyx mori]
XLOC_001222	-	11.1165	26.895	7.12678	6.44623	4.05e-38	XP_004928104,PREDICTED: venom dipeptidyl peptidase 4-like [Bombyx mori]
XLOC_001223	BGIBMGA001273	1.76309	2.62292	0.0155882	0.0773566	0	XP_004927964,PREDICTED: trimethyllysine dioxygenase, mitochondrial [Bombyx mori]
XLOC_001225	-	1.62135	0.801865	0.158148	0.396474		No hits
XLOC_001226	BGIBMGA000869	6.79003	6.68804	16.6289	12.3392	4.61e-117	XP_004927966,PREDICTED: uncharacterized protein LOC101744227 [Bombyx mori]
XLOC_001230	-	25.4766	23.7192	33.2782	42.4058	1.14e-61	XP_004927970,PREDICTED: probable DNA-directed RNA polymerases I and III subunit RPAC2 [Bombyx mori]
XLOC_001231	BGIBMGA001278	25.9758	31.259	8.00785	10.1372	3.19e-124	XP_004927971,PREDICTED: adenosine deaminase-like protein [Bombyx mori]
XLOC_001232	-	11.5748	10.4885	3.11619	4.51938		No hits
XLOC_001233	BGIBMGA001279,BGIBMGA001280	2.49603	2.35683	2.25636	2.52311	1.28e-157	XP_012547124,PREDICTED: dehydrodolichyl diphosphate synthase isoform X1 [Bombyx mori]
XLOC_001234	BGIBMGA001281,BGIBMGA001282	5.75255	5.27613	6.3286	6.51867	0	XP_012547161,PREDICTED: gem-associated protein 5-like [Bombyx mori]
XLOC_001235	BGIBMGA001283	7.7595	7.42046	5.41557	8.11014	1.83e-103	XP_012547439,PREDICTED: protein MAK16 homolog A [Bombyx mori]
XLOC_001236	-	1.2018	22.2054	0.524518	1.33481		No hits
XLOC_001238	BGIBMGA001286	1.67812	1.92714	3.02896	3.21653	0	XP_004928110,PREDICTED: uncharacterized protein LOC101743788 [Bombyx mori]
XLOC_001240	BGIBMGA001287,BGIBMGA001288	0.531578	0.303917	2.29065	1.89237	0	XP_012547165,PREDICTED: LOW QUALITY PROTEIN: nose resistant to fluoxetine protein 6-like [Bombyx mori]
XLOC_001241	BGIBMGA001289	2.62116	0.995777	6.2054	3.44058	3.34e-116	XP_012547165,PREDICTED: LOW QUALITY PROTEIN: nose resistant to fluoxetine protein 6-like [Bombyx mori]
XLOC_001242	BGIBMGA001290	6.7142	7.51659	5.37004	5.09907	0	XP_012547111,PREDICTED: TRAF6 isoform X1 [Bombyx mori]
XLOC_001243	BGIBMGA000855	7.2788	8.07682	5.56587	6.49947	1.22e-07	KPJ17890,Lysine-specific demethylase 7 [Papilio machaon]
XLOC_001244	BGIBMGA001291	0.847628	1.0223	0.695229	0.531217	0	XP_012547356,PREDICTED: iduronate 2-sulfatase [Bombyx mori] &gt;gi|827550853|ref|XP_004928114.2| PREDICTED: iduronate 2-sulfatase [Bombyx mori]
XLOC_001245	BGIBMGA001292	0.948175	1.14394	1.48412	1.06727	1.01e-127	NP_001040267,progesterone receptor membrane component 2 [Bombyx mori] &gt;gi|87248563|gb|ABD36334.1| progesterone membrane binding protein [Bombyx mori]
XLOC_001246	BGIBMGA001293,BGIBMGA001294	7.09097	8.82657	13.7306	10.7749	0	XP_004928116,PREDICTED: WD repeat-containing protein 19 isoform X1 [Bombyx mori]
XLOC_001248	-	1.04485	1.01853	0.885758	1.41013	0	XP_012547312,PREDICTED: mucin-17-like isoform X8 [Bombyx mori]
XLOC_001249	BGIBMGA001296	6.28812	4.89885	6.4946	5.35323	0	XP_004927979,PREDICTED: DNA-binding protein D-ETS-4-like isoform X1 [Bombyx mori]
XLOC_001250	BGIBMGA001297	2.35847	2.30937	2.09382	1.72121	0	XP_004927981,PREDICTED: uncharacterized protein LOC101746767 [Bombyx mori]
XLOC_001251	BGIBMGA000843	21.338	25.4123	3.88796	5.96512	5.5e-62	ADI61816,endonuclease-reverse transcriptase [Bombyx mori]
XLOC_001252	BGIBMGA001298	12.1771	10.0301	8.71439	12.5288	8.53e-108	XP_004928121,PREDICTED: MORN repeat-containing protein 4 [Bombyx mori]
XLOC_001253	BGIBMGA001299	2.28013	2.6945	3.33576	3.43344	0	XP_012547368,PREDICTED: proton-coupled amino acid transporter 4-like isoform X1 [Bombyx mori]
XLOC_001254	BGIBMGA001300	3.83442	6.14867	4.70095	5.29295	7.63e-129	NP_001127744,neuropeptide receptor A9 [Bombyx mori] &gt;gi|195946988|dbj|BAG68408.1| neuropeptide receptor A9 [Bombyx mori]
XLOC_001256	BGIBMGA001302	95.2261	102.548	172.877	141.877	6.2e-44	NP_001091762,vacuolar H+ ATP synthase 16 kDa proteolipid subunit [Bombyx mori] &gt;gi|95102608|gb|ABF51242.1| vacuolar H+ ATP synthase 16 kDa proteolipid subunit [Bombyx mori] &gt;gi|156254545|gb|ABU62758.1| vacuolar-type H+-ATPase subunit c [Bombyx mori]
XLOC_001257	BGIBMGA001303	19.6349	19.5437	13.6041	14.4834	0	XP_004928127,PREDICTED: tumor suppressor candidate 3 [Bombyx mori]
XLOC_001258	BGIBMGA001304,BGIBMGA001305	0.359931	0.721836	0.797193	1.19993	1.42e-76	XP_012547172,PREDICTED: transmembrane and TPR repeat-containing protein 1-like [Bombyx mori]
XLOC_001260	-	1.04132	1.77274	0.930461	1.5099	0	XP_012547172,PREDICTED: transmembrane and TPR repeat-containing protein 1-like [Bombyx mori]
XLOC_001262	BGIBMGA001083	10.6763	11.9736	21.1946	17.9145	0	XP_004927732,PREDICTED: palmitoyltransferase ZDHHC17 [Bombyx mori]
XLOC_001263	BGIBMGA001082	169.307	181.391	269.958	249.156	3.67e-81	XP_013186800,PREDICTED: MOB kinase activator-like 2 isoform X3 [Amyelois transitella]
XLOC_001264	BGIBMGA001081	85.8893	77.8413	73.2918	78.8031	1.37e-32	XP_004927989,PREDICTED: eukaryotic translation initiation factor 4 gamma 2 [Bombyx mori]
XLOC_001265	BGIBMGA001080	79.8394	66.5623	135.191	113.401	8.94e-47	XP_004927989,PREDICTED: eukaryotic translation initiation factor 4 gamma 2 [Bombyx mori]
XLOC_001266	BGIBMGA001078,BGIBMGA001079	46.8177	56.8488	74.7218	70.7793	0	XP_012547132,PREDICTED: tyrosine-protein phosphatase 10D-like [Bombyx mori]
XLOC_001267	BGIBMGA001077	17.0034	15.7214	20.104	17.8117	6.83e-171	XP_012547109,PREDICTED: R2D2 protein isoform X1 [Bombyx mori]
XLOC_001268	BGIBMGA001076	42.9823	44.4484	124.839	97.9186	9.66e-160	XP_012547134,PREDICTED: caseinolytic peptidase B protein homolog [Bombyx mori]
XLOC_001269	BGIBMGA001075	6.63807	9.57038	18.8208	16.8918	0	XP_012547210,PREDICTED: phosphatidylcholine:ceramide cholinephosphotransferase 2-like isoform X1 [Bombyx mori]
XLOC_001270	BGIBMGA001074	14.1546	15.9124	18.3299	15.3387	0	XP_012547216,PREDICTED: probable phospholipid-transporting ATPase IA isoform X2 [Bombyx mori] &gt;gi|827550479|ref|XP_012547217.1| PREDICTED: probable phospholipid-transporting ATPase IA isoform X2 [Bombyx mori]
XLOC_001271	BGIBMGA001073	10.9582	15.5174	11.8662	15.1346	1.42e-129	XP_012547226,PREDICTED: cholinephosphotransferase 1 isoform X3 [Bombyx mori]
XLOC_001272	BGIBMGA001072	1.4049	1.95411	1.63314	2.64725	0	XP_012547222,PREDICTED: ankyrin repeat and BTB/POZ domain-containing protein BTBD11 isoform X1 [Bombyx mori] &gt;gi|827550497|ref|XP_012547223.1| PREDICTED: ankyrin repeat and BTB/POZ domain-containing protein BTBD11 isoform X2 [Bombyx mori]
XLOC_001274	BGIBMGA001070	20.8016	19.5416	14.6216	15.7518	1.25e-120	XP_004927739,PREDICTED: ADP-ribosylation factor-like protein 1 [Bombyx mori] &gt;gi|913331311|ref|XP_013197224.1| PREDICTED: ADP-ribosylation factor-like protein 1 [Amyelois transitella] &gt;gi|913331313|ref|XP_013197225.1| PREDICTED: ADP-ribosylation factor-like protein 1 [Amyelois transitella]
XLOC_001275	BGIBMGA001069	3.20854	4.73026	3.98112	4.43279	0	XP_012547322,PREDICTED: uncharacterized protein LOC101736849 isoform X2 [Bombyx mori]
XLOC_001280	BGIBMGA001064	5.11895	7.02345	4.30452	3.8966	0	XP_012547135,PREDICTED: polypeptide N-acetylgalactosaminyltransferase 10-like [Bombyx mori]
XLOC_001281	BGIBMGA001097	28.1931	25.3119	20.9256	23.516		No hits
XLOC_001283	BGIBMGA001062	26.4296	24.5077	8.63607	10.7897	3.27e-76	NP_001037086,hemolin-interacting protein [Bombyx mori] &gt;gi|40949817|gb|AAR97570.1| hemolin-interacting protein [Bombyx mori]
XLOC_001284	BGIBMGA001061	10.0961	12.4782	12.4388	13.7853	0	XP_004927746,PREDICTED: alkylated DNA repair protein alkB homolog 8 [Bombyx mori]
XLOC_001285	BGIBMGA001060	36.0705	32.8569	35.0494	37.1121	5.3e-133	XP_004927747,PREDICTED: clathrin light chain isoform X1 [Bombyx mori]
XLOC_001287	BGIBMGA001056,BGIBMGA001057,BGIBMGA001058	0.806866	1.29066	1.59066	2.00432	0	AHE57674,adipose triglyceride lipase [Manduca sexta]
XLOC_001288	BGIBMGA001055	2.27639	2.56143	2.55716	2.4142	0	XP_004927752,PREDICTED: uncharacterized protein LOC101737353 [Bombyx mori]
XLOC_001289	BGIBMGA001054	14.5793	14.1931	18.314	17.0592	0	XP_012547114,PREDICTED: ubiquitin carboxyl-terminal hydrolase 46 isoform X2 [Bombyx mori]
XLOC_001291	BGIBMGA001052	1.66795	0.972756	0.632734	1.87586	2.72e-134	XP_004927754,PREDICTED: uncharacterized protein LOC101737637 [Bombyx mori]
XLOC_001293	BGIBMGA001050	0.498218	0.807555	0.52335	1.12283	4.76e-61	XP_004927756,PREDICTED: uncharacterized protein LOC101737868 [Bombyx mori]
XLOC_001294	-	0.253865	0.51042	0.425906	1.14817	6.4e-27	XP_004927756,PREDICTED: uncharacterized protein LOC101737868 [Bombyx mori]
XLOC_001296	BGIBMGA001048	1.6716	2.6432	3.49624	3.91592	0	XP_012547383,PREDICTED: low-density lipoprotein receptor-related protein 6 [Bombyx mori]
XLOC_001299	BGIBMGA001045	6.09322	7.90033	13.6228	17.2839	0	XP_012547140,PREDICTED: hemicentin-1-like [Bombyx mori]
XLOC_001300	BGIBMGA001113	2.08168	3.27603	9.09023	11.067	1.38e-16	XP_013194819,PREDICTED: nephrin-like [Amyelois transitella]
XLOC_001301	BGIBMGA001044	0.653921	0.759146	1.10439	1.49265	5.69e-113	ABN09648,apoptosis-linked protein 2 [Bombyx mori]
XLOC_001302	BGIBMGA001043	665.198	631.148	603.626	690.437	2.71e-63	NP_001037522,ribosomal protein L27A [Bombyx mori] &gt;gi|54609247|gb|AAV34839.1| ribosomal protein L27A [Bombyx mori]
XLOC_001303	BGIBMGA001042	4.53484	6.30544	6.37373	7.20081	0	XP_004928012,PREDICTED: LOW QUALITY PROTEIN: probable phospholipid-transporting ATPase VD [Bombyx mori]
XLOC_001304	BGIBMGA001041	6.54811	9.05292	7.40051	8.10911	0	XP_004927763,PREDICTED: acyl-CoA synthetase family member 4 homolog [Bombyx mori]
XLOC_001306	BGIBMGA001039	56.1507	58.9192	69.7049	73.3034	5.03e-139	XP_012547437,PREDICTED: LOW QUALITY PROTEIN: 23 kDa integral membrane protein-like [Bombyx mori]
XLOC_001307	BGIBMGA001038	3.66319	4.12774	3.11268	3.70029	0	XP_012547247,PREDICTED: tudor domain-containing protein 3-like [Bombyx mori]
XLOC_001308	BGIBMGA001037	9.76888	10.6365	12.5494	11.5948	0	XP_012547341,PREDICTED: leucine--tRNA ligase, cytoplasmic [Bombyx mori]
XLOC_001309	BGIBMGA001036	18.3165	22.4758	11.2002	12.6491	0	XP_012547402,PREDICTED: UPF0609 protein C4orf27 homolog isoform X2 [Bombyx mori]
XLOC_001310	BGIBMGA001035	25.7294	13.9549	8.83351	9.93868	0	XP_004927772,PREDICTED: inosine-5&apos;-monophosphate dehydrogenase [Bombyx mori]
XLOC_001311	BGIBMGA001034	296.704	189.251	89.4193	86.7434	3.31e-151	XP_004927773,PREDICTED: GATA zinc finger domain-containing protein 14-like [Bombyx mori]
XLOC_001312	BGIBMGA001033	10.6299	9.34962	4.31817	5.28904	8.96e-151	XP_012547346,PREDICTED: CD151 antigen-like isoform X1 [Bombyx mori]
XLOC_001313	BGIBMGA001032	21.1974	22.1998	24.8073	26.4584	0	XP_004927774,PREDICTED: sorting nexin lst-4 [Bombyx mori] &gt;gi|827550825|ref|XP_012547345.1| PREDICTED: sorting nexin lst-4 [Bombyx mori]
XLOC_001314	BGIBMGA001030,BGIBMGA001031	555.943	476.67	246.728	325.463	1.33e-70	KOX70943,Troponin I [Melipona quadrifasciata]
XLOC_001315	BGIBMGA001028,BGIBMGA001029	4.16734	5.88089	3.42958	3.63522	0	XP_012547367,PREDICTED: tetratricopeptide repeat protein 17 isoform X3 [Bombyx mori]
XLOC_001316	BGIBMGA001027	5.84044	5.28715	5.49526	6.11447	1.23e-105	XP_004927775,PREDICTED: mitochondrial inner membrane protease subunit 1 [Bombyx mori]
XLOC_001318	BGIBMGA001025	2.40411	2.25412	3.28458	3.1664	1.54e-111	XP_004927779,PREDICTED: histone deacetylase complex subunit SAP30 homolog [Bombyx mori]
XLOC_001319	BGIBMGA001023,BGIBMGA001024	4.39682	3.52828	7.35751	4.25222	0	XP_004928023,PREDICTED: transmembrane and TPR repeat-containing protein CG4050 [Bombyx mori]
XLOC_001322	BGIBMGA001020	0.192967	0.102518	3.57801	0.276377	1.38e-108	BAJ46146,cocoonase [Bombyx mori]
XLOC_001323	BGIBMGA001019	7.00513	8.93423	8.0239	9.11527	1.89e-131	XP_004927785,PREDICTED: FGFR1 oncogene partner 2 homolog [Bombyx mori]
XLOC_001324	BGIBMGA001018	87.9349	52.5275	68.1491	64.6486	0	XP_004927786,PREDICTED: epoxide hydrolase 4-like [Bombyx mori]
XLOC_001325	BGIBMGA001016,BGIBMGA001017	7.90109	8.64966	17.0713	13.7954	0	XP_004927787,PREDICTED: leucine-rich repeat-containing protein 56 [Bombyx mori]
XLOC_001327	BGIBMGA001014	2.09155	2.54735	3.15175	3.35461	0	XP_004927792,PREDICTED: transmembrane protein 184C [Bombyx mori]
XLOC_001328	BGIBMGA001013	4.31445	2.79749	1.84192	1.92413	0	XP_012547282,PREDICTED: testis-specific serine/threonine-protein kinase 6-like [Bombyx mori]
XLOC_001330	BGIBMGA001011	18.0217	19.0721	9.6281	10.3033	0	XP_004927797,PREDICTED: ER degradation-enhancing alpha-mannosidase-like protein 2 isoform X1 [Bombyx mori]
XLOC_001331	-	11.1333	13.3715	9.71303	17.6177	2.74e-117	XP_004927798,PREDICTED: uncharacterized protein LOC101743831 [Bombyx mori]
XLOC_001332	-	1.74754	2.37064	2.39188	2.75598	7.47e-69	XP_012547146,PREDICTED: uncharacterized protein LOC105841901 [Bombyx mori]
XLOC_001333	BGIBMGA001009,BGIBMGA001010	12.9037	13.0584	9.23007	10.8302	0	XP_004927801,PREDICTED: protein PTCD3 homolog, mitochondrial [Bombyx mori]
XLOC_001341	BGIBMGA001001	0.415362	0.727634	0.706286	1.72772	2.97e-109	NP_001037416,achaete-scute-like protein [Bombyx mori] &gt;gi|85813384|gb|ABC84346.1| achaete-scute-like protein [Bombyx mori] &gt;gi|85813386|gb|ABC84347.1| achaete-scute-like protein [Bombyx mori]
XLOC_001344	BGIBMGA000998	8.65019	8.4535	12.2789	11.8066	1.14e-72	XP_012547192,PREDICTED: uncharacterized protein LOC101742838 [Bombyx mori]
XLOC_001347	BGIBMGA000995	7.18211	7.69576	7.08523	8.70957	4.45e-163	XP_012547403,PREDICTED: nuclear pore complex protein Nup50 [Bombyx mori]
XLOC_001351	BGIBMGA000991	7.55645	6.88056	8.70826	9.00586	0	XP_012547320,PREDICTED: histidine--tRNA ligase, cytoplasmic [Bombyx mori]
XLOC_001352	BGIBMGA000990	38.2648	38.3253	34.8393	38.5509	0	XP_004927819,PREDICTED: exonuclease 3&apos;-5&apos; domain-containing protein 1 isoform X1 [Bombyx mori]
XLOC_001353	BGIBMGA000989	0.949837	2.07221	0.633873	0.825082	0	XP_004928036,PREDICTED: cytosolic carboxypeptidase 2-like [Bombyx mori]
XLOC_001354	BGIBMGA000988,BGIBMGA000987	6.20548	6.31331	9.02064	6.17955	0	NP_001166866,protein ovo [Bombyx mori] &gt;gi|289585586|gb|ADD11587.1| OVO [Bombyx mori]
XLOC_001355	-	2.68704	1.21311	0.015305	0.0586237		No hits
XLOC_001356	BGIBMGA000986	4.53504	3.74847	2.82533	3.03099	3.71e-144	BAM73801,cytochrome P450, partial [Bombyx mori]
XLOC_001359	BGIBMGA000983	0.174433	0.540975	0.741572	1.01126	0	KPJ01907,cAMP-dependent protein kinase catalytic subunit alpha [Papilio xuthus]
XLOC_001361	BGIBMGA000981	0.473054	0.587627	0.925488	1.36775	0	XP_012547423,PREDICTED: uncharacterized protein LOC105841932 [Bombyx mori]
XLOC_001362	BGIBMGA000980	9.93797	10.9411	9.667	11.3122	4.99e-134	XP_012547413,PREDICTED: TIP41-like protein [Bombyx mori]
XLOC_001363	BGIBMGA000979	9.77485	11.1565	5.62008	6.34256	0	XP_012547265,PREDICTED: gamma-tubulin complex component 2-like isoform X1 [Bombyx mori]
XLOC_001365	BGIBMGA000977	3.37114	2.82916	4.28933	5.19814	1.68e-73	NP_001040384,mitochondrial single-stranded DNA-binding protein [Bombyx mori] &gt;gi|95104533|gb|ABF51293.1| mitochondrial single-stranded DNA-binding protein [Bombyx mori]
XLOC_001366	BGIBMGA000976	8.09505	10.2112	13.0715	13.5725	0	XP_012547294,PREDICTED: mucin-5AC-like isoform X1 [Bombyx mori]
XLOC_001367	BGIBMGA000975	3.55052	5.20092	5.08725	5.60385	0	XP_012547243,PREDICTED: DENN domain-containing protein 5B isoform X1 [Bombyx mori]
XLOC_001368	BGIBMGA000974	5.33442	7.40184	14.0092	11.7568	9.61e-105	XP_012547151,PREDICTED: tyrosine-protein kinase Btk29A [Bombyx mori]
XLOC_001369	BGIBMGA000972,BGIBMGA000973	2.30735	3.78116	6.3744	6.22105	0	EHJ66028,hypothetical protein KGM_09493 [Danaus plexippus]
XLOC_001370	BGIBMGA000971	94.7478	76.0045	78.4399	90.6758	9.2e-97	XP_004927833,PREDICTED: proteasome maturation protein [Bombyx mori]
XLOC_001371	BGIBMGA000970	10.8996	10.1456	8.41364	11.9996	1.32e-130	XP_004927837,PREDICTED: mediator of RNA polymerase II transcription subunit 7-like [Bombyx mori]
XLOC_001376	BGIBMGA000965	5.22863	7.00225	9.03354	10.6093	0	XP_012547296,PREDICTED: brain tumor protein [Bombyx mori]
XLOC_001377	BGIBMGA000962,BGIBMGA000963,BGIBMGA000964	6.8969	8.32097	5.16235	6.06453	0	XP_012547283,PREDICTED: teneurin-a isoform X1 [Bombyx mori] &gt;gi|827550655|ref|XP_012547284.1| PREDICTED: teneurin-a isoform X1 [Bombyx mori] &gt;gi|827550657|ref|XP_012547285.1| PREDICTED: teneurin-a isoform X1 [Bombyx mori] &gt;gi|827550659|ref|XP_012547286.1| PREDICTED: teneurin-a isoform X1 [Bombyx mori]
XLOC_001380	BGIBMGA000959	967.35	899.217	742.565	890.751	1.72e-74	NP_001091751,ribosomal protein L31 [Bombyx mori] &gt;gi|54609255|gb|AAV34843.1| ribosomal protein L31 [Bombyx mori]
XLOC_001381	BGIBMGA000958	11.7951	11.9145	13.138	14.3912	0	XP_004927839,PREDICTED: zinc transporter 9 [Bombyx mori]
XLOC_001382	BGIBMGA001188	3.97034	4.1954	3.21518	4.15839	2.6e-16	XP_012547213,PREDICTED: probable Ufm1-specific protease 2 [Bombyx mori]
XLOC_001383	BGIBMGA000957	7.61337	9.33944	8.88631	10.5518	0	XP_012547232,PREDICTED: pericentriolar material 1 protein isoform X5 [Bombyx mori]
XLOC_001384	BGIBMGA000955,BGIBMGA000956	1.57378	1.92789	1.6805	1.86751	0	XP_004927849,PREDICTED: uncharacterized protein LOC101739643 isoform X1 [Bombyx mori]
XLOC_001386	BGIBMGA000953,BGIBMGA000954	48.999	48.8051	38.1707	37.5755	5.02e-66	XP_012547407,PREDICTED: uncharacterized protein LOC101740144 isoform X2 [Bombyx mori]
XLOC_001387	BGIBMGA000952	0.377306	0.634479	0.730057	1.06613	0	XP_004928053,PREDICTED: ras-related and estrogen-regulated growth inhibitor [Bombyx mori]
XLOC_001388	BGIBMGA000950,BGIBMGA000951	6.7805	9.35487	8.08659	9.98214	0	XP_012547253,PREDICTED: THO complex subunit 2 isoform X1 [Bombyx mori]
XLOC_001389	BGIBMGA000949	8.31319	10.3927	17.7023	17.5355	0	XP_012547153,PREDICTED: Bardet-Biedl syndrome 7 protein homolog [Bombyx mori]
XLOC_001390	BGIBMGA000948	10.2758	9.71796	6.82565	8.15072	2.75e-130	XP_012547117,PREDICTED: anaphase promoting complex subunit 10 isoform X1 [Bombyx mori]
XLOC_001391	BGIBMGA000947	59.9636	50.42	56.6377	61.353	5.97e-116	XP_004927858,PREDICTED: 15 kDa selenoprotein [Bombyx mori]
XLOC_001392	BGIBMGA000946	1.96894	2.56213	3.72798	3.75635	0	NP_001177140,nucleotide excision repair protein [Bombyx mori] &gt;gi|288552958|gb|ADC53488.1| nucleotide excision repair protein [Bombyx mori]
XLOC_001394	BGIBMGA000944	575.408	313.749	539.247	447.798	3.15e-124	NP_001036985,heat shock protein hsp21.4 [Bombyx mori] &gt;gi|56378321|dbj|BAD74197.1| heat shock protein hsp21.4 [Bombyx mori]
XLOC_001395	BGIBMGA000943	90.5316	78.8308	80.9001	85.83	1.99e-50	XP_004927862,PREDICTED: synaptobrevin-1-like [Bombyx mori]
XLOC_001396	BGIBMGA000941,BGIBMGA000942	7.55206	6.2668	7.17863	7.3257	0	XP_012547262,PREDICTED: semaphorin-2A-like isoform X1 [Bombyx mori] &gt;gi|827550602|ref|XP_012547263.1| PREDICTED: semaphorin-2A-like isoform X1 [Bombyx mori]
XLOC_001397	BGIBMGA000940	1.47052	1.78417	0.591065	0.737146	0	XP_004927864,PREDICTED: alpha-tocopherol transfer protein-like [Bombyx mori]
XLOC_001399	BGIBMGA000938	5.80362	5.74404	4.96718	6.29853	0	XP_004927866,PREDICTED: probable dolichyl pyrophosphate Glc1Man9GlcNAc2 alpha-1,3-glucosyltransferase [Bombyx mori]
XLOC_001400	-	11.7668	10.4506	9.58272	12.0676	1.41e-120	XP_004927868,PREDICTED: uncharacterized protein LOC101742302 [Bombyx mori]
XLOC_001401	BGIBMGA000937	22.9667	17.1403	9.31971	11.7423	0	XP_004927871,PREDICTED: uroporphyrinogen decarboxylase [Bombyx mori]
XLOC_001402	BGIBMGA000936	6.15112	3.86138	4.32261	5.68826	1.9e-176	XP_004927876,PREDICTED: ribose-5-phosphate isomerase isoform X1 [Bombyx mori]
XLOC_001404	BGIBMGA000934	11.5934	10.31	9.46735	7.44907	0	XP_012547188,PREDICTED: carbonic anhydrase-related protein 10 [Bombyx mori]
XLOC_001405	BGIBMGA000933	8.40623	12.0701	7.77578	9.04771	3.5e-50	KPJ16904,Paired box protein Pax-6 [Papilio machaon]
XLOC_001406	BGIBMGA000932	0.602177	0.587142	1.71574	1.20981	0	XP_012547429,PREDICTED: serine/threonine-protein phosphatase rdgC [Bombyx mori]
XLOC_001407	BGIBMGA000931	14.349	13.1888	14.7061	15.8699	0	EHJ70264,hypothetical protein KGM_18080 [Danaus plexippus]
XLOC_001408	BGIBMGA000930	5.98319	6.53583	6.43038	7.18474	0	XP_012547334,PREDICTED: chromatin-remodeling complex ATPase chain Iswi isoform X1 [Bombyx mori] &gt;gi|827550790|ref|XP_012547335.1| PREDICTED: chromatin-remodeling complex ATPase chain Iswi isoform X1 [Bombyx mori]
XLOC_001409	BGIBMGA000928,BGIBMGA000929	16.7498	19.6014	36.5198	32.6983	0	XP_012547342,PREDICTED: uncharacterized protein LOC101736534 [Bombyx mori] &gt;gi|827550822|ref|XP_012547343.1| PREDICTED: uncharacterized protein LOC101736534 [Bombyx mori]
XLOC_001410	BGIBMGA000927	0.531553	1.09183	1.52643	1.60073	0	EHJ64653,hypothetical protein KGM_00741 [Danaus plexippus]
XLOC_001411	BGIBMGA000926	60.3698	48.0064	38.4376	39.5983	0	NP_001040544,transaldolase [Bombyx mori] &gt;gi|95103094|gb|ABF51488.1| transaldolase [Bombyx mori]
XLOC_001412	BGIBMGA000925	59.5228	51.6912	42.0403	50.631	3.8e-130	NP_001040442,Ssu72 RNA polymerase II CTD phosphatase [Bombyx mori] &gt;gi|95102912|gb|ABF51397.1| Ssu72 RNA polymerase II CTD phosphatase [Bombyx mori]
XLOC_001413	BGIBMGA000924	14.5174	11.9236	10.9682	12.1795	3.47e-147	XP_004927890,PREDICTED: 39S ribosomal protein L22, mitochondrial [Bombyx mori]
XLOC_001414	BGIBMGA000923	447.815	290.469	323.471	384.64	5.75e-52	XP_004927891,PREDICTED: cytochrome b-c1 complex subunit 8-like [Bombyx mori]
XLOC_001415	BGIBMGA000922	7.3581	7.11295	7.46351	9.33068	0	XP_004927892,PREDICTED: uncharacterized protein LOC101745964 [Bombyx mori]
XLOC_001416	BGIBMGA000921	16.0275	13.8879	14.1295	15.7209	2.5e-159	XP_004927897,PREDICTED: ER membrane protein complex subunit 10 [Bombyx mori]
XLOC_001417	BGIBMGA000920	2.55335	2.13611	1.83925	2.92988	0	XP_004928066,PREDICTED: delta-sarcoglycan-like [Bombyx mori] &gt;gi|827550370|ref|XP_012547184.1| PREDICTED: delta-sarcoglycan-like [Bombyx mori] &gt;gi|827550372|ref|XP_012547185.1| PREDICTED: delta-sarcoglycan-like [Bombyx mori] &gt;gi|827550374|ref|XP_012547186.1| PREDICTED: delta-sarcoglycan-like [Bombyx mori]
XLOC_001418	BGIBMGA000919	2.95605	3.38842	4.16251	4.08153	0	XP_004927904,PREDICTED: histone-lysine N-methyltransferase SUV420H1 isoform X1 [Bombyx mori]
XLOC_001419	BGIBMGA000918	55.2525	51.3823	45.0135	53.5508	5.26e-91	NP_001040518,S-phase kinase-associated protein [Bombyx mori] &gt;gi|95102716|gb|ABF51299.1| S-phase kinase-associated protein [Bombyx mori]
XLOC_001420	BGIBMGA000917	0.884808	1.26915	1.3974	1.40996	4.13e-17	KOB78745,Uncharacterized protein OBRU01_00088, partial [Operophtera brumata]
XLOC_001421	BGIBMGA000916	7.07029	7.07107	5.66783	6.34842	1.01e-83	KOB65066,Cytochrome b561 domain-containing protein 1 [Operophtera brumata]
XLOC_001422	BGIBMGA000915	13.1667	9.21248	1.96826	2.21838	0	AJO16035,laminin beta-wing chain [Bombyx mori] &gt;gi|757399502|gb|AJO16036.1| laminin beta-wing chain [Bombyx mori]
XLOC_001423	BGIBMGA000909,BGIBMGA000911,BGIBMGA000912,BGIBMGA000913,BGIBMGA000914	3.77131	5.02111	8.59534	7.153	0	XP_012547156,PREDICTED: cytoplasmic dynein 2 heavy chain 1-like [Bombyx mori]
XLOC_001424	BGIBMGA000910	3.40026	3.30894	5.68724	8.27969	0	XP_004928073,PREDICTED: laminin subunit beta-1 [Bombyx mori]
XLOC_001425	BGIBMGA000907,BGIBMGA000908	5.69515	6.84346	7.52292	6.04935	0	XP_004927915,PREDICTED: intraflagellar transport protein 88 homolog [Bombyx mori]
XLOC_001426	BGIBMGA000906	13.3106	18.0586	14.303	15.8713	0	XP_012547261,PREDICTED: uncharacterized protein LOC101736979 isoform X2 [Bombyx mori]
XLOC_001429	BGIBMGA000903	25.7253	21.5493	24.6239	24.0307	0	XP_004927918,PREDICTED: eukaryotic translation initiation factor 3 subunit M [Bombyx mori]
XLOC_001430	BGIBMGA000900,BGIBMGA000901,BGIBMGA000902	10.117	16.5809	48.221	38.3011	0	XP_004927919,PREDICTED: neurogenic protein mastermind-like [Bombyx mori]
XLOC_001431	BGIBMGA000899	0.860031	0.939551	0.969339	1.0604	0	XP_012547236,PREDICTED: golgin IMH1-like [Bombyx mori]
XLOC_001432	BGIBMGA000898	18.8998	18.9256	18.1775	20.9603	3.17e-94	XP_012547237,PREDICTED: splicing factor 3A subunit 2 [Bombyx mori]
XLOC_001433	BGIBMGA000897	120.395	91.3377	100.241	106.577	0	XP_004927924,PREDICTED: NADH dehydrogenase [ubiquinone] 1 alpha subcomplex subunit 9, mitochondrial [Bombyx mori]
XLOC_001434	BGIBMGA000896	21.7759	53.0399	36.8962	33.1711	0	XP_004927925,PREDICTED: zinc transporter 1 [Bombyx mori] &gt;gi|827550592|ref|XP_012547260.1| PREDICTED: zinc transporter 1 [Bombyx mori]
XLOC_001437	BGIBMGA000894	25.4294	32.8206	25.6848	31.8012	0	XP_012547160,PREDICTED: putative leucine-rich repeat-containing protein DDB_G0290503 [Bombyx mori]
XLOC_001438	BGIBMGA000892,BGIBMGA000893	8.29247	9.28455	9.91903	9.67484	0	XP_004927932,PREDICTED: probable phosphorylase b kinase regulatory subunit alpha isoform X1 [Bombyx mori]
XLOC_001441	BGIBMGA000890	2.61895	3.29122	4.28859	4.40941	0	XP_013185887,PREDICTED: sorting nexin-25 [Amyelois transitella]
XLOC_001446	BGIBMGA000884,BGIBMGA000886	26.2722	28.5726	25.485	30.7777	8.97e-90	XP_004927940,PREDICTED: lipopolysaccharide-induced tumor necrosis factor-alpha factor homolog [Bombyx mori]
XLOC_001447	-	12.8709	11.7067	13.1572	18.0353	1.19e-23	XP_004927943,PREDICTED: lipopolysaccharide-induced tumor necrosis factor-alpha factor homolog [Bombyx mori]
XLOC_001448	BGIBMGA000885	3.20417	3.24801	7.32168	8.35129	1.47e-44	XP_004927944,PREDICTED: lipopolysaccharide-induced tumor necrosis factor-alpha factor homolog isoform X1 [Bombyx mori] &gt;gi|827550564|ref|XP_012547248.1| PREDICTED: lipopolysaccharide-induced tumor necrosis factor-alpha factor homolog isoform X2 [Bombyx mori]
XLOC_001449	-	0.432592	0.485174	1.45309	1.20881	7.19e-64	XP_004927945,PREDICTED: lipopolysaccharide-induced tumor necrosis factor-alpha factor homolog isoform X2 [Bombyx mori] &gt;gi|827550922|ref|XP_012547384.1| PREDICTED: lipopolysaccharide-induced tumor necrosis factor-alpha factor homolog isoform X1 [Bombyx mori]
XLOC_001450	-	2.03684	2.49045	0.266159	0.701557	1.38e-53	XP_004928092,PREDICTED: lipopolysaccharide-induced tumor necrosis factor-alpha factor homolog [Bombyx mori]
XLOC_001452	BGIBMGA000882	21.4974	19.3757	13.4895	17.8522	3.13e-86	NP_001296542,39S ribosomal protein L27, mitochondrial [Bombyx mori] &gt;gi|830501835|gb|ABD36141.2| mitochondrial ribosomal protein L27 [Bombyx mori]
XLOC_001453	BGIBMGA000881	0.183965	0.400041	0.697951	1.39995	1.5e-162	XP_012547201,PREDICTED: uncharacterized protein LOC105841917 isoform X1 [Bombyx mori]
XLOC_001454	BGIBMGA000880	2.23373	2.87496	3.03266	4.11441	0	XP_012547200,PREDICTED: ATP-dependent RNA helicase SUV3 homolog, mitochondrial [Bombyx mori]
XLOC_001455	BGIBMGA000879	11.672	12.4852	13.3357	14.5131	3.54e-84	XP_004927953,PREDICTED: retinal rod rhodopsin-sensitive cGMP 3&apos;,5&apos;-cyclic phosphodiesterase subunit delta isoform X1 [Bombyx mori] &gt;gi|512913679|ref|XP_004927954.1| PREDICTED: retinal rod rhodopsin-sensitive cGMP 3&apos;,5&apos;-cyclic phosphodiesterase subunit delta isoform X2 [Bombyx mori]
XLOC_001458	BGIBMGA000876	0.354669	0.115656	2.51384	3.20173	2.04e-170	XP_012547180,PREDICTED: lipase member H-B-like [Bombyx mori]
XLOC_001460	BGIBMGA000873,BGIBMGA000874	1.35835	2.08513	3.01901	2.70694	2.78e-94	XP_012547179,PREDICTED: cyclic AMP response element-binding protein A isoform X3 [Bombyx mori]
XLOC_001461	BGIBMGA000872	8.05838	9.12558	7.72766	7.84453	0	XP_004927963,PREDICTED: TBC domain-containing protein kinase-like protein [Bombyx mori]
XLOC_001462	BGIBMGA000870,BGIBMGA000871	1.82691	6.96588	2.47322	4.0814	0	KPI91156,Synaptotagmin-1 [Papilio xuthus]
XLOC_001463	-	14.7006	13.8325	5.39401	5.92955		No hits
XLOC_001466	BGIBMGA000867	892.587	861.908	583.412	551.704	1.63e-142	NP_001037564,ribosomal protein S2 [Bombyx mori] &gt;gi|913318174|ref|XP_013190103.1| PREDICTED: 40S ribosomal protein S2 [Amyelois transitella] &gt;gi|54609283|gb|AAV34857.1| ribosomal protein S2 [Bombyx mori]
XLOC_001467	BGIBMGA000866	30.6053	27.4348	15.3505	18.4987	0	NP_001037686,aspartylglucosaminidase [Bombyx mori] &gt;gi|110645051|gb|ABG81362.1| aspartylglucosaminidase [Bombyx mori]
XLOC_001468	BGIBMGA000865	6.37425	5.75216	5.73818	7.11421	3.72e-180	XP_004927972,PREDICTED: protein FAM50 homolog [Bombyx mori]
XLOC_001469	BGIBMGA000864	2.98723	3.66219	2.09787	2.52428	0	XP_012547162,PREDICTED: kinesin-related protein 4 [Bombyx mori]
XLOC_001470	BGIBMGA000862,BGIBMGA000863	1.34392	2.00253	1.36417	1.63405	0	XP_012547162,PREDICTED: kinesin-related protein 4 [Bombyx mori]
XLOC_001471	BGIBMGA000861	3.25961	21.9342	0.501531	4.90993	1.49e-107	AAZ94261,immune-related protein 5Tox [Bombyx mori]
XLOC_001472	BGIBMGA000859,BGIBMGA000860	1.6945	2.06383	1.05072	1.22264	1.35e-148	XP_012547164,PREDICTED: nose resistant to fluoxetine protein 6-like [Bombyx mori]
XLOC_001473	BGIBMGA000858	7.26194	7.03788	11.5416	12.7879	0	XP_004928112,PREDICTED: uncharacterized protein LOC101744370 [Bombyx mori]
XLOC_001475	BGIBMGA000856	1.31009	1.02125	2.44515	2.16864	0	XP_004927973,PREDICTED: uncharacterized protein LOC101745768 [Bombyx mori] &gt;gi|827550844|ref|XP_012547353.1| PREDICTED: uncharacterized protein LOC101745768 [Bombyx mori] &gt;gi|827550847|ref|XP_012547354.1| PREDICTED: uncharacterized protein LOC101745768 [Bombyx mori] &gt;gi|827550849|ref|XP_012547355.1| PREDICTED: uncharacterized protein LOC101745768 [Bombyx mori]
XLOC_001476	BGIBMGA000855	14.3784	22.8198	24.3855	24.9042	0	XP_012547166,PREDICTED: uncharacterized protein LOC101744657 [Bombyx mori]
XLOC_001477	BGIBMGA000854	0.786811	1.17769	1.18753	1.24529	0	XP_012547357,PREDICTED: GDP-fucose transporter 1 [Bombyx mori] &gt;gi|827550857|ref|XP_012547358.1| PREDICTED: GDP-fucose transporter 1 [Bombyx mori] &gt;gi|827550859|ref|XP_012547359.1| PREDICTED: GDP-fucose transporter 1 [Bombyx mori]
XLOC_001478	BGIBMGA000852,BGIBMGA000853	12.0108	17.6779	26.9813	27.095	0	XP_012547214,PREDICTED: CREB-binding protein-like [Bombyx mori]
XLOC_001479	BGIBMGA000851	6.11462	6.33335	6.46965	7.49794	0	XP_004927977,PREDICTED: probable arginine--tRNA ligase, mitochondrial [Bombyx mori]
XLOC_001480	BGIBMGA000849,BGIBMGA000850	14.276	21.6195	22.5112	22.1372	0	XP_012547168,PREDICTED: SH3 and multiple ankyrin repeat domains protein 3 [Bombyx mori]
XLOC_001481	BGIBMGA000847,BGIBMGA000848	1.20508	1.80234	2.48482	3.14853	0	EHJ73742,hypothetical protein KGM_16435 [Danaus plexippus]
XLOC_001482	BGIBMGA000846	6.10357	6.34697	4.4479	4.45021	0	XP_012547302,PREDICTED: phospholipase D2 isoform X3 [Bombyx mori]
XLOC_001483	-	2.06609	7.74496	0.0546631	0.495531		No hits
XLOC_001484	BGIBMGA000845	45.9609	59.5399	37.8725	31.0275	0	XP_004927982,PREDICTED: proton-coupled amino acid transporter 4-like isoform X1 [Bombyx mori]
XLOC_001485	-	86.1586	108.612	95.2905	117.261	2.29e-83	XP_004934379,PREDICTED: proton-coupled amino acid transporter 4-like [Bombyx mori]
XLOC_001486	BGIBMGA000844	1.05098	2.00995	5.47629	5.71746	0	XP_012547428,PREDICTED: proton-coupled amino acid transporter 4-like [Bombyx mori]
XLOC_001487	BGIBMGA000843	2.71235	5.71616	11.1487	11.2041	0	XP_013200290,PREDICTED: glycine receptor subunit alpha-1 [Amyelois transitella]
XLOC_001488	BGIBMGA000842	0.884518	0.626808	0.500399	1.01262	1.56e-75	XP_012547369,PREDICTED: elongation of very long chain fatty acids protein 4-like [Bombyx mori]
XLOC_001489	BGIBMGA000841	25.6734	3.97976	28.3658	12.721	2.26e-172	XP_012547171,PREDICTED: transmembrane protease serine 9-like [Bombyx mori]
XLOC_001490	BGIBMGA000840	0.432603	0.403102	1.2433	0.854007	0	XP_012547171,PREDICTED: transmembrane protease serine 9-like [Bombyx mori]
XLOC_001491	-	5.05102	9.87993	3.15269	2.84943		No hits
XLOC_001492	BGIBMGA000839	12.2225	12.4988	20.7816	20.8306	0	XP_012547351,PREDICTED: periodic tryptophan protein 2 homolog [Bombyx mori]
XLOC_001494	-	2.65601	3.18339	2.55658	3.10996	4.98e-136	XP_004927986,PREDICTED: polyprenol reductase [Bombyx mori]
XLOC_001495	BGIBMGA000838	2.16052	2.97369	3.23873	3.52754	1.26e-153	XP_004927987,PREDICTED: fork head domain transcription factor slp2 [Bombyx mori]
XLOC_001497	-	0.162623	0.690182	0.511183	1.10607	6.94e-73	BAD86652,reverse transcriptase [Bombyx mori]
XLOC_001498	-	0.279655	0.387908	1.23746	1.2637	5.33e-45	XP_004927988,PREDICTED: uncharacterized protein LOC101735795 [Bombyx mori]
XLOC_001499	-	1.02845	2.31002	1.04272	1.45686	0	ADF18553,endonuclease-reverse transcriptase [Bombyx mori]
XLOC_001503	-	0.157394	0.225709	1.29381	1.44168		No hits
XLOC_001505	-	1.71453	2.04894	0.270405	0.224104	8.36e-117	XP_013200364,PREDICTED: uncharacterized protein LOC106142953 isoform X1 [Amyelois transitella] &gt;gi|913302352|ref|XP_013200365.1| PREDICTED: uncharacterized protein LOC106142953 isoform X2 [Amyelois transitella]
XLOC_001506	-	0.734785	1.27383	1.13754	0.970185		No hits
XLOC_001507	-	0.166859	1.26597	0.431895	0.960316		No hits
XLOC_001508	-	16.2887	18.8779	3.4365	4.36571	3.87e-42	ADI61826,endonuclease-reverse transcriptase [Bombyx mori]
XLOC_001509	-	1.19788	1.93348	0.694837	0.393269	2.25e-162	AAQ57129,endonuclease and reverse transcriptase-like protein [Bombyx mori]
XLOC_001510	-	1.40855	1.94322	1.18971	1.68941	1.41e-11	AAQ57129,endonuclease and reverse transcriptase-like protein [Bombyx mori]
XLOC_001512	-	0.790136	0.629664	2.26532	1.47971	1.33e-76	KPJ11799,Retrotransposable element Tf2 155 kDa protein type 1 [Papilio machaon]
XLOC_001513	-	0.0768524	0	2.78756	2.26233		No hits
XLOC_001516	-	0.289032	0.921326	1.2843	1.62909	2e-93	AAQ57129,endonuclease and reverse transcriptase-like protein [Bombyx mori]
XLOC_001517	-	15.3003	11.3098	13.2525	12.3341		No hits
XLOC_001518	-	0	0	5.24172	5.44216	5.68e-32	XP_013197956,PREDICTED: craniofacial development protein 2-like [Amyelois transitella]
XLOC_001519	-	0.320993	0	2.75931	4.62467		No hits
XLOC_001520	-	0.0692754	0	2.5052	4.01151	8.23e-18	No hits
XLOC_001521	-	0.968527	0.962145	1.16401	2.45898	3.07e-45	KMQ85192,reverse transcriptase [Lasius niger]
XLOC_001522	-	1.52141	3.74485	0.449853	0.817308		No hits
XLOC_001523	-	1.74889	2.53451	0.54259	1.02413	1.25e-10	XP_012550892,PREDICTED: uncharacterized protein LOC105842439 [Bombyx mori]
XLOC_001524	-	0.0910883	0.289788	1.47423	0.947098		No hits
XLOC_001525	-	0.691285	1.01754	2.78842	2.31379	1.67e-63	KMQ90007,nucleic-acid-binding protein from transposon x-element [Lasius niger]
XLOC_001526	-	0.186419	0.853784	1.33751	1.07798	1.19e-73	KMQ85192,reverse transcriptase [Lasius niger]
XLOC_001527	-	0	0	1.20393	1.58389	3.59e-69	KMQ85192,reverse transcriptase [Lasius niger]
XLOC_001528	-	0	0.187691	4.00696	9.31075		No hits
XLOC_001529	-	4.0339	4.69414	3.29814	5.64115		No hits
XLOC_001530	-	2.61741	2.53675	0.932653	0.791418	2.67e-66	ADI61832,endonuclease-reverse transcriptase [Bombyx mori]
XLOC_001532	-	0.937589	1.03064	1.2235	1.2915	8.99e-74	BAB21762,gag-like protein [Bombyx mori]
XLOC_001533	-	7.67158	7.24692	1.75726	2.28283	2.64e-08	XP_012545663,PREDICTED: uncharacterized protein LOC101747033 [Bombyx mori]
XLOC_001534	-	0	0	1.91485	0.734497		No hits
XLOC_001535	-	2.91312	3.42175	2.90757	1.86362	1.97e-07	KOB76066,Uncharacterized protein OBRU01_06375, partial [Operophtera brumata]
XLOC_001536	-	6.91944	5.94536	0.707764	0.762163	3.94e-29	XP_011560756,PREDICTED: uncharacterized protein LOC105391048 [Plutella xylostella]
XLOC_001537	-	0.904093	0.673501	2.32602	2.78246	2.09e-143	AAN06610,transposase [Bombyx mori]
XLOC_001538	-	0.756209	1.18299	5.20829	6.48135	2.29e-17	XP_013141511,PREDICTED: uncharacterized protein LOC106105634 [Papilio polytes]
XLOC_001539	-	11.1429	10.8795	13.3808	13.4158		No hits
XLOC_001540	-	1.5611	1.32706	0.0230979	0.0224897	2.14e-10	BAH66325,olfactory receptor [Bombyx mori]
XLOC_001541	-	1.36622	0.844829	0.0737154	0.0919254	1.13e-11	XP_012550452,PREDICTED: histone-lysine N-methyltransferase SETMAR-like isoform X2 [Bombyx mori]
XLOC_001543	-	7.11161	11.5482	3.74201	4.21079		No hits
XLOC_001544	-	6.03008	11.9336	2.46383	2.7759	2.3e-80	XP_012552012,PREDICTED: uncharacterized protein LOC101735858 [Bombyx mori]
XLOC_001546	-	0	0	5.28829	4.63392	4e-25	AAO33922,unknown [Bombyx mori]
XLOC_001547	-	0.317935	0.535563	2.06754	1.66178		No hits
XLOC_001548	-	4.15965	5.31685	1.25466	0.300712	5.74e-09	BAD86652,reverse transcriptase [Bombyx mori]
XLOC_001549	-	0.258505	0.2394	1.78943	2.48495	6.69e-35	KYB27887,hypothetical protein TcasGA2_TC032776 [Tribolium castaneum]
XLOC_001550	-	0.127417	0.143089	0.856287	1.06054		No hits
XLOC_001551	-	1.09644	1.06826	0.155793	0.193576		No hits
XLOC_001552	-	0.390267	1.50325	2.5986	2.45412	1.83e-33	KOB65233,Insect intestinal mucin 3 [Operophtera brumata]
XLOC_001553	-	0.287062	0.496268	0.922454	1.3414	2.13e-36	XP_011559475,PREDICTED: uncharacterized protein LOC105389963 [Plutella xylostella]
XLOC_001554	-	2.98236	4.20302	7.44937	7.95258	2.13e-45	XP_012550000,PREDICTED: uncharacterized protein LOC101744188 [Bombyx mori]
XLOC_001555	-	26.3477	21.9555	11.578	12.6948		No hits
XLOC_001556	-	1.31662	1.05286	0.571969	0.37252	7.38e-137	XP_012553220,PREDICTED: uncharacterized protein LOC105842998 isoform X1 [Bombyx mori] &gt;gi|827536493|ref|XP_012553228.1| PREDICTED: uncharacterized protein LOC105842998 isoform X2 [Bombyx mori]
XLOC_001557	-	0	0.138478	10.714	15.575	4.47e-11	XP_009027589,hypothetical protein HELRODRAFT_153349, partial [Helobdella robusta] &gt;gi|555691304|gb|ESN94536.1| hypothetical protein HELRODRAFT_153349, partial [Helobdella robusta]
XLOC_001558	-	0.113934	0.487379	0.325294	1.37756	2.79e-14	BAM73877,cytochrome P450, partial [Bombyx mori]
XLOC_001559	-	0.272622	1.44122	0.228139	1.10049	1.89e-19	ADZ95872,reverse transcriptase, partial [Coenonympha glycerion]
XLOC_001560	-	0.981997	1.00576	1.96802	2.60742	6.53e-67	KOB68204,Uncharacterized protein OBRU01_12046 [Operophtera brumata]
XLOC_001561	-	0.490199	1.62308	1.37839	4.22585		No hits
XLOC_001562	-	0	0	2.94626	1.75089		No hits
XLOC_001565	-	1.40573	1.42197	1.25298	2.10476	2.93e-48	XP_012550387,PREDICTED: uncharacterized protein LOC105842368 [Bombyx mori]
XLOC_001566	-	0.374779	1.03064	0.369702	0.70959	6.31e-17	BAH66363,olfactory receptor [Bombyx mori]
XLOC_001567	-	0.297593	0.55689	1.12739	0.86111		No hits
XLOC_001569	-	5.45168	5.11061	0.996204	1.05687	8.5e-92	ADI61830,endonuclease-reverse transcriptase [Bombyx mori]
XLOC_001572	-	2.02493	2.93851	1.05459	1.47441	1.42e-51	XP_013185517,PREDICTED: RNA-directed DNA polymerase from mobile element jockey-like [Amyelois transitella]
XLOC_001574	-	7.00548	5.7466	0.245696	0.0794365		No hits
XLOC_001575	-	0.305644	0.85232	0.795191	1.89414		No hits
XLOC_001578	-	0.747078	0.443534	1.70518	0.953525	7.08e-14	BAH66363,olfactory receptor [Bombyx mori]
XLOC_001579	-	1.88316	3.12807	0.908518	0.818254	5.06e-56	BAM73877,cytochrome P450, partial [Bombyx mori]
XLOC_001580	-	3.70509	4.63487	0.05706	0.220504	1.04e-08	KOB74806,Transposable element Tc3 transposase [Operophtera brumata]
XLOC_001582	-	0	0	24.6593	20.301		No hits
XLOC_001583	-	2.77584	2.92918	0.102722	0.26342	1.33e-27	BAD86652,reverse transcriptase [Bombyx mori]
XLOC_001584	-	0.495812	0.887703	2.44469	1.40533	7.98e-69	KOB74103,reverse transcriptase [Operophtera brumata]
XLOC_001585	-	0.0778317	0.273698	0.806868	1.10013	2.54e-49	XP_014365281,PREDICTED: uncharacterized protein LOC106716298 [Papilio machaon]
XLOC_001586	-	1.06268	1.48717	0.192237	0.225628	3.13e-26	ADZ95827,reverse transcriptase, partial [Bombyx mandarina]
XLOC_001587	-	1.08522	0.488348	1.07518	0.221535		No hits
XLOC_001589	-	0.668148	1.22976	0.980108	1.36825	4.91e-61	KPJ04628,putative RNA-directed DNA polymerase from transposon BS [Papilio xuthus]
XLOC_001590	-	5.26495	5.9854	0.649246	0.589609	4.98e-79	XP_012552567,PREDICTED: skin secretory protein xP2-like, partial [Bombyx mori]
XLOC_001591	-	0.924407	0.633412	2.22503	2.85566		No hits
XLOC_001592	-	0.0905255	0	1.96864	3.53986	2.23e-09	XP_013197778,PREDICTED: uncharacterized protein LOC106140695 [Amyelois transitella]
XLOC_001593	-	0.232845	0.517734	0.929106	1.66255	5.83e-61	BAA74713,Yokozuna [Bombyx mori]
XLOC_001594	-	0.179976	0	0.243253	1.14513		No hits
XLOC_001596	-	14.8347	19.3795	16.1877	23.0979	1.21e-70	XP_012547189,PREDICTED: paired box protein Pax-3-A-like [Bombyx mori]
XLOC_001597	-	1.09077	1.08353	0.153581	0.0844378		No hits
XLOC_001599	-	1.50908	1.84741	1.65553	1.66928	3.23e-24	XP_004928064,PREDICTED: myosin-G heavy chain-like [Bombyx mori]
XLOC_001600	-	2.45987	1.70983	0.239928	0.137782		No hits
XLOC_001603	-	0.0770531	0.246223	1.16985	1.38274		No hits
XLOC_001604	-	0.0866706	0.323114	1.17552	1.06683		No hits
XLOC_001605	-	0	0	15.4373	20.0977		No hits
XLOC_001606	-	0.532603	0.402291	0.883159	1.4544	0	XP_012544057,PREDICTED: uncharacterized protein LOC101744643 [Bombyx mori]
XLOC_001607	-	0.255172	0	2.23298	2.64208	2.21e-08	AAO33922,unknown [Bombyx mori]
XLOC_001608	-	0.173684	1.07688	1.16926	0.617236	2.64e-29	KXJ16764,hypothetical protein AC249_AIPGENE5528 [Exaiptasia pallida]
XLOC_001610	-	2.29155	3.07283	0.0497072	0.117799		No hits
XLOC_001611	-	0.267175	0.678911	1.39744	2.39443		No hits
XLOC_001612	-	0.483812	1.36966	0.154963	0.0499036	2.45e-46	AAQ57129,endonuclease and reverse transcriptase-like protein [Bombyx mori]
XLOC_001614	-	0.302388	0.724291	3.75362	6.49247		No hits
XLOC_001615	-	1.20762	0.799902	0.263877	0.31676		No hits
XLOC_001617	-	3.46865	6.15666	0.496622	0.626251	3.35e-46	XP_013178986,PREDICTED: uncharacterized protein LOC106126064 [Papilio xuthus]
XLOC_001618	-	0	0	5.90172	5.04659	3.23e-19	AAO33922,unknown [Bombyx mori]
XLOC_001619	-	0.0983306	0.267146	1.10293	1.44683		No hits
XLOC_001620	-	50.9075	44.3417	25.6367	37.0588		No hits
XLOC_001621	-	3.06001	2.23827	2.43089	2.77455	7.19e-85	XP_013185510,PREDICTED: uncharacterized protein LOC106130763, partial [Amyelois transitella]
XLOC_001622	-	6.17717	7.65578	7.14247	7.06375		No hits
XLOC_001623	-	6.63989	7.32668	1.18166	1.71993		No hits
XLOC_001624	-	15.6732	15.764	11.1036	11.5631		No hits
XLOC_001625	-	0	0.214504	26.7795	22.8538		No hits
XLOC_001626	-	1.14102	0.381409	2.04334	1.8103	1.25e-17	BAA33570,pol polyprotein [Bombyx mori]
XLOC_001627	-	1.30347	1.32742	7.67524	5.03408	2.98e-18	BAA33570,pol polyprotein [Bombyx mori]
XLOC_001628	-	0.0198377	0	1.89055	1.29497	0	XP_012547419,PREDICTED: craniofacial development protein 2-like [Bombyx mori]
XLOC_001630	-	0	0	2.57493	2.26864		No hits
XLOC_001631	-	1.73084	2.0087	1.63329	2.48675	1.32e-88	KFD64489,hypothetical protein M514_23336 [Trichuris suis]
XLOC_001633	-	1.94177	2.10645	0.425477	1.13358		No hits
XLOC_001634	-	1.23666	1.09662	0.232061	0.366369	5.93e-21	BAM73877,cytochrome P450, partial [Bombyx mori]
XLOC_001635	-	2.16554	1.51488	0.216383	0.180829	9.11e-96	AAA17752,reverse transcriptase [Bombyx mori]
XLOC_001636	-	0	0	3.54717	2.13894		No hits
XLOC_001637	-	0.108933	0	5.83173	7.16066		No hits
XLOC_001641	-	0	0.0257027	1.01987	0.94159	1.02e-83	XP_012551442,PREDICTED: uncharacterized protein LOC101745010 [Bombyx mori]
XLOC_001643	-	0.171196	0.111652	5.14684	7.30016	4.1e-41	XP_004923891,PREDICTED: uncharacterized protein K02A2.6-like [Bombyx mori]
XLOC_001644	-	1.78151	2.45382	2.06395	1.75486		No hits
XLOC_001646	-	53.8709	55.9749	1.40324	1.22364	7.72e-55	XP_012547163,PREDICTED: LOW QUALITY PROTEIN: uncharacterized protein LOC105841908 [Bombyx mori]
XLOC_001647	-	42.0344	60.1356	1.10194	0.722931	7.91e-62	XP_004921918,PREDICTED: uncharacterized protein LOC101744631 [Bombyx mori]
XLOC_001648	-	0.082897	0.122316	1.60048	1.97644	2.91e-15	XP_013199080,PREDICTED: uncharacterized protein LOC106141992, partial [Amyelois transitella]
XLOC_001649	-	2.49883	2.39687	0.390593	0.383696		No hits
XLOC_001650	-	2.15103	3.70816	0.176534	0.266765		No hits
XLOC_001651	-	3.42492	4.18212	4.65133	5.59385	9.54e-08	XP_013161667,PREDICTED: zinc finger protein jing homolog isoform X1 [Papilio xuthus]
XLOC_001653	-	1.17637	1.12584	0.310863	0.528779		No hits
XLOC_001654	-	1.07382	1.90811	0.62289	0.942069	7.99e-16	AAO33922,unknown [Bombyx mori]
XLOC_001655	-	3.28529	2.11097	0.0942948	0.159155		No hits
XLOC_001656	-	0.313458	0	0.587994	2.12206		No hits
XLOC_001657	-	0.870025	1.8589	0.173174	0.113406	1.41e-15	AAA17752,reverse transcriptase [Bombyx mori]
XLOC_001659	-	0.244332	0.605628	0.747213	1.27326		No hits
XLOC_001660	-	10.6577	20.9114	0.120463	0.513283	2.97e-13	KPJ17097,hypothetical protein RR48_13953 [Papilio machaon]
XLOC_001661	-	0.902115	1.22291	0	0		No hits
XLOC_001662	-	4.07019	5.16971	3.95946	3.7874		No hits
XLOC_001663	-	4.51034	7.64115	8.84609	8.03346		No hits
XLOC_001664	-	0.886716	1.12549	0.674236	0.34466		No hits
XLOC_001666	-	3.4833	1.52085	0.173757	0.0568765	1.03e-83	ADZ95994,reverse transcriptase, partial [Trilocha sp. GAS-2011]
XLOC_001667	-	0.369809	0.433059	1.31621	1.18531	4.86e-154	KPJ11799,Retrotransposable element Tf2 155 kDa protein type 1 [Papilio machaon]
XLOC_001668	-	0	0	3.46561	2.16245		No hits
XLOC_001669	-	2.45299	2.8529	0	0.154515	1.06e-85	KOB71811,hypothetical protein OBRU01_06171 [Operophtera brumata]
XLOC_001671	-	14.9182	19.393	33.8237	34.3521	5.18e-76	XP_012544526,PREDICTED: extended synaptotagmin-1 [Bombyx mori]
XLOC_001672	-	1.5184	1.8626	2.74793	3.12921	3.04e-100	XP_012552634,PREDICTED: membrane-associated guanylate kinase, WW and PDZ domain-containing protein 2-like, partial [Bombyx mori]
XLOC_001673	BGIBMGA001316	32.523	26.955	36.4891	14.9252	1.06e-136	XP_012546648,PREDICTED: collagen alpha-2(I) chain-like [Bombyx mori]
XLOC_001675	BGIBMGA001318,BGIBMGA001319	311.184	322.899	550.965	503.773	8.11e-69	XP_014357078,PREDICTED: calmodulin-alpha isoform X1 [Papilio machaon]
XLOC_001677	BGIBMGA001321,BGIBMGA001322	5.57718	7.00536	6.59857	6.85028	3.6e-109	XP_004927142,PREDICTED: ubiquitin domain-containing protein 2 [Bombyx mori] &gt;gi|827549000|ref|XP_012546655.1| PREDICTED: ubiquitin domain-containing protein 2 [Bombyx mori]
XLOC_001678	BGIBMGA001323	3.7573	3.87182	2.63752	3.31839	8.96e-148	NP_001040154,short-chain dehydrogenease/reductase [Bombyx mori] &gt;gi|87248225|gb|ABD36165.1| short-chain dehydrogenease/reductase [Bombyx mori]
XLOC_001679	BGIBMGA001324	2.58577	1.53762	5.62199	5.04466	2.68e-148	NP_001036949,juvenile hormone binding protein e96h-0303 precursor [Bombyx mori] &gt;gi|73992806|dbj|BAE43416.1| hypothetical protein [Bombyx mori]
XLOC_001680	BGIBMGA001325	360.298	208.711	290.269	279.539	9.2e-145	NP_001036945,juvenile hormone binding protein an-0128 precursor [Bombyx mori] &gt;gi|73992794|dbj|BAE43410.1| hypothetical protein [Bombyx mori] &gt;gi|255977200|dbj|BAH97092.1| juvenile hormone binding protein [Bombyx mori]
XLOC_001681	BGIBMGA001326	3.94591	3.61284	1.50024	1.38242	0	XP_004927158,PREDICTED: uncharacterized protein LOC101741811 [Bombyx mori]
XLOC_001682	BGIBMGA001327	14.2455	13.9639	13.9101	18.1425	2.03e-107	XP_012546659,PREDICTED: uncharacterized protein LOC101740193 isoform X2 [Bombyx mori]
XLOC_001683	BGIBMGA001328,BGIBMGA001329	15.0906	21.3198	26.4229	20.546	0	XP_004927149,PREDICTED: uncharacterized protein LOC101740411 [Bombyx mori]
XLOC_001684	BGIBMGA001330	17.9969	23.3925	15.6169	17.2873	0	XP_012546649,PREDICTED: formin-binding protein 4-like [Bombyx mori]
XLOC_001685	-	0.210492	0.583988	1.24199	1.24165	1.49e-123	XP_012546650,PREDICTED: LOW QUALITY PROTEIN: organic cation transporter protein-like [Bombyx mori]
XLOC_001686	BGIBMGA001315	3.32783	3.94045	5.05315	5.09652	4.54e-153	XP_012546651,PREDICTED: uncharacterized protein LOC101740680 [Bombyx mori]
XLOC_001687	BGIBMGA001314	7.22148	8.70487	10.2497	8.27061	0	XP_012546647,PREDICTED: uncharacterized protein LOC101740822 [Bombyx mori]
XLOC_001688	BGIBMGA001313	0.671007	0.494611	1.70974	3.00133	0	XP_004927154,PREDICTED: organic cation transporter protein-like isoform X2 [Bombyx mori]
XLOC_001689	BGIBMGA001312	20.4136	23.5008	26.481	26.4708	9.4e-164	XP_012546658,PREDICTED: tetratricopeptide repeat protein 7B-like [Bombyx mori]
XLOC_001690	BGIBMGA001311	1.38397	0.89981	1.15114	1.31138	1.74e-14	XP_011568096,PREDICTED: cytosol aminopeptidase-like, partial [Plutella xylostella]
XLOC_001691	BGIBMGA001310	3.89216	4.60339	3.14845	3.31728	0	KPI95927,Cytosol aminopeptidase [Papilio xuthus]
XLOC_001692	BGIBMGA001309	11.594	10.6265	13.8639	14.5023	0	XP_004927143,PREDICTED: cytochrome c oxidase assembly protein COX15 homolog isoform X2 [Bombyx mori]
XLOC_001693	BGIBMGA001308	24.5322	48.6839	34.0523	35.9364	1.06e-151	XP_004927145,PREDICTED: protein takeout-like [Bombyx mori] &gt;gi|512910333|ref|XP_004927146.1| PREDICTED: protein takeout-like [Bombyx mori]
XLOC_001694	BGIBMGA001307	4.23054	3.7012	5.0841	3.74013	3.6e-84	NP_001037084,superoxide dismutase [Cu-Zn] [Bombyx mori] &gt;gi|55583801|sp|P82205.3|SODC_BOMMO RecName: Full=Superoxide dismutase [Cu-Zn] &gt;gi|292659733|pdb|3L9E|A Chain A, Crystal Structures Of Holo And Cu-Deficient CuZNSOD FROM THE SILKWORM Bombyx Mori And The Implications In Amyotrophic Lateral Sclerosis &gt;gi|292659734|pdb|3L9E|B Chain B, Crystal Structures Of Holo And Cu-Deficient CuZNSOD…
XLOC_001695	-	0	0.0461592	1.34249	1.77487	1.66e-148	XP_012546650,PREDICTED: LOW QUALITY PROTEIN: organic cation transporter protein-like [Bombyx mori]
XLOC_001696	-	4.4982	4.06061	1.63247	1.59252		No hits
XLOC_001697	-	2.34946	3.45666	3.03582	2.58971		No hits
XLOC_001698	-	1.03549	1.79608	2.63519	3.0686		No hits
XLOC_001699	-	5.11504	4.89123	0.977314	1.67536		No hits
XLOC_001701	-	1.10199	1.61232	1.76399	1.39516		No hits
XLOC_001702	-	0.54387	1.73026	1.09327	0.97822	1.4e-54	AFY12622,reverse transcriptase, partial [Bombyx mori]
XLOC_001703	BGIBMGA001334	3.4364	4.25982	8.68001	7.51984	0	XP_012552222,PREDICTED: MAGUK p55 subfamily member 6 [Bombyx mori]
XLOC_001704	BGIBMGA001335	5.67195	5.24023	5.74352	6.99461	0	XP_004933683,PREDICTED: tRNA-dihydrouridine(47) synthase [NAD(P)(+)]-like [Bombyx mori]
XLOC_001705	BGIBMGA001333	1.63818	1.55759	1.15226	1.8406	0	NP_001037382,uricase [Bombyx mori] &gt;gi|76156035|gb|ABA39861.1| uricase [Bombyx mori]
XLOC_001706	BGIBMGA001332	0.51973	1.13074	0.940212	0.982958	5.37e-99	XP_012552221,PREDICTED: tubulin polyglutamylase complex subunit 2-like [Bombyx mori]
XLOC_001707	BGIBMGA001331	7.86706	9.69679	39.385	39.1696	3.29e-32	XP_013200631,PREDICTED: ATP-dependent RNA helicase dbp2-like [Amyelois transitella]
XLOC_001709	BGIBMGA001336	4.6068	5.59893	19.1312	20.4738	0	XP_012552247,PREDICTED: probable ATP-dependent RNA helicase DDX17 [Bombyx mori]
XLOC_001710	BGIBMGA001340	4.54264	3.69928	4.56458	4.54309	0	XP_004933776,PREDICTED: pantothenate kinase 4 [Bombyx mori]
XLOC_001711	-	3.3921	4.14251	5.41363	6.16944	0	XP_004933777,PREDICTED: UDP-glucose:glycoprotein glucosyltransferase-like, partial [Bombyx mori]
XLOC_001712	-	1.37381	2.60669	3.25621	4.38424		No hits
XLOC_001713	BGIBMGA001339	13.8351	13.3048	12.2721	13.5937	1.85e-137	XP_012552286,PREDICTED: N-acetyl-glucosamine-6-phosphate isomerase isoform X1 [Bombyx mori] &gt;gi|827563428|ref|XP_012552287.1| PREDICTED: N-acetyl-glucosamine-6-phosphate isomerase isoform X1 [Bombyx mori] &gt;gi|827563430|ref|XP_012552288.1| PREDICTED: N-acetyl-glucosamine-6-phosphate isomerase isoform X1 [Bombyx mori] &gt;gi|827563432|ref|XP_012552289.1| PREDICTED: N-acetyl-glucosamine-6-phos…
XLOC_001714	-	17.3392	17.2922	27.055	23.1348	0	XP_004933765,PREDICTED: chondroitin sulfate synthase 2 [Bombyx mori]
XLOC_001716	-	14.0353	20.9953	12.3605	20.5205	1.28e-82	XP_004933766,PREDICTED: influenza virus NS1A-binding protein-like, partial [Bombyx mori]
XLOC_001717	-	1.17537	2.53121	2.89354	2.23771		No hits
XLOC_001718	-	3.23396	4.4546	3.77735	4.40655	0	XP_012552591,PREDICTED: uncharacterized protein LOC105842887, partial [Bombyx mori]
XLOC_001719	BGIBMGA001342	20.4226	22.5185	28.8482	25.978	2.91e-139	XP_004933708,PREDICTED: protein big brother-like [Bombyx mori]
XLOC_001721	BGIBMGA001341	6.59995	7.25792	5.35052	6.68278	5.39e-138	XP_012552241,PREDICTED: UPF0598 protein CG30010 [Bombyx mori]
XLOC_001722	-	2.35049	2.5085	0.220746	0.454958	1.38e-32	XP_011555765,PREDICTED: ribonuclease H1-like [Plutella xylostella]
XLOC_001723	-	0.942263	1.29033	0.496297	0.614601	1.94e-64	KMQ86259,retrovirus-related gag-pol polyprotein [Lasius niger]
XLOC_001725	-	3.74788	4.42069	4.70658	5.59548	6.86e-83	XP_004934012,PREDICTED: M-phase phosphoprotein 6 [Bombyx mori]
XLOC_001726	-	19.1293	20.8282	12.3439	8.58051	9.33e-94	NP_001040475,mitochondrial aldehyde dehydrogenase [Bombyx mori] &gt;gi|95103046|gb|ABF51464.1| mitochondrial aldehyde dehydrogenase [Bombyx mori]
XLOC_001727	-	2.37409	1.85443	0.376633	0.947691	1.65e-07	KMQ84418,retrovirus-related pol polyprotein from transposon tnt 1-94 [Lasius niger]
XLOC_001728	-	3.64461	5.6101	6.81901	6.28814	1.39e-12	XP_013182198,PREDICTED: phosphatase and actin regulator 4B isoform X5 [Papilio xuthus]
XLOC_001729	-	2.7064	1.94066	1.54462	2.8716	0	XP_004926763,PREDICTED: F-box only protein 7-like [Bombyx mori]
XLOC_001730	BGIBMGA001362	3.06634	6.11344	7.60535	7.67525	2.14e-22	XP_004924872,PREDICTED: phosphatase and actin regulator 4B [Bombyx mori]
XLOC_001732	BGIBMGA001363	484.653	438.688	491.955	523.461	2.23e-50	NP_001037207,40S ribosomal protein S21 [Bombyx mori] &gt;gi|74837362|sp|Q6PUF8.1|RS21_BOMMO RecName: Full=40S ribosomal protein S21 &gt;gi|74844827|sp|Q962Q8.1|RS21_SPOFR RecName: Full=40S ribosomal protein S21 [Spodoptera frugiperda] &gt;gi|15213830|gb|AAK92190.1|AF400218_1 ribosomal protein S21 [Spodoptera frugiperda] &gt;gi|46397623|gb|AAS91554.1| ribosomal protein S21 [Bombyx mori] &gt;gi|546…
XLOC_001733	-	0.285691	1.12697	85.2641	57.9077		No hits
XLOC_001734	-	0.145022	0.191002	1.61834	1.68098	2.58e-118	XP_012551942,PREDICTED: uncharacterized protein LOC105842588 [Bombyx mori]
XLOC_001735	BGIBMGA001364	15.3387	18.2386	16.9733	16.0811	0	XP_004926768,PREDICTED: vacuolar protein sorting-associated protein 53 homolog [Bombyx mori]
XLOC_001736	BGIBMGA001365	2.82619	3.51097	4.39623	4.30324	0	XP_013143550,PREDICTED: uncharacterized protein LOC106107297 isoform X3 [Papilio polytes]
XLOC_001737	BGIBMGA001366	1.36873	1.34488	1.07349	1.26849	1.72e-143	XP_004926790,PREDICTED: uncharacterized protein LOC101737300 [Bombyx mori]
XLOC_001738	BGIBMGA001367	371.477	361.675	307.844	268.578	0	XP_004926772,PREDICTED: aldo-keto reductase AKR2E4-like [Bombyx mori]
XLOC_001741	BGIBMGA001370,BGIBMGA001371,BGIBMGA001372,BGIBMGA001373	23.4286	28.2505	48.8428	46.9675	0	XP_012546326,PREDICTED: talin-1 [Bombyx mori]
XLOC_001743	BGIBMGA001375	2.92599	4.30623	2.53811	2.98639	0	NP_001243910,atf2 [Bombyx mori] &gt;gi|304421426|gb|ADM32512.1| atf2 [Bombyx mori]
XLOC_001744	BGIBMGA001376	10.154	12.1726	8.84406	6.57665	1.67e-57	XP_012546329,PREDICTED: protein quiver [Bombyx mori]
XLOC_001748	-	15.062	26.6781	28.9086	30.6178	1.47e-21	XP_013135899,PREDICTED: CLIP-associating protein-like [Papilio polytes]
XLOC_001749	BGIBMGA001380	35.981	44.3715	56.5664	54.6103	0	XP_012546328,PREDICTED: CLIP-associating protein [Bombyx mori]
XLOC_001750	BGIBMGA001381	1.41097	2.65405	2.87713	2.90147	0	XP_004926784,PREDICTED: uncharacterized protein LOC101736478 [Bombyx mori]
XLOC_001754	BGIBMGA001358	5.67192	9.23864	0.502163	1.55247		No hits
XLOC_001755	BGIBMGA001357	0.472413	0.693075	39.1599	26.0418	6.42e-146	XP_004926785,PREDICTED: uncharacterized protein LOC101736617 [Bombyx mori]
XLOC_001756	BGIBMGA001355,BGIBMGA001356	24.4686	25.9588	28.6964	24.981	0	XP_012546336,PREDICTED: LOW QUALITY PROTEIN: uncharacterized protein F09G8.5 [Bombyx mori]
XLOC_001758	BGIBMGA001352,BGIBMGA001353	20.4577	19.9448	21.1022	21.2893	5.17e-108	XP_012546331,PREDICTED: protein ERGIC-53 [Bombyx mori]
XLOC_001759	BGIBMGA001351	88.0274	84.2203	18.3308	19.1556	0	XP_004926771,PREDICTED: aldo-keto reductase AKR2E4-like [Bombyx mori]
XLOC_001760	BGIBMGA001350	3.60626	5.4292	5.6768	5.34214	0	XP_004926775,PREDICTED: caytaxin [Bombyx mori]
XLOC_001761	BGIBMGA001348,BGIBMGA001349	11.6454	12.7529	9.44404	11.017	0	XP_004926779,PREDICTED: aldo-keto reductase AKR2E4-like isoform X1 [Bombyx mori]
XLOC_001762	-	22.8091	22.7295	14.8482	16.0547	9.42e-53	XP_004926782,PREDICTED: LYR motif-containing protein 4 [Bombyx mori]
XLOC_001764	BGIBMGA001346	2.28863	5.28486	1.08909	0.973639	0	XP_012546337,PREDICTED: uncharacterized protein LOC101736358 [Bombyx mori]
XLOC_001766	BGIBMGA001344	3.4411	4.08772	2.1388	1.8221	0	NP_001162052,cyclin dependent kinase 4 [Bombyx mori] &gt;gi|254839139|gb|ACT83400.1| cyclin dependent kinase 4 [Bombyx mori]
XLOC_001767	-	1.16175	1.05414	0.564929	0.9228	2.14e-08	KPJ15031,Phosphatase and actin regulator 4 [Papilio machaon]
XLOC_001769	-	0.106738	0.30165	2.43896	3.12261	1.01e-178	AAB47739,transposase [Bombyx mori]
XLOC_001770	-	0.271097	0.792412	2.44032	2.20545		No hits
XLOC_001771	-	2.06198	2.20101	0.719092	0.897209	8.64e-77	AAQ57129,endonuclease and reverse transcriptase-like protein [Bombyx mori]
XLOC_001772	-	58.7928	59.1018	32.7	46.7135		No hits
XLOC_001773	-	8.40953	9.75795	2.72775	2.93682		No hits
XLOC_001774	-	1.34275	1.75134	0.707448	0.379813		No hits
XLOC_001775	-	1.79316	2.59602	0.298451	0.473534		No hits
XLOC_001776	-	3.73103	2.86919	1.11336	0.30647	5.45e-76	AAQ57129,endonuclease and reverse transcriptase-like protein [Bombyx mori]
XLOC_001777	-	0.160582	0.135493	2.4711	3.34282		No hits
XLOC_001779	-	1.28637	0.974522	0.12391	0.0763876	0	XP_011568959,PREDICTED: RNA-directed DNA polymerase from mobile element jockey-like [Plutella xylostella]
XLOC_001780	-	0	0	0.893145	1.17674		No hits
XLOC_001781	-	117.757	108.83	78.6092	159.351	5.65e-56	NP_001104817,hemocytin [Bombyx mori] &gt;gi|1346296|sp|P98092.1|HMCT_BOMMO RecName: Full=Hemocytin; AltName: Full=Humoral lectin; Flags: Precursor &gt;gi|664884|dbj|BAA06160.1| humoral lectin prepropeptide [Bombyx mori] &gt;gi|1094393|prf||2106140A hemocytin
XLOC_001782	-	0.769897	1.45212	1.2035	1.19412	4.57e-115	XP_012547080,PREDICTED: exostosin-2-like [Bombyx mori]
XLOC_001783	BGIBMGA001382	9.2016	9.00811	15.049	14.3594	1.09e-89	XP_004927698,PREDICTED: serum response factor homolog [Bombyx mori]
XLOC_001784	BGIBMGA001383	3.74927	4.11489	3.75817	4.71581	0	XP_004927696,PREDICTED: UDP-glucose 4-epimerase [Bombyx mori] &gt;gi|827550104|ref|XP_012547081.1| PREDICTED: UDP-glucose 4-epimerase [Bombyx mori]
XLOC_001785	-	15.8922	15.0445	12.2816	13.2555	2.77e-54	XP_011557892,PREDICTED: longitudinals lacking protein-like [Plutella xylostella] &gt;gi|827550106|ref|XP_004927697.2| PREDICTED: longitudinals lacking protein-like [Bombyx mori]
XLOC_001786	-	0.614146	1.25207	1.08418	0.909698		No hits
XLOC_001787	-	1.33504	2.30704	1.25856	1.26234		No hits
XLOC_001788	-	4.78831	5.81172	0.696657	0.880306	1.07e-08	No hits
XLOC_001789	BGIBMGA001384	4.32003	4.25528	6.33999	5.53602	3.58e-92	XP_012552250,PREDICTED: serum response factor homolog [Bombyx mori]
XLOC_001790	-	0	0	3.11852	6.93817		No hits
XLOC_001794	BGIBMGA001490	0.900929	1.01215	0.634138	0.753383	2.11e-152	NP_001037356,45 kDa immunophilin FKBP45 [Bombyx mori] &gt;gi|68160236|gb|AAY86706.1| 45 kDa immunophilin FKBP45 [Bombyx mori]
XLOC_001798	BGIBMGA001494	34.1117	32.8787	23.6542	27.2058	0	XP_004929611,PREDICTED: protein ENL-like [Bombyx mori]
XLOC_001799	BGIBMGA001495	19.8158	20.9331	18.4966	20.4703	0	XP_004929615,PREDICTED: ubiquitin-like protein 7 isoform X1 [Bombyx mori]
XLOC_001801	BGIBMGA001496	8.47903	11.7473	19.4887	30.2324	7.04e-137	XP_004929618,PREDICTED: uncharacterized protein C19orf52 [Bombyx mori]
XLOC_001802	BGIBMGA001474	2.09223	2.45051	0.417702	0.572165	4.83e-57	XP_012548788,PREDICTED: uncharacterized protein CG13380 [Bombyx mori]
XLOC_001803	-	9.07141	15.3992	27.4412	25.4141	0	XP_004929622,PREDICTED: tyrosine-protein phosphatase non-receptor type 9 isoform X2 [Bombyx mori]
XLOC_001804	BGIBMGA001497	9.6714	11.1557	8.60402	9.04504	0	XP_012548767,PREDICTED: LOW QUALITY PROTEIN: uncharacterized protein LOC101737263 [Bombyx mori]
XLOC_001805	BGIBMGA001498	23.8282	32.2628	37.1676	41.0499	0	XP_004929625,PREDICTED: synaptic vesicle glycoprotein 2B-like [Bombyx mori] &gt;gi|512920412|ref|XP_004929626.1| PREDICTED: synaptic vesicle glycoprotein 2B-like [Bombyx mori]
XLOC_001806	BGIBMGA001499	6.49698	7.65523	4.68548	5.42092	0	XP_004929627,PREDICTED: uncharacterized protein LOC101745487 [Bombyx mori]
XLOC_001807	BGIBMGA001500	20.4932	18.8081	12.1036	12.5437	0	XP_012548760,PREDICTED: mitochondrial ribosomal protein L2 isoform X1 [Bombyx mori]
XLOC_001808	BGIBMGA001501	912.617	833.757	871.827	959.324	1.98e-148	NP_001037566,ribosomal protein S6 [Bombyx mori] &gt;gi|54609293|gb|AAV34862.1| ribosomal protein S6 [Bombyx mori]
XLOC_001809	BGIBMGA001502	1.39151	1.47885	1.31326	1.18991	0	NP_001177770,geranylgeranyltransferase type I beta subunit [Bombyx mori] &gt;gi|298354673|dbj|BAJ09607.1| geranylgeranyltransferase type I beta subunit [Bombyx mori]
XLOC_001813	BGIBMGA001506	0.420734	1.44809	0.279637	0.636494	4.66e-155	XP_012548787,PREDICTED: LOW QUALITY PROTEIN: phospholipase A1 member A-like [Bombyx mori]
XLOC_001816	BGIBMGA001509	3.91696	4.85478	3.13569	3.82459	0	XP_004929632,PREDICTED: U3 small nucleolar RNA-associated protein 15 homolog [Bombyx mori]
XLOC_001817	BGIBMGA001510	4.97491	6.96705	9.55373	10.4581	0	XP_004929750,PREDICTED: C-myc promoter-binding protein isoform X1 [Bombyx mori]
XLOC_001818	BGIBMGA001511	3.51065	2.65792	10.2066	6.70528	0	XP_004929634,PREDICTED: alpha-tocopherol transfer protein-like [Bombyx mori] &gt;gi|827554651|ref|XP_012548862.1| PREDICTED: alpha-tocopherol transfer protein-like [Bombyx mori]
XLOC_001819	BGIBMGA001512	0.550665	0.761343	1.60695	1.85518	0	XP_012548801,PREDICTED: casein kinase I isoform gamma-3 [Bombyx mori]
XLOC_001820	BGIBMGA001513	5.1778	5.48273	16.4634	13.3295	0	XP_012548755,PREDICTED: furin-like convetase isoform X2 [Bombyx mori]
XLOC_001823	BGIBMGA001516	16.7006	12.3373	12.2515	14.7197	3.73e-29	XP_004929642,PREDICTED: uncharacterized protein LOC101735803 [Bombyx mori]
XLOC_001824	BGIBMGA001517	4.15146	4.92828	0.674524	0.842397		No hits
XLOC_001830	BGIBMGA001522,BGIBMGA001523	3.86269	4.16415	3.00889	3.4868	0	XP_012548819,PREDICTED: elongation factor Tu GTP-binding domain-containing protein 1 [Bombyx mori]
XLOC_001831	BGIBMGA001524	1.81712	2.74508	0.445178	0.30982	1.15e-66	XP_004929647,PREDICTED: uncharacterized protein LOC101736415 [Bombyx mori]
XLOC_001832	BGIBMGA001525	9.26775	6.35674	6.00484	7.36961	2.39e-164	XP_014466594,PREDICTED: tyrosine--tRNA ligase, cytoplasmic [Alligator mississippiensis]
XLOC_001833	BGIBMGA001526,BGIBMGA001527,BGIBMGA001528	7.79755	11.4723	15.7831	17.3989	0	XP_012548834.1,PREDICTED: uncharacterized protein LOC101740831 [Bombyx mori]
XLOC_001834	BGIBMGA001529,BGIBMGA001530	0.619278	1.46829	2.76315	2.65177	0	EHJ68250.1,calcium-activated potassium channel [Danaus plexippus]
XLOC_001835	BGIBMGA001531	0.0401242	0.18742	0.965991	1.51239	0	NP_001127719,neuropeptide receptor A21 [Bombyx mori] &gt;gi|195947012|dbj|BAG68420.1| neuropeptide receptor A21 [Bombyx mori]
XLOC_001836	BGIBMGA001532	11.0519	7.54324	4.8273	6.50279	2.58e-113	XP_004929651,PREDICTED: uncharacterized protein LOC101736896 [Bombyx mori]
XLOC_001838	-	0.944431	1.64281	2.32467	3.83964	9.26e-19	KPJ01414,Putative E3 ubiquitin-protein ligase SH3RF1 [Papilio xuthus]
XLOC_001841	BGIBMGA001536	4.31321	4.6	2.089	2.57397	0	XP_004929656,PREDICTED: beta-ureidopropionase-like [Bombyx mori]
XLOC_001842	BGIBMGA001537	17.0575	14.9428	12.1696	16.4465	0	XP_004929655,PREDICTED: 28S ribosomal protein S30, mitochondrial [Bombyx mori]
XLOC_001843	BGIBMGA001538	2.2849	2.87864	2.21741	3.31836	0	NP_001182006,elongator complex protein 1 [Bombyx mori] &gt;gi|302190084|dbj|BAJ14102.1| elongator complex protein 1 [Bombyx mori]
XLOC_001844	BGIBMGA001539	9.26763	9.27877	5.00739	6.63505	1.14e-180	XP_004929658,PREDICTED: G kinase-anchoring protein 1-like [Bombyx mori] &gt;gi|512920548|ref|XP_004929659.1| PREDICTED: G kinase-anchoring protein 1-like [Bombyx mori] &gt;gi|827554480|ref|XP_012548802.1| PREDICTED: G kinase-anchoring protein 1-like [Bombyx mori]
XLOC_001845	BGIBMGA001540	5.81223	9.07634	12.3541	12.8951	0	XP_004929661,PREDICTED: regulator of nonsense transcripts 1 homolog [Bombyx mori]
XLOC_001846	BGIBMGA001541	9.25826	8.53627	8.75582	8.80716	4.9e-160	XP_004929662,PREDICTED: hsp70-Hsp90 organizing protein 3-like [Bombyx mori]
XLOC_001847	BGIBMGA001542	13.3753	12.7292	14.0097	15.5871	0	XP_004929664,PREDICTED: heterogeneous nuclear ribonucleoprotein M isoform X1 [Bombyx mori] &gt;gi|512920571|ref|XP_004929665.1| PREDICTED: heterogeneous nuclear ribonucleoprotein M isoform X1 [Bombyx mori] &gt;gi|512920574|ref|XP_004929666.1| PREDICTED: heterogeneous nuclear ribonucleoprotein M isoform X1 [Bombyx mori] &gt;gi|512920578|ref|XP_004929667.1| PREDICTED: heterogeneous nuclear ribonucl…
XLOC_001852	BGIBMGA001546,BGIBMGA001547	8.64816	12.0043	17.3496	18.1876	0	XP_013169779,PREDICTED: dynein heavy chain, cytoplasmic [Papilio xuthus]
XLOC_001853	BGIBMGA001548	33.8335	52.7377	66.5065	63.8016	0	XP_012548803,PREDICTED: tyrosine-protein kinase CSK isoform X1 [Bombyx mori] &gt;gi|827554485|ref|XP_012548804.1| PREDICTED: tyrosine-protein kinase CSK isoform X1 [Bombyx mori]
XLOC_001854	BGIBMGA001550	12.3098	13.7486	12.0183	14.4929	0	NP_001166283,cyclin dependent kinase 7 [Bombyx mori] &gt;gi|281318765|gb|ACT83402.2| cyclin dependent kinase 7 [Bombyx mori]
XLOC_001855	-	4.9839	8.95831	14.2054	19.6405		No hits
XLOC_001856	BGIBMGA001549	3131.86	3709.76	3390.83	4018.18	7.33e-104	XP_012548794,PREDICTED: polyubiquitin [Bombyx mori]
XLOC_001857	BGIBMGA001551	33.7146	37.1375	51.5013	47.1689	0	XP_004929677,PREDICTED: ubiquilin-1 isoform X1 [Bombyx mori]
XLOC_001858	-	1.72208	1.53222	2.1368	2.0897	1.01e-150	XP_012548780,PREDICTED: LOW QUALITY PROTEIN: GPI mannosyltransferase 2 [Bombyx mori]
XLOC_001859	BGIBMGA001552,BGIBMGA001553	74.456	93.9645	153.817	127.397	0	XP_012548812,PREDICTED: probable phospholipid-transporting ATPase IM isoform X1 [Bombyx mori]
XLOC_001860	BGIBMGA001554	3.40893	4.71486	4.11709	3.96626	8.28e-56	KOB69268,LAS1-like protein [Operophtera brumata]
XLOC_001862	BGIBMGA001556	22.2175	23.1461	14.6005	17.9132	9.58e-114	XP_012548758,PREDICTED: phosphomevalonate kinase isoform X1 [Bombyx mori]
XLOC_001863	BGIBMGA001557	9.59628	14.8269	29.4361	29.1884	0	NP_001136084,voltage-gated sodium channel alpha subunit [Bombyx mori] &gt;gi|210148108|gb|ACJ09096.1| voltage-gated sodium channel alpha subunit [Bombyx mori]
XLOC_001864	BGIBMGA001558	8.87017	7.93553	5.62447	6.70639	0	XP_004929693,PREDICTED: isoleucine--tRNA ligase, cytoplasmic [Bombyx mori]
XLOC_001865	BGIBMGA001559	6.21346	7.62326	7.41907	9.90684	0	XP_004929694,PREDICTED: endophilin-A isoform X1 [Bombyx mori] &gt;gi|827554544|ref|XP_012548828.1| PREDICTED: endophilin-A isoform X1 [Bombyx mori]
XLOC_001866	BGIBMGA001560	2.67846	3.18924	3.05499	3.52355	0	XP_012548841,PREDICTED: ras GTPase-activating protein 1 [Bombyx mori]
XLOC_001867	BGIBMGA001561	5.66065	5.50124	4.74765	5.20227	0	XP_004929708,PREDICTED: protein prenyltransferase alpha subunit repeat-containing protein 1 [Bombyx mori]
XLOC_001868	BGIBMGA001562,BGIBMGA001563	1.00801	2.8435	6.09928	6.12647	6.04e-175	XP_012548782.1,PREDICTED: uncharacterized protein LOC101743414 [Bombyx mori]
XLOC_001869	BGIBMGA001564,BGIBMGA001566	4.487	8.30508	12.696	12.4561	0	XP_012548783.1,PREDICTED: protein unc-13 homolog A [Bombyx mori]
XLOC_001870	BGIBMGA001565	0.120701	1.58758	0.76967	1.02294	2.27e-78	XP_012548796,PREDICTED: uncharacterized protein LOC105842141 [Bombyx mori]
XLOC_001871	BGIBMGA001567	19.6215	51.4711	32.6304	58.999	6.21e-97	XP_012548789,PREDICTED: actin-binding Rho-activating protein-like [Bombyx mori]
XLOC_001874	BGIBMGA001570	0.509406	1.12061	0.734904	0.712838	0	NP_001040481,phosphoribosyl pyrophosphate synthetase [Bombyx mori] &gt;gi|95103072|gb|ABF51477.1| phosphoribosyl pyrophosphate synthetase [Bombyx mori]
XLOC_001876	BGIBMGA001572	8.65202	10.2088	7.66792	8.19696	0	XP_004929710,PREDICTED: probable ATP-dependent RNA helicase DHX34 [Bombyx mori]
XLOC_001879	BGIBMGA001575,BGIBMGA001576	8.37004	9.14742	9.06006	10.7191	0	XP_012548839,PREDICTED: LOW QUALITY PROTEIN: centrosome-associated zinc finger protein CP190 [Bombyx mori]
XLOC_001880	BGIBMGA001577	1.58802	2.19741	3.76338	4.38121	0	XP_004929714,PREDICTED: uncharacterized protein LOC101744858 [Bombyx mori]
XLOC_001881	BGIBMGA001578	1.99275	2.29041	2.11421	2.43748	0	XP_004929716,PREDICTED: dolichol kinase [Bombyx mori]
XLOC_001882	BGIBMGA001579,BGIBMGA001580	5.05361	5.05992	4.28507	4.52443	0	XP_004929717,PREDICTED: nuclear cap-binding protein subunit 1 [Bombyx mori]
XLOC_001883	BGIBMGA001581	26.9763	24.4999	21.5747	20.805	0	NP_001139536,mortality factor 4-like [Bombyx mori] &gt;gi|827554317|ref|XP_012548745.1| PREDICTED: mortality factor 4-like isoform X1 [Bombyx mori] &gt;gi|116518235|gb|ABJ99463.1| mrg15-like protein [Bombyx mori]
XLOC_001884	BGIBMGA001582,BGIBMGA001584,BGIBMGA001585,BGIBMGA001586,BGIBMGA001587	648.087	532.263	511.231	489.626	5.8e-158	EHJ73259,tropomyosin-1 [Danaus plexippus]
XLOC_001885	BGIBMGA001583	33.9905	43.9051	71.949	83.0551	6.25e-86	XP_013182988,PREDICTED: tropomyosin isoform X7 [Amyelois transitella]
XLOC_001886	BGIBMGA001588,BGIBMGA001589	1.77491	4.06226	12.8941	12.3871	0	XP_004929789.1,PREDICTED: synaptotagmin-4 [Bombyx mori]
XLOC_001887	BGIBMGA001590	8.27882	15.6168	18.26	22.9868	0	XP_012548851,PREDICTED: OTU domain-containing protein 7B-like [Bombyx mori]
XLOC_001888	BGIBMGA001591	7.426	11.5877	10.2707	11.7569	0	XP_004929718,PREDICTED: protein lingerer-like isoform X1 [Bombyx mori]
XLOC_001889	BGIBMGA001592	0.821585	1.51382	0.608743	0.87343	0	NP_001040532,vacuolar ATP synthase subunit D [Bombyx mori] &gt;gi|95102928|gb|ABF51405.1| vacuolar ATP synthase subunit D [Bombyx mori]
XLOC_001890	BGIBMGA001593	251.569	170.072	203.239	185.629	1.53e-105	NP_001040176,NADH dehydrogenase (ubiquinone) 1 alpha subcomplex, 13 [Bombyx mori] &gt;gi|87248291|gb|ABD36198.1| cell death-regulatory protein GRIM19 [Bombyx mori]
XLOC_001891	-	28.7758	29.5656	12.8242	13.7353		No hits
XLOC_001892	BGIBMGA001594	14.4939	16.7128	12.5391	14.1438	0	XP_012548838,PREDICTED: phosphatidylinositol 5-phosphate 4-kinase type-2 beta [Bombyx mori]
XLOC_001893	BGIBMGA001595	1865.01	2302.49	552.661	774.271	0	NP_001165388,aliphatic nitrilase [Bombyx mori] &gt;gi|283558277|gb|ADB27116.1| aliphatic nitrilase [Bombyx mori]
XLOC_001894	-	3.70393	6.32046	1.80314	3.90731	1.93e-96	XP_012548785,PREDICTED: uncharacterized protein LOC105842136 [Bombyx mori]
XLOC_001897	-	0.467513	1.12501	0.889388	1.46734	3.47e-71	XP_012548786,PREDICTED: hemicentin-1-like [Bombyx mori]
XLOC_001898	BGIBMGA001598	0.849709	1.40798	0.916659	1.46157	6.43e-151	XP_012548786,PREDICTED: hemicentin-1-like [Bombyx mori]
XLOC_001899	BGIBMGA001599	8.45851	7.01498	3.26258	4.81164	0	XP_004929729,PREDICTED: organic cation transporter protein-like [Bombyx mori] &gt;gi|827554637|ref|XP_012548859.1| PREDICTED: organic cation transporter protein-like [Bombyx mori]
XLOC_001900	BGIBMGA001600	6.06943	7.75555	4.81104	6.7791	0	XP_004929730,PREDICTED: organic cation transporter protein-like [Bombyx mori]
XLOC_001901	BGIBMGA001601	1.58901	3.39121	1.63067	2.14768	0	XP_004929731,PREDICTED: organic cation transporter protein-like [Bombyx mori]
XLOC_001902	BGIBMGA001602	1.15976	1.51166	1.1452	0.924815	0	XP_004929733,PREDICTED: histone H4 transcription factor-like isoform X1 [Bombyx mori]
XLOC_001903	BGIBMGA001486	13.0689	4.96856	2.9963	2.90977	1.06e-86	NP_001166684,cuticular protein RR-2 motif 76 precursor [Bombyx mori] &gt;gi|223671254|tpd|FAA00579.1| TPA: putative cuticle protein [Bombyx mori]
XLOC_001905	BGIBMGA001484	3.32612	3.71923	5.42719	4.62207	0	XP_004929606,PREDICTED: ubiquitin carboxyl-terminal hydrolase 3-like [Bombyx mori]
XLOC_001906	BGIBMGA001483	921.803	887.488	868.682	1036.13	1.29e-79	NP_001037267,ribosomal protein S17 [Bombyx mori] &gt;gi|914098866|ref|NP_001298325.1| 40S ribosomal protein S17 [Papilio polytes] &gt;gi|914615080|ref|NP_001299335.1| 40S ribosomal protein S17 [Papilio xuthus] &gt;gi|943946619|ref|XP_014356475.1| PREDICTED: 40S ribosomal protein S17 [Papilio machaon] &gt;gi|20140135|sp|Q962R2.3|RS17_SPOFR RecName: Full=40S ribosomal protein S17 [Spodoptera frugip…
XLOC_001907	BGIBMGA001482	2.13015	2.54124	0.617867	0.716226	5.47e-44	XP_004929607,PREDICTED: UPF0729 protein AAEL015238 [Bombyx mori]
XLOC_001908	BGIBMGA001481	6.17776	6.66295	4.2834	5.26491	0	XP_004929609,PREDICTED: protein AF-9 isoform X2 [Bombyx mori]
XLOC_001910	BGIBMGA001479	8.66633	10.9126	7.74973	7.18365	0	XP_012548857,PREDICTED: uncharacterized protein LOC101736580 isoform X3 [Bombyx mori]
XLOC_001911	BGIBMGA001478	12.0545	13.3832	12.205	13.6049	0	XP_004929614,PREDICTED: protein SMG5 [Bombyx mori]
XLOC_001912	BGIBMGA001477	14.2469	20.3318	13.8046	15.9365	0	XP_004929616,PREDICTED: uncharacterized protein LOC101743893 [Bombyx mori]
XLOC_001913	BGIBMGA001476	9.29375	11.9038	4.00155	6.59236	0	XP_004929738,PREDICTED: 2-oxoglutarate and iron-dependent oxygenase domain-containing protein 3-like [Bombyx mori]
XLOC_001914	BGIBMGA001475	29.2992	37.6668	6.22779	6.35193	0	XP_012548844,PREDICTED: uncharacterized protein LOC101744275 isoform X1 [Bombyx mori] &gt;gi|827554592|ref|XP_012548845.1| PREDICTED: uncharacterized protein LOC101744275 isoform X1 [Bombyx mori] &gt;gi|827554594|ref|XP_012548846.1| PREDICTED: uncharacterized protein LOC101744275 isoform X1 [Bombyx mori]
XLOC_001915	BGIBMGA001474	14.006	11.1578	9.23095	13.1643	3.91e-105	NP_001296469,39S ribosomal protein L23, mitochondrial [Bombyx mori] &gt;gi|827554669|ref|XP_012548868.1| PREDICTED: 39S ribosomal protein L23, mitochondrial [Bombyx mori] &gt;gi|827554671|ref|XP_012548869.1| PREDICTED: 39S ribosomal protein L23, mitochondrial [Bombyx mori] &gt;gi|830501838|gb|ABD36231.2| mitochondrial ribosomal protein L23 [Bombyx mori]
XLOC_001916	BGIBMGA001473	1.95491	3.53259	0.790218	1.49609	0	XP_004929740,PREDICTED: bumetanide-sensitive sodium-(potassium)-chloride cotransporter-like, partial [Bombyx mori]
XLOC_001917	BGIBMGA001472	42.7897	66.4272	44.9533	69.6265	0	XP_004929623,PREDICTED: bumetanide-sensitive sodium-(potassium)-chloride cotransporter-like [Bombyx mori]
XLOC_001918	BGIBMGA001471	617.993	602.447	667.318	688.33	1.43e-89	NP_001037209,ribosomal protein S15 [Bombyx mori] &gt;gi|51863351|gb|AAU11820.1| ribosomal protein S15 [Bombyx mori] &gt;gi|54609313|gb|AAV34872.1| ribosomal protein S15 [Bombyx mori]
XLOC_001919	-	2.09307	3.2471	3.02536	3.67553	1.21e-175	XP_012548761,PREDICTED: DTW domain-containing protein 2 [Bombyx mori] &gt;gi|827554351|ref|XP_012548762.1| PREDICTED: DTW domain-containing protein 2 [Bombyx mori]
XLOC_001920	BGIBMGA001470	9.11126	11.5887	11.6367	13.5532	0	XP_012548808,PREDICTED: uncharacterized protein LOC101737406 isoform X1 [Bombyx mori] &gt;gi|827554499|ref|XP_012548809.1| PREDICTED: uncharacterized protein LOC101737406 isoform X2 [Bombyx mori]
XLOC_001922	BGIBMGA001468	4.31925	5.13802	3.65917	4.33759	1.02e-53	XP_004929744,PREDICTED: protein pygopus-like [Bombyx mori] &gt;gi|827554451|ref|XP_012548795.1| PREDICTED: protein pygopus-like [Bombyx mori]
XLOC_001923	BGIBMGA001467	8.51997	10.1002	10.6912	11.7417	0	XP_004929628,PREDICTED: ubiquitin-like modifier-activating enzyme ATG7 [Bombyx mori]
XLOC_001927	BGIBMGA001464	14.83	11.8391	10.9651	15.424	0	XP_004929631,PREDICTED: mitochondrial inner membrane protein OXA1L [Bombyx mori]
XLOC_001928	BGIBMGA001463	3.43475	3.26042	2.42128	3.02193	0	XP_004929633,PREDICTED: uncharacterized protein LOC101746488 [Bombyx mori]
XLOC_001929	BGIBMGA001462	3.05875	1.60092	1.24279	1.22507	0	XP_004929635,PREDICTED: alpha-tocopherol transfer protein-like [Bombyx mori]
XLOC_001930	BGIBMGA001461	101.191	103.473	51.5692	39.5234	5.84e-170	XP_004929639,PREDICTED: alpha-tocopherol transfer protein-like [Bombyx mori]
XLOC_001931	BGIBMGA001460	9.16429	8.81575	11.6141	11.3239	0	XP_004929640,PREDICTED: uncharacterized protein LOC101735428 isoform X1 [Bombyx mori]
XLOC_001932	BGIBMGA001459	22.5225	34.5296	14.2826	22.5932	7.04e-10	ACY06938,putative cuticle protein CPH43 [Bombyx mori]
XLOC_001933	BGIBMGA001458	13.2372	14.2924	16.7456	17.0242	0	XP_012548756,PREDICTED: MAP kinse-ERK kinase isoform X1 [Bombyx mori]
XLOC_001934	BGIBMGA001457	16.3428	15.7539	9.27998	11.0972	0	XP_012548772,PREDICTED: chromatin assembly factor 1 subunit A [Bombyx mori]
XLOC_001935	BGIBMGA001456	27.9918	27.3676	24.234	25.0487	0	XP_004929643,PREDICTED: G patch domain and KOW motifs-containing protein isoform X1 [Bombyx mori]
XLOC_001938	BGIBMGA001453	1.04828	0.320422	0.424893	0.722939	2.43e-36	XP_012548861,PREDICTED: hemicentin-2-like [Bombyx mori]
XLOC_001939	BGIBMGA001452	2.0776	3.5947	3.05276	4.57686	0	XP_004929645,PREDICTED: flocculation protein FLO11 isoform X1 [Bombyx mori]
XLOC_001940	BGIBMGA001451	1.49054	1.71413	2.42897	2.52653	1.6e-180	XP_012548821,PREDICTED: protein giant-lens isoform X1 [Bombyx mori]
XLOC_001941	BGIBMGA001449,BGIBMGA001450	19.5713	18.9739	19.6407	22.7476	0	XP_004929648,PREDICTED: GRAM domain-containing protein 1B [Bombyx mori]
XLOC_001942	BGIBMGA001448	17.192	17.9583	15.3235	17.7179	0	XP_004929649,PREDICTED: formin-like protein 5 isoform X1 [Bombyx mori]
XLOC_001943	BGIBMGA001447	2.50251	3.41335	6.67071	7.01981	0	XP_012548835,PREDICTED: RNA polymerase II elongation factor Ell [Bombyx mori]
XLOC_001946	BGIBMGA001444	26.4591	27.6846	20.1045	30.0033	3.59e-123	XP_012548748,PREDICTED: cuticular protein RR-1 motif 21 isoform X1 [Bombyx mori] &gt;gi|223671143|tpd|FAA00523.1| TPA: putative cuticle protein [Bombyx mori]
XLOC_001950	BGIBMGA001441	0.661372	1.66915	4.40295	4.28047	8.77e-36	KPI93296,hypothetical protein RR46_10556 [Papilio xuthus]
XLOC_001951	BGIBMGA001440	1.36957	2.69749	3.57732	4.53509	4.05e-34	XP_012549746,PREDICTED: uncharacterized protein LOC101739840 [Bombyx mori]
XLOC_001953	BGIBMGA001438	17.0117	15.8019	14.1748	16.1523	0	XP_004929654,PREDICTED: microfibrillar-associated protein 1 [Bombyx mori]
XLOC_001955	BGIBMGA001437	38.246	28.3798	22.1708	26.9231	4.32e-163	NP_001037678,eukaryotic translation initiation factor 2 subunit 2 [Bombyx mori] &gt;gi|110175001|gb|ABG54286.1| eukaryotic translation initiation factor 2 subunit 2 [Bombyx mori]
XLOC_001956	BGIBMGA001436	3.20387	4.14065	3.02254	3.42055	0	XP_004929657,PREDICTED: leucine-rich repeat protein 1 [Bombyx mori]
XLOC_001957	BGIBMGA001434,BGIBMGA001435	8.99096	15.3192	7.5889	10.2896	0	XP_012548778,PREDICTED: A disintegrin and metalloproteinase with thrombospondin motifs 7 [Bombyx mori]
XLOC_001958	BGIBMGA001433	3.37768	7.14448	5.23952	6.2391	2.75e-112	XP_012548778,PREDICTED: A disintegrin and metalloproteinase with thrombospondin motifs 7 [Bombyx mori]
XLOC_001959	BGIBMGA001431,BGIBMGA001432	3.39109	3.72942	5.07617	4.867	0	XP_004929660,PREDICTED: arrestin domain-containing protein 3 [Bombyx mori]
XLOC_001960	BGIBMGA001430	9.03705	11.932	11.827	12.6853	0	XP_004929663,PREDICTED: integrator complex subunit 3 homolog [Bombyx mori]
XLOC_001961	-	3.95138	5.76772	6.3023	6.901	3.95e-57	XP_013183853,PREDICTED: integrator complex subunit 3 homolog [Amyelois transitella]
XLOC_001963	BGIBMGA001428	11.7516	13.0946	12.6266	13.434	0	XP_012548793,PREDICTED: ADAM 17-like protease [Bombyx mori]
XLOC_001964	BGIBMGA001427	8.56606	9.93955	6.71966	7.62401	0	XP_004929674,PREDICTED: DET1 homolog [Bombyx mori]
XLOC_001966	BGIBMGA001425	7.0703	7.28453	6.69278	6.86348	3.95e-168	XP_004929675,PREDICTED: methyl-CpG-binding domain protein 3 isoform X1 [Bombyx mori]
XLOC_001967	BGIBMGA001424	0.852016	1.82642	3.82788	3.91507	6.23e-11	XP_012548814,PREDICTED: probable phospholipid-transporting ATPase IM isoform X3 [Bombyx mori]
XLOC_001968	BGIBMGA001423	6.87034	10.4526	15.5054	14.8548	0	XP_012548810,PREDICTED: unconventional myosin-IXa-like isoform X1 [Bombyx mori]
XLOC_001970	BGIBMGA001555	28.4952	32.9897	38.2009	47.3364	0	NP_001128361,groucho [Bombyx mori] &gt;gi|194399145|gb|ACF60606.1| groucho protein [Bombyx mori]
XLOC_001972	BGIBMGA001420	1.71196	2.97629	0.424893	0.523798	6.49e-12	XP_012551172,PREDICTED: translation initiation factor eIF-2B subunit delta [Bombyx mori]
XLOC_001975	BGIBMGA001417	22.5519	27.6912	31.2794	34.745	0	XP_004929690,PREDICTED: protein ariadne-1 [Bombyx mori]
XLOC_001976	-	8.27418	7.64576	7.24583	9.73994	1.09e-119	XP_004929692,PREDICTED: uncharacterized protein LOC101742167 [Bombyx mori]
XLOC_001977	BGIBMGA001416	8.80688	14.3887	21.8577	22.5167	0	XP_012548781,PREDICTED: dmX-like protein 2 [Bombyx mori]
XLOC_001978	BGIBMGA001415	342.467	369.601	305.364	328.312	0	EGT35653,hypothetical protein CAEBREN_32771 [Caenorhabditis brenneri]
XLOC_001979	-	43.4775	28.8402	40.7935	48.7338	5.91e-35	XP_004929707,PREDICTED: protein kish-A [Bombyx mori]
XLOC_001980	BGIBMGA001414	1.45829	0.775525	0.879051	0.954606	3.08e-157	XP_004929709,PREDICTED: uncharacterized protein LOC101744137 [Bombyx mori]
XLOC_001981	BGIBMGA001413	4.3661	6.15727	1.0448	1.48078		No hits
XLOC_001983	BGIBMGA001411	50.7104	63.9941	61.6506	60.1761	0	NP_001040223,ubiquitin conjugating enzyme E2 [Bombyx mori] &gt;gi|87248433|gb|ABD36269.1| ubiquitin conjugating enzyme E2 [Bombyx mori]
XLOC_001984	BGIBMGA001410	2.18483	2.15187	1.9557	2.49531	0	XP_012548866,PREDICTED: uncharacterized protein LOC101744570 [Bombyx mori]
XLOC_001986	BGIBMGA001408	12.8637	14.686	11.5104	15.3759	0	XP_004929786,PREDICTED: zinc finger protein basonuclin-2-like [Bombyx mori]
XLOC_001987	BGIBMGA001407	8.4146	13.295	6.00207	5.68493	0	XP_004929711,PREDICTED: uncharacterized protein LOC101744418 [Bombyx mori]
XLOC_001988	BGIBMGA001406	18.6783	15.6563	15.171	16.4462	0	XP_004929712,PREDICTED: T-complex protein 1 subunit gamma [Bombyx mori]
XLOC_001991	BGIBMGA001403	2.20121	2.27497	2.58364	3.11411	0	XP_004929713,PREDICTED: uncharacterized protein LOC101744711 [Bombyx mori]
XLOC_001992	BGIBMGA001402	36.7529	27.0087	18.2147	12.8913	1.58e-174	NP_001040475,mitochondrial aldehyde dehydrogenase [Bombyx mori] &gt;gi|95103046|gb|ABF51464.1| mitochondrial aldehyde dehydrogenase [Bombyx mori]
XLOC_001993	-	0.638705	1.14904	1.02125	1.59356	8.08e-46	XP_012552819,PREDICTED: uncharacterized protein LOC101744110 isoform X5 [Bombyx mori]
XLOC_001994	BGIBMGA001401	1.05936	1.28886	2.02101	2.20825	0	XP_004929715,PREDICTED: NAD-dependent protein deacetylase Sirt6 [Bombyx mori]
XLOC_001996	BGIBMGA001399	18.4272	12.9755	34.2852	40.838	0	NP_001040381,fructose-1,6-bisphosphatase [Bombyx mori] &gt;gi|95102692|gb|ABF51284.1| fructose-1,6-bisphosphatase [Bombyx mori]
XLOC_001997	BGIBMGA001398	18.8253	22.1352	9.5978	11.1692	3.95e-113	XP_012548865,PREDICTED: tumor necrosis factor, alpha-induced protein 8-like protein 2 A [Bombyx mori]
XLOC_001998	BGIBMGA001397	10.7145	9.07637	12.3506	10.654	1.03e-137	XP_004929720,PREDICTED: uncharacterized protein LOC101745971 [Bombyx mori]
XLOC_001999	BGIBMGA001396	5.73067	7.59588	6.06123	6.47348	0	XP_004929721,PREDICTED: very-long-chain (3R)-3-hydroxyacyl-CoA dehydratase [Bombyx mori]
XLOC_002000	BGIBMGA001395	104.924	79.1798	68.5033	71.132	4.68e-150	NP_001040460,proteasome beta 3 subunit [Bombyx mori] &gt;gi|95102980|gb|ABF51431.1| proteasome beta 3 subunit [Bombyx mori]
XLOC_002001	BGIBMGA001394	1.09909	1.41382	2.29771	2.8374		No hits
XLOC_002003	BGIBMGA001391,BGIBMGA001392	6.0439	7.49811	5.63126	6.48053	4.62e-150	KPJ15832,Steroid receptor seven-up, isoform A [Papilio machaon]
XLOC_002004	BGIBMGA001390	1.49602	1.66251	1.46568	1.88199	0	XP_012548826,PREDICTED: uncharacterized protein LOC101746153 [Bombyx mori]
XLOC_002005	BGIBMGA001389	1.01712	0.714213	5.23718	4.94576	2.16e-69	XP_004929725,PREDICTED: uncharacterized protein LOC101746669 [Bombyx mori] &gt;gi|512939876|ref|XP_004934347.1| PREDICTED: uncharacterized protein LOC101738556 [Bombyx mori]
XLOC_002006	BGIBMGA001388	0	0	0.432327	1.46499	1.12e-67	XP_004929726,PREDICTED: uncharacterized protein LOC101746808 [Bombyx mori]
XLOC_002008	BGIBMGA001386	7.2013	7.478	7.83384	8.06482	0	XP_013174107,PREDICTED: ribose-phosphate pyrophosphokinase 2 [Papilio xuthus] &gt;gi|943934442|ref|XP_014357811.1| PREDICTED: ribose-phosphate pyrophosphokinase 2 [Papilio machaon]
XLOC_002010	-	0.672959	1.37734	2.31913	2.87308	6.64e-16	EHJ69750,putative pol-like protein [Danaus plexippus]
XLOC_002012	-	1.87349	3.16774	0.2425	0.655712		No hits
XLOC_002013	-	5.5043	8.57483	3.73779	4.58889	1.52e-138	XP_013163407,PREDICTED: uncharacterized protein LOC106114667, partial [Papilio xuthus]
XLOC_002015	-	0.149236	0	2.73185	2.25546	1.73e-78	XP_011697315,PREDICTED: uncharacterized protein LOC105455584 [Wasmannia auropunctata]
XLOC_002016	-	0.895214	1.5472	0.808484	1.02		No hits
XLOC_002017	-	0.182815	0	0.78744	2.00921	5.05e-40	EFN65994,Retrovirus-related Pol polyprotein from transposon TNT 1-94, partial [Camponotus floridanus]
XLOC_002018	-	1.6943	2.28754	0.0475942	0.195707	5.97e-22	AAO33922,unknown [Bombyx mori]
XLOC_002019	-	0.0295296	1.05685	2.39451	2.58995		No hits
XLOC_002021	-	0.18516	1.3663	0.196302	0.353409	6.85e-29	XP_013191143,PREDICTED: uncharacterized protein LOC106135401 [Amyelois transitella]
XLOC_002022	-	0.384767	0.187691	1.33993	2.27573		No hits
XLOC_002024	-	0.0769734	0	1.38992	1.73589	9.1e-111	XP_012553197,PREDICTED: RNA-directed DNA polymerase from mobile element jockey-like, partial [Bombyx mori]
XLOC_002026	-	0.104836	0.541404	0.43922	1.54592	4.74e-74	BAA23654,unnamed protein product [Bombyx mori]
XLOC_002027	-	0.0491492	1.58437	0.474003	1.79128	1.26e-153	XP_012545832,PREDICTED: actin cytoskeleton-regulatory complex protein pan-1-like [Bombyx mori]
XLOC_002028	-	5.4461	10.3314	0.582797	0.429096	4.27e-30	BAA76304,endonuclease and reverse transcriptase-like protein [Bombyx mori]
XLOC_002029	-	0	0.0905891	11.7204	5.7912		No hits
XLOC_002031	-	45.7827	34.7509	16.4948	25.085		No hits
XLOC_002034	-	37.9569	37.6188	30.1665	32.8969		No hits
XLOC_002036	-	1.94006	0.421438	3.73694	0.958018		No hits
XLOC_002039	-	0	0.175818	1.00966	1.06589	1.26e-32	KMQ88311,hypothetical protein RF55_12227 [Lasius niger]
XLOC_002040	-	0.257178	0.258284	0.905739	1.5239		No hits
XLOC_002041	-	0.366792	0.704827	0.564331	1.3282		No hits
XLOC_002042	-	0.397514	0.269014	1.01956	0.75894	3.86e-38	BAB21762,gag-like protein [Bombyx mori]
XLOC_002043	-	0	0	0.379548	1.93434		No hits
XLOC_002045	-	0	0	2.1932	2.66206	1.8e-14	XP_012551845,PREDICTED: androgen-dependent TFPI-regulating protein-like [Bombyx mori]
XLOC_002046	-	1.18368	1.66071	0.0604483	0.0882848	7.31e-13	XP_013190408,PREDICTED: uncharacterized protein LOC106134811 [Amyelois transitella]
XLOC_002047	-	0	0	0.697375	1.17558	5.16e-18	BAH66363,olfactory receptor [Bombyx mori]
XLOC_002049	-	0.110878	0.129596	2.06754	0.783259	1.63e-15	XP_008185375,PREDICTED: uncharacterized protein LOC103310064 [Acyrthosiphon pisum]
XLOC_002051	-	2.42655	2.76827	0.161121	0.166943	6.21e-86	AFY12622,reverse transcriptase, partial [Bombyx mori]
XLOC_002052	-	0	0.28838	3.25536	2.78803		No hits
XLOC_002053	-	0.286578	0.28838	0.759878	2.2161		No hits
XLOC_002054	-	0	0	1.9749	2.70564		No hits
XLOC_002055	-	4.15545	4.1504	1.08699	0.585341		No hits
XLOC_002056	-	0	0	10.1652	12.8994		No hits
XLOC_002057	-	0.251158	0.0978525	0.561448	1.34807	2e-13	KPJ11409,Transposon Ty3-G Gag-Pol polyprotein [Papilio machaon]
XLOC_002058	-	13.7685	13.8171	13.8493	13.5448	9.94e-42	XP_012548864,PREDICTED: ubiquitin-conjugating enzyme E2 J2-like [Bombyx mori]
XLOC_002059	-	7.61904	11.1684	12.6608	10.8603	2.4e-39	XP_012548864,PREDICTED: ubiquitin-conjugating enzyme E2 J2-like [Bombyx mori]
XLOC_002060	-	0.0519597	0.330609	1.24176	1.60464		No hits
XLOC_002061	-	5.90968	7.59347	0.08374	0.167329		No hits
XLOC_002062	-	8.80967	10.1372	1.74028	3.36133		No hits
XLOC_002063	-	9.52512	11.8742	7.58209	8.60814		No hits
XLOC_002064	-	19.8621	19.279	14.0536	19.3951		No hits
XLOC_002066	-	4.15001	6.58484	0.130501	0.165174		No hits
XLOC_002067	-	7.19944	9.10516	0.087522	0.128049	7.01e-16	EOB12991,hypothetical protein NBO_272g0001 [Nosema bombycis CQ1]
XLOC_002068	-	6.86068	10.6115	0.149003	0.099246		No hits
XLOC_002069	-	12.7601	6.6356	0.0862216	0.0839512		No hits
XLOC_002071	-	0	0	2.25945	0.76494		No hits
XLOC_002072	-	3.69129	3.91006	0.976749	0.795901		No hits
XLOC_002073	-	0	0	0.33133	1.0162		No hits
XLOC_002074	-	5.62374	7.54394	0.482029	0.27882	1.42e-79	ADI61831,endonuclease-reverse transcriptase [Bombyx mori]
XLOC_002075	-	0.959066	2.24131	0.439679	0.242092	2.69e-74	EHJ77570,endonuclease-reverse transcriptase [Danaus plexippus]
XLOC_002076	BGIBMGA001387	1.06552	1.19158	2.94845	3.67961	1.3e-170	XP_011560756,PREDICTED: uncharacterized protein LOC105391048 [Plutella xylostella]
XLOC_002077	-	0	0	2.1105	2.20413	2.93e-13	KOB70672,putative dde superfamily endonuclease [Operophtera brumata]
XLOC_002078	BGIBMGA001714	0.787681	2.56745	0.0526036	0.184109	1.33e-58	XP_012547934,PREDICTED: ETS translocation variant 5 [Bombyx mori]
XLOC_002079	BGIBMGA001715,BGIBMGA001716	30.8578	42.6567	57.7447	48.6527	4.65e-74	XP_012549031,PREDICTED: BTB/POZ domain-containing protein 7-like [Bombyx mori]
XLOC_002080	BGIBMGA001717	18.2975	18.3345	22.6245	21.7681	0	XP_004922154,PREDICTED: zinc finger protein ZPR1 [Bombyx mori]
XLOC_002082	BGIBMGA001719	7.52733	9.79685	5.76744	5.09675	0	XP_012548823,PREDICTED: zinc finger protein 660-like [Bombyx mori]
XLOC_002083	BGIBMGA001720	4.64767	7.66075	8.3307	9.04225	0	XP_004922156,PREDICTED: zinc finger protein Gfi-1b-like [Bombyx mori]
XLOC_002084	BGIBMGA001721	4.6414	4.07325	4.22136	2.51628	0	XP_012548458,PREDICTED: uncharacterized protein LOC101736255 isoform X1 [Bombyx mori]
XLOC_002085	BGIBMGA001722	1.91003	2.97646	4.77892	4.66005	0	XP_004922158,PREDICTED: oocyte zinc finger protein XlCOF6-like [Bombyx mori]
XLOC_002086	BGIBMGA001723	10.9633	11.8812	8.80913	9.06357	0	XP_004922161,PREDICTED: zinc finger protein 483-like [Bombyx mori]
XLOC_002088	BGIBMGA001725,BGIBMGA001726	11.5215	13.7432	19.765	19.3865	0	XP_004922163,PREDICTED: cytoplasmic aconitate hydratase-like isoform X1 [Bombyx mori]
XLOC_002093	BGIBMGA001731	12.4167	10.9645	8.23328	11.079	3.27e-68	XP_004922168,PREDICTED: CDKN2A-interacting protein-like [Bombyx mori]
XLOC_002094	BGIBMGA001732	14.229	26.7517	34.5503	33.6066	3.56e-90	XP_004922170,PREDICTED: BCL2/adenovirus E1B 19 kDa protein-interacting protein 3 [Bombyx mori]
XLOC_002095	BGIBMGA001733	54.2858	45.6574	55.8279	60.9898	9.85e-134	XP_004922171,PREDICTED: protein LSM12 homolog A [Bombyx mori]
XLOC_002096	BGIBMGA001734	12.9969	11.6518	14.6544	16.6797	5.26e-87	XP_004922172,PREDICTED: MIP18 family protein CG7949 [Bombyx mori]
XLOC_002097	BGIBMGA001735	10.0114	12.3303	9.44982	11.79	3.93e-113	XP_004922174,PREDICTED: altered inheritance of mitochondria protein 21 isoform X2 [Bombyx mori]
XLOC_002098	BGIBMGA001736	6.70091	8.01358	8.24356	9.03904	0	XP_004922177,PREDICTED: zinc finger protein 239-like [Bombyx mori]
XLOC_002099	BGIBMGA001737	11.9813	16.4364	3.70571	4.0355	0	XP_004922178,PREDICTED: E3 ubiquitin-protein ligase Rnf220 isoform X2 [Bombyx mori]
XLOC_002100	BGIBMGA001738	7.87292	9.49419	3.26415	4.01783	0	XP_004922180,PREDICTED: zinc finger protein 235-like [Bombyx mori]
XLOC_002101	BGIBMGA001739	7.2302	9.08447	9.39973	9.25116	0	NP_001157388,signal transducer and activator of transcription [Bombyx mori] &gt;gi|238828569|gb|ACR61178.1| signal transducer and activator of transcription [Bombyx mori]
XLOC_002102	BGIBMGA001740,BGIBMGA001741	2.54339	3.18111	2.47698	2.9619	0	XP_004922183,PREDICTED: zinc finger protein 568-like [Bombyx mori]
XLOC_002103	BGIBMGA001742	2.506	2.5478	1.20743	2.22221	2.68e-84	XP_004922184,PREDICTED: syntaxin-1A [Bombyx mori]
XLOC_002104	BGIBMGA001742	2.9518	5.65585	0.530592	0.6647	7.93e-172	XP_011566334,PREDICTED: uncharacterized protein LOC105396011 [Plutella xylostella]
XLOC_002105	BGIBMGA001743	2.57607	3.38164	1.75662	1.93713	0	XP_004922303,PREDICTED: zinc finger protein 271-like isoform X1 [Bombyx mori]
XLOC_002106	-	0.55657	1.54018	1.35013	1.70763	7.49e-11	XP_013194556,PREDICTED: zinc finger protein 708-like isoform X1 [Amyelois transitella]
XLOC_002107	BGIBMGA001744	12.8705	12.8737	18.3331	16.6394	0	XP_012548033,PREDICTED: zinc finger protein 564-like [Bombyx mori]
XLOC_002108	BGIBMGA001745	51.1018	66.8685	20.808	26.505	0	XP_004922188,PREDICTED: venom protease-like [Bombyx mori]
XLOC_002110	BGIBMGA001747	1.88253	3.20218	6.47783	7.89852	9.16e-78	XP_012549067,PREDICTED: uncharacterized protein LOC101738427 [Bombyx mori]
XLOC_002111	BGIBMGA001748	11.7128	12.9722	11.8925	14.7858	0	XP_004922191,PREDICTED: protein HGH1 homolog [Bombyx mori]
XLOC_002112	-	1.55095	1.89246	1.60245	1.72576	0	XP_004922308,PREDICTED: gastrula zinc finger protein XlCGF62.1-like [Bombyx mori]
XLOC_002113	BGIBMGA001749	0.955172	0.989944	0.811056	1.10303	2.69e-18	EHJ68245,hypothetical protein KGM_21550 [Danaus plexippus]
XLOC_002114	-	1.57044	2.38538	0.418649	0.409192	1.01e-77	XP_011551371,PREDICTED: uncharacterized protein LOC105383056 [Plutella xylostella]
XLOC_002115	BGIBMGA001750	1.86414	2.04491	1.73822	2.13166	0	XP_004922197,PREDICTED: inactive peptidyl-prolyl cis-trans isomerase shutdown [Bombyx mori]
XLOC_002116	BGIBMGA001751	9.51215	8.52421	6.45361	7.37805	4.17e-92	XP_012548196,PREDICTED: multiple coagulation factor deficiency protein 2 homolog isoform X1 [Bombyx mori] &gt;gi|827537727|ref|XP_012548201.1| PREDICTED: multiple coagulation factor deficiency protein 2 homolog isoform X1 [Bombyx mori]
XLOC_002117	BGIBMGA001752	0.0786969	0.451419	0.402827	1.02649	9.3e-26	KPJ00458,hypothetical protein RR46_07048 [Papilio xuthus]
XLOC_002119	BGIBMGA001754	27.2682	14.0152	17.9141	13.3395	2.24e-132	XP_004922200,PREDICTED: gelsolin-like [Bombyx mori]
XLOC_002120	BGIBMGA001755	625.475	608.577	434.074	523.468	0	XP_012548707,PREDICTED: LOW QUALITY PROTEIN: gelsolin-like [Bombyx mori]
XLOC_002121	-	2.91474	2.74348	8.93842	8.21438	6.03e-108	XP_004922201,PREDICTED: protein yellow-like [Bombyx mori] &gt;gi|379046454|gb|AFC87788.1| yellow-fb [Bombyx mori]
XLOC_002122	-	387.583	247.516	155.092	132.838	0	NP_001037424,yellow-fa precursor [Bombyx mori] &gt;gi|86450719|gb|ABC96695.1| yellow-fa [Bombyx mori]
XLOC_002123	BGIBMGA001756	1.68813	1.99454	1.1635	1.4588	7.36e-116	XP_004922204,PREDICTED: uncharacterized protein LOC101747157 [Bombyx mori]
XLOC_002127	BGIBMGA001758	6.55703	9.67656	3.32608	4.80444	4.74e-46	XP_013178847,PREDICTED: nuclear factor erythroid 2-related factor 2-like [Papilio xuthus]
XLOC_002128	BGIBMGA001673	5.24375	8.62942	10.9538	10.6188	0	XP_012547465,PREDICTED: uncharacterized protein LOC101740083 [Bombyx mori]
XLOC_002129	-	7.81432	10.5319	13.7271	12.8829	0	XP_012547465,PREDICTED: uncharacterized protein LOC101740083 [Bombyx mori]
XLOC_002133	BGIBMGA001762	2.11651	1.97389	0.131724	1.05228	6.55e-160	XP_012548877,PREDICTED: uncharacterized protein LOC101740352 [Bombyx mori]
XLOC_002134	BGIBMGA001764,BGIBMGA001765	48.9735	64.0109	60.6155	56.2058	0	XP_004922207,PREDICTED: uncharacterized protein LOC101735722 [Bombyx mori]
XLOC_002135	BGIBMGA001763	9.45705	17.5192	15.4301	16.6168	0	XP_004922207,PREDICTED: uncharacterized protein LOC101735722 [Bombyx mori]
XLOC_002136	BGIBMGA001766	23.7119	26.278	25.8614	35.1005	0	XP_004922210,PREDICTED: phosphatidylserine decarboxylase proenzyme [Bombyx mori]
XLOC_002138	BGIBMGA001768,BGIBMGA001769,BGIBMGA001770	10.5811	15.9528	22.9509	22.9951	0	XP_012547472,PREDICTED: uncharacterized protein LOC101740483 [Bombyx mori]
XLOC_002139	BGIBMGA001771,BGIBMGA001772	58.4189	62.5402	70.6519	62.128	0	XP_012548106,PREDICTED: calponin homology domain-containing protein DDB_G0272472-like [Bombyx mori]
XLOC_002140	BGIBMGA001773	6.10304	5.27625	2.87032	2.84948	0	XP_012548717,PREDICTED: protein prune homolog isoform X2 [Bombyx mori]
XLOC_002141	BGIBMGA001774	0.169605	0.250255	1.15018	1.53576		No hits
XLOC_002142	BGIBMGA001775	2.61862	2.91684	3.11077	3.26066	0	XP_012548992,PREDICTED: zinc finger protein 28-like [Bombyx mori]
XLOC_002143	BGIBMGA001776	2.37396	3.23929	3.42172	3.96486	0	XP_003744028,PREDICTED: uncharacterized protein LOC100899471, partial [Metaseiulus occidentalis]
XLOC_002144	BGIBMGA001777	2.35926	3.75916	2.69636	3.1868	0	XP_012547746,PREDICTED: zinc finger protein 708-like isoform X1 [Bombyx mori]
XLOC_002145	BGIBMGA001778	4.52181	5.36382	2.72038	3.91746	0	XP_004922221,PREDICTED: zinc finger protein 454-like isoform X1 [Bombyx mori]
XLOC_002146	BGIBMGA001779	5.73592	7.28769	8.29777	9.51373	0	XP_012548549,PREDICTED: zinc finger protein 91-like isoform X1 [Bombyx mori]
XLOC_002148	BGIBMGA001781,BGIBMGA001782,BGIBMGA001783	8.79143	10.9013	6.6654	8.47742	2.72e-52	XP_012552419,PREDICTED: uncharacterized protein LOC101744731, partial [Bombyx mori]
XLOC_002149	BGIBMGA001784	2.4183	3.56764	2.47148	3.76222	1.73e-104	XP_012548258,PREDICTED: uncharacterized protein LOC101743060 [Bombyx mori]
XLOC_002151	BGIBMGA001786,BGIBMGA001787	4.89938	4.966	5.43996	6.42878	0	XP_004922228,PREDICTED: uncharacterized protein LOC101738779 [Bombyx mori]
XLOC_002152	BGIBMGA001788	2.10236	2.16269	2.36964	3.77312	0	XP_004922229,PREDICTED: uncharacterized protein LOC101738918 isoform X1 [Bombyx mori]
XLOC_002154	BGIBMGA001790	61.6079	55.595	48.8076	53.8531	0	XP_004922232,PREDICTED: cyclin-G2 [Bombyx mori] &gt;gi|827537558|ref|XP_012547680.1| PREDICTED: cyclin-G2 [Bombyx mori]
XLOC_002156	BGIBMGA001792	4.21075	4.35599	3.32141	4.24689	0	XP_004922235,PREDICTED: protein artemis-like isoform X1 [Bombyx mori]
XLOC_002158	BGIBMGA001794	17.8022	18.7681	10.1126	10.8212	0	XP_004922243,PREDICTED: uncharacterized protein LOC101740482 [Bombyx mori]
XLOC_002160	BGIBMGA001797	6.58409	6.52043	4.30682	4.81106	3.2e-174	XP_004922245,PREDICTED: protein MEMO1 [Bombyx mori]
XLOC_002161	BGIBMGA001796	4.8287	5.9271	6.37262	8.52067	0	XP_004922244,PREDICTED: uncharacterized protein LOC101740622 [Bombyx mori]
XLOC_002162	BGIBMGA001798	3.52832	4.59825	11.1123	11.088	0	XP_012547984,PREDICTED: uncharacterized protein LOC101744060 [Bombyx mori] &gt;gi|827537651|ref|XP_012547988.1| PREDICTED: uncharacterized protein LOC101744060 [Bombyx mori]
XLOC_002163	BGIBMGA001799	30.4848	31.8746	36.5201	31.3746	0	XP_004922248,PREDICTED: ATP-dependent RNA helicase abstrakt [Bombyx mori]
XLOC_002164	BGIBMGA001800	622.856	614.22	879.244	908.135	0	XP_012547303,PREDICTED: ribosomal protein L4 isoform X1 [Bombyx mori]
XLOC_002165	BGIBMGA001801	12.486	12.2852	6.94163	7.54104	0	XP_004922252,PREDICTED: LOW QUALITY PROTEIN: ruvB-like 2 [Bombyx mori]
XLOC_002166	-	320.9	206.627	267.801	277.156	1.88e-41	XP_004922253,PREDICTED: uncharacterized protein LOC101741939 [Bombyx mori]
XLOC_002167	BGIBMGA001802	7.57769	9.8294	9.95808	10.7375	0	XP_012548496,PREDICTED: uncharacterized protein LOC101744779 [Bombyx mori]
XLOC_002169	BGIBMGA001804	2.62042	3.94414	3.64682	4.12312	0	XP_012548149,PREDICTED: zinc finger protein Xfin-like [Bombyx mori]
XLOC_002170	BGIBMGA001805	19.9639	16.3212	15.1652	18.4804	0	XP_004922258,PREDICTED: 28S ribosomal protein S35, mitochondrial [Bombyx mori]
XLOC_002171	BGIBMGA001806,BGIBMGA001807	3.60395	3.63874	2.38823	2.88107	1.26e-146	NP_001040354,cleavage and polyadenylation specific factor 5 [Bombyx mori] &gt;gi|95102614|gb|ABF51245.1| cleavage and polyadenylation specific factor 5 [Bombyx mori]
XLOC_002172	BGIBMGA001808,BGIBMGA001809	20.7189	30.5262	40.6611	41.5141	0	XP_004922260,PREDICTED: uncharacterized protein LOC101743059 [Bombyx mori]
XLOC_002173	BGIBMGA001810,BGIBMGA001811	6.85859	8.30514	6.49521	7.12164	0	XP_004922262,PREDICTED: LOW QUALITY PROTEIN: oxysterol-binding protein-related protein 8 [Bombyx mori]
XLOC_002174	BGIBMGA001812,BGIBMGA001813	15.6922	17.5129	12.5943	21.4717	1.58e-149	XP_012548185,PREDICTED: probable polyamine oxidase 5 [Bombyx mori]
XLOC_002175	-	1.25724	1.29721	1.03431	1.33475	1.12e-96	XP_004922268,PREDICTED: uncharacterized protein LOC101744204 [Bombyx mori]
XLOC_002176	BGIBMGA001814	2.2576	4.82215	9.61663	12.2546	0	XP_004922350,PREDICTED: uncharacterized protein LOC101745796 [Bombyx mori]
XLOC_002179	BGIBMGA001816	0.963731	2.23224	5.32177	6.79207	2.88e-175	XP_004922351,PREDICTED: uncharacterized protein LOC101745939 [Bombyx mori]
XLOC_002180	BGIBMGA001817	3.10241	3.87899	2.31295	2.80412	0	XP_004922352,PREDICTED: uncharacterized protein LOC101746086 [Bombyx mori]
XLOC_002181	BGIBMGA001818	9.10447	12.0226	11.8201	11.7617	0	XP_012548304,PREDICTED: nuclear pore complex protein Nup98-Nup96 isoform X1 [Bombyx mori] &gt;gi|827537767|ref|XP_012548307.1| PREDICTED: nuclear pore complex protein Nup98-Nup96 isoform X2 [Bombyx mori] &gt;gi|827537769|ref|XP_012548311.1| PREDICTED: nuclear pore complex protein Nup98-Nup96 isoform X2 [Bombyx mori]
XLOC_002183	BGIBMGA001820	1.04617	1.34872	0.0394929	0.19163	0	XP_004922357,PREDICTED: balbiani ring protein 6-like [Bombyx mori]
XLOC_002185	BGIBMGA001822	4.04653	5.68194	6.76917	6.90609	2.44e-125	XP_004932994,PREDICTED: ATP-dependent DNA helicase PIF6-like [Bombyx mori]
XLOC_002186	BGIBMGA001823	12.8076	12.6989	5.04808	5.5432	3.16e-131	XP_004922274,PREDICTED: ras-related protein Rab-24-like [Bombyx mori]
XLOC_002187	-	18.715	26.2627	21.8317	27.488		No hits
XLOC_002189	BGIBMGA001825	19.1808	14.0743	17.7381	18.0527	1.11e-68	XP_004922277,PREDICTED: U6 snRNA-associated Sm-like protein LSm4 [Bombyx mori]
XLOC_002190	BGIBMGA001826,BGIBMGA001827	27.0349	26.1384	60.4822	44.3396	0	XP_012548277.1,PREDICTED: probable RNA-binding protein orb2 isoform X2 [Bombyx mori] &gt;lcl|XP_012548280.1 PREDICTED: probable RNA-binding protein orb2 isoform X2 [Bombyx mori] &gt;lcl|XP_012548285.1 PREDICTED: probable RNA-binding protein orb2 isoform X2 [Bombyx mori]
XLOC_002191	BGIBMGA001828	107.713	151.061	100.277	133.678	0	XP_004922280,PREDICTED: uncharacterized protein LOC101746228 [Bombyx mori]
XLOC_002192	BGIBMGA001829	11.3771	11.4914	8.51768	11.2403	0	XP_012549003,PREDICTED: LOW QUALITY PROTEIN: RNA exonuclease 4 [Bombyx mori]
XLOC_002193	BGIBMGA001830	23.0678	23.5306	3.12466	6.23811	2.99e-118	XP_004922283,PREDICTED: RNA exonuclease 4-like [Bombyx mori] &gt;gi|827537873|ref|XP_012548681.1| PREDICTED: RNA exonuclease 4-like [Bombyx mori]
XLOC_002194	BGIBMGA001831	0.969898	3.11233	0.288953	0.565755	1.06e-87	XP_012548050,PREDICTED: uncharacterized protein LOC101747102 [Bombyx mori]
XLOC_002195	BGIBMGA001832,BGIBMGA001833,BGIBMGA001834,BGIBMGA001835	9.11629	13.9355	12.1201	12.3108	0	XP_013141891,PREDICTED: endoribonuclease Dcr-1 [Papilio polytes] &gt;gi|909572528|ref|XP_013141892.1| PREDICTED: endoribonuclease Dcr-1 [Papilio polytes] &gt;gi|909572530|ref|XP_013141893.1| PREDICTED: endoribonuclease Dcr-1 [Papilio polytes]
XLOC_002197	-	1.89007	2.13646	0.741497	1.14318		No hits
XLOC_002198	-	1.21233	1.87234	1.48153	1.79376	1.21e-20	XP_012552902,PREDICTED: RNA-directed DNA polymerase from mobile element jockey-like [Bombyx mori]
XLOC_002199	BGIBMGA001713	59.6386	106.65	79.7458	80.6909	0	XP_004922286,PREDICTED: leucine-rich repeat-containing G-protein coupled receptor 5-like [Bombyx mori]
XLOC_002200	BGIBMGA001712	18.3581	17.0791	18.0355	16.9442	2.93e-173	XP_004922144,PREDICTED: mitochondrial coenzyme A transporter SLC25A42 [Bombyx mori] &gt;gi|827537774|ref|XP_012548326.1| PREDICTED: mitochondrial coenzyme A transporter SLC25A42 [Bombyx mori] &gt;gi|827537776|ref|XP_012548331.1| PREDICTED: mitochondrial coenzyme A transporter SLC25A42 [Bombyx mori] &gt;gi|827537778|ref|XP_012548337.1| PREDICTED: mitochondrial coenzyme A transporter SLC25A42 [Bomb…
XLOC_002201	BGIBMGA001711	37.6076	28.0066	34.8683	39.1452	1e-145	XP_004922147,PREDICTED: thioredoxin domain-containing protein 9 [Bombyx mori] &gt;gi|827537781|ref|XP_012548350.1| PREDICTED: thioredoxin domain-containing protein 9 [Bombyx mori]
XLOC_002202	BGIBMGA001710	4.14788	4.556	5.28881	4.96423	0	XP_004922149,PREDICTED: E3 ubiquitin-protein ligase RFWD3-like [Bombyx mori]
XLOC_002203	BGIBMGA001709	59.5597	70.4055	71.7426	60.9189	0	XP_012548226,PREDICTED: uncharacterized protein LOC101739152 isoform X1 [Bombyx mori] &gt;gi|827537737|ref|XP_012548234.1| PREDICTED: uncharacterized protein LOC101739152 isoform X1 [Bombyx mori]
XLOC_002204	BGIBMGA001708	49.7877	15.4784	29.2267	17.1909	0	XP_004922152,PREDICTED: uncharacterized protein LOC101739385 [Bombyx mori] &gt;gi|512888841|ref|XP_004922153.1| PREDICTED: uncharacterized protein LOC101739385 [Bombyx mori] &gt;gi|827537926|ref|XP_012548863.1| PREDICTED: uncharacterized protein LOC101739385 [Bombyx mori]
XLOC_002205	BGIBMGA001707	27.9257	23.349	23.5557	18.2163	0	XP_004922155,PREDICTED: tubulin beta chain-like [Bombyx mori]
XLOC_002206	BGIBMGA001706	9.25251	10.0808	10.9413	10.8731	0	XP_004922157,PREDICTED: zinc finger protein 879-like isoform X2 [Bombyx mori]
XLOC_002207	BGIBMGA001705	4.75084	4.47579	2.36939	3.94514	0	XP_012548091,PREDICTED: RNA-binding protein 48 [Bombyx mori]
XLOC_002208	BGIBMGA001704	9.36957	10.6097	11.6465	12.9147	0	XP_004922159,PREDICTED: zinc finger protein 260 isoform X1 [Bombyx mori]
XLOC_002209	BGIBMGA001703	5.25297	6.97363	5.48568	5.50031	0	XP_012548937,PREDICTED: lachesin-like isoform X1 [Bombyx mori] &gt;gi|827537947|ref|XP_012548946.1| PREDICTED: lachesin-like isoform X1 [Bombyx mori]
XLOC_002212	BGIBMGA001700	20.4448	16.4531	2.7715	5.07267	5.65e-69	NP_001040521,ubiquitin-related modifier 1 homolog [Bombyx mori] &gt;gi|122096242|sp|Q1HQ10.1|URM1_BOMMO RecName: Full=Ubiquitin-related modifier 1 homolog &gt;gi|95102780|gb|ABF51331.1| ubiquitin related modifier [Bombyx mori]
XLOC_002213	BGIBMGA001699	14.5736	14.7193	12.6629	14.0744	0	XP_004922162,PREDICTED: ran GTPase-activating protein 1 [Bombyx mori]
XLOC_002214	BGIBMGA001697,BGIBMGA001698	30.0742	29.6046	25.2126	22.7269	7.22e-125	XP_004922164,PREDICTED: copper chaperone for superoxide dismutase isoform X1 [Bombyx mori]
XLOC_002216	BGIBMGA001695	10.2405	13.6418	4.75207	6.21722	0	XP_012547440,PREDICTED: lysosomal alpha-mannosidase-like, partial [Bombyx mori]
XLOC_002217	BGIBMGA001694	0.405606	0.611436	1.2107	1.73601	0	XP_004922167,PREDICTED: uncharacterized protein LOC101741511 [Bombyx mori]
XLOC_002218	BGIBMGA001693	4.39453	3.79952	4.64755	3.68555	0	XP_004922169,PREDICTED: S-phase kinase-associated protein 2-like [Bombyx mori]
XLOC_002219	BGIBMGA001692	5.42587	7.15407	6.69821	6.7005	0	XP_012548518,PREDICTED: intersectin-1 isoform X1 [Bombyx mori]
XLOC_002220	BGIBMGA001691	4.60371	6.36851	5.69268	5.10571	0	XP_004922297,PREDICTED: LOW QUALITY PROTEIN: uncharacterized protein LOC101737330 [Bombyx mori]
XLOC_002221	BGIBMGA001690	2.03481	2.43051	3.45102	3.84242	0	XP_004922173,PREDICTED: uncharacterized protein LOC101742376 [Bombyx mori]
XLOC_002222	BGIBMGA001689	2.52742	3.03275	3.14879	3.51691	0	XP_012548840,PREDICTED: zinc finger protein 808-like [Bombyx mori] &gt;gi|827537919|ref|XP_004922175.2| PREDICTED: zinc finger protein 808-like [Bombyx mori]
XLOC_002223	BGIBMGA001688	2.36659	2.80231	1.31944	1.89078	2.45e-137	XP_004922181,PREDICTED: dynein light chain 1, axonemal-like [Bombyx mori]
XLOC_002225	-	5.45495	5.97763	3.11798	3.40569	4.81e-17	AEL16992,signal transducer and activator of transcription long isoform [Bombyx mori]
XLOC_002226	BGIBMGA001686	3.03774	3.57645	3.73259	4.1369	0	XP_004922182,PREDICTED: uncharacterized protein LOC101743619 [Bombyx mori]
XLOC_002228	BGIBMGA001684	4.48184	4.5988	0.175134	0.251602	0	XP_004922185,PREDICTED: zinc finger protein 28-like [Bombyx mori]
XLOC_002229	BGIBMGA001683	2.34624	4.45456	6.19325	7.32342	0	XP_012548036,PREDICTED: tubulin beta chain-like [Bombyx mori]
XLOC_002230	BGIBMGA001745	5.82408	7.35957	1.81559	2.30831	4.81e-118	XP_004922189,PREDICTED: transmembrane protein C5orf28 homolog [Bombyx mori]
XLOC_002232	BGIBMGA001682	5.50197	6.37899	5.82505	6.5126	0	XP_012548663,PREDICTED: zinc finger protein 28-like [Bombyx mori]
XLOC_002233	-	0.386522	0.980505	1.32909	1.22506		No hits
XLOC_002234	BGIBMGA001681	2.39653	2.53327	3.98469	5.0498	0	XP_012548967,PREDICTED: zinc finger protein 239-like [Bombyx mori]
XLOC_002235	BGIBMGA001680	0.829077	1.25671	0.485488	0.572791	0	XP_004922194,PREDICTED: zinc finger protein 583-like [Bombyx mori]
XLOC_002236	-	3.76893	3.50345	2.68267	3.11343	0	XP_004922195,PREDICTED: zinc finger protein 235-like [Bombyx mori]
XLOC_002237	BGIBMGA001679	11.1114	11.0914	5.83487	7.26924	4.48e-88	XP_004922196,PREDICTED: gametocyte-specific factor 1-like [Bombyx mori]
XLOC_002240	BGIBMGA001677	5.01473	5.43819	6.19994	7.19575	2.63e-153	XP_013198639,PREDICTED: uncharacterized protein LOC106141537 [Amyelois transitella]
XLOC_002242	-	2.48899	3.24816	3.80075	4.34685		No hits
XLOC_002243	BGIBMGA001674,BGIBMGA001675	0.981931	1.27911	0.716421	0.954941	0	XP_012548387,PREDICTED: uncharacterized protein LOC101739668 isoform X1 [Bombyx mori] &gt;gi|827537791|ref|XP_012548395.1| PREDICTED: uncharacterized protein LOC101739668 isoform X1 [Bombyx mori]
XLOC_002245	BGIBMGA001672	1.18502	0.221977	0.201679	0.740893	2.36e-136	XP_012547907,PREDICTED: uncharacterized protein LOC105842013 [Bombyx mori]
XLOC_002247	BGIBMGA001670	5.8496	7.93168	7.95507	9.01336	0	XP_004922208,PREDICTED: cytoplasmic FMR1-interacting protein [Bombyx mori]
XLOC_002248	BGIBMGA001668,BGIBMGA001669	16.8159	15.7866	14.2373	13.9943	0	XP_004922211,PREDICTED: LOW QUALITY PROTEIN: solute carrier family 25 member 44 [Bombyx mori]
XLOC_002249	BGIBMGA001667	0.517743	0.933449	11.2408	19.5081		No hits
XLOC_002250	BGIBMGA001666	9.25392	11.4252	13.6326	13.0646	0	XP_004922213,PREDICTED: bromodomain-containing protein 8-like isoform X1 [Bombyx mori]
XLOC_002253	BGIBMGA001663	3.54194	5.37759	1.92592	2.0788	0	XP_004922323,PREDICTED: zinc finger protein 28-like isoform X1 [Bombyx mori] &gt;gi|827537608|ref|XP_012547805.1| PREDICTED: zinc finger protein 28-like isoform X1 [Bombyx mori]
XLOC_002254	BGIBMGA001662	17.3884	19.0915	11.0162	12.2131	9.31e-116	XP_012547824,PREDICTED: uncharacterized protein LOC105842001 [Bombyx mori]
XLOC_002255	BGIBMGA001661	5.65473	7.67496	6.24101	8.5738	0	XP_004922218,PREDICTED: zinc finger protein 62-like isoform X1 [Bombyx mori]
XLOC_002256	BGIBMGA001660	4.75627	5.89398	3.92997	4.94143	0	XP_004922219,PREDICTED: zinc finger protein 436-like isoform X1 [Bombyx mori]
XLOC_002257	BGIBMGA001657,BGIBMGA001658,BGIBMGA001659	4.71808	6.45016	3.01514	3.1659	0	XP_012547731,PREDICTED: zinc finger protein 585B-like isoform X6 [Bombyx mori]
XLOC_002258	BGIBMGA001656	52.0814	73.5495	16.2252	13.3036	0	XP_012547494,PREDICTED: zinc finger and BTB domain-containing protein 41-like [Bombyx mori]
XLOC_002259	-	4.67642	7.10309	3.19677	3.21813	2.85e-56	XP_012547500,PREDICTED: uncharacterized protein LOC101742479 [Bombyx mori]
XLOC_002260	BGIBMGA001655	1.81817	2.95385	4.20253	4.19584	2.4e-169	XP_004922227,PREDICTED: sorting nexin-16 [Bombyx mori]
XLOC_002261	BGIBMGA001654	2.57604	2.84579	1.37967	1.67565	1.59e-129	XP_004922230,PREDICTED: uncharacterized protein LOC101739061 [Bombyx mori]
XLOC_002262	BGIBMGA001653	1.54795	2.86107	1.59374	2.35411	0	XP_012547631,PREDICTED: uncharacterized protein LOC105841979 [Bombyx mori] &gt;gi|827537541|ref|XP_012547635.1| PREDICTED: uncharacterized protein LOC105841979 [Bombyx mori] &gt;gi|827537543|ref|XP_012547640.1| PREDICTED: uncharacterized protein LOC105841979 [Bombyx mori]
XLOC_002265	BGIBMGA001650	7.94727	9.20151	5.93373	6.71531	0	XP_012548294,PREDICTED: leishmanolysin-like peptidase isoform X1 [Bombyx mori]
XLOC_002267	BGIBMGA001648	7.82928	7.45834	7.12363	7.05623	0	XP_012549047,PREDICTED: ferrochelatase, mitochondrial-like [Bombyx mori] &gt;gi|827564528|ref|XP_012552643.1| PREDICTED: ferrochelatase, mitochondrial-like [Bombyx mori]
XLOC_002268	BGIBMGA001646,BGIBMGA001647	17.7591	22.9113	17.2459	22.1415	0	XP_004922247,PREDICTED: uncharacterized protein LOC101741044 [Bombyx mori]
XLOC_002269	BGIBMGA001645	18.135	18.8598	12.5757	14.1716	0	XP_004922250,PREDICTED: uncharacterized protein LOC101741417 isoform X2 [Bombyx mori]
XLOC_002270	BGIBMGA001644	16.1686	20.5713	17.3297	18.5627	0	XP_012548098,PREDICTED: la-related protein 1 [Bombyx mori]
XLOC_002271	BGIBMGA001643	1.12847	1.52381	3.45707	3.76246	0	XP_004922251,PREDICTED: uncharacterized protein LOC101741652 [Bombyx mori]
XLOC_002272	BGIBMGA001641,BGIBMGA001642	1.86865	2.71149	2.12545	2.05698	0	KPJ00497,Leucyl-cystinyl aminopeptidase [Papilio xuthus]
XLOC_002273	BGIBMGA001640	1.42164	1.25101	0.438101	0.401347	0	XP_004922254,PREDICTED: xaa-Pro aminopeptidase 1 [Bombyx mori]
XLOC_002274	BGIBMGA001639	2.38409	2.99461	1.31603	1.59705	0	XP_004922340,PREDICTED: uncharacterized protein LOC101744349 [Bombyx mori] &gt;gi|827537818|ref|XP_012548476.1| PREDICTED: uncharacterized protein LOC101744349 [Bombyx mori]
XLOC_002275	BGIBMGA001637,BGIBMGA001638	15.8088	14.6766	14.8494	18.5351	0	XP_004922341,PREDICTED: xaa-Pro aminopeptidase 1 [Bombyx mori]
XLOC_002276	BGIBMGA001636	1.86215	2.83926	0.158819	0.287592	0	XP_012547513,PREDICTED: uncharacterized protein LOC105841957 [Bombyx mori]
XLOC_002280	-	4.61007	6.00003	2.4701	3.30926	4.72e-109	XP_004922259,PREDICTED: uncharacterized protein LOC101742918 [Bombyx mori]
XLOC_002281	-	0.661329	0.826996	0.994196	1.12187	1.4e-76	XP_004922348,PREDICTED: uncharacterized protein LOC101745508 [Bombyx mori]
XLOC_002282	BGIBMGA001632	4.03761	5.23328	5.47374	5.1285	0	XP_012548986,PREDICTED: GDNF-inducible zinc finger protein 1-like isoform X2 [Bombyx mori]
XLOC_002284	-	1.25741	1.61342	1.7449	2.80994	0	XP_004922264,PREDICTED: oocyte zinc finger protein XlCOF6 [Bombyx mori]
XLOC_002287	BGIBMGA001628	9.64909	11.5486	8.91497	11.3124	0	XP_004922267,PREDICTED: zinc finger protein 676-like isoform X1 [Bombyx mori]
XLOC_002288	BGIBMGA001627	31.1472	35.838	24.5428	32.5579	3.64e-66	XP_012548775,PREDICTED: protein LLP homolog [Bombyx mori]
XLOC_002289	-	1.85577	2.0291	0.524394	0.598269	2.17e-23	XP_012544963,PREDICTED: LOW QUALITY PROTEIN: uncharacterized protein LOC105841478 [Bombyx mori]
XLOC_002294	BGIBMGA001624	2.65643	2.99456	3.69571	4.24812	0	XP_004922355,PREDICTED: gastrula zinc finger protein xFG20-1-like [Bombyx mori]
XLOC_002295	BGIBMGA001623	8.61778	8.5016	8.01082	9.30937	0	XP_004922271,PREDICTED: zinc finger and BTB domain-containing protein 41-like [Bombyx mori]
XLOC_002296	BGIBMGA001622	0.719761	1.58662	0.130342	0.252847	1.89e-100	XP_012547400,PREDICTED: probable cyclin-dependent serine/threonine-protein kinase DDB_G0292550 isoform X3 [Bombyx mori]
XLOC_002297	BGIBMGA001621	5.91411	8.71726	8.29523	8.57128	0	XP_012548435,PREDICTED: myoneurin-like isoform X1 [Bombyx mori] &gt;gi|827537805|ref|XP_012548439.1| PREDICTED: myoneurin-like isoform X1 [Bombyx mori]
XLOC_002298	BGIBMGA001620	0.782824	1.2452	1.26065	0.657298	2.35e-25	EFN89223,hypothetical protein EAI_07730, partial [Harpegnathos saltator]
XLOC_002299	BGIBMGA001618,BGIBMGA001619	9.19307	5.0055	29.8311	12.7554	3.89e-171	XP_012548571.1,PREDICTED: nucleolysin TIA-1 isoform p40 [Bombyx mori]
XLOC_002301	BGIBMGA001616	7.95555	8.14962	7.33101	8.12175	0	XP_012548742,PREDICTED: guanine nucleotide-binding protein-like 1 [Bombyx mori]
XLOC_002302	BGIBMGA001614,BGIBMGA001615	5.32847	5.52515	3.83973	4.84615	0	XP_013188991,PREDICTED: zinc finger protein 57-like isoform X1 [Amyelois transitella]
XLOC_002303	BGIBMGA001613	1.53638	0.780861	0.719439	0.792935	0	XP_004922278,PREDICTED: probable galactose-1-phosphate uridylyltransferase [Bombyx mori]
XLOC_002305	BGIBMGA001612	3.23743	3.43063	2.80295	3.55346	7.85e-101	XP_004922279,PREDICTED: PR domain zinc finger protein 5-like [Bombyx mori]
XLOC_002307	BGIBMGA001610	2.76125	3.66813	1.39873	2.07722	0	XP_004922281,PREDICTED: regulator of G-protein signaling 7 [Bombyx mori]
XLOC_002308	BGIBMGA001609	3.7548	4.98766	3.27946	5.29549	0	NP_001296486,UDP-N-acetylhexosamine pyrophosphorylase-like protein 1 [Bombyx mori] &gt;gi|689197392|gb|AIQ85099.1| UDP-N-acetylhexosamine pyrophosphorylase [Bombyx mori]
XLOC_002309	BGIBMGA001607,BGIBMGA001608	6.26772	10.4156	10.8583	10.2391	0	XP_012548044,PREDICTED: alpha-1,6-mannosyl-glycoprotein 2-beta-N-acetylglucosaminyltransferase isoform X2 [Bombyx mori]
XLOC_002311	-	0.497224	0.581207	0.990124	1.22539	6.26e-77	XP_013195119,PREDICTED: uncharacterized protein K02A2.6-like [Amyelois transitella]
XLOC_002312	BGIBMGA001605	0.825667	1.01265	1.22687	1.32991	4.22e-53	XP_011455395,PREDICTED: uncharacterized protein K02A2.6-like [Crassostrea gigas]
XLOC_002313	-	0.058948	2.20804	0.078659	17.0052	4.17e-15	EHJ74035,putative pol-like protein [Danaus plexippus]
XLOC_002316	-	6.08427	13.3097	7.03884	7.7435	3.71e-13	XP_004922286,PREDICTED: leucine-rich repeat-containing G-protein coupled receptor 5-like [Bombyx mori]
XLOC_002317	-	1.05845	2.03721	0.157455	0.200022	3.32e-18	AFY12622,reverse transcriptase, partial [Bombyx mori]
XLOC_002318	-	0.87922	1.10036	0.154453	0.192265		No hits
XLOC_002319	-	0.273538	1.26134	0.0193667	0.185454		No hits
XLOC_002322	-	3.82505	6.69091	1.5953	2.25607		No hits
XLOC_002323	-	3.91971	6.84337	4.44689	3.35652		No hits
XLOC_002324	-	2.4308	6.03502	0.457202	1.3837		No hits
XLOC_002325	-	61.9099	59.2473	12.8321	15.8946	2.15e-13	XP_012553287,PREDICTED: uncharacterized protein LOC101736261 [Bombyx mori]
XLOC_002326	-	1.94421	4.78617	1.98475	4.0299	1.73e-76	XP_012548544,PREDICTED: uncharacterized protein LOC105842098 [Bombyx mori]
XLOC_002327	-	49.4888	72.728	27.2485	32.2604		No hits
XLOC_002328	-	3.16362	4.55838	0.761585	1.88106		No hits
XLOC_002329	-	8.52847	11.7268	9.92268	13.9558	2.73e-23	AAA17752,reverse transcriptase [Bombyx mori]
XLOC_002331	-	2.25129	3.09129	0.683519	0.948817	9.87e-152	XP_004922192,PREDICTED: gastrula zinc finger protein xLCGF3.1-like [Bombyx mori]
XLOC_002332	-	1.2573	1.38476	0.247971	0.394789	1.71e-82	AAQ57129,endonuclease and reverse transcriptase-like protein [Bombyx mori]
XLOC_002334	-	1.24312	1.485	1.13629	1.62084	0	XP_012547835,PREDICTED: zinc finger protein 112-like [Bombyx mori]
XLOC_002335	-	1.04059	1.24632	0.119755	0.13512	0	XP_004922311,PREDICTED: uncharacterized protein LOC101739386 [Bombyx mori]
XLOC_002338	-	0	0.092255	3.56469	1.95984		No hits
XLOC_002340	-	2.27207	2.08515	0.372915	0.473738	1.67e-08	EOB12991,hypothetical protein NBO_272g0001 [Nosema bombycis CQ1]
XLOC_002341	-	1.11615	0.726848	0.160708	0.11818	5.12e-07	KHN32322,RNA-binding protein 12B, partial [Glycine soja]
XLOC_002344	-	0.950492	1.68516	0.66153	0.80633		No hits
XLOC_002345	-	8.96679	13.2477	16.5559	15.2851	0	XP_012547465,PREDICTED: uncharacterized protein LOC101740083 [Bombyx mori]
XLOC_002346	-	18.8872	20.7241	14.0395	14.0057	0	XP_012547465,PREDICTED: uncharacterized protein LOC101740083 [Bombyx mori]
XLOC_002348	-	0.586599	1.12107	0.124682	0.144077	1.8e-30	AAQ57129,endonuclease and reverse transcriptase-like protein [Bombyx mori]
XLOC_002349	-	0.123425	0.393608	0.721324	1.03446	1.73e-33	XP_011170631,PREDICTED: uncharacterized protein LOC105203526 [Solenopsis invicta]
XLOC_002350	-	3.41632	3.91385	3.41953	2.30783	3.2e-21	BAD86650,reverse transcriptase [Bombyx mori]
XLOC_002351	-	4.08239	4.06282	1.75896	2.14325		No hits
XLOC_002352	-	1.78747	2.46236	0.204601	0.316703		No hits
XLOC_002353	-	3.78937	3.94105	1.56197	1.96921	5.76e-14	AAB47739,transposase [Bombyx mori]
XLOC_002354	-	1.85404	2.46495	0.373888	0.834068	1.42e-108	AAB47739,transposase [Bombyx mori]
XLOC_002355	-	0	0.118649	2.0301	2.89266		No hits
XLOC_002356	-	2.07539	3.17379	0.70138	0.74668	6.73e-161	XP_012546999,PREDICTED: uncharacterized protein LOC105841862 [Bombyx mori]
XLOC_002357	-	8.67106	11.5719	4.42639	4.61823		No hits
XLOC_002359	-	1.09929	2.92014	0.535123	0.920254		No hits
XLOC_002360	-	0.678893	1.2467	0.423271	0.474217	1.94e-104	XP_004933771,PREDICTED: uncharacterized protein LOC101742471 [Bombyx mori]
XLOC_002361	-	7.03265	4.61961	8.55347	3.99351	2.87e-32	BAM73877,cytochrome P450, partial [Bombyx mori]
XLOC_002362	-	6.84191	7.02254	0	0		No hits
XLOC_002363	-	5.08304	5.68726	0.0414669	0.115151	8.74e-09	WP_047149320,hypothetical protein [Escherichia coli]
XLOC_002364	-	0.0725094	0.0772344	2.94247	2.85525		No hits
XLOC_002365	-	0.13211	0.210147	2.03297	3.59788		No hits
XLOC_002366	-	0	0	31.0117	23.2332		No hits
XLOC_002367	-	2.46586	2.29006	0.279399	0.240331		No hits
XLOC_002369	-	16.1507	19.117	14.4383	13.3534		No hits
XLOC_002370	-	0.927167	1.75439	3.05837	2.15176	1.8e-13	BAC01114,reverse transcriptase [Bombyx mori]
XLOC_002371	-	0.877428	1.23081	0.838526	1.16511	3.83e-146	AAC13648,gag protein [Bombyx mori]
XLOC_002372	-	0.721351	0.655356	2.93615	3.3223	2.72e-13	KPI99646,hypothetical protein RR46_02560 [Papilio xuthus]
XLOC_002373	-	1.11528	1.38852	1.35928	1.95095	6.04e-163	BAC01114,reverse transcriptase [Bombyx mori]
XLOC_002374	-	0.581567	1.00842	0.935547	1.29798		No hits
XLOC_002375	-	2.35203	2.22466	4.28024	4.12343		No hits
XLOC_002376	-	0.207549	2.34477	0.21039	39.7374	1.72e-08	AAN87272,ORF1 [Drosophila melanogaster]
XLOC_002377	-	0.246509	0.149688	1.17448	2.24526	2.43e-61	XP_014367029,PREDICTED: uncharacterized protein LOC106717641 [Papilio machaon]
XLOC_002378	-	0.980675	0.986322	5.32979	8.25268	3.31e-56	XP_014367004,PREDICTED: uncharacterized protein LOC106717627 [Papilio machaon]
XLOC_002379	-	0	0	1.95671	2.54489	1.02e-24	XP_013195491,PREDICTED: mucin-2-like [Amyelois transitella]
[truncated: 20,773 more rows]
