# Supplementary material for: Evidence of peripheral olfactory impairment in the domestic silkworms: insight from the comparative transcriptome and population genetics
Source: BMC Genomics. 2018 Nov 1;19:788. doi: 10.1186/s12864-018-5172-1 (PMC6211594; doi:10.1186/s12864-018-5172-1)
Supplement: Supplementary file 8 — Table S7. Differentially expressed genes between any two antennal samples. The P-values were adjusted for multiple testing using the Benjamini-Hochberg method. An adjusted P-value (padj) of 0.05 and fold-change of 3 was set as the threshold for significant differential expression. (XLSX 559 kb) [file 12864_2018_5172_MOESM8_ESM.xlsx]

## Sheet: D_M vs. D_F
Gene name	Accession number	D_M	D_F	log2Fold-Change	pval	padj	BLAST against nr database
							Best hits	E-value
BmCYP9G1	BGIBMGA002171	0.52623	3.87509	2.69025	2.81193e-05	0.018745	XP_004924475.2, PREDICTED: probable cytochrome P450 9f2 [Bombyx mori]	0
BmGSTd4	BGIBMGA006538	2539.77	11.8531	-7.92452	2.31946e-13	7.06837e-10	4E8E_A, Chain A, Structural Characterization Of Bombyx Mori Glutathione Transferase Bmgstd1 &gt;pdb|4E8E|B Chain B, Structural Characterization Of Bombyx Mori Glutathione Transferase Bmgstd1 &gt;pdb|4E8E|C Chain C, Structural Characterization Of Bombyx Mori Glutathione Transferase Bmgstd1 &gt;pdb|4E8E|D Chain D, Structural Characterization Of Bombyx Mori Glutathione Transferase Bmgstd1 &gt;pdb|4E…	4.37e-61
BmOR1	AB059431	330.875	0.0777788	-12.2393	8.87875e-49	1.89401e-44	CAI43910.1, olfactory receptor-1 [Bombyx mori]	0
BmOR19	BK005927	0.0545064	28.6343	8.84178	1.6913e-25	9.01971e-22	DAA05977.1, TPA_exp: odorant receptor 19 [Bombyx mori]	0
BmOR3	AB186505	198.563	0.217168	-10.0347	2.52029e-34	2.68815e-30	NP_001036925.1, olfactory receptor 3 [Bombyx mori] &gt;lcl|BAD89567.1 olfactory receptor-like receptor [Bombyx mori] &gt;lcl|CAI43911.1 olfactory receptor-3 [Bombyx mori]	0
BmOR45	AB472122	9.97561	60.9218	2.41774	2.11515e-06	0.00188002	XP_012545174.1, PREDICTED: olfactory receptor 45 isoform X1 [Bombyx mori] &gt;lcl|BAG12817.1 olfactory receptor-like receptor [Bombyx mori] &gt;lcl|BAH66340.1 olfactory receptor [Bombyx mori]	0
BmOR46	AB472123	0.328771	7.90247	4.3966	1.0807e-09	1.92112e-06	NP_001155299.1, olfactory receptor 46 [Bombyx mori] &gt;lcl|BAH66341.1 olfactory receptor [Bombyx mori]	0
BmOR48	AB472125	1.21283	10.226	2.88447	4.02923e-07	0.000452376	XP_012548049.1, PREDICTED: olfactory receptor-like isoform X1 [Bombyx mori]	0
BmOR6	AB186508	12.5562	0.0121181	-10.2304	6.9993e-18	2.48848e-14	XP_012548542.1, PREDICTED: olfactory receptor 6 isoform X1 [Bombyx mori]	0
BmOR7	AJ874109	4.8565	0.05453	-6.66373	2.09168e-08	2.97465e-05	NP_001106227.1, olfactory receptor 7 [Bombyx mori] &gt;lcl|CAI43913.1 olfactory receptor-5 [Bombyx mori]	0
BmOR78	-	0.0996375	3.67436	5.01746	2.302e-06	0.00196425	XP_012548565, PREDICTED: putative odorant receptor 85d [Bombyx mori]	5.08e-177
BmPBP1	BGIBMGA012615	98407.9	6299.38	-4.15089	1.00604e-07	0.00012624	ACT34881.1, pheromone-binding protein 1 [Bombyx mandarina]	9.14e-117
XLOC_000848	-	6.398	0.0278427	-8.05474	7.83237e-11	1.51891e-07	XP_012548928, PREDICTED: tissue factor pathway inhibitor-like [Bombyx mori]	1.29e-149
XLOC_002019	-	0.0295296	1.05685	4.97219	1.96041e-06	0.00181824	No hits
XLOC_002430	BGIBMGA001965	86.2752	0.241833	-8.67577	2.98167e-33	2.12017e-29	XP_004933504, PREDICTED: aldehyde dehydrogenase family 3 member B1-like [Bombyx mori]	0
XLOC_002630	BGIBMGA002060,BGIBMGA002061	0.720652	3.80507	2.20893	5.82577e-05	0.0335879	XP_012551427.1, PREDICTED: protein DDI1 homolog [Bombyx mori]	2.25e-114
XLOC_002859	BGIBMGA002303	0.780445	90.3266	6.67377	2.37131e-21	1.01169e-17	XP_013171637, PREDICTED: uncharacterized protein LOC106120758 [Papilio xuthus]	8.37e-20
XLOC_003216	BGIBMGA002384	296.124	67.4177	-2.32281	6.1198e-06	0.00466241	NP_001166790, cuticular protein glycine-rich 13 precursor [Bombyx mori] &gt;gi|223671000|tpd|FAA00451.1| TPA: putative cuticle protein [Bombyx mori]	3.8e-91
XLOC_003456	BGIBMGA002567	9056.92	1819.7	-2.50323	8.59777e-07	0.000833671	No hits
XLOC_003457	BGIBMGA002566	1306.62	330.587	-2.16911	3.89925e-05	0.0252057	No hits
XLOC_005723	BGIBMGA004475	4.14555	0	#NAME?	5.78903e-07	0.000617458	XP_012552341, PREDICTED: microvitellogenin-like isoform X1 [Bombyx mori]	4.98e-164
XLOC_005781	BGIBMGA004401	0	2.84405	Inf	2.08413e-05	0.0143415	NP_001266366, low molecular mass 30 kDa lipoprotein 19G1-like precursor [Bombyx mori] &gt;gi|379046482|gb|AFC87802.1| 30K protein 4 [Bombyx mori]	0
XLOC_006572	BGIBMGA005154,BGIBMGA005155	8.56191	45.0198	2.20653	1.75501e-05	0.0124793	XP_004921850, PREDICTED: alcohol dehydrogenase [NADP(+)] [Bombyx mori]	2.21e-116
XLOC_006641	BGIBMGA005045	2.17511	28.4361	3.52834	3.79737e-07	0.000450031	XP_012544455, PREDICTED: homeobox protein vab-15-like [Bombyx mori]	8.42e-109
XLOC_008301	BGIBMGA006492,BGIBMGA006493,BGIBMGA006494	0.862963	4.3393	2.14505	5.16925e-05	0.0306307	KPI99943.1, Sex determination protein fruitless [Papilio xuthus]	0
XLOC_008889	BGIBMGA006874	0.343117	5.73805	3.8819	4.44017e-11	1.05242e-07	XP_013186426, PREDICTED: probable chitinase 3 [Amyelois transitella]	0
XLOC_010358	BGIBMGA008042	3.91758	0.096819	-5.50385	7.07607e-07	0.000718794	XP_013144978, PREDICTED: carbonic anhydrase 2-like [Papilio polytes]	3e-117
XLOC_010829	BGIBMGA008461	1545.39	196.762	-3.16694	4.2816e-05	0.0263071	XP_004928219, PREDICTED: uncharacterized protein LOC101741814 [Bombyx mori]	9.12e-16
XLOC_012832	BGIBMGA009691,BGIBMGA009692	0.100531	1.79565	3.96281	1.63448e-05	0.012023	XP_012551887.1, PREDICTED: histidine decarboxylase isoform X2 [Bombyx mori]	0
XLOC_013663	BGIBMGA010500	35.1804	6.90077	-2.54054	2.64713e-06	0.00217187	NP_001166749, cuticular protein hypothetical 28 precursor [Bombyx mori] &gt;gi|223671088|tpd|FAA00495.1| TPA: putative cuticle protein [Bombyx mori]	0
XLOC_014771	BGIBMGA011141	0.148147	16.1748	6.57782	4.83931e-08	6.45201e-05	XP_004926014, PREDICTED: uncharacterized protein LOC101735378 [Bombyx mori]	0
XLOC_015441	BGIBMGA011759	794.838	101.202	-3.16113	2.44102e-09	4.00553e-06	NP_001166768, cuticular protein hypothetical 9 precursor [Bombyx mori] &gt;gi|223671050|tpd|FAA00476.1| TPA: putative cuticle protein [Bombyx mori]	2.59e-102
XLOC_016312	-	0.527135	4.73481	2.98329	3.08128e-06	0.00243444	No hits
XLOC_016315	-	4.47122	0.884369	-2.52574	4.31628e-05	0.0263071	No hits
XLOC_016426	BGIBMGA012438,BGIBMGA012439,BGIBMGA012440	2.99434	0.386991	-3.12415	8.51385e-05	0.047794	XP_004925623, PREDICTED: neuroendocrine convertase 1 [Bombyx mori]	0
XLOC_017248	BGIBMGA012786	0.830053	13.4159	3.82163	2.06707e-08	2.97465e-05	XP_004928983, PREDICTED: collagenase-like [Bombyx mori]	7.98e-179
XLOC_021779	-	0	6.36924	Inf	1.05308e-12	2.80803e-09	No hits
XLOC_022720	BGIBMGA014617	0.00969014	1.05098	6.57748	6.67806e-11	1.42456e-07	ACE75273, retroelement polyprotein [Glyptapanteles flavicoxis]	0

## Sheet: W_M vs. W_F
Gene name	Accession number	W_M	W_F	log2Fold-Change	pval	padj	BLAST against nr database
							Best hits	E-value
BmAOX1	BGIBMGA008439	133.794	24.6246	-2.59657	2.84535e-07	0.000311367	NP_001103812.1, aldehyde oxidase 1 [Bombyx mori] &gt;lcl|ABW71271.1 aldehyde oxidase 1 [Bombyx mori]	0
BmGSTd4	BGIBMGA006538	3783.4	46.108	-6.53509	1.0657e-10	2.59154e-07	4E8E_A, Chain A, Structural Characterization Of Bombyx Mori Glutathione Transferase Bmgstd1 &gt;pdb|4E8E|B Chain B, Structural Characterization Of Bombyx Mori Glutathione Transferase Bmgstd1 &gt;pdb|4E8E|C Chain C, Structural Characterization Of Bombyx Mori Glutathione Transferase Bmgstd1 &gt;pdb|4E8E|D Chain D, Structural Characterization Of Bombyx Mori Glutathione Transferase Bmgstd1 &gt;pdb|4E…	4.37e-61
BmOR1	AB059431	910.871	0.289497	-11.7907	5.86123e-54	1.28279e-49	CAI43910.1, olfactory receptor-1 [Bombyx mori]	0
BmOR19	BK005927	0.346182	38.3909	6.64603	1.47039e-22	8.04525e-19	DAA05977.1, TPA_exp: odorant receptor 19 [Bombyx mori]	0
BmOR3	AB186505	557.624	0.282389	-11.1204	5.08062e-42	5.55972e-38	NP_001036925.1, olfactory receptor 3 [Bombyx mori] &gt;lcl|BAD89567.1 olfactory receptor-like receptor [Bombyx mori] &gt;lcl|CAI43911.1 olfactory receptor-3 [Bombyx mori]	0
BmOR30	AB472110	0	9.05327	Inf	7.84504e-15	2.86161e-11	DAA05986.1, TPA_exp: odorant receptor 30 [Bombyx mori]	0
BmOR34	AB472113	4.61929	0.0625009	-6.35208	1.06469e-09	2.11835e-06	BAH66329.1, olfactory receptor, partial [Bombyx mori]	0
BmOR4	AB186506	1.84334	0.0248295	-6.35699	1.03869e-11	2.84159e-08	NP_001036926.1, olfactory receptor 4 [Bombyx mori] &gt;lcl|BAD89568.1 olfactory receptor-like receptor [Bombyx mori]	0
BmOR45	AB472122	18.4615	106.365	2.36005	4.28381e-06	0.00390648	XP_012545174.1, PREDICTED: olfactory receptor 45 isoform X1 [Bombyx mori] &gt;lcl|BAG12817.1 olfactory receptor-like receptor [Bombyx mori] &gt;lcl|BAH66340.1 olfactory receptor [Bombyx mori]	0
BmOR46	AB472123	0.945313	9.18354	3.14577	1.08472e-06	0.0010791	NP_001155299.1, olfactory receptor 46 [Bombyx mori] &gt;lcl|BAH66341.1 olfactory receptor [Bombyx mori]	0
BmOR48	AB472125	13.8648	67.1787	2.11302	4.87687e-05	0.0313927	XP_012548049.1, PREDICTED: olfactory receptor-like isoform X1 [Bombyx mori]	0
BmOR57	AB472134	51.5461	248.509	2.10508	2.597e-05	0.0177619	BAH66351.1, olfactory receptor [Bombyx mori]	0
BmOR6	AB186508	14.3898	0.129182	-6.956	1.76123e-15	7.70927e-12	XP_012548542.1, PREDICTED: olfactory receptor 6 isoform X1 [Bombyx mori]	0
BmOR7	AJ874109	7.65078	0.105203	-6.3611	1.30487e-09	2.1968e-06	NP_001106227.1, olfactory receptor 7 [Bombyx mori] &gt;lcl|CAI43913.1 olfactory receptor-5 [Bombyx mori]	0
BmOR78	-	0.0235017	4.15052	7.20384	4.83321e-09	7.55569e-06	XP_012548565, PREDICTED: putative odorant receptor 85d [Bombyx mori]	5.08e-177
BmPBP1	BGIBMGA012615	163542	15718.2	-3.55627	2.71848e-06	0.00258681	ACT34881.1, pheromone-binding protein 1 [Bombyx mandarina]	9.14e-117
XLOC_000789	BGIBMGA000558	5.25537	0.841551	-2.802	4.47897e-06	0.00392107	XP_004929836, PREDICTED: uncharacterized protein LOC101735522 [Bombyx mori]	0
XLOC_000848	-	1.56457	0.0854172	-4.35028	9.57543e-06	0.00722648	XP_012548928, PREDICTED: tissue factor pathway inhibitor-like [Bombyx mori]	1.29e-149
XLOC_001119	BGIBMGA001164	117.515	640.711	2.30938	1.79505e-05	0.0130955	NP_001036987, juvenile hormone binding protein brP-2095 precursor [Bombyx mori] &gt;gi|73992802|dbj|BAE43414.1| hypothetical protein [Bombyx mori] &gt;gi|255977210|dbj|BAH97097.1| juvenile hormone binding protein [Bombyx mori]	4.28e-179
XLOC_002313	-	0.078659	17.0052	7.58971	9.57428e-09	1.39695e-05	EHJ74035, putative pol-like protein [Danaus plexippus]	4.17e-15
XLOC_002430	BGIBMGA001965	145.816	0.509479	-8.29658	5.83141e-35	4.25421e-31	XP_004933504, PREDICTED: aldehyde dehydrogenase family 3 member B1-like [Bombyx mori]	0
XLOC_002859	BGIBMGA002303	2.0105	58.7062	4.67904	1.28382e-14	4.01397e-11	XP_013171637, PREDICTED: uncharacterized protein LOC106120758 [Papilio xuthus]	8.37e-20
XLOC_004560	BGIBMGA003751	28.2474	3.18397	-3.30719	1.18154e-09	2.15493e-06	XP_012549158, PREDICTED: uncharacterized protein LOC101742900 [Bombyx mori]	6.17e-127
XLOC_008889	BGIBMGA006874	0.334916	3.29416	3.14269	1.83196e-08	2.5059e-05	XP_013186426, PREDICTED: probable chitinase 3 [Amyelois transitella]	0
XLOC_011377	BGIBMGA008709	7.22959	53.6151	2.68954	7.10058e-07	0.000740016	XP_012545484, PREDICTED: chitinase isoform X1 [Bombyx mori]	0
XLOC_012457	BGIBMGA009506	0.0717045	2.73359	5.16321	1.99765e-07	0.000230109	EHJ74036, hypothetical protein KGM_18601 [Danaus plexippus]	2.35e-72
XLOC_012502	BGIBMGA009464	18.6801	3.77099	-2.47516	6.55886e-06	0.00552104	XP_012552575, PREDICTED: prothoracicostatic peptide isoform X1 [Bombyx mori] &gt;gi|827538898|ref|XP_012552578.1| PREDICTED: prothoracicostatic peptide isoform X1 [Bombyx mori]	2.87e-172
XLOC_013958	-	0	3.48913	Inf	3.38898e-05	0.0224761	No hits	2.76e-75
XLOC_013960	-	0.0542601	5.02694	6.47819	2.29248e-08	2.95136e-05	XP_014370374, PREDICTED: uncharacterized protein LOC106720295 [Papilio machaon]	2.06e-72
XLOC_016025	-	1.0684	0.0674245	-4.12913	7.24128e-06	0.00566009	No hits
XLOC_016312	-	0.754943	4.94896	2.59749	2.13201e-05	0.015052	No hits
XLOC_019871	-	0.0728923	4.47315	5.77268	5.04366e-05	0.0315387	XP_012544746, PREDICTED: uncharacterized protein LOC105841441 [Bombyx mori]	9.81e-17
XLOC_021779	-	3.02976	23.0456	2.79891	7.01727e-06	0.00566009	No hits
XLOC_021858	-	4.82548	0.0253793	-7.70185	3.93611e-10	8.61458e-07	No hits
XLOC_022128	BGIBMGA014466,BGIBMGA014467	31.859	0.463238	-6.29699	1.76455e-07	0.00021455	NP_001123587.1, CCHamide precursor [Bombyx mori] &gt;lcl|BAG55002.1 CCHamide [Bombyx mori]	7.32e-72

## Sheet: D_M vs. W_M
Gene name	Accession number	D_M	W_M	log2Fold-Change	pval	padj	BLAST against nr database
							Best hits	E-value
BmCSP11	DQ855514	2071.57	56.3539	-5.17896	3.81e-12	1.13e-09	NP_001037067.1, chemosensory protein 8 precursor [Bombyx mori] &gt;lcl|XP_012549288.1 PREDICTED: chemosensory protein 8 isoform X1 [Bombyx mori] &gt;lcl|CAJ01456.1 hypothetical protein [Bombyx mori] &gt;lcl|ABH88201.1 chemosensory protein 8 [Bombyx mori]	3.71e-85
BmCSP12	DQ855513	89.8978	2.82485	-4.99283	1.15e-17	9.7e-15	NP_001037068.1, chemosensory protein 7 precursor [Bombyx mori] &gt;lcl|XP_012549297.1 PREDICTED: chemosensory protein 7 isoform X1 [Bombyx mori] &gt;lcl|CAJ01458.1 hypothetical protein [Bombyx mori] &gt;lcl|ABH88200.1 chemosensory protein 7 [Bombyx mori] &gt;lcl|BAF34359.1 chemosensory protein11 [Bombyx mori] &gt;lcl|AND82449.1 chemosensory protein 7 [Athetis dissimilis]	2.76e-77
BmCSP8	DQ855509	7770.47	1741.25	-2.15198	1.56e-05	0.000800185	NP_001037063.1, chemosensory protein 3 precursor [Bombyx mori] &gt;lcl|CAJ01451.1 hypothetical protein [Bombyx mori] &gt;lcl|ABH88196.1 chemosensory protein 3 [Bombyx mori] &gt;lcl|ABP93832.1 chemosensory protein 3 [Bombyx mori]	2.58e-71
BmCYP301A1	BGIBMGA009522，BGIBMGA009521	1.93157	10.5228	2.47201	4.39e-05	0.00181208	XP_012552686.1, PREDICTED: probable cytochrome P450 301a1, mitochondrial [Bombyx mori]	0
BmCYP341-UN1	BGIBMGA014316	325.73	88.9688	-1.86385	0.000205105	0.0061919	BAM73812.1, cytochrome P450, partial [Bombyx mori]	2.51e-30
BmCYP367B1	-	0.0898822	2.52933	4.81665	4.24e-05	0.00177629	XP_012552193.1, PREDICTED: uncharacterized protein LOC101741325 isoform X1, partial [Bombyx mori]	0
BmCYP49A1	BGIBMGA009523	9.99203	1.90765	-2.35399	0.00120941	0.0233837	NP_001274759.1, probable cytochrome P450 49a1-like [Bombyx mori] &gt;lcl|BAM73903.1 cytochrome P450 [Bombyx mori]	0
BmCYP4C1		0.167731	4.02333	4.60426	4.27e-05	0.00178598	XP_004934361.2, PREDICTED: cytochrome P450 4C1, partial [Bombyx mori]	4e-125
BmCYP6AB8	BGIBMGA012386	0.548008	11.9866	4.42901	0.000554495	0.013232	XP_012545238.1, PREDICTED: LOW QUALITY PROTEIN: cytochrome P450 6B2-like [Bombyx mori]	0
BmCYP6AE3	BGIBMGA013236	18.6475	99.0829	2.42492	4.96e-06	0.000306449	BAM73818.1, cytochrome P450 [Bombyx mori] &gt;lcl|BAM73890.1 cytochrome P450 [Bombyx mori]	0
BmCYP6AE6P	BGIBMGA013240	0.214557	15.7135	6.19219	1.1e-13	5.02e-11	XP_012552394.1, PREDICTED: LOW QUALITY PROTEIN: cytochrome P450 3A19-like [Bombyx mori]	0
BmCYP6AN1	BGIBMGA010854	13.5704	58.881	2.11912	4.36e-05	0.00180571	NP_001266427.1, uncharacterized protein LOC101743305 [Bombyx mori] &gt;lcl|BAM73791.1 cytochrome P450 [Bombyx mori]	0
BmCYP9G3	BGIBMGA003926	1.90379	9.91478	2.38455	1.35e-05	0.000712875	NP_001108456.1, cytochrome P450 9G3 [Bombyx mori] &gt;lcl|ABZ81070.1 CYP9G3 [Bombyx mori] &gt;lcl|BAM73894.1 cytochrome P450 [Bombyx mori] &gt;lcl|BAM73895.1 cytochrome P450 [Bombyx mori]	0
BmGSTe5	EU216542	100.054	309.142	1.64696	0.0011235	0.0222841	NP_001108464.1, glutathione S-transferase epsilon 5 [Bombyx mori] &gt;lcl|ABY66599.1 glutathione S-transferase 11 [Bombyx mori]	1.54e-164
BmIR40a	BGIBMGA010939，BGIBMGA010940	57.275	2.10753	-4.75909	2.37e-17	1.86e-14	XP_004924769.2, PREDICTED: glutamate receptor 2 [Bombyx mori]	0
BmIR75q.2	BGIBMGA007290	3.18361	13.8913	2.12664	3.81e-05	0.00165203	XP_012545575.1, PREDICTED: uncharacterized protein LOC101739820, partial [Bombyx mori]	0
Bmjhe2	BGIBMGA000774	16.7607	2.2085	-2.97286	1.12e-07	1.11e-05	NP_001182392.1, carboxyl/cholinesterase 6 precursor [Bombyx mori] &gt;lcl|BAJ11978.1 carboxyl/cholinesterase 6 [Bombyx mori]	0
Bmjhe4	BGIBMGA000776	10.6521	0.274921	-5.27269	4.86e-14	2.42e-11	XP_004925704.1, PREDICTED: juvenile hormone esterase-like [Bombyx mori]	0
BmOBP10	XM_004928174.2	3.92469	0.112497	-5.077	1.68e-06	0.000121919	XP_004928231.1, PREDICTED: uncharacterized protein LOC101743545 [Bombyx mori]	1.09e-104
BmOBP11	BGIBMGA008354	3028.9	556.626	-2.39553	1.39e-06	0.000103334	XP_012547442.1, PREDICTED: odorant-binding protein 6 isoform X1 [Bombyx mori]	1.57e-98
BmOBP12	NM_001160192.1	3.46663	0.501338	-2.73554	2.55e-06	0.000172105	AFY12622.1, reverse transcriptase, partial [Bombyx mori]	0
BmOBP19	NM_001146716.1	14.328	4.4444	-1.67612	0.000936806	0.0195576	XP_012547441.1, PREDICTED: odorant-binding protein 4 isoform X1 [Bombyx mori]	9.43e-80
BmOBP21	BGIBMGA003463	54.1104	494.86	3.21577	1.12e-09	1.95e-07	KPJ16712.1, Gamma-interferon-inducible lysosomal thiol reductase [Papilio machaon]	1.35e-92
BmOBP28	XM_004933808.2	78.1563	25.5381	-1.64216	0.00116226	0.0227839	XP_004933865.1, PREDICTED: general odorant-binding protein 83a-like [Bombyx mori]	3.4e-70
BmOBP48	BGIBMGA009818	83.2853	21.2584	-1.95587	0.000101318	0.00351842	XP_004927370, PREDICTED: general odorant-binding protein 71 [Bombyx mori]	2.7e-167
BmOR10	BK005920	0.808938	4.69611	2.56204	0.000150874	0.0048207	BAF31197.1, candidate olfactory receptor [Bombyx mori]	0
BmOR12	AB472094	0.0315187	1.90523	5.95184	1.44e-05	0.000753145	BAH66311.1, olfactory receptor [Bombyx mori]	0
BmOR14	AB472096	1.01754	3.43101	1.77971	0.00301421	0.04494	NP_001166602.1, olfactory receptor 14 [Bombyx mori] &gt;lcl|BAH66313.1 olfactory receptor [Bombyx mori]	0
BmOR34	AB472113	0.0436382	4.61929	6.72548	3.21e-09	4.95e-07	BAH66329.1, olfactory receptor, partial [Bombyx mori]	0
BmOR37	AB472116	12.1774	40.3099	1.75962	0.000549138	0.0131355	BAH66334.1, olfactory receptor, partial [Bombyx mori]	0
BmOR39	AB472118	11.8967	0.777517	-3.92606	5.62e-07	4.63e-05	NP_001116807.1, olfactory receptor 39 [Bombyx mori] &gt;lcl|BAG12815.1 olfactory receptor-like receptor [Bombyx mori] &gt;lcl|BAH66336.1 olfactory receptor [Bombyx mori]	0
BmOR4	AB186506	0.31016	1.84334	2.57164	0.000460322	0.0115012	NP_001036926.1, olfactory receptor 4 [Bombyx mori] &gt;lcl|BAD89568.1 olfactory receptor-like receptor [Bombyx mori]	0
BmOR44	AB472121	1.74372	6.373	1.86451	0.00172285	0.0301906	XP_012548737.1, PREDICTED: olfactory receptor 44 isoform X1 [Bombyx mori]	0
BmOR47	AB472124	9.28685	0.348708	-4.83318	4.43e-12	1.29e-09	BAH66342.1, olfactory receptor [Bombyx mori]	0
BmOR48	AB472125	1.21283	13.8648	3.5263	1.91e-09	3.16e-07	XP_012548049.1, PREDICTED: olfactory receptor-like isoform X1 [Bombyx mori]	0
BmOR56	AB472133	0.181576	9.4087	5.70996	2.93e-12	9.03e-10	NP_001166617.1, olfactory receptor 56 [Bombyx mori] &gt;lcl|BAH66350.1 olfactory receptor [Bombyx mori]	0
BmOR57	AB472134	10.6461	51.5461	2.28635	7.46e-06	0.000432173	BAH66351.1, olfactory receptor [Bombyx mori]	0
BmOR71	-	1.05072	0.0190643	-5.67905	0.0029772	0.0446009	XP_011559211.1, PREDICTED: odorant receptor 4-like [Plutella xylostella]	0
BmOR75	-	0.579897	9.29733	3.98576	6.49e-10	1.21e-07	XP_012545317, PREDICTED: odorant receptor 4-like [Bombyx mori]	1.47e-165
BmPBP2	BGIBMGA012616	102.74	641.6	2.6642	3.47e-07	3.05e-05	XP_012545845.1, PREDICTED: pheromone-binding protein [Bombyx mori]	9.38e-109
BmUGT33D2	JQ070230	0	45.2318	Inf	1.5e-05	0.000774299	NP_001243955.1, UDP-glycosyltransferase UGT33D2 precursor [Bombyx mori] &gt;lcl|AEW43146.1 UDP-glycosyltransferase UGT33D2 [Bombyx mori]	0
BmUGT33D6	JQ070234	64.033	1.29462	-5.57836	0.000230426	0.00677868	NP_001243957.1, UDP-glycosyltransferase UGT33D6 [Bombyx mori] &gt;lcl|AEW43150.1 UDP-glycosyltransferase UGT33D6 [Bombyx mori]	0
BmUGT40G2	JQ070253	0.0998075	1.50613	3.90708	0.000263529	0.00757932	AEW43169.1, UDP-glycosyltransferase UGT40G2 [Bombyx mori]	0
BmUGT46C2	JQ070269	1.30704	5.25943	1.98981	0.00329764	0.0478615	XP_012544565.1, PREDICTED: LOW QUALITY PROTEIN: UDP-glucuronosyltransferase 2B7 [Bombyx mori]	0
XLOC_000033	BGIBMGA000059,BGIBMGA000060	1.16467	4.45996	1.92626	0.000394479	0.0102056	XP_012545773.1, PREDICTED: cGMP-specific 3&apos;, 5&apos;-cyclic phosphodiesterase-like [Bombyx mori]	0
XLOC_000040	BGIBMGA000028	0.46404	4.81365	3.37757	1.94e-06	0.000136666	XP_004926099, PREDICTED: uncharacterized protein LOC101738974 [Bombyx mori] &gt;gi|827546778|ref|XP_012545783.1| PREDICTED: uncharacterized protein LOC101738974 [Bombyx mori]	0
XLOC_000051	BGIBMGA000014,BGIBMGA000015	0	4.83825	Inf	1.89e-06	0.000134192	XP_004926110, PREDICTED: uncharacterized protein LOC101740498 isoform X1 [Bombyx mori]	7.94e-143
XLOC_000054	BGIBMGA000011	8.57536	0.387543	-4.48532	6.85e-07	5.53e-05	XP_004926116, PREDICTED: uncharacterized protein LOC101741384 [Bombyx mori]	1.01e-99
XLOC_000118	BGIBMGA000159	0.0289327	1.02035	5.18484	0.00311832	0.0460686	XP_011547902, PREDICTED: uncharacterized protein LOC105380103 [Plutella xylostella]	2.44e-84
XLOC_000155	BGIBMGA000083	1.29389	0.187753	-2.79511	0.00043905	0.0110581	ACY06930, putative cuticle protein CPH35 [Bombyx mori]	0
XLOC_000181	-	5.01	0.113154	-5.56749	0.00072995	0.0163719	No hits
XLOC_000186	-	2.06111	0	#NAME?	0.000205735	0.00620236	No hits
XLOC_000196	-	1.62154	0.0622736	-4.59694	3.26e-05	0.00147916	XP_012549926, PREDICTED: THAP domain-containing protein 2-like [Bombyx mori]	1.74e-15
XLOC_000214	-	0	1.66992	Inf	0.000522716	0.012586	XP_011557050, PREDICTED: uncharacterized protein LOC105387936 [Plutella xylostella]	1.52e-38
XLOC_000216	-	3.37891	0.0905381	-5.10933	0.000714012	0.016127	No hits
XLOC_000222	BGIBMGA000177	8.40148	1.81633	-2.21273	1.97e-05	0.000974482	XP_004934148, PREDICTED: transmembrane protein 70 homolog, mitochondrial-like, partial [Bombyx mori]	4.78e-88
XLOC_000231	BGIBMGA000184	1.84127	0.0279127	-6.03495	4.84e-07	4.09e-05	XP_012547004, PREDICTED: cysteine dioxygenase type 1 [Bombyx mori]	2.99e-15
XLOC_000238	BGIBMGA000199,BGIBMGA000200	25.2634	77.4094	1.63797	0.000872673	0.0185981	XP_004927390, PREDICTED: E3 ubiquitin-protein ligase AMFR-like [Bombyx mori]	0
XLOC_000243	BGIBMGA000193	0.973403	5.07408	2.37671	0.00246148	0.0391814	XP_012546860, PREDICTED: uncharacterized protein LOC101737585 [Bombyx mori]	8.96e-83
XLOC_000286	-	3.21913	0.0598435	-5.63972	0.000407342	0.010458	No hits
XLOC_000312	BGIBMGA000361	26.6306	102.529	1.93394	6.19e-05	0.00237639	KPJ05672, hypothetical protein RR46_00646 [Papilio xuthus]	1.41e-51
XLOC_000336	BGIBMGA000388	2.77535	8.86797	1.66941	0.00139019	0.0257255	XP_012550714, PREDICTED: collagen isoform X1 [Bombyx mori]	1.12e-101
XLOC_000367	BGIBMGA000421	1.37369	12.2015	3.13134	5.37e-08	5.85e-06	XP_012550840, PREDICTED: probable serine/threonine-protein kinase tsuA isoform X1 [Bombyx mori]	0
XLOC_000374	BGIBMGA000426	2.54805	0.247751	-3.39215	0.000265301	0.00759038	FAA00583, TPA: putative cuticle protein [Bombyx mori]	8.88e-70
XLOC_000394	BGIBMGA000447	6.09975	19.249	1.66332	0.00110905	0.0220671	XP_012550741, PREDICTED: vesicle-fusing ATPase 1 [Bombyx mori]	0
XLOC_000452	BGIBMGA000338	337.261	29.7814	-3.5532	1.5e-07	1.47e-05	NP_001166719, cuticular protein RR-1 motif 32 precursor [Bombyx mori] &gt;gi|223671166|tpd|FAA00535.1| TPA: putative cuticle protein [Bombyx mori]	1.98e-77
XLOC_000453	BGIBMGA000337	21.3599	3.23784	-2.75759	1.65e-05	0.000840917	NP_001166718, cuticular protein RR-1 motif 33 precursor [Bombyx mori] &gt;gi|223671168|tpd|FAA00536.1| TPA: putative cuticle protein [Bombyx mori]	1.59e-101
XLOC_000463	BGIBMGA000327	60.8549	6.14806	-3.29118	3.21e-08	3.86e-06	NP_001166711, cuticular protein RR-1 motif 43 precursor [Bombyx mori] &gt;gi|223671188|tpd|FAA00546.1| TPA: putative cuticle protein [Bombyx mori]	3.66e-86
XLOC_000476	BGIBMGA000313	2.31537	0.232306	-3.34897	0.000190583	0.00583396	NP_001127721, neuropeptide receptor A23 [Bombyx mori] &gt;gi|195947016|dbj|BAG68422.1| neuropeptide receptor A23 [Bombyx mori]	0
XLOC_000478	BGIBMGA000311	29.2883	7.41248	-1.98071	0.000114087	0.00387136	NP_001189465, fadd [Bombyx mori] &gt;gi|304421438|gb|ADM32518.1| fadd [Bombyx mori]	1.32e-146
XLOC_000480	BGIBMGA000308,BGIBMGA000309	0.776665	3.46442	2.13941	0.00012524	0.00415953	XP_012550733.1, PREDICTED: synapsin [Bombyx mori]	1.9e-142
XLOC_000572	-	723.045	206.781	-1.81321	0.00057901	0.0136855	No hits
XLOC_000587	-	0.11054	1.66854	3.91601	0.00171326	0.0300706	XP_004932858, PREDICTED: serine/arginine repetitive matrix protein 1-like [Bombyx mori]	3.02e-147
XLOC_000592	-	0	4.47168	Inf	0.00237682	0.0381949	No hits
XLOC_000757	BGIBMGA000590	8.96616	28.0974	1.65134	0.00098329	0.0201888	NP_001108476, pleiotrophin-like protein precursor [Bombyx mori]	3.04e-88
XLOC_000871	-	6.85308	1.25949	-2.44582	7.4e-06	0.000431172	XP_008483908, PREDICTED: uncharacterized protein LOC103520587 [Diaphorina citri]	5.6e-28
XLOC_000874	-	6.99219	1.9406	-1.81286	0.00227285	0.0369858	No hits
XLOC_000881	-	0.0550584	9.20862	7.4232	1.07e-09	1.88e-07	No hits
XLOC_000904	-	0.363934	4.93871	3.80756	0.000329545	0.00890464	BAB21761, polyprotein [Bombyx mori]	4.38e-129
XLOC_000938	-	0	24.493	Inf	0.000490316	0.0120174	No hits
XLOC_001007	-	0.31986	9.69048	4.90986	4.03e-05	0.00171612	No hits
XLOC_001012	-	3.50832	0.20002	-4.02438	8.01e-05	0.00292353	XP_012545436, PREDICTED: uncharacterized protein K02A2.6-like [Bombyx mori]	2.23e-59
XLOC_001014	-	27.3225	1.02386	-4.79156	4.11e-05	0.00174122	XP_012545434, PREDICTED: homeobox protein homothorax [Bombyx mori]	4.19e-99
XLOC_001037	BGIBMGA000831	7.82224	1.41318	-2.47667	2.53e-05	0.00119757	No hits
XLOC_001076	BGIBMGA001121	1.8539	7.9517	2.1223	0.000128384	0.00423062	XP_012547141, PREDICTED: protein kinase C-binding protein NELL1-like [Bombyx mori]	0
XLOC_001097	BGIBMGA001143	0.0373372	5.85504	7.31134	1.08e-17	9.43e-15	XP_004927799, PREDICTED: uncharacterized protein LOC101743981 [Bombyx mori] &gt;gi|827550805|ref|XP_012547338.1| PREDICTED: uncharacterized protein LOC101743981 [Bombyx mori]	0
XLOC_001214	BGIBMGA001264	12.4126	4.09722	-1.5998	0.00161949	0.0288411	XP_004927947, PREDICTED: transcriptional adapter 1-like [Bombyx mori]	2.88e-144
XLOC_001223	BGIBMGA001273	1.76309	0.0155882	-6.70776	1.17e-07	1.16e-05	XP_004927964, PREDICTED: trimethyllysine dioxygenase, mitochondrial [Bombyx mori]	0
XLOC_001225	-	1.62135	0.158148	-3.32857	0.000512171	0.0123853	No hits
XLOC_001231	BGIBMGA001278	25.9758	8.00785	-1.68766	0.00137561	0.0255585	XP_004927971, PREDICTED: adenosine deaminase-like protein [Bombyx mori]	3.19e-124
XLOC_001232	-	11.5748	3.11619	-1.88902	0.000555592	0.013232	No hits
XLOC_001283	BGIBMGA001062	26.4296	8.63607	-1.6002	0.00206686	0.0346913	NP_001037086, hemolin-interacting protein [Bombyx mori] &gt;gi|40949817|gb|AAR97570.1| hemolin-interacting protein [Bombyx mori]	3.27e-76
XLOC_001300	BGIBMGA001113	2.08168	9.09023	2.13236	0.000926203	0.0194549	XP_013194819, PREDICTED: nephrin-like [Amyelois transitella]	1.38e-16
XLOC_001311	BGIBMGA001034	296.704	89.4193	-1.7223	0.00344484	0.0494408	XP_004927773, PREDICTED: GATA zinc finger domain-containing protein 14-like [Bombyx mori]	3.31e-151
XLOC_001355	-	2.68704	0.015305	-7.55417	0.000342118	0.00919893	No hits
XLOC_001422	BGIBMGA000915	13.1667	1.96826	-2.73649	1.97e-06	0.000138541	AJO16035, laminin beta-wing chain [Bombyx mori] &gt;gi|757399502|gb|AJO16036.1| laminin beta-wing chain [Bombyx mori]	0
XLOC_001430	BGIBMGA000900,BGIBMGA000901,BGIBMGA000902	10.117	48.221	2.28092	4.7e-05	0.00191615	XP_004927919, PREDICTED: neurogenic protein mastermind-like [Bombyx mori]	0
XLOC_001450	-	2.03684	0.266159	-2.92499	0.000384985	0.0100431	XP_004928092, PREDICTED: lipopolysaccharide-induced tumor necrosis factor-alpha factor homolog [Bombyx mori]	1.38e-53
XLOC_001483	-	2.06609	0.0546631	-5.17199	4.03e-08	4.67e-06	No hits
XLOC_001498	-	0.279655	1.23746	2.14004	0.00268487	0.0412957	XP_004927988, PREDICTED: uncharacterized protein LOC101735795 [Bombyx mori]	5.33e-45
XLOC_001518	-	0	5.24172	Inf	0.00301802	0.0449663	XP_013197956, PREDICTED: craniofacial development protein 2-like [Amyelois transitella]	5.68e-32
XLOC_001520	-	0.0692754	2.5052	5.20875	0.00324626	0.0473357	No hits	8.23e-18
XLOC_001533	-	7.67158	1.75726	-2.11473	0.000648436	0.0150025	XP_012545663, PREDICTED: uncharacterized protein LOC101747033 [Bombyx mori]	2.64e-08
XLOC_001541	-	1.36622	0.0737154	-4.18815	5.39e-05	0.00213817	XP_012550452, PREDICTED: histone-lysine N-methyltransferase SETMAR-like isoform X2 [Bombyx mori]	1.13e-11
XLOC_001557	-	0	10.714	Inf	6.33e-07	5.15e-05	XP_009027589, hypothetical protein HELRODRAFT_153349, partial [Helobdella robusta] &gt;gi|555691304|gb|ESN94536.1| hypothetical protein HELRODRAFT_153349, partial [Helobdella robusta]	4.47e-11
XLOC_001569	-	5.45168	0.996204	-2.42336	4.88e-05	0.00196674	ADI61830, endonuclease-reverse transcriptase [Bombyx mori]	8.5e-92
XLOC_001580	-	3.70509	0.05706	-5.90994	9.85e-05	0.00345898	KOB74806, Transposable element Tc3 transposase [Operophtera brumata]	1.04e-08
XLOC_001582	-	0	24.6593	Inf	2.53e-10	5.18e-08	No hits
XLOC_001583	-	2.77584	0.102722	-4.64628	1.84e-07	1.76e-05	BAD86652, reverse transcriptase [Bombyx mori]	1.33e-27
XLOC_001590	-	5.26495	0.649246	-2.99449	0.00101748	0.0207544	XP_012552567, PREDICTED: skin secretory protein xP2-like, partial [Bombyx mori]	4.98e-79
XLOC_001605	-	0	15.4373	Inf	2.3e-08	2.88e-06	No hits
XLOC_001610	-	2.29155	0.0497072	-5.62151	7.87e-06	0.000453428	No hits
XLOC_001617	-	3.46865	0.496622	-2.80496	0.00132743	0.0249573	XP_013178986, PREDICTED: uncharacterized protein LOC106126064 [Papilio xuthus]	3.35e-46
XLOC_001618	-	0	5.90172	Inf	0.00258135	0.0401835	AAO33922, unknown [Bombyx mori]	3.23e-19
XLOC_001623	-	6.63989	1.18166	-2.51531	0.000937355	0.0195576	No hits
XLOC_001635	-	2.16554	0.216383	-3.24241	1.27e-05	0.000685834	AAA17752, reverse transcriptase [Bombyx mori]	9.11e-96
XLOC_001641	-	0	1.01987	Inf	0.000770113	0.0169984	XP_012551442, PREDICTED: uncharacterized protein LOC101745010 [Bombyx mori]	1.02e-83
XLOC_001646	-	53.8709	1.40324	-5.31177	4.84e-11	1.16e-08	XP_012547163, PREDICTED: LOW QUALITY PROTEIN: uncharacterized protein LOC105841908 [Bombyx mori]	7.72e-55
XLOC_001647	-	42.0344	1.10194	-5.21303	2.44e-08	3e-06	XP_004921918, PREDICTED: uncharacterized protein LOC101744631 [Bombyx mori]	7.91e-62
XLOC_001650	-	2.15103	0.176534	-3.58682	3.01e-05	0.00139143	No hits
XLOC_001660	-	10.6577	0.120463	-6.56086	2e-14	1.13e-11	KPJ17097, hypothetical protein RR48_13953 [Papilio machaon]	2.97e-13
XLOC_001695	-	0	1.34249	Inf	0.00259726	0.0402878	XP_012546650, PREDICTED: LOW QUALITY PROTEIN: organic cation transporter protein-like [Bombyx mori]	1.66e-148
XLOC_001707	BGIBMGA001331	7.86706	39.385	2.33214	1.05e-05	0.000584099	XP_013200631, PREDICTED: ATP-dependent RNA helicase dbp2-like [Amyelois transitella]	3.29e-32
XLOC_001722	-	2.35049	0.220746	-3.31772	9.7e-05	0.00342357	XP_011555765, PREDICTED: ribonuclease H1-like [Plutella xylostella]	1.38e-32
XLOC_001733	-	0.285691	85.2641	8.28741	0.00202642	0.0342223	No hits
XLOC_001734	-	0.145022	1.61834	3.48618	6.69e-06	0.000397493	XP_012551942, PREDICTED: uncharacterized protein LOC105842588 [Bombyx mori]	2.58e-118
XLOC_001755	BGIBMGA001357	0.472413	39.1599	6.42741	0.000175275	0.00544147	XP_004926785, PREDICTED: uncharacterized protein LOC101736617 [Bombyx mori]	6.42e-146
XLOC_001759	BGIBMGA001351	88.0274	18.3308	-2.25422	8.13e-06	0.000465544	XP_004926771, PREDICTED: aldo-keto reductase AKR2E4-like [Bombyx mori]	0
XLOC_001769	-	0.106738	2.43896	4.52598	8e-07	6.35e-05	AAB47739, transposase [Bombyx mori]	1.01e-178
XLOC_001779	-	1.28637	0.12391	-3.35876	0.000816205	0.0177754	XP_011568959, PREDICTED: RNA-directed DNA polymerase from mobile element jockey-like [Plutella xylostella]	0
XLOC_001788	-	4.78831	0.696657	-2.73814	0.000614277	0.0144256	No hits	1.07e-08
XLOC_001802	BGIBMGA001474	2.09223	0.417702	-2.31537	0.00223133	0.0364728	XP_012548788, PREDICTED: uncharacterized protein CG13380 [Bombyx mori]	4.83e-57
XLOC_001803	-	9.07141	27.4412	1.62167	0.00155419	0.0279742	XP_004929622, PREDICTED: tyrosine-protein phosphatase non-receptor type 9 isoform X2 [Bombyx mori]	0
XLOC_001820	BGIBMGA001513	5.1778	16.4634	1.68366	0.00130809	0.0247238	XP_012548755, PREDICTED: furin-like convetase isoform X2 [Bombyx mori]	0
XLOC_001863	BGIBMGA001557	9.59628	29.4361	1.60171	0.000876546	0.0186443	NP_001136084, voltage-gated sodium channel alpha subunit [Bombyx mori] &gt;gi|210148108|gb|ACJ09096.1| voltage-gated sodium channel alpha subunit [Bombyx mori]	0
XLOC_001886	BGIBMGA001588,BGIBMGA001589	1.77491	12.8941	2.84708	7.67e-05	0.00284417	XP_004929789.1, PREDICTED: synaptotagmin-4 [Bombyx mori]	0
XLOC_001893	BGIBMGA001595	1865.01	552.661	-1.74352	0.000319483	0.00872622	NP_001165388, aliphatic nitrilase [Bombyx mori] &gt;gi|283558277|gb|ADB27116.1| aliphatic nitrilase [Bombyx mori]	0
XLOC_001907	BGIBMGA001482	2.13015	0.617867	-1.81723	0.00213039	0.0352441	XP_004929607, PREDICTED: UPF0729 protein AAEL015238 [Bombyx mori]	5.47e-44
XLOC_001914	BGIBMGA001475	29.2992	6.22779	-2.21363	1.04e-05	0.000580614	XP_012548844, PREDICTED: uncharacterized protein LOC101744275 isoform X1 [Bombyx mori] &gt;gi|827554592|ref|XP_012548845.1| PREDICTED: uncharacterized protein LOC101744275 isoform X1 [Bombyx mori] &gt;gi|827554594|ref|XP_012548846.1| PREDICTED: uncharacterized protein LOC101744275 isoform X1 [Bombyx mori]	0
XLOC_001950	BGIBMGA001441	0.661372	4.40295	2.72901	0.0034121	0.0490996	KPI93296, hypothetical protein RR46_10556 [Papilio xuthus]	8.77e-36
XLOC_002012	-	1.87349	0.2425	-2.93826	0.00120088	0.0232599	No hits
XLOC_002015	-	0.149236	2.73185	4.22055	0.000829034	0.0179654	XP_011697315, PREDICTED: uncharacterized protein LOC105455584 [Wasmannia auropunctata]	1.73e-78
XLOC_002018	-	1.6943	0.0475942	-5.16856	7.79e-05	0.00285934	AAO33922, unknown [Bombyx mori]	5.97e-22
XLOC_002019	-	0.0295296	2.39451	6.32055	4.87e-10	9.32e-08	No hits
XLOC_002028	-	5.4461	0.582797	-3.16377	0.00174379	0.0304844	BAA76304, endonuclease and reverse transcriptase-like protein [Bombyx mori]	4.27e-30
XLOC_002051	-	2.42655	0.161121	-3.86773	1.62e-09	2.72e-07	AFY12622, reverse transcriptase, partial [Bombyx mori]	6.21e-86
XLOC_002061	-	5.90968	0.08374	-6.02711	0.000383959	0.0100316	No hits
XLOC_002074	-	5.62374	0.482029	-3.49446	0.000174043	0.0054109	ADI61831, endonuclease-reverse transcriptase [Bombyx mori]	1.42e-79
XLOC_002077	-	0	2.1105	Inf	0.000320151	0.00872622	KOB70672, putative dde superfamily endonuclease [Operophtera brumata]	2.93e-13
XLOC_002099	BGIBMGA001737	11.9813	3.70571	-1.67232	0.00143609	0.0263815	XP_004922178, PREDICTED: E3 ubiquitin-protein ligase Rnf220 isoform X2 [Bombyx mori]	0
XLOC_002104	BGIBMGA001742	2.9518	0.530592	-2.49657	0.000157916	0.00498746	XP_011566334, PREDICTED: uncharacterized protein LOC105396011 [Plutella xylostella]	7.93e-172
XLOC_002114	-	1.57044	0.418649	-1.87713	0.00132045	0.0248885	XP_011551371, PREDICTED: uncharacterized protein LOC105383056 [Plutella xylostella]	1.01e-77
XLOC_002133	BGIBMGA001762	2.11651	0.131724	-3.92462	0.000823818	0.0178878	XP_012548877, PREDICTED: uncharacterized protein LOC101740352 [Bombyx mori]	6.55e-160
XLOC_002183	BGIBMGA001820	1.04617	0.0394929	-4.82045	0.000943238	0.0196055	XP_004922357, PREDICTED: balbiani ring protein 6-like [Bombyx mori]	0
XLOC_002193	BGIBMGA001830	23.0678	3.12466	-2.85655	4.75e-08	5.3e-06	XP_004922283, PREDICTED: RNA exonuclease 4-like [Bombyx mori] &gt;gi|827537873|ref|XP_012548681.1| PREDICTED: RNA exonuclease 4-like [Bombyx mori]	2.99e-118
XLOC_002212	BGIBMGA001700	20.4448	2.7715	-2.83645	6.1e-06	0.000364819	NP_001040521, ubiquitin-related modifier 1 homolog [Bombyx mori] &gt;gi|122096242|sp|Q1HQ10.1|URM1_BOMMO RecName: Full=Ubiquitin-related modifier 1 homolog &gt;gi|95102780|gb|ABF51331.1| ubiquitin related modifier [Bombyx mori]	5.65e-69
XLOC_002228	BGIBMGA001684	4.48184	0.175134	-4.62504	5.55e-13	1.96e-10	XP_004922185, PREDICTED: zinc finger protein 28-like [Bombyx mori]	0
XLOC_002230	BGIBMGA001745	5.82408	1.81559	-1.67351	0.00171579	0.0300909	XP_004922189, PREDICTED: transmembrane protein C5orf28 homolog [Bombyx mori]	4.81e-118
XLOC_002258	BGIBMGA001656	52.0814	16.2252	-1.66858	0.000849516	0.0183005	XP_012547494, PREDICTED: zinc finger and BTB domain-containing protein 41-like [Bombyx mori]	0
XLOC_002276	BGIBMGA001636	1.86215	0.158819	-3.50315	1.18e-07	1.16e-05	XP_012547513, PREDICTED: uncharacterized protein LOC105841957 [Bombyx mori]	0
XLOC_002325	-	61.9099	12.8321	-2.27597	1.2e-05	0.000648423	XP_012553287, PREDICTED: uncharacterized protein LOC101736261 [Bombyx mori]	2.15e-13
XLOC_002338	-	0	3.56469	Inf	0.00144623	0.0264663	No hits
XLOC_002362	-	6.84191	0	#NAME?	5.5e-05	0.0021693	No hits
XLOC_002363	-	5.08304	0.0414669	-6.96451	3.77e-09	5.77e-07	WP_047149320, hypothetical protein [Escherichia coli]	8.74e-09
XLOC_002419	BGIBMGA001953,BGIBMGA001954	33.9833	126.156	1.91847	0.000109877	0.0037635	XP_004933438.1, PREDICTED: heterogeneous nuclear ribonucleoprotein K [Bombyx mori] &gt;lcl|XP_004933439.1 PREDICTED: heterogeneous nuclear ribonucleoprotein K [Bombyx mori]	1.55e-45
XLOC_002447	BGIBMGA001983	126.036	30.0441	-2.05786	5.93e-05	0.00230642	AAK52495, chymotrypsin inhibitor CI-8A [Bombyx mori]	0
XLOC_002470	BGIBMGA001891	50.7305	14.8402	-1.71998	0.000485107	0.0119184	NP_001153673, carboxypeptidase B-like precursor [Bombyx mori] &gt;gi|224176023|dbj|BAH23565.1| similar to carboxypeptidase B [Bombyx mori]	0
XLOC_002472	BGIBMGA001889	0	8.8992	Inf	5.03e-12	1.45e-09	XP_013183179, PREDICTED: piggyBac transposable element-derived protein 3-like [Amyelois transitella]	1.97e-24
XLOC_002474	BGIBMGA001887	5.3093	21.0548	2.00441	9.96e-05	0.00348694	XP_004933417, PREDICTED: mitotic spindle assembly checkpoint protein MAD1 [Bombyx mori]	0
XLOC_002481	BGIBMGA001878	1.40704	7.64996	2.43031	1.06e-05	0.000585852	XP_004933423, PREDICTED: fukutin-related protein [Bombyx mori]	0
XLOC_002491	-	0.301108	1.40304	2.24589	0.00153879	0.0277884	XP_012550147, PREDICTED: uncharacterized protein LOC105842335 [Bombyx mori]	6.14e-19
XLOC_002531	-	1.903	0.0385368	-5.61645	1.28e-05	0.000686758	No hits
XLOC_002532	-	16.8719	4.97546	-1.74857	0.00082012	0.0178429	XP_015110820, PREDICTED: uncharacterized protein LOC107037018 [Diachasma alloeum]	9.01e-10
XLOC_002535	-	0.633528	9.39164	3.86958	0.000752529	0.0167045	ADI61823, endonuclease-reverse transcriptase [Bombyx mori]	2.7e-40
XLOC_002537	-	2.24445	0.0434831	-5.78723	0.000973951	0.0200535	XP_014371805, PREDICTED: uncharacterized protein LOC106721395 [Papilio machaon]	7.72e-30
XLOC_002560	BGIBMGA002077	47.2596	203.084	2.12399	0.00312971	0.0461901	NP_001170882, tan protein [Bombyx mori] &gt;gi|291486763|dbj|BAI87831.1| Tan [Bombyx mori]	0
XLOC_002575	BGIBMGA002091	17.2215	5.74951	-1.59746	0.00306575	0.0455844	XP_004932797, PREDICTED: transcriptional repressor CTCF [Bombyx mori] &gt;gi|827561405|ref|XP_012551504.1| PREDICTED: transcriptional repressor CTCF [Bombyx mori] &gt;gi|827561408|ref|XP_012551505.1| PREDICTED: transcriptional repressor CTCF [Bombyx mori]	0
XLOC_002593	BGIBMGA002018	0.488159	2.46487	2.33037	0.0001283	0.00423062	EHJ74029, putative laminin A chain [Danaus plexippus]	1.01e-69
XLOC_002611	BGIBMGA002134	26.3241	80.1281	1.61275	0.00100954	0.0206117	XP_013147935, PREDICTED: stomatin-2-like [Papilio polytes]	2.75e-170
XLOC_002630	BGIBMGA002060,BGIBMGA002061	0.720652	4.70779	2.70512	2.41e-06	0.00016539	XP_012551427.1, PREDICTED: protein DDI1 homolog [Bombyx mori]	2.25e-114
XLOC_002664	BGIBMGA002017	1.21305	5.67786	2.21977	8.43e-05	0.00304945	XP_004932816, PREDICTED: inhibitory POU protein isoform X2 [Bombyx mori]	0
XLOC_002687	-	0	5.75756	Inf	2.56e-07	2.33e-05	No hits
XLOC_002691	-	0.173636	2.21606	3.71137	0.00113212	0.0224039	XP_013141214, PREDICTED: uncharacterized protein LOC106105456 [Papilio polytes]	3.23e-08
XLOC_002696	-	0.0200213	1.28203	6.01856	8.05e-07	6.36e-05	No hits
XLOC_002711	-	11.039	3.35721	-1.70554	0.00105276	0.0213745	No hits	5.47e-08
XLOC_002720	-	7.09503	0.261753	-4.73901	0.000399314	0.0102942	BAA33570, pol polyprotein [Bombyx mori]	1.16e-19
XLOC_002721	-	1.71786	0.213059	-2.93535	0.00322083	0.0470589	BAA33570, pol polyprotein [Bombyx mori]	1.1e-14
XLOC_002742	BGIBMGA002183	3.76593	20.1555	2.3821	0.00274763	0.0420835	XP_012553439, PREDICTED: uncharacterized protein LOC101744165 [Bombyx mori]	5.1e-19
XLOC_002768	BGIBMGA002162	0.791965	4.13726	2.40958	4.94e-05	0.00198024	XP_012544357, PREDICTED: protocadherin-16 [Bombyx mori]	0
XLOC_002785	-	0	4.39494	Inf	4.02e-05	0.00171589	No hits
XLOC_002793	-	40.812	2.61047	-3.93195	1.49e-11	4.08e-09	XP_014366484, PREDICTED: RNA-directed DNA polymerase from mobile element jockey-like isoform X5 [Papilio machaon]	1.41e-76
XLOC_002795	BGIBMGA002199	8.23383	1.40932	-2.56117	6.34e-05	0.00242192	XP_004934365, PREDICTED: 4-coumarate--CoA ligase 1-like [Bombyx mori]	1.62e-100
XLOC_002834	-	0.0991777	2.02722	4.3759	6.41e-08	6.75e-06	XP_011555786, PREDICTED: uncharacterized protein LOC105386838 [Plutella xylostella]	0
XLOC_002862	BGIBMGA002306	20.6639	3.5059	-2.46906	7.69e-05	0.00284573	WP_047149320, hypothetical protein [Escherichia coli]	1.52e-45
XLOC_002891	BGIBMGA002338	2.13562	9.00895	2.08571	0.00111508	0.0221582	XP_012546815, PREDICTED: protein Fer3 [Bombyx mori]	3.78e-101
XLOC_002958	-	13.8238	0.495715	-4.81271	0.000728668	0.0163719	XP_012547163, PREDICTED: LOW QUALITY PROTEIN: uncharacterized protein LOC105841908 [Bombyx mori]	8.79e-62
XLOC_002988	-	1.52831	0.124452	-3.67204	6.04e-06	0.000362216	No hits
XLOC_002989	-	1.84673	0.211543	-3.11706	0.000729372	0.0163719	AFY12622, reverse transcriptase, partial [Bombyx mori]	2.86e-20
XLOC_002990	-	1.62187	0.0573678	-4.85536	3.24e-08	3.87e-06	XP_012553043, PREDICTED: uncharacterized protein LOC101746233 [Bombyx mori]	7.93e-11
XLOC_002991	-	1.05486	0.0802051	-3.69546	0.000102861	0.0035566	No hits	5.45e-10
XLOC_002992	-	1.0511	0.0564996	-4.25039	0.00170335	0.030017	ADF18553, endonuclease-reverse transcriptase [Bombyx mori]	5.56e-26
XLOC_003064	BGIBMGA002462	30.0774	9.55346	-1.62978	0.000932386	0.0195097	XP_004931117, PREDICTED: bifunctional purine biosynthesis protein PURH [Bombyx mori]	0
XLOC_003070	BGIBMGA002467	3.78029	14.3319	1.92204	0.000860723	0.0184513	XP_012550120, PREDICTED: tetratricopeptide repeat protein 21B-like [Bombyx mori]	1.47e-169
XLOC_003077	BGIBMGA002476	0.80821	5.17175	2.69114	2.33e-05	0.00113128	XP_004931237, PREDICTED: uncharacterized protein LOC101745836 [Bombyx mori] &gt;gi|827558119|ref|XP_012550227.1| PREDICTED: uncharacterized protein LOC101745836 [Bombyx mori]	0
XLOC_003087	BGIBMGA002488	0.428084	1.7908	2.08345	0.00185217	0.0318001	XP_012550114, PREDICTED: xaa-Pro aminopeptidase 1 [Bombyx mori]	0
XLOC_003123	BGIBMGA002524	7.34901	2.26579	-1.725	0.00227029	0.0369716	XP_004931255, PREDICTED: alkylglycerol monooxygenase-like [Bombyx mori]	0
XLOC_003152	BGIBMGA002449	0.838018	4.99185	2.55631	0.000392888	0.0101886	XP_004931226, PREDICTED: ras-related protein Rab-8A [Bombyx mori]	3.45e-69
XLOC_003154	BGIBMGA002447	7.6639	0.123663	-5.94116	2.43e-06	0.000166364	XP_012550112, PREDICTED: uncharacterized protein LOC105842324 [Bombyx mori]	3.15e-92
XLOC_003166	BGIBMGA002436	8.26306	0.766447	-3.38017	7.65e-07	6.13e-05	XP_012550119, PREDICTED: uncharacterized protein LOC101744812 [Bombyx mori]	3.16e-173
XLOC_003178	-	7.29446	0.0170132	-8.73449	8.41e-23	3.07e-19	XP_012550110, PREDICTED: uncharacterized protein LOC105842323 [Bombyx mori]	0
XLOC_003200	-	1.28404	0.0727443	-4.12691	1.63e-07	1.58e-05	No hits
XLOC_003216	BGIBMGA002384	296.124	63.9772	-2.1807	1.79e-05	0.000896784	NP_001166790, cuticular protein glycine-rich 13 precursor [Bombyx mori] &gt;gi|223671000|tpd|FAA00451.1| TPA: putative cuticle protein [Bombyx mori]	3.8e-91
XLOC_003232	-	1.12414	0	#NAME?	0.00086413	0.018488	No hits
XLOC_003236	-	2.12402	0.113068	-4.12171	2.35e-05	0.00113744	XP_012253519, PREDICTED: uncharacterized protein LOC105684616 isoform X2 [Athalia rosae] &gt;gi|817075032|ref|XP_012259731.1| PREDICTED: uncharacterized protein LOC105688193 isoform X2 [Athalia rosae] &gt;gi|817079011|ref|XP_012261899.1| PREDICTED: uncharacterized protein LOC105689454 isoform X2 [Athalia rosae]	4.13e-87
XLOC_003237	-	5.25982	0.160362	-5.06162	0.000137677	0.00446419	AAA92147, reverse transcriptase [Bombyx mori]	3.14e-98
XLOC_003239	-	0.275862	2.4381	3.14335	0.000891482	0.0188886	AAB47739, transposase [Bombyx mori]	2.17e-41
XLOC_003248	-	4.17063	0.0281374	-7.09976	2.08e-09	3.35e-07	ABS71025, putative DNA-mediated transposase [Helicoverpa zea]	8.45e-30
XLOC_003257	-	4.82566	1.33165	-1.84768	0.000563099	0.0133931	XP_013184937, PREDICTED: uncharacterized protein LOC106130593 [Amyelois transitella]	7.36e-37
XLOC_003258	-	11.5498	1.63416	-2.78287	0.000118354	0.00397914	XP_012550888, PREDICTED: uncharacterized protein LOC105842437 [Bombyx mori]	2.11e-15
XLOC_003259	-	1.9484	0.208361	-3.27884	0.000269438	0.00766865	XP_014361446, PREDICTED: uncharacterized protein LOC106713229 [Papilio machaon]	1.73e-125
XLOC_003260	-	0.231946	1.95149	3.06428	2.5e-05	0.00119056	S70430, hypothetical protein 4 - fruit fly (Drosophila melanogaster) retrotransposon mgd1	6.16e-132
XLOC_003261	-	4.46378	0.598692	-2.83803	0.00249898	0.0395196	BAB21761, polyprotein [Bombyx mori]	1.09e-70
XLOC_003276	-	0	3.63789	Inf	0.00193625	0.0329796	No hits
XLOC_003309	BGIBMGA002671	8.75061	1.79869	-2.26515	0.00067871	0.0155224	NP_001040497, exosc7 protein [Bombyx mori] &gt;gi|95103140|gb|ABF51511.1| exosc7 protein [Bombyx mori]	6.4e-150
XLOC_003330	BGIBMGA002690	26.3031	3.61698	-2.89814	0.000778293	0.0171029	XP_004932379, PREDICTED: uncharacterized protein LOC101741030 [Bombyx mori]	3.18e-60
XLOC_003331	BGIBMGA002598	77.5012	16.0096	-2.26203	4.64e-06	0.000288332	XP_004932383, PREDICTED: uncharacterized protein LOC101741178 isoform X4 [Bombyx mori]	1.97e-41
XLOC_003362	BGIBMGA002721	1.63944	0.472592	-1.78074	0.00152959	0.027645	XP_012551065, PREDICTED: putative deoxynucleoside kinase isoform X1 [Bombyx mori]	2.07e-90
XLOC_003365	BGIBMGA002724	1.2932	0.0335216	-5.2569	0.000159632	0.00502713	No hits
XLOC_003456	BGIBMGA002567	9056.92	2458.65	-1.85224	0.000148166	0.00476199	No hits
XLOC_003458	BGIBMGA002565	75.7109	11.1863	-2.7521	3.63e-07	3.16e-05	XP_004932415, PREDICTED: uncharacterized protein LOC101746215 [Bombyx mori]	1.99e-117
XLOC_003459	-	194.788	16.2033	-3.56589	6.32e-11	1.44e-08	No hits
XLOC_003498	-	2.76987	0.255923	-3.47851	0.00209508	0.0349993	No hits	2.22e-15
XLOC_003499	-	20.5709	3.35896	-2.67557	2.43e-05	0.00116473	No hits
XLOC_003500	-	38.6627	9.59588	-2.00842	0.000476754	0.0117906	No hits
XLOC_003506	-	1.1467	0	#NAME?	0.00127984	0.024337	No hits
XLOC_003514	-	1.15121	0.166705	-2.85446	0.00116633	0.0227925	AAO33922, unknown [Bombyx mori]	8.37e-09
XLOC_003516	-	6.32803	0.457664	-3.82507	6.18e-05	0.00237639	No hits
XLOC_003524	-	18.5744	5.24715	-1.80385	0.000776113	0.0170721	No hits
XLOC_003590	BGIBMGA002751	0.231883	1.46218	2.62235	0.00233906	0.0378381	XP_012546722, PREDICTED: LOW QUALITY PROTEIN: leucine-rich repeat-containing protein 49 [Bombyx mori]	0
XLOC_003596	-	0	8.3615	Inf	0.00297686	0.0446009	NP_001157648, NADPH oxidoreductase [Bombyx mori] &gt;gi|169246571|gb|ABK30932.2| NADPH oxidoreductase [Bombyx mori]	3.41e-07
XLOC_003610	BGIBMGA002860,BGIBMGA002861	0.996171	4.62777	2.2348	0.00012854	0.00423062	XP_012546823.1, PREDICTED: uncharacterized protein LOC105841811 [Bombyx mori]	0
XLOC_003656	-	3.52452	0.476152	-2.78029	0.00043704	0.0110456	WP_047149324, hypothetical protein [Escherichia coli]	1.73e-32
XLOC_003667	BGIBMGA002925,BGIBMGA002926,BGIBMGA002927	12.4291	47.958	1.95251	0.000119711	0.00401093	XP_012550536.1, PREDICTED: rho GTPase-activating protein 21 isoform X1 [Bombyx mori]	0
XLOC_003671	BGIBMGA002930	20.3488	67.0869	1.74675	0.000705218	0.0159949	XP_004921638, PREDICTED: uncharacterized protein LOC101744916 isoform X1 [Bombyx mori]	0
XLOC_003681	BGIBMGA002939,BGIBMGA002940	0.0221889	2.87725	6.96236	0.00116239	0.0227839	XP_012550936, PREDICTED: 15-hydroxyprostaglandin dehydrogenase [NAD(+)]-like [Bombyx mori]	0
XLOC_003682	BGIBMGA002942,BGIBMGA002943	1.3106	5.51002	2.05873	0.000500413	0.0122238	XP_004921651.1, PREDICTED: 15-hydroxyprostaglandin dehydrogenase [NAD(+)] [Bombyx mori]	0
XLOC_003702	BGIBMGA002832	0.192041	1.2844	2.71695	0.000674269	0.0154522	XP_004921663, PREDICTED: uncharacterized protein LOC101736469 isoform X1 [Bombyx mori]	0
XLOC_003716	BGIBMGA002818	41.2817	159.87	1.97636	0.000504583	0.0122845	XP_012552708, PREDICTED: thioredoxin reductase 1, mitochondrial isoform X2 [Bombyx mori]	0
XLOC_003730	BGIBMGA002798	128.308	707.405	2.48888	2.64e-06	0.000178125	XP_004921611, PREDICTED: superoxide dismutase [Cu-Zn]-like [Bombyx mori]	5.45e-175
XLOC_003765	-	0	3.80989	Inf	0.00262679	0.0405163	No hits
XLOC_003775	-	10.4368	1.62829	-2.66288	2.7e-05	0.00126677	KMQ86003, gag-pol polyprotein, partial [Lasius niger]	4.45e-65
XLOC_003776	-	3.34306	0.198989	-4.07483	5.49e-05	0.0021693	KMQ87973, integrase core domain protein [Lasius niger]	1.2e-38
XLOC_003778	-	55.6137	12.1318	-2.17613	0.00116033	0.0227839	XP_012553439, PREDICTED: uncharacterized protein LOC101744165 [Bombyx mori]	1.76e-12
XLOC_003779	-	6.37243	0.865744	-2.92256	7.72e-07	6.17e-05	EOB12991, hypothetical protein NBO_272g0001 [Nosema bombycis CQ1]	1.66e-20
XLOC_003826	BGIBMGA003113	3.77848	14.8136	1.97705	0.000547086	0.0131007	XP_012549948, PREDICTED: suppressor of hairless protein [Bombyx mori]	0
XLOC_003842	BGIBMGA003132	73.6219	17.6776	-2.07489	0.000349064	0.00936269	XP_004930911, PREDICTED: alpha-tocopherol transfer protein-like [Bombyx mori]	0
XLOC_003919	BGIBMGA003070	8.764	2.62253	-1.72364	0.00206343	0.0346868	XP_004930876, PREDICTED: mitochondrial import inner membrane translocase subunit Tim13-like [Bombyx mori]	1.86e-52
XLOC_004012	BGIBMGA002977	1.27501	4.33592	1.75473	0.00318198	0.046647	XP_012550083, PREDICTED: CDK5 and ABL1 enzyme substrate 2 isoform X1 [Bombyx mori]	0
XLOC_004044	-	0	2.33887	Inf	1.85e-05	0.000924392	XP_011560756, PREDICTED: uncharacterized protein LOC105391048 [Plutella xylostella]	3.77e-109
XLOC_004049	-	1.53136	0.0569933	-4.77506	0.000572706	0.0135658	No hits
XLOC_004066	-	0.126117	8.07297	6.02076	0.00011681	0.00394541	No hits
XLOC_004135	BGIBMGA003275,BGIBMGA003276	11.8247	3.23389	-1.84384	0.000641347	0.0149173	XP_012544892.1, PREDICTED: testis-expressed sequence 9 protein-like [Bombyx mori] &gt;lcl|XP_012544893.1 PREDICTED: testis-expressed sequence 9 protein-like [Bombyx mori]	2.31e-109
XLOC_004152	BGIBMGA003243	13.9269	2.83249	-2.27137	0.000114658	0.0038847	XP_004924976, PREDICTED: protein FAM136A-like [Bombyx mori]	1.52e-101
XLOC_004195	-	6.7611	1.97562	-1.75058	0.0025024	0.0395452	BAG15927, transposase [Bombyx mandarina]	1.95e-19
XLOC_004269	BGIBMGA003434	12.5716	39.2937	1.65382	0.00162141	0.0288518	XP_013195296, PREDICTED: putative protein arginine N-methyltransferase 9 [Amyelois transitella]	5.06e-77
XLOC_004319	BGIBMGA003333	18.1461	2.28708	-2.99997	4.19e-05	0.00176392	XP_004923025, PREDICTED: uncharacterized protein LOC101746276 [Bombyx mori]	0
XLOC_004325	BGIBMGA003327	110.374	3.07125	-5.11474	1.17e-18	1.16e-15	XP_004923031, PREDICTED: uncharacterized protein LOC101747020 [Bombyx mori]	2.24e-93
XLOC_004338	BGIBMGA003313	8.30897	1.57594	-2.37698	5.66e-05	0.00222316	XP_004923049, PREDICTED: uncharacterized protein LOC101737240 [Bombyx mori]	0
XLOC_004353	BGIBMGA003296	1.73967	0.0734849	-4.55821	0.000264158	0.00758742	NP_001037492, tubulin beta chain [Bombyx mori] &gt;gi|1174602|sp|P41385.1|TBB_BOMMO RecName: Full=Tubulin beta chain; AltName: Full=Beta-tubulin &gt;gi|402174|emb|CAA52906.1| beta-tubulin [Bombyx mori]	0
XLOC_004377	-	8.07735	1.39247	-2.57226	0.000740239	0.0164917	No hits
XLOC_004378	-	3.06919	0.754126	-2.03564	0.00121482	0.0234469	AFY12622, reverse transcriptase, partial [Bombyx mori]	1.63e-15
XLOC_004385	-	0	1.60631	Inf	0.00131959	0.0248885	XP_011560756, PREDICTED: uncharacterized protein LOC105391048 [Plutella xylostella]	1.22e-97
XLOC_004400	-	0	6.43618	Inf	0.000223444	0.00662672	No hits
XLOC_004406	-	12.3071	1.13346	-3.37259	0.000715464	0.016127	No hits
XLOC_004443	BGIBMGA003640	8.98297	28.1151	1.64705	0.00192212	0.0328155	XP_012549258, PREDICTED: voltage-dependent calcium channel subunit alpha-2/delta-3 isoform X3 [Bombyx mori]	0
XLOC_004469	BGIBMGA003664	0.235611	1.73599	2.88926	0.00177703	0.0309419	XP_004930292, PREDICTED: pancreatic lipase-related protein 2-like isoform X2 [Bombyx mori]	0
XLOC_004480	BGIBMGA003676	61.0585	284.741	2.24293	7.67e-06	0.000442894	XP_004930123, PREDICTED: uncharacterized protein LOC101737216 [Bombyx mori] &gt;gi|827555617|ref|XP_012549251.1| PREDICTED: uncharacterized protein LOC101737216 [Bombyx mori]	0
XLOC_004566	BGIBMGA003597	3.56575	10.7982	1.59176	0.00256662	0.0401473	NP_001040270, ras small monomeric GTPase Rab6 [Bombyx mori] &gt;gi|87248577|gb|ABD36341.1| ras small monomeric GTPase Rab6 [Bombyx mori]	8.74e-138
XLOC_004593	BGIBMGA003570	14.4256	1.84605	-2.8948	1.1e-05	0.0006022	KOB52012, Endonuclease-reverse transcriptase [Operophtera brumata]	6.49e-34
XLOC_004610	BGIBMGA003551	10.4962	31.8803	1.60548	0.00117007	0.02282	XP_004930273, PREDICTED: protein rolling stone isoform X1 [Bombyx mori]	0
XLOC_004648	BGIBMGA003515,BGIBMGA003516	13.3312	41.7791	1.65103	0.0008742	0.0186125	XP_012549232, PREDICTED: adenylyl cyclase-associated protein 1 isoform X1 [Bombyx mori]	0
XLOC_004657	BGIBMGA003508	101.874	32.2196	-1.64953	0.00135736	0.0253269	XP_004930141, PREDICTED: proline-rich extensin-like protein EPR1 [Bombyx mori]	1.45e-76
XLOC_004725	-	0	1.15656	Inf	0.00281355	0.0427343	AAB47739, transposase [Bombyx mori]	1.33e-13
XLOC_004746	-	11.1026	0	#NAME?	3.36e-06	0.000217893	No hits
XLOC_004753	-	1.43395	0.22251	-2.68004	0.000815826	0.0177754	No hits
XLOC_004768	-	0	4.30448	Inf	3.78e-05	0.00165203	XP_012550147, PREDICTED: uncharacterized protein LOC105842335 [Bombyx mori]	1.27e-11
XLOC_004769	-	0.460458	11.4189	4.60758	1.72e-06	0.000124563	EHJ75771, putative golgin IMH1 [Danaus plexippus]	1.61e-08
XLOC_004770	-	0.221059	9.48365	5.4534	0.00261426	0.0403997	EHJ74644, hypothetical protein KGM_11045 [Danaus plexippus]	3.54e-18
XLOC_004782	-	10.0414	0.473982	-4.42896	2e-08	2.58e-06	KOB73694, Uncharacterized protein OBRU01_10380, partial [Operophtera brumata]	8.98e-11
XLOC_004795	BGIBMGA003788	65.839	202.643	1.64557	0.00125303	0.0240127	XP_012545549, PREDICTED: long-chain-fatty-acid--CoA ligase 4 isoform X2 [Bombyx mori] &gt;gi|827546189|ref|XP_012545550.1| PREDICTED: long-chain-fatty-acid--CoA ligase 4 isoform X2 [Bombyx mori]	0
XLOC_004842	-	1.72203	0.0895671	-4.23753	0.00293765	0.0440687	No hits
XLOC_004881	BGIBMGA003809	8.4106	2.34706	-1.86177	0.000440327	0.0110648	XP_004926505, PREDICTED: serine hydrolase-like protein [Bombyx mori] &gt;gi|827547613|ref|XP_012546105.1| PREDICTED: serine hydrolase-like protein [Bombyx mori] &gt;gi|827547615|ref|XP_012546106.1| PREDICTED: serine hydrolase-like protein [Bombyx mori]	0
XLOC_004889	-	0.385206	2.14345	2.49453	0.000131298	0.00429403	XP_012551593, PREDICTED: nascent polypeptide-associated complex subunit alpha, muscle-specific form-like [Bombyx mori]	3.09e-48
XLOC_004899	-	1.51867	0.15419	-3.2432	0.000660646	0.0152366	ADI61820, endonuclease-reverse transcriptase [Bombyx mori]	1.53e-08
XLOC_005004	-	1.29861	0.115573	-3.48569	7.16e-09	1.04e-06	XP_011014009, PREDICTED: histone-lysine N-methyltransferase SETMAR-like, partial [Populus euphratica]	8.47e-20
XLOC_005009	-	25.7768	80.78	1.65489	0.00180354	0.0312892	XP_004927562, PREDICTED: heat shock 70 kDa protein cognate 5-like [Bombyx mori] &gt;gi|827549883|ref|XP_012546998.1| PREDICTED: heat shock 70 kDa protein cognate 5-like [Bombyx mori]	0
XLOC_005013	BGIBMGA003904	2.43015	0.748475	-1.67486	0.0029898	0.0446979	XP_012546999, PREDICTED: uncharacterized protein LOC105841862 [Bombyx mori]	0
XLOC_005034	-	15.8483	4.5206	-1.80861	0.000738793	0.0164917	ABC96701, yellow8, partial [Bombyx mori]	3.04e-87
XLOC_005036	-	3.38144	0.319418	-3.42252	3.12e-06	0.000203443	XP_012546239, PREDICTED: protein yellow-like [Bombyx mori]	0
XLOC_005056	-	1.56907	0.0290547	-5.74547	0.00338774	0.0487812	No hits	1.16e-07
XLOC_005061	-	0.110613	3.36776	4.92413	2.48e-12	7.88e-10	ADI61831, endonuclease-reverse transcriptase [Bombyx mori]	0
XLOC_005068	-	6.88955	1.47938	-2.19899	0.0034636	0.049645	KPJ12585, Putative nuclease HARBI1 [Papilio machaon]	7.31e-109
XLOC_005077	BGIBMGA003959,BGIBMGA003960	44.8866	400.313	3.17821	1.14e-09	1.97e-07	XP_012546046.1, PREDICTED: sodium-independent sulfate anion transporter-like [Bombyx mori]	0
XLOC_005080	BGIBMGA003963,BGIBMGA003964	41.0987	149.671	1.90469	0.0017059	0.0300379	XP_004926417.1, PREDICTED: sodium-independent sulfate anion transporter [Bombyx mori]	0
XLOC_005098	BGIBMGA003932	1.83707	7.61423	2.07237	8.24e-05	0.00298494	XP_012546045, PREDICTED: uncharacterized protein LOC101746142 [Bombyx mori]	0
XLOC_005108	-	2.03033	0.0574711	-5.13151	0.000131448	0.00429403	No hits
XLOC_005138	BGIBMGA004074	23.9342	0.952245	-4.63815	8.19e-11	1.83e-08	NP_001166785, cuticular protein glycine-rich 19 precursor [Bombyx mori] &gt;gi|223671012|tpd|FAA00457.1| TPA: putative cuticle protein [Bombyx mori]	5.31e-21
XLOC_005139	BGIBMGA004075	282.152	10.8512	-4.75054	9.41e-16	6.24e-13	XP_004922382, PREDICTED: holotricin-3 [Bombyx mori] &gt;gi|262034581|gb|ACY06915.1| putative cuticle protein CPG36 [Bombyx mori] &gt;gi|662032364|dbj|BAP11300.1| glycine-rich protein [Bombyx mori]	6.6e-18
XLOC_005189	BGIBMGA004129	2.9227	27.097	3.19769	4.33e-05	0.00179975	XP_012549516, PREDICTED: uncharacterized protein LOC105842239 [Bombyx mori]	9.74e-20
XLOC_005229	BGIBMGA004037	29.1124	8.77595	-1.69777	0.00276002	0.0421847	XP_014372034, PREDICTED: uncharacterized protein LOC106721581 [Papilio machaon]	2.26e-23
XLOC_005239	BGIBMGA004027	10.9154	1.23837	-3.17668	1.73e-05	0.000876231	XP_004922398, PREDICTED: uncharacterized protein LOC101735305 [Bombyx mori]	5.52e-47
XLOC_005251	-	27.3717	8.25069	-1.73613	0.0008123	0.0177433	No hits	2.11e-10
XLOC_005275	BGIBMGA003991	44.9314	13.5303	-1.71572	0.00164222	0.0291039	XP_012549974, PREDICTED: bis(5&apos;-nucleosyl)-tetraphosphatase [asymmetrical] [Bombyx mori] &gt;gi|827538187|ref|XP_012549981.1| PREDICTED: bis(5&apos;-nucleosyl)-tetraphosphatase [asymmetrical] [Bombyx mori]	5.15e-99
XLOC_005321	-	22.7736	4.10845	-2.48032	0.00108646	0.0218559	XP_011557807, PREDICTED: uncharacterized protein LOC105388564 [Plutella xylostella]	0
XLOC_005334	-	28.229	0.78708	-5.19963	4.11e-05	0.00174122	No hits
XLOC_005352	BGIBMGA004176,BGIBMGA004177,BGIBMGA004178	3.02394	17.5804	2.53943	1.09e-06	8.34e-05	XP_012544183.1, PREDICTED: oxysterol-binding protein-related protein 9 [Bombyx mori]	0
XLOC_005412	-	5.79696	0.148702	-5.17515	3.36e-05	0.0015143	No hits
XLOC_005413	-	12.376	0.427328	-4.84435	1.96e-09	3.2e-07	XP_011553042, PREDICTED: uncharacterized protein LOC105384490 [Plutella xylostella]	1.21e-07
XLOC_005414	-	0	5.25529	Inf	0.0013831	0.0256542	No hits
XLOC_005417	-	22.9846	3.61116	-2.6458	0.00081505	0.0177754	XP_014367920, PREDICTED: uncharacterized protein LOC106718363 [Papilio machaon]	1.19e-76
XLOC_005418	-	0	7.42334	Inf	9e-06	0.000511778	No hits
XLOC_005428	-	0.0218764	1.31511	5.88815	0.000106879	0.00367429	XP_012552244, PREDICTED: uncharacterized protein LOC101741272 [Bombyx mori]	2.93e-24
XLOC_005431	-	123.747	39.9819	-1.62742	0.00318009	0.046647	No hits
XLOC_005432	-	4.64014	18.3922	2.00134	0.00155949	0.0280324	No hits
XLOC_005466	-	0.56642	2.63983	2.21782	0.000218228	0.00650731	No hits	2.76e-11
XLOC_005514	-	1.37151	0.186107	-2.85961	0.000100068	0.00349312	XP_012546151, PREDICTED: uncharacterized protein LOC101737582, partial [Bombyx mori]	1.08e-70
XLOC_005532	BGIBMGA004257	0.615188	2.65697	2.12116	0.000311329	0.00858193	EHJ67915, hypothetical protein KGM_18541 [Danaus plexippus]	0
XLOC_005558	-	1.34937	0.160737	-3.10889	0.00193213	0.0329377	XP_004927198, PREDICTED: uncharacterized protein LOC101738169 isoform X2 [Bombyx mori]	3.41e-49
XLOC_005589	BGIBMGA004336	2.54307	0.486148	-2.37524	7.39e-05	0.0027519	NP_001037102, ovary C/EBPg transcription factor [Bombyx mori] &gt;gi|54401525|gb|AAV34567.1| ovary C/EBPg transcription factor [Bombyx mori]	4.71e-47
XLOC_005593	BGIBMGA004340	1536.43	375.512	-2.00402	5.96e-05	0.00231282	NP_001040277, salivary cysteine-rich peptide precursor [Bombyx mori] &gt;gi|87248595|gb|ABD36350.1| salivary cysteine-rich peptide [Bombyx mori]	5.48e-61
XLOC_005594	BGIBMGA004341,BGIBMGA004342	37.2956	3.03009	-3.6016	5.66e-07	4.64e-05	KPJ00807.1, Protein tyrosine phosphatase domain-containing protein 1 [Papilio xuthus]	0
XLOC_005608	-	58.6382	4.53426	-3.66323	1.94e-11	5.06e-09	XP_014359197, PREDICTED: RNA-directed DNA polymerase from mobile element jockey-like [Papilio machaon]	2.96e-171
XLOC_005664	-	3.43605	0.071533	-5.47568	0.00128692	0.0244081	No hits
XLOC_005684	-	30.04	4.13375	-2.85695	7.36e-06	0.00043056	No hits
XLOC_005687	-	5.73796	0.533991	-3.38704	0.00219346	0.0360422	EOB12991, hypothetical protein NBO_272g0001 [Nosema bombycis CQ1]	2.87e-09
XLOC_005720	BGIBMGA004472	0	1.80968	Inf	4.07e-09	6.19e-07	KMQ86388, gag-pol polyprotein [Lasius niger]	0
XLOC_005723	BGIBMGA004475	4.14555	0.325685	-3.57893	0.00078099	0.017145	XP_012552341, PREDICTED: microvitellogenin-like isoform X1 [Bombyx mori]	4.98e-164
XLOC_005753	-	16.1738	4.94226	-1.6921	0.000927101	0.0194549	No hits
XLOC_005778	BGIBMGA004404	0.0808877	1.06381	3.71723	0.00260284	0.0403459	NP_001266369, low molecular mass 30 kDa lipoprotein 19G1-like precursor [Bombyx mori] &gt;gi|379046484|gb|AFC87803.1| 30K protein 5 [Bombyx mori]	0
XLOC_005821	BGIBMGA004355	4.45919	14.1114	1.6611	0.000897049	0.0189698	XP_013191825, PREDICTED: ras-responsive element-binding protein 1 [Amyelois transitella]	0
XLOC_005824	-	0.118997	16.9009	7.18793	5.68e-06	0.00034599	No hits
XLOC_005840	-	46.5247	11.1607	-2.06109	4.72e-05	0.00192119	No hits
XLOC_005843	-	0	14.9185	Inf	5.71e-05	0.00223481	No hits
XLOC_005849	-	0	6.29277	Inf	0.00012732	0.00420944	No hits
XLOC_005853	-	0.214477	4.29226	4.30454	3.61e-06	0.000232242	AAQ57129, endonuclease and reverse transcriptase-like protein [Bombyx mori]	3.38e-126
XLOC_005854	-	0.0681555	4.50125	6.02365	0.000141339	0.00454979	BAA76304, endonuclease and reverse transcriptase-like protein [Bombyx mori]	2.72e-47
XLOC_005881	-	25.8616	0.294249	-6.34735	8.6e-20	1.11e-16	WP_047149320, hypothetical protein [Escherichia coli]	2.05e-68
XLOC_005908	BGIBMGA004578,BGIBMGA004579	8.01292	31.3867	1.96534	0.000112325	0.00382937	XP_012553230.1, PREDICTED: calcium-dependent secretion activator isoform X1 [Bombyx mori]	0
XLOC_005920	BGIBMGA004595	9.76614	2.51418	-1.96483	0.000191065	0.00584056	XP_004923503, PREDICTED: putative hexokinase HKDC1 [Bombyx mori]	0
XLOC_005922	BGIBMGA004596	19.5313	103.306	2.43316	5.34e-05	0.00212211	XP_004923504, PREDICTED: Na(+)/H(+) exchange regulatory cofactor NHE-RF1 [Bombyx mori]	8.92e-106
XLOC_005934	BGIBMGA004611	3.09708	11.4737	1.89634	0.0019988	0.0338605	XP_012553202, PREDICTED: dual specificity tyrosine-phosphorylation-regulated kinase 2-like [Bombyx mori]	7.94e-175
XLOC_005949	BGIBMGA004562	16.3385	4.98606	-1.70526	0.000961359	0.019869	XP_012553187, PREDICTED: sugar transporter protein 3 isoform X1 [Bombyx mori]	0
XLOC_005958	BGIBMGA004551	3.64093	21.6223	2.58315	9.96e-05	0.00348694	XP_012553212, PREDICTED: epidermal growth factor receptor kinase substrate 8-like isoform X5 [Bombyx mori]	2.92e-93
XLOC_005969	BGIBMGA004540	389.31	119.065	-1.68096	0.000714804	0.016127	NP_001036984, heat shock protein hsp 19.9 [Bombyx mori] &gt;gi|56378317|dbj|BAD74195.1| heat shock protein hsp 19.9 [Bombyx mori]	4.5e-126
XLOC_005999	-	0.387696	6.53334	4.09453	3.79e-05	0.00165203	No hits
XLOC_006010	BGIBMGA004621	1.92324	0	#NAME?	7.61e-08	7.79e-06	XP_012546485, PREDICTED: nose resistant to fluoxetine protein 6-like [Bombyx mori]	0
XLOC_006028	BGIBMGA004630	8.94999	109.101	3.6396	2.71e-06	0.000181684	XP_004933665, PREDICTED: protein lethal(2)essential for life-like [Bombyx mori]	3.31e-133
XLOC_006029	-	2.54279	0.13838	-4.25743	1.53e-05	0.000789573	XP_013198947, PREDICTED: uncharacterized protein LOC106141856 [Amyelois transitella]	8.23e-100
XLOC_006033	BGIBMGA004633	9.39904	0.926625	-3.35329	4.48e-06	0.000279169	XP_013167691, PREDICTED: uncharacterized protein LOC106117795 isoform X2 [Papilio xuthus]	3.49e-39
XLOC_006075	-	2.17114	0.0424128	-5.57302	0.00274752	0.0420835	No hits
XLOC_006076	-	2.17924	0.130636	-3.9933	0.0022231	0.0364472	No hits
XLOC_006092	BGIBMGA004685	0	3.2098	Inf	3.78e-06	0.000240702	ADI61822, endonuclease-reverse transcriptase [Bombyx mori]	2.56e-89
XLOC_006150	-	0	2.08498	Inf	0.00230146	0.0373679	No hits
XLOC_006173	-	17.8334	2.95501	-2.65314	1.94e-06	0.000136666	KPJ11482, Retrovirus-related Pol polyprotein from transposon TNT 1-94 [Papilio machaon]	1.36e-162
XLOC_006213	-	5.69021	0.470868	-3.5499	5.92e-09	8.69e-07	No hits
XLOC_006220	-	3.94668	0.258247	-3.92515	3.53e-05	0.0015704	XP_012544050, PREDICTED: uncharacterized protein LOC105841321 [Bombyx mori]	3.93e-119
XLOC_006221	-	7.05137	0.139562	-5.70007	2.84e-09	4.44e-07	XP_014361367, PREDICTED: uncharacterized protein LOC106713162 [Papilio machaon]	1.34e-155
XLOC_006224	-	0	10.7013	Inf	1.8e-09	3e-07	ADI61815, endonuclease-reverse transcriptase [Bombyx mori]	2.55e-53
XLOC_006252	BGIBMGA004860	29.137	7.3672	-1.99491	0.00123209	0.0236821	XP_004923421, PREDICTED: uncharacterized protein LOC101739860 [Bombyx mori]	4.4e-43
XLOC_006258	BGIBMGA004866	7.7218	0.643982	-3.62007	7.3e-05	0.00272385	XP_004923378, PREDICTED: insecticyanin-A-like [Bombyx mori]	1.6e-121
XLOC_006319	BGIBMGA004793	55.9017	6.09075	-3.24264	2.34e-05	0.00113128	No hits
XLOC_006323	BGIBMGA004790	4.61354	15.6412	1.76235	0.0004455	0.0111563	XP_012553092, PREDICTED: cyclin-dependent kinase-like 1 [Bombyx mori]	5.57e-146
XLOC_006336	-	0.280189	4.91161	4.16464	0.00293353	0.0440673	No hits
XLOC_006337	-	0.652441	11.0196	4.08097	0.000313468	0.00861919	No hits
XLOC_006350	-	0	3.83796	Inf	0.00344063	0.0494365	No hits
XLOC_006355	-	0	2.14187	Inf	0.00258845	0.0402368	EOB12991, hypothetical protein NBO_272g0001 [Nosema bombycis CQ1]	1.01e-19
XLOC_006389	-	3.7067	0.874207	-2.0912	0.000411906	0.0105567	No hits	1.02e-09
XLOC_006408	-	4.75406	0.76034	-2.65648	0.000111028	0.00379698	XP_013135537, PREDICTED: uncharacterized protein LOC106101014 [Papilio polytes]	3.47e-48
XLOC_006449	BGIBMGA004938	1.24194	4.81225	1.95569	0.000838079	0.0181435	XP_012544463, PREDICTED: activating signal cointegrator 1 complex subunit 2 homolog isoform X2 [Bombyx mori]	0
XLOC_006490	-	1.54466	0.154068	-3.31733	0.000417321	0.0106456	AAN06610, transposase [Bombyx mori]	3.84e-46
XLOC_006492	-	1.22212	0.0984989	-3.60218	0.00019388	0.00591836	No hits
XLOC_006572	BGIBMGA005154,BGIBMGA005155	8.56191	36.9368	2.09717	4.58e-05	0.00187809	XP_004921850, PREDICTED: alcohol dehydrogenase [NADP(+)] [Bombyx mori]	2.21e-116
XLOC_006601	BGIBMGA005090,BGIBMGA005091	1.19451	4.95203	2.03418	0.000167774	0.00523832	XP_004921889.2, PREDICTED: neuroendocrine convertase 2 [Bombyx mori]	0
XLOC_006606	BGIBMGA005085,BGIBMGA005083,BGIBMGA005084	4.89865	22.3676	2.2203	1.75e-05	0.000886916	XP_012544588.1, PREDICTED: homeobox protein prospero isoform X1 [Bombyx mori]	0
XLOC_006638	BGIBMGA005048	1.00601	3.62905	1.83076	0.000357769	0.00951981	XP_012545240, PREDICTED: dynein beta chain, ciliary-like [Bombyx mori]	0
XLOC_006682	-	18.7138	5.00825	-1.8946	0.00035225	0.00943659	No hits
XLOC_006689	-	0.700347	9.75409	3.79232	0.000134527	0.00437502	No hits
XLOC_006710	-	0	10.7443	Inf	2.74e-06	0.000183484	No hits
XLOC_006719	-	3.99481	0.234672	-4.02003	2.55e-06	0.000172105	No hits
XLOC_006740	BGIBMGA005178	4.38097	14.5499	1.71735	0.00064122	0.0149173	XP_012552226, PREDICTED: vegetative cell wall protein gp1-like [Bombyx mori] &gt;gi|827563258|ref|XP_012552227.1| PREDICTED: vegetative cell wall protein gp1-like [Bombyx mori]	1.59e-81
XLOC_006758	BGIBMGA005203	118.961	29.0976	-2.04491	0.000839175	0.0181492	XP_012546360, PREDICTED: ATP-binding cassette sub-family G member 1, partial [Bombyx mori]	0
XLOC_006763	BGIBMGA005196,BGIBMGA005206	3.15906	1.02579	-1.61559	0.00311937	0.0460686	XP_012546361, PREDICTED: vitellogenin-2-like isoform X1 [Bombyx mori]	0
XLOC_006784	-	1.02204	0.100854	-3.4155	0.000289118	0.00811274	No hits
XLOC_006806	-	0	2.48015	Inf	0.00321408	0.0469917	KOB70054, reverse transcriptase, partial [Operophtera brumata]	1e-42
XLOC_006814	-	1.19464	13.6698	3.5394	0.000912123	0.0192328	XP_012548715, PREDICTED: 11-beta-hydroxysteroid dehydrogenase-like 5 [Bombyx mori]	1.04e-10
XLOC_006827	BGIBMGA005277	17.7142	4.07739	-2.06111	0.00234567	0.037917	FAA00504, TPA: putative cuticle protein [Bombyx mori]	5.57e-85
XLOC_006859	BGIBMGA005243	0.211957	9.86461	5.5485	0.000375895	0.00988847	No hits
XLOC_006877	-	1.00872	0	#NAME?	0.00256622	0.0401473	No hits
XLOC_006892	-	3.15607	0.0425852	-6.13453	2.96e-14	1.58e-11	No hits
XLOC_006893	-	0.504532	21.367	5.40691	3.44e-10	6.77e-08	BAD86660, endonuclease [Bombyx mori]	1.55e-79
XLOC_006896	-	4.40374	0	#NAME?	0.00249398	0.0395106	KPI99130, hypothetical protein RR46_02347 [Papilio xuthus]	1.47e-11
XLOC_006922	BGIBMGA005421,BGIBMGA005422	2.19551	0.0990686	-4.50378	1.31e-05	0.000698689	XP_012550845, PREDICTED: orcokinin isoform X1 [Bombyx mori] &gt;gi|827559740|ref|XP_012550846.1| PREDICTED: orcokinin isoform X1 [Bombyx mori]	6.62e-180
XLOC_006968	BGIBMGA005471	9.05959	0.346212	-4.73316	2.45e-13	9.57e-11	NP_001296508, acyl-CoA Delta(11) desaturase-like [Bombyx mori] &gt;gi|514256380|gb|AGO45851.1| acyl-CoA desaturase BmorNPRE [Bombyx mori]	0
XLOC_006978	BGIBMGA005482	1.46491	9.17659	2.67734	0.0024389	0.0388502	XP_004932177, PREDICTED: uncharacterized protein LOC101743138 [Bombyx mori] &gt;gi|512930914|ref|XP_004932178.1| PREDICTED: uncharacterized protein LOC101743138 [Bombyx mori]	0
XLOC_007047	BGIBMGA005371	5.99118	0.270383	-4.41609	0.00112403	0.0222841	XP_013178992, PREDICTED: uncharacterized protein LOC106126070 [Papilio xuthus]	7.32e-25
XLOC_007110	BGIBMGA005302,BGIBMGA005303	13971.4	238.808	-5.78551	3.61e-20	5.27e-17	ACY06938, putative cuticle protein CPH43 [Bombyx mori]	2.12e-72
XLOC_007116	-	3.14967	0.0411675	-6.14933	3.02e-05	0.00139273	XP_004932240, PREDICTED: uncharacterized protein LOC101739983 [Bombyx mori]	3.1e-61
XLOC_007136	-	6.63178	0.766974	-3.1141	9.83e-05	0.00345897	No hits
XLOC_007150	-	2.15611	0.374775	-2.53099	3.29e-05	0.00149019	XP_012550888, PREDICTED: uncharacterized protein LOC105842437 [Bombyx mori]	0
XLOC_007172	-	7.6649	1.2975	-2.48147	5.78e-05	0.00225614	BAD86650, reverse transcriptase [Bombyx mori]	2.83e-73
XLOC_007180	-	0.14278	3.70327	4.69565	1.27e-08	1.73e-06	XP_013199569, PREDICTED: uncharacterized protein LOC106142350 [Amyelois transitella]	1.09e-172
XLOC_007181	-	5.87597	0.163084	-5.11746	5.04e-09	7.51e-07	No hits
XLOC_007214	BGIBMGA005627	0.434734	1.89732	2.1189	0.0023575	0.0380241	XP_012545825, PREDICTED: zinc finger protein 684-like isoform X1 [Bombyx mori]	0
XLOC_007237	BGIBMGA005652	2.04499	0.138807	-3.79119	2.04e-05	0.00100293	XP_004921982, PREDICTED: protein cortex [Bombyx mori]	0
XLOC_007262	-	2.89594	0.655525	-2.10427	0.000432544	0.0109573	XP_012545736, PREDICTED: uncharacterized protein LOC101744346 [Bombyx mori]	0
XLOC_007267	BGIBMGA005680	0.302736	1.31308	2.09362	0.0026186	0.0404183	XP_012546139, PREDICTED: uncharacterized protein LOC101744777 isoform X1 [Bombyx mori]	0
XLOC_007301	BGIBMGA005567	0.214013	3.49983	4.07439	0.000428757	0.0108865	AGC92704, hypothetical protein [Heliconius erato]	2.98e-63
XLOC_007372	-	0.309674	3.61112	3.53827	0.000112889	0.00384261	XP_013163407, PREDICTED: uncharacterized protein LOC106114667, partial [Papilio xuthus]	6.22e-158
XLOC_007382	BGIBMGA005703,BGIBMGA005704	1.51683	0.00567827	-7.95161	2.88e-13	1.07e-10	XP_004927206.1, PREDICTED: glucose dehydrogenase [FAD, quinone]-like [Bombyx mori]	0
XLOC_007394	BGIBMGA005698	1.04148	0.0143484	-6.07359	0.000101436	0.00351842	XP_012546700, PREDICTED: uncharacterized protein LOC101740060 isoform X2 [Bombyx mori]	7.41e-66
XLOC_007395	BGIBMGA005697	63.1041	0	#NAME?	2.82e-32	3.08e-28	XP_004927210, PREDICTED: uncharacterized protein LOC101740194 [Bombyx mori]	4.24e-149
XLOC_007423	BGIBMGA005736	0.107828	3.61882	5.03856	6.4e-05	0.00243545	XP_012546401, PREDICTED: fibulin-1-like [Bombyx mori]	0
XLOC_007503	BGIBMGA005781,BGIBMGA005782	65.0008	1.88225	-5.05358	4.69e-16	3.42e-13	XP_004923861, PREDICTED: uncharacterized protein LOC101736516 [Bombyx mori]	1.25e-162
XLOC_007548	-	2.45305	0.0994695	-4.51296	0.000135108	0.00438739	No hits
XLOC_007552	-	1.74835	9.62507	2.4708	1.81e-05	0.000908838	No hits
XLOC_007590	BGIBMGA005844	0.0219794	1.82909	6.39565	2.8e-06	0.000186022	XP_012546463, PREDICTED: DNA-binding protein D-ETS-6-like [Bombyx mori]	1.28e-65
XLOC_007630	-	5.58316	1.48381	-1.90808	0.00064386	0.0149394	XP_004924725, PREDICTED: ubiquitin-like-conjugating enzyme ATG10 [Bombyx mori]	2.17e-55
XLOC_007644	-	3.19568	0	#NAME?	0.000256124	0.00738574	No hits
XLOC_007648	-	0.20358	29.1029	7.18605	0.000186561	0.00573492	No hits
XLOC_007659	-	3.046	0.831378	-1.89786	0.00180413	0.0312892	NP_001127747, neuropeptide receptor A31 [Bombyx mori] &gt;gi|195947032|dbj|BAG68430.1| neuropeptide receptor A31 [Bombyx mori]	0
XLOC_007669	-	0.07522	9.00076	6.91945	2.54e-13	9.58e-11	XP_011858061, PREDICTED: uncharacterized protein LOC105555646 [Vollenhovia emeryi]	1.64e-96
XLOC_007674	BGIBMGA005920	2.46853	8.9398	1.87109	0.000484573	0.0119184	XP_012546946, PREDICTED: WD repeat-containing protein 35-like [Bombyx mori]	0
XLOC_007759	BGIBMGA006167,BGIBMGA006168	3.40294	14.6666	2.10005	0.00123242	0.0236821	XP_004929363.1, PREDICTED: abhydrolase domain-containing protein 2 [Bombyx mori]	2.11e-178
XLOC_007814	BGIBMGA006226,BGIBMGA006227	32.6866	102.078	1.66131	0.000749369	0.0166512	AAF66996.1, timeless [Antheraea pernyi]	0
XLOC_007829	-	47.6739	0.488432	-6.54855	1.53e-23	6.68e-20	AAB47739, transposase [Bombyx mori]	6.53e-129
XLOC_007832	BGIBMGA006070,BGIBMGA006071	0.487224	2.39728	2.29191	6.16e-05	0.00237485	XP_012548339.1, PREDICTED: thioredoxin domain-containing protein 3 homolog [Bombyx mori]	0
XLOC_007836	BGIBMGA006066	4.44293	22.0808	2.34548	0.000152458	0.00485712	NP_001296551, maltase A1 [Bombyx mori] &gt;gi|668235416|dbj|BAP18683.1| sucrose hydrolase [Bombyx mori]	0
XLOC_007986	-	3.78869	0.122971	-4.97079	7.74e-05	0.00285124	No hits
XLOC_007998	-	10.3765	1.10755	-3.23082	0.000674933	0.0154522	No hits	1.05e-10
XLOC_008002	-	49.2702	14.816	-1.69925	0.002258	0.0368262	No hits
XLOC_008009	-	2.47854	0.286785	-3.01644	0.0014831	0.026983	AAA17752, reverse transcriptase [Bombyx mori]	2.21e-52
XLOC_008027	-	2.08535	0.13432	-3.84856	0.00314474	0.0462953	No hits	4.06e-11
XLOC_008048	-	0.160388	6.55091	5.3736	3.24e-05	0.00147217	No hits
XLOC_008052	-	3.48593	0.387753	-3.1475	0.000276057	0.0078265	No hits
XLOC_008073	-	0.329149	9.01717	4.74319	0.00109695	0.0219155	EFA12514, Transposon Tf2-9 polyprotein-like Protein [Tribolium castaneum]	0
XLOC_008076	BGIBMGA006244	7.62904	23.1618	1.61042	0.00119182	0.0231139	XP_004925675, PREDICTED: protein toll-like [Bombyx mori]	0
XLOC_008081	BGIBMGA006248,BGIBMGA006249	8.26108	27.5057	1.74642	0.000443318	0.0111272	XP_013192351.1, PREDICTED: suppressor of lurcher protein 1-like [Amyelois transitella]	0
XLOC_008090	BGIBMGA006240	21.7916	4.37627	-2.20869	0.00241627	0.0386303	XP_004934079, PREDICTED: uncharacterized protein LOC101742715 [Bombyx mori]	4.5e-74
XLOC_008095	BGIBMGA006236	22.5869	2.26968	-3.27147	0.00280431	0.0426729	XP_004925683, PREDICTED: inducible metalloproteinase inhibitor protein-like [Bombyx mori]	6.24e-81
XLOC_008100	-	0	9.72938	Inf	0.000384086	0.0100316	No hits
XLOC_008105	-	2.22374	0.398469	-2.4777	0.000272543	0.00774696	KPI99130, hypothetical protein RR46_02347 [Papilio xuthus]	1.56e-20
XLOC_008183	BGIBMGA006272	8.88974	28.4918	1.66695	0.000422015	0.0107403	NP_001128675, 37-kDa protease precursor [Bombyx mori] &gt;gi|197085574|dbj|BAG68694.1| 37-kDa protease [Bombyx mori]	0
XLOC_008212	-	3.62756	0.0522039	-6.00852	0.000700467	0.0159037	XP_013178428, PREDICTED: uncharacterized protein LOC106125685 [Papilio xuthus]	7.81e-39
XLOC_008215	-	13.8886	0.289661	-5.61448	3.58e-07	3.13e-05	KPJ19879, hypothetical protein RR48_02307 [Papilio machaon]	1.73e-11
XLOC_008221	-	0.283309	6.13354	4.48187	0.000196668	0.00598232	ADI61810, endonuclease-reverse transcriptase [Bombyx mori]	1.24e-95
XLOC_008228	-	0	2.80091	Inf	8.68e-05	0.00312953	No hits
XLOC_008310	-	0.0528216	1.11861	4.42936	0.00237363	0.0381717	XP_012553288, PREDICTED: uncharacterized protein LOC105843006 [Bombyx mori]	8.85e-52
XLOC_008332	BGIBMGA006526	5.95707	1.42571	-2.06304	0.000407578	0.010458	XP_012549596, PREDICTED: probable ATP-dependent RNA helicase pitchoune [Bombyx mori]	0
XLOC_008342	BGIBMGA006534	1.24947	7.44313	2.59218	6.38e-05	0.00243107	XP_004930632, PREDICTED: chymotrypsin-2-like [Bombyx mori]	7.1e-175
XLOC_008343	BGIBMGA006535	3.74073	19.8678	2.41649	6.83e-06	0.000401656	XP_004930633, PREDICTED: uncharacterized protein LOC101737832 [Bombyx mori]	0
XLOC_008449	-	0	2.64835	Inf	4.57e-05	0.00187591	KOB66604, putative bel12 ag transposon polyprotein [Operophtera brumata] &gt;gi|914566210|gb|KOB70954.1| putative bel12 ag transposon polyprotein [Operophtera brumata]	1.05e-34
XLOC_008497	-	0.996742	10.9367	3.45535	3.55e-05	0.00157186	No hits
XLOC_008506	-	1.12891	0.016657	-5.9755	0.000208595	0.00626272	No hits
XLOC_008509	-	2.03707	0.236823	-3.15906	0.00329107	0.047798	EZA52175, hypothetical protein X777_08688, partial [Cerapachys biroi]	5.36e-07
XLOC_008534	-	3.13153	0.287324	-3.40696	1.6e-07	1.56e-05	WP_047149324, hypothetical protein [Escherichia coli]	1.13e-29
XLOC_008540	-	0.874324	9.40204	3.43502	0.00125759	0.0240127	KFB37179, hypothetical protein ZHAS_00004410 [Anopheles sinensis]	1.35e-12
XLOC_008556	BGIBMGA006681	1.18731	0.161582	-2.88776	0.000216403	0.00646169	XP_004930344, PREDICTED: serine/threonine-protein kinase Aurora-2-like [Bombyx mori]	0
XLOC_008603	BGIBMGA006732	0.693963	24.4391	5.12088	3.7e-05	0.00162652	XP_004930400, PREDICTED: sulfotransferase 1C4 [Bombyx mori]	0
XLOC_008691	BGIBMGA006643	1.9822	0.109922	-4.13018	1.63e-08	2.16e-06	XP_004930360, PREDICTED: uncharacterized protein LOC101740511 [Bombyx mori]	0
XLOC_008697	BGIBMGA006635,BGIBMGA006636,BGIBMGA006637	6.28735	27.3599	2.14049	0.000356874	0.00951388	XP_012549409, PREDICTED: uncharacterized protein LOC101741169 isoform X5 [Bombyx mori]	0
XLOC_008731	-	1.85163	12.7576	2.79153	0.00123376	0.0236871	No hits
XLOC_008756	BGIBMGA006573	2.11763	9.30787	2.17178	0.00118294	0.0229733	XP_004930440, PREDICTED: pollen-specific leucine-rich repeat extensin-like protein 3 [Bombyx mori]	4.23e-148
XLOC_008781	BGIBMGA006544	0.509878	2.70075	2.42335	0.000729553	0.0163719	XP_012549358, PREDICTED: neuropeptide receptor A13 isoform X2 [Bombyx mori] &gt;gi|827555903|ref|XP_012549359.1| PREDICTED: neuropeptide receptor A13 isoform X2 [Bombyx mori] &gt;gi|827555905|ref|XP_012549360.1| PREDICTED: neuropeptide receptor A13 isoform X2 [Bombyx mori] &gt;gi|827555907|ref|XP_012549361.1| PREDICTED: neuropeptide receptor A13 isoform X2 [Bombyx mori]	0
XLOC_008784	-	2.28077	0.168018	-3.68352	3.3e-05	0.00149019	XP_004930471, PREDICTED: uncharacterized protein LOC101744282 [Bombyx mori]	6.07e-75
XLOC_008792	-	0.817886	7.23639	3.16622	0.00127051	0.0242017	WP_047149320, hypothetical protein [Escherichia coli]	9.17e-41
XLOC_008801	-	1.11187	0.0848527	-3.76703	0.00095703	0.0197982	No hits
XLOC_008811	-	0.241907	7.59514	4.94969	0.00020814	0.00625764	No hits
XLOC_008814	-	7.2149	0.0420854	-7.31293	5.1e-09	7.54e-07	No hits
XLOC_008828	-	0	10.3164	Inf	0.000198769	0.00603393	No hits
XLOC_008831	-	0	6.83942	Inf	0.000278433	0.00788364	No hits
XLOC_008835	-	4.13045	0.162878	-4.67568	2.11e-06	0.000146971	ADI61816, endonuclease-reverse transcriptase [Bombyx mori]	1.75e-76
XLOC_008839	-	0.266602	2.21253	3.09094	0.00222971	0.0364728	KPJ16236, Retrovirus-related Pol polyprotein from transposon TNT 1-94 [Papilio machaon]	5.67e-54
XLOC_008990	BGIBMGA006954	3.10044	17.2498	2.49743	5.23e-06	0.000321599	XP_004923236, PREDICTED: uncharacterized protein LOC101743872 [Bombyx mori]	6.72e-124
XLOC_009007	BGIBMGA006926	1.12566	6.76663	2.57698	2.2e-06	0.000152908	XP_012552969, PREDICTED: intraflagellar transport protein 81 homolog [Bombyx mori]	0
XLOC_009030	BGIBMGA006900	2.0871	0.564602	-1.88618	0.00344228	0.0494365	XP_012553000, PREDICTED: uncharacterized protein LOC101744306 [Bombyx mori]	4.19e-174
XLOC_009038	-	1.5733	0.129348	-3.63498	0.000872605	0.0185981	ADI61825, endonuclease-reverse transcriptase [Bombyx mori]	4.98e-22
XLOC_009044	-	1.6983	0.0569609	-4.99721	0.00210768	0.0350641	No hits
XLOC_009051	-	2.09119	0	#NAME?	2.9e-05	0.00135128	XP_014366481, PREDICTED: RNA-directed DNA polymerase from mobile element jockey-like isoform X2 [Papilio machaon]	8.98e-47
XLOC_009056	-	0	2.83736	Inf	0.000642619	0.014931	EFA12599, hypothetical protein TcasGA2_TC001839 [Tribolium castaneum]	1.66e-11
XLOC_009065	-	0.0157261	15.134	9.94326	1.3e-14	7.68e-12	KMQ86061, retrovirus-related pol polyprotein from transposon tnt 1-94 [Lasius niger]	0
XLOC_009087	BGIBMGA007065	1.82928	0.123713	-3.85767	4.31e-05	0.00179975	XP_012551266, PREDICTED: nucleolin isoform X2 [Bombyx mori]	3.92e-136
XLOC_009103	BGIBMGA007080	2.25856	9.84915	2.12739	0.00079107	0.0173142	XP_004932500, PREDICTED: rRNA methyltransferase 2, mitochondrial [Bombyx mori] &gt;gi|512932257|ref|XP_004932501.1| PREDICTED: rRNA methyltransferase 2, mitochondrial [Bombyx mori]	0
XLOC_009108	BGIBMGA007085	71.4684	0.3101	-7.87741	0.000243092	0.00707519	NP_001166741, cuticular protein RR-1 motif 7 precursor [Bombyx mori] &gt;gi|223671115|tpd|FAA00509.1| TPA: putative cuticle protein [Bombyx mori]	2.51e-90
XLOC_009126	BGIBMGA007101	5.53707	19.03	1.77907	0.00291735	0.0439148	XP_012551214, PREDICTED: uncharacterized protein LOC105842473 [Bombyx mori]	9.12e-54
XLOC_009172	BGIBMGA007046	2.71567	13.294	2.29427	6.8e-05	0.00255004	XP_012551219, PREDICTED: serine protease easter-like [Bombyx mori]	0
XLOC_009178	BGIBMGA007040	112.681	19.4177	-2.52758	1.01e-06	7.79e-05	XP_004932476, PREDICTED: cysteine proteinase-like [Bombyx mori]	1.4e-78
XLOC_009184	-	11.3035	2.57532	-2.16715	4.2e-05	0.00176392	KPJ11409, Transposon Ty3-G Gag-Pol polyprotein [Papilio machaon]	0
XLOC_009202	BGIBMGA007015	14.5048	3.03016	-2.17883	0.000308831	0.00854537	NP_001166740, cuticular protein RR-1 motif 8 precursor [Bombyx mori] &gt;gi|223671117|tpd|FAA00510.1| TPA: putative cuticle protein [Bombyx mori]	1.68e-94
XLOC_009203	BGIBMGA007014	1.67731	0.13084	-3.61736	0.000333766	0.00899647	NP_001166739, cuticular protein RR-1 motif 9 precursor [Bombyx mori] &gt;gi|223671119|tpd|FAA00511.1| TPA: putative cuticle protein [Bombyx mori]	1.76e-42
XLOC_009235	BGIBMGA006983	159.087	44.743	-1.79782	0.00017958	0.00555152	XP_004932570, PREDICTED: uncharacterized protein LOC101738864 [Bombyx mori]	0
XLOC_009246	BGIBMGA006972,BGIBMGA006971	2.83012	0.941923	-1.59317	0.00305484	0.0454529	XP_004932587, PREDICTED: sulfotransferase 1 family member D1-like [Bombyx mori]	0
XLOC_009262	-	0	1.68453	Inf	0.000317765	0.00871544	XP_013193587, PREDICTED: uncharacterized protein LOC106137322 [Amyelois transitella]	5.93e-130
XLOC_009269	-	0	7.13498	Inf	6.73e-06	0.000398164	No hits
XLOC_009283	-	0.113225	3.18956	4.83642	0.000253569	0.00732172	XP_011569305, PREDICTED: uncharacterized protein LOC105398779 [Plutella xylostella]	9.45e-57
XLOC_009284	-	0.110664	7.80251	6.178	1.4e-06	0.000103879	XP_014359627, PREDICTED: uncharacterized protein LOC106711740 isoform X2 [Papilio machaon]	3.58e-32
XLOC_009302	BGIBMGA007204	3.94328	14.458	1.8528	0.00023168	0.00679906	XP_012544941, PREDICTED: uncharacterized protein LOC101740131 isoform X1 [Bombyx mori]	0
XLOC_009311	BGIBMGA007214,BGIBMGA007216	2.46618	9.47477	1.9608	0.000496615	0.0121446	XP_012544934.1, PREDICTED: lachesin-like isoform X2 [Bombyx mori]	2.31e-167
XLOC_009338	BGIBMGA007157,BGIBMGA007158	2.16982	8.69555	2.01383	0.000170167	0.00530547	XP_012544940.1, PREDICTED: phosphatidylinositol 3-kinase catalytic subunit type 3 [Bombyx mori]	0
XLOC_009356	-	2.76451	0.25525	-3.43286	7.41e-06	0.000431172	BAA76304, endonuclease and reverse transcriptase-like protein [Bombyx mori]	1.64e-16
XLOC_009378	-	0.635092	9.77494	3.92975	0.00017903	0.00555017	XP_013166190, PREDICTED: RNA-directed DNA polymerase from mobile element jockey-like isoform X1 [Papilio xuthus]	1.12e-12
XLOC_009410	-	5.51634	0.168746	-5.03686	4.52e-08	5.13e-06	XP_004927051, PREDICTED: uncharacterized protein LOC101735648 [Bombyx mori]	3.52e-56
XLOC_009417	-	6.88905	0.706709	-3.28847	1.79e-06	0.000128122	No hits
XLOC_009476	BGIBMGA007257	195.215	58.1697	-1.74019	0.000737937	0.0164917	XP_004925890, PREDICTED: uncharacterized protein LOC101737344 [Bombyx mori] &gt;gi|512905225|ref|XP_004925891.1| PREDICTED: uncharacterized protein LOC101737344 [Bombyx mori]	9.68e-59
XLOC_009510	-	52.2949	0.27071	-7.55637	2.53e-13	9.58e-11	XP_004926989, PREDICTED: uncharacterized protein LOC101737399 [Bombyx mori]	1.95e-94
XLOC_009522	BGIBMGA007324	144.664	36.0034	-1.98373	4.8e-05	0.00194459	KPJ15622, Homogentisate 1, 2-dioxygenase [Papilio machaon]	1.33e-162
XLOC_009524	-	17.846	4.58367	-1.93433	0.000294587	0.00820784	No hits
XLOC_009581	BGIBMGA007438	158.244	28.7222	-2.44756	0.00037003	0.0097492	NP_001040300, fumarylacetoacetase [Bombyx mori] &gt;gi|87248131|gb|ABD36118.1| fumarylacetoacetate hydrolase [Bombyx mori]	0
XLOC_009611	BGIBMGA007353,BGIBMGA007354	12.5135	1.57992	-2.98928	4.81e-08	5.34e-06	XP_012543946.1, PREDICTED: uncharacterized protein LOC105841300 [Bombyx mori]	0
XLOC_009612	-	1.45111	0.0422498	-5.07257	1.26e-07	1.25e-05	No hits
XLOC_009614	BGIBMGA007351,BGIBMGA007352	1.11802	4.38855	1.97346	0.00238493	0.0382616	XP_004923956, PREDICTED: uncharacterized protein LOC101741560 [Bombyx mori]	0
XLOC_009649	-	41.0984	0.0794039	-8.91179	0.00193229	0.0329377	No hits
XLOC_009650	-	6.44338	0.0222311	-8.15124	3.41e-15	2.07e-12	XP_012553439, PREDICTED: uncharacterized protein LOC101744165 [Bombyx mori]	6.36e-08
XLOC_009651	-	0	4.02401	Inf	0.00225431	0.0367935	No hits
XLOC_009751	BGIBMGA007573	4.88502	16.6304	1.78891	0.00038156	0.0100134	XP_012544528, PREDICTED: uncharacterized protein LOC101742248 isoform X1 [Bombyx mori]	0
XLOC_009795	BGIBMGA007527	6.15859	1.1677	-2.39749	0.000980066	0.0201604	XP_004924652, PREDICTED: ommochrome-binding protein-like [Bombyx mori]	0
XLOC_009825	BGIBMGA007495	3.94521	17.4707	2.13979	0.0010582	0.0214452	XP_012544502, PREDICTED: uncharacterized protein LOC101735368 [Bombyx mori]	1.64e-18
XLOC_009896	-	1.35433	0.116227	-3.56723	0.000393596	0.0101948	EYC42998, hypothetical protein Y032_0507g2688 [Ancylostoma ceylanicum]	7.41e-11
XLOC_009939	BGIBMGA007855	0.45192	2.99792	2.75021	5.75e-05	0.00224727	XP_012550601, PREDICTED: uncharacterized protein LOC105842396 [Bombyx mori]	1.38e-135
XLOC_009949	-	2.17643	0.240312	-3.06718	0.00238621	0.0382616	No hits
XLOC_010035	-	8.41163	2.06875	-2.00349	0.000118107	0.00397692	XP_014367920, PREDICTED: uncharacterized protein LOC106718363 [Papilio machaon]	0
XLOC_010118	-	8.04517	2.55891	-1.63921	0.00131468	0.024827	NP_001266388, 1-acylglycerol-3-phosphate O-acyltransferase 2 [Bombyx mori] &gt;gi|459352894|gb|AGG55023.1| acyltransferase AGPAT2 [Bombyx mori]	1.23e-98
XLOC_010190	BGIBMGA007658	2.85403	12.5296	2.15512	3.93e-05	0.00168954	XP_012548024, PREDICTED: uncharacterized protein LOC101741494 [Bombyx mori]	0
XLOC_010215	BGIBMGA007633	38.485	1.99888	-4.16535	0.000505328	0.012289	XP_012547829, PREDICTED: adenylate kinase 2, mitochondrial-like isoform X4 [Bombyx mori]	0
XLOC_010218	-	10.5409	0.916646	-3.48028	1.87e-06	0.000132676	No hits
XLOC_010222	BGIBMGA007627,BGIBMGA007628	271.359	48.7627	-2.44489	4.7e-05	0.00191615	XP_004928687.1, PREDICTED: uncharacterized protein LOC101736984 isoform X1 [Bombyx mori]	3.03e-62
XLOC_010231	BGIBMGA007617	0.257618	1.81254	2.83752	2.71e-05	0.00127168	XP_004928699, PREDICTED: uncharacterized protein LOC101738748 [Bombyx mori]	0
XLOC_010294	-	16.6991	3.52719	-2.25958	3.57e-05	0.00157559	No hits
XLOC_010296	-	4.53471	0.338697	-3.80089	9.64e-07	7.49e-05	No hits
XLOC_010314	-	187.225	1.00058	-7.54504	3.37e-08	3.97e-06	No hits
XLOC_010318	-	2.63928	0.276101	-3.17512	7.84e-05	0.00287288	ADF18552, endonuclease-reverse transcriptase [Bombyx mori]	3.65e-67
XLOC_010329	-	1.25769	11.4968	3.18607	5.36e-07	4.44e-05	EOB12991, hypothetical protein NBO_272g0001 [Nosema bombycis CQ1]	4.38e-10
XLOC_010330	-	1.01484	26.7384	4.7422	1.6e-08	2.14e-06	No hits
XLOC_010366	BGIBMGA008049	16.9354	56.1999	1.76145	0.00252095	0.0396949	NP_001303996, 2-acylglycerol O-acyltransferase 2-A-like [Bombyx mori] &gt;gi|827107751|gb|AKJ70771.1| monoacylglycerol-O-acyltransferase 2 [Bombyx mori]	0
XLOC_010368	BGIBMGA008051	4.61083	15.3242	1.75208	0.00068653	0.0156359	XP_013143278, PREDICTED: myosin heavy chain 95F isoform X2 [Papilio polytes]	3.27e-147
XLOC_010445	BGIBMGA007994	69.1271	17.1803	-1.97019	0.000250913	0.00725459	WP_047149320, hypothetical protein [Escherichia coli]	3.23e-37
XLOC_010449	BGIBMGA007989	1.00687	5.91567	2.55683	3.01e-06	0.000197886	XP_012552749, PREDICTED: testican-2 [Bombyx mori]	0
XLOC_010457	-	1.40105	0.0522739	-4.73077	0.000683729	0.0156167	XP_014355331, PREDICTED: uncharacterized protein LOC106708353, partial [Papilio machaon]	6.81e-79
XLOC_010490	-	0.219207	2.02969	3.25475	0.0018669	0.0319474	XP_012551593, PREDICTED: nascent polypeptide-associated complex subunit alpha, muscle-specific form-like [Bombyx mori]	2.05e-150
XLOC_010541	-	0	1.59288	Inf	0.000684975	0.0156167	KMQ86003, gag-pol polyprotein, partial [Lasius niger]	9.7e-42
XLOC_010550	-	0.124872	2.35839	4.22761	0.00242355	0.0386902	XP_011555786, PREDICTED: uncharacterized protein LOC105386838 [Plutella xylostella]	7.3e-71
XLOC_010565	BGIBMGA008174	25.7402	252.857	3.30983	9.34e-09	1.29e-06	NP_001040473, insulin-related peptide binding protein precursor [Bombyx mori] &gt;gi|95103040|gb|ABF51461.1| insulin-related peptide binding protein [Bombyx mori]	1.09e-169
XLOC_010578	BGIBMGA008181	2.56454	9.54337	1.90386	0.000433114	0.010959	XP_012543770, PREDICTED: protein-glutamate O-methyltransferase-like [Bombyx mori]	0
XLOC_010595	BGIBMGA008197	0	2.09502	Inf	2.43e-08	3e-06	XP_012543806, PREDICTED: putative nuclease HARBI1 [Bombyx mori]	0
XLOC_010625	BGIBMGA008136	7.25994	2.21802	-1.70408	0.0011821	0.0229733	NP_001166630, cuticular protein RR-2 motif 143 [Bombyx mori] &gt;gi|223671388|tpd|FAA00646.1| TPA: putative cuticle protein [Bombyx mori]	0
XLOC_010647	-	12.956	2.77923	-2.22193	0.000956307	0.0197982	No hits
XLOC_010649	-	0	2.65782	Inf	1.3e-05	0.000693771	XP_011562627, PREDICTED: uncharacterized protein LOC105392658 [Plutella xylostella]	2.94e-67
XLOC_010650	-	4.72655	0	#NAME?	0.000506764	0.0122966	No hits
XLOC_010658	-	1.38244	0.0531715	-4.78953	9.57e-05	0.00339365	XP_012547031, PREDICTED: sterol O-acyltransferase 2 [Bombyx mori]	1.46e-176
XLOC_010684	BGIBMGA008221	169.437	3.46958	-5.58371	1.9e-20	3.19e-17	NP_001037199, promoting protein precursor [Bombyx mori] &gt;gi|33285891|gb|AAQ01563.1| promoting protein [Bombyx mori]	2.67e-84
XLOC_010713	BGIBMGA008269	5.34653	0	#NAME?	4.9e-10	9.32e-08	XP_012545640, PREDICTED: indole-3-acetaldehyde oxidase-like [Bombyx mori]	7.7e-99
XLOC_010718	BGIBMGA008274	1.95656	9.55735	2.26854	0.000969653	0.0200026	XP_004925966, PREDICTED: uncharacterized protein LOC101739168 [Bombyx mori]	0
XLOC_010773	-	0	35.3184	Inf	3.57e-14	1.82e-11	No hits
XLOC_010803	BGIBMGA008437	0.113864	1.09365	3.25388	0.00186964	0.0319694	XP_004928383, PREDICTED: vertebrate ancient opsin-like [Bombyx mori]	0
XLOC_010821	BGIBMGA008369	7.56218	25.1728	1.75607	0.00133659	0.0250463	XP_004928208, PREDICTED: uncharacterized protein LOC101740328 [Bombyx mori] &gt;gi|827551097|ref|XP_012547457.1| PREDICTED: uncharacterized protein LOC101740328 [Bombyx mori]	1.44e-69
XLOC_010871	BGIBMGA008502	3.65318	0.306786	-3.513	1.04e-07	1.05e-05	XP_004927341, PREDICTED: uncharacterized protein LOC101740008 [Bombyx mori]	3.43e-98
XLOC_010905	BGIBMGA008539	21.9409	5.24322	-2.04631	0.000149617	0.00480157	NP_001296534, dopamine N-acetyltransferase-like [Bombyx mori] &gt;gi|827551613|ref|XP_004928436.2| PREDICTED: dopamine N-acetyltransferase-like [Bombyx mori] &gt;gi|766752709|gb|AJS19086.1| arylalkylamine N-acetyltransferase 2 [Bombyx mori]	1.42e-144
XLOC_010918	-	5.20868	1.52715	-1.75534	0.00212045	0.0352127	XP_012548497, PREDICTED: FYVE, RhoGEF and PH domain-containing protein 3-like [Bombyx mori]	1.73e-17
XLOC_010934	-	0.0551757	2.89706	5.7159	5.36e-11	1.27e-08	XP_012547590, PREDICTED: uncharacterized protein LOC105841976 [Bombyx mori]	0
XLOC_010955	BGIBMGA008398	1.41559	0.270663	-2.37048	0.000939108	0.0195719	XP_004928156, PREDICTED: uncharacterized protein LOC101745240 [Bombyx mori]	1.3e-54
XLOC_010994	-	1.52376	0.0127155	-6.9987	4.62e-08	5.2e-06	BAM73877, cytochrome P450, partial [Bombyx mori]	2.59e-36
XLOC_011053	-	3.65157	11.638	1.67715	0.00261554	0.0403997	XP_004928428, PREDICTED: nitrogen permease regulator 3-like protein [Bombyx mori]	0
XLOC_011070	-	22.3188	7.1129	-1.63921	0.0024669	0.0392391	NP_001040115, DnaJ (Hsp40) homolog 13 [Bombyx mori] &gt;gi|87248101|gb|ABD36103.1| DnaJ-like protein [Bombyx mori] &gt;gi|253721967|gb|ACT34047.1| DnaJ-13 [Bombyx mori] &gt;gi|257122610|gb|ACV41274.1| DNAJ13 [Bombyx mori] &gt;gi|378466038|gb|AFC01227.1| DnaJ-13 [Bombyx mori]	5.72e-21
XLOC_011078	BGIBMGA008317	56.3689	169.929	1.5881	0.000971353	0.0200188	XP_012547626, PREDICTED: beta-amyloid-like protein isoform X1 [Bombyx mori]	0
XLOC_011110	BGIBMGA008286	7.69392	24.8229	1.72981	0.00208925	0.0349993	XP_012547448, PREDICTED: tetraspanin E118 isoform X1 [Bombyx mori]	8.99e-120
XLOC_011125	-	0.573064	6.10918	3.43682	0.000153952	0.0048905	No hits
XLOC_011131	-	0.101066	12.4698	6.94081	8.81e-08	8.97e-06	No hits
XLOC_011141	-	2.84985	0	#NAME?	4.06e-06	0.00025639	No hits
XLOC_011143	-	13.464	2.63197	-2.34397	0.000241034	0.00703401	No hits
XLOC_011172	-	0	4.46228	Inf	0.00181015	0.0313191	No hits
XLOC_011173	-	0.090944	1.76967	4.26713	9.75e-05	0.0034358	XP_011291677, PREDICTED: actin-binding LIM protein 1 isoform X4 [Musca domestica]	5.61e-48
XLOC_011180	-	2.81789	0.115472	-4.56847	0.000179425	0.00555152	XP_011555765, PREDICTED: ribonuclease H1-like [Plutella xylostella]	7.93e-40
XLOC_011194	-	5.39852	0.281304	-4.35656	1.34e-05	0.000712875	XP_012550888, PREDICTED: uncharacterized protein LOC105842437 [Bombyx mori]	6e-107
XLOC_011197	-	4.5108	0.0983433	-5.50962	2.73e-07	2.46e-05	XP_012547496, PREDICTED: uncharacterized protein LOC105841952 [Bombyx mori]	2.04e-36
XLOC_011204	-	3.32067	0.778706	-2.092	0.000392032	0.0101842	No hits
XLOC_011216	-	1.50974	0.270364	-2.42282	0.00284083	0.0430293	XP_004928345, PREDICTED: 4-coumarate--CoA ligase 1-like [Bombyx mori]	3.78e-25
XLOC_011218	-	0.076894	1.74761	4.49111	0.000760153	0.0168395	EOB12991, hypothetical protein NBO_272g0001 [Nosema bombycis CQ1]	1.16e-11
XLOC_011235	BGIBMGA008597	81.2588	23.7959	-1.78537	0.000430368	0.0109148	XP_004925605, PREDICTED: insulin-like receptor [Bombyx mori] &gt;gi|827545671|ref|XP_012545333.1| PREDICTED: insulin-like receptor [Bombyx mori] &gt;gi|827545673|ref|XP_012545334.1| PREDICTED: insulin-like receptor [Bombyx mori] &gt;gi|827545675|ref|XP_012545335.1| PREDICTED: insulin-like receptor [Bombyx mori] &gt;gi|827545677|ref|XP_012545336.1| PREDICTED: insulin-like receptor [Bombyx mori]	0
XLOC_011250	-	2.82857	0.0651873	-5.39811	6.61e-07	5.36e-05	XP_014361426, PREDICTED: uncharacterized protein LOC106713213 [Papilio machaon]	2.05e-09
XLOC_011269	-	0	26.8583	Inf	2.5e-06	0.000169683	No hits
XLOC_011296	BGIBMGA008616	0.407805	3.02786	2.88038	3.72e-06	0.000238245	XP_011262015, PREDICTED: uncharacterized protein LOC105254802, partial [Camponotus floridanus]	0
XLOC_011297	-	0.089293	2.22106	4.6484	0.00143678	0.0263815	XP_014366482, PREDICTED: RNA-directed DNA polymerase from mobile element jockey-like isoform X3 [Papilio machaon]	2.89e-56
XLOC_011321	-	0.224701	3.67786	4.04089	2.04e-06	0.000142374	XP_014366483, PREDICTED: RNA-directed DNA polymerase from mobile element jockey-like isoform X4 [Papilio machaon]	2.49e-46
XLOC_011322	-	0.122743	1.7456	3.85039	0.00108177	0.0217817	XP_012549733, PREDICTED: uncharacterized protein LOC105842278, partial [Bombyx mori]	7.62e-98
XLOC_011376	BGIBMGA008708	4.90318	0.0232127	-7.61592	1.38e-08	1.86e-06	No hits
XLOC_011388	BGIBMGA008723	25.9837	7.54109	-1.78723	0.00125489	0.0240127	NP_001036993, ras-like protein 2 [Bombyx mori] &gt;gi|827546051|ref|XP_012545495.1| PREDICTED: ras-like protein 2 isoform X1 [Bombyx mori] &gt;gi|61287205|dbj|BAD91089.1| ras oncogene [Bombyx mori]	4.15e-101
XLOC_011415	BGIBMGA008676,BGIBMGA008677	5.08201	1.58213	-1.64866	0.00157166	0.0281959	XP_013183364.1, PREDICTED: uncharacterized protein LOC106129371 [Amyelois transitella] &gt;lcl|XP_013185476.1 PREDICTED: uncharacterized protein LOC106131035 [Amyelois transitella] &gt;lcl|XP_013193685.1 PREDICTED: uncharacterized protein LOC106137413 [Amyelois transitella] &gt;lcl|XP_013195603.1 PREDICTED: uncharacterized protein LOC106138861 [Amyelois transitella]	9e-177
XLOC_011429	BGIBMGA008663	141.684	21.6128	-2.69985	1.96e-07	1.85e-05	XP_004925796, PREDICTED: uncharacterized protein LOC101745663 [Bombyx mori]	3.3e-30
XLOC_011434	-	16.6317	0.729759	-4.60158	7.72e-05	0.00284819	XP_003241214, PREDICTED: putative nuclease HARBI1 [Acyrthosiphon pisum]	9.68e-17
XLOC_011447	-	5.72035	0.475232	-3.51329	0.000484405	0.0119184	XP_013161547, PREDICTED: uncharacterized protein LOC106113369 [Papilio xuthus]	4.89e-36
XLOC_011449	-	71.6151	0.16829	-8.76085	3.86e-08	4.5e-06	No hits
XLOC_011455	-	0.0338821	1.7789	5.69167	0.000269103	0.00766865	No hits
XLOC_011463	-	1.27733	0.036242	-5.03494	0.00196175	0.033362	No hits
XLOC_011527	-	1.51496	0.06467	-4.44359	1.62e-05	0.000827984	No hits	9.5e-19
XLOC_011545	-	1.87847	0.0632398	-4.81285	3.8e-07	3.29e-05	XP_004923418, PREDICTED: piggyBac transposable element-derived protein 4-like [Bombyx mori]	3.65e-64
XLOC_011573	BGIBMGA008832	0.0187589	49.2043	11.357	8.89e-41	1.95e-36	XP_011551371, PREDICTED: uncharacterized protein LOC105383056 [Plutella xylostella]	0
XLOC_011587	-	0	2.33181	Inf	0.000266934	0.00762715	No hits
XLOC_011589	-	2.69976	0.288479	-3.25327	0.000845863	0.0182758	BAD86655, reverse transcriptase [Bombyx mori]	0
XLOC_011594	BGIBMGA008839	2.40396	0.572364	-2.05094	0.00146581	0.0267129	XP_012546907, PREDICTED: protein msta, isoform B [Bombyx mori]	3.74e-160
XLOC_011648	BGIBMGA008987	1.19983	9.89338	3.04436	5.12e-07	4.26e-05	XP_004931747, PREDICTED: short-chain dehydrogenase/reductase family 16C member 6 [Bombyx mori]	0
XLOC_011722	BGIBMGA008918	0.428866	2.30952	2.42254	0.00309727	0.0458971	XP_004931719, PREDICTED: malate dehydrogenase, mitochondrial-like [Bombyx mori]	0
XLOC_011738	BGIBMGA008901,BGIBMGA008902	6.44312	31.808	2.30061	0.00141191	0.0260561	XP_011547840.1, PREDICTED: estradiol 17-beta-dehydrogenase 11-like [Plutella xylostella]	1.48e-92
XLOC_011790	-	11.7498	3.69298	-1.66245	0.00102505	0.0208894	XP_004931810, PREDICTED: uncharacterized protein LOC101742852 [Bombyx mori]	1.12e-93
XLOC_011815	-	0.122781	1.77529	3.83284	0.000555516	0.013232	XP_012548658, PREDICTED: actin cytoskeleton-regulatory complex protein pan1-like, partial [Bombyx mori]	2.45e-32
XLOC_011819	-	4.86225	0.648156	-2.95399	0.00201015	0.0340265	XP_011255004, PREDICTED: histone-lysine N-methyltransferase SETMAR-like [Camponotus floridanus]	6.75e-62
XLOC_011839	-	4.09954	0.0584146	-6.2299	0.000762966	0.0168848	No hits	1.58e-12
XLOC_011857	BGIBMGA009094	1404.25	48.9158	-4.84001	6.62e-05	0.00250261	XP_004924399, PREDICTED: fungal protease inhibitor F-like [Bombyx mori] &gt;gi|827031948|gb|AKJ54534.1| fungal protease inhibitor [Bombyx mori]	8.01e-51
XLOC_011866	BGIBMGA009101	127.042	532.214	2.0895	3.55e-05	0.00157186	KPI99772, hypothetical protein RR46_04746 [Papilio xuthus]	1.45e-160
XLOC_011891	BGIBMGA009073	22.844	0.611805	-5.24668	9.27e-09	1.29e-06	XP_004924401, PREDICTED: fungal protease inhibitor F-like isoform X1 [Bombyx mori]	1.16e-20
XLOC_011893	BGIBMGA009072	283.068	44.4191	-2.69667	1.79e-06	0.000128122	XP_004924403, PREDICTED: fungal protease inhibitor F-like [Bombyx mori]	2.48e-48
XLOC_011928	-	12.051	3.35305	-1.8199	0.00138768	0.0257173	XP_013146518, PREDICTED: uncharacterized protein LOC106109531, partial [Papilio polytes]	4.91e-72
XLOC_011938	-	0.120567	2.30449	4.21483	0.00308266	0.0457115	No hits
XLOC_011956	-	0	5.50349	Inf	0.0016601	0.0293807	No hits
XLOC_011964	-	0.0685513	1.78095	4.75891	0.00182081	0.0314044	No hits
XLOC_011966	-	0	1.20463	Inf	0.000502401	0.0122587	No hits
XLOC_011967	-	0	1.01267	Inf	0.00060411	0.0142174	CAQ54400, Ankyrin repeat domain protein [Wolbachia endosymbiont of Culex quinquefasciatus Pel]	2.55e-41
XLOC_011974	BGIBMGA009143	2.31369	0.0415457	-5.89472	0.000126894	0.0042017	XP_012545711, PREDICTED: uncharacterized protein LOC105841615 [Bombyx mori]	1.58e-143
XLOC_012019	-	6.91031	0	#NAME?	2.33e-20	3.65e-17	No hits
XLOC_012020	-	5.11724	0	#NAME?	0.000247853	0.00717559	No hits
XLOC_012021	-	0.0376695	1.84538	5.56762	0.000220897	0.006569	No hits
XLOC_012024	-	3.7084	0.0401662	-6.42157	4.63e-08	5.2e-06	No hits
XLOC_012027	-	6.78166	0.975793	-2.81349	2.48e-05	0.00118364	KMQ83277, blastopia polyprotein [Lasius niger]	1.19e-123
XLOC_012037	-	0.127755	1.90197	3.94931	0.00304282	0.0453049	XP_011878594, PREDICTED: histone-lysine N-methyltransferase SETMAR-like [Vollenhovia emeryi]	1e-39
XLOC_012076	-	37.1423	0.215907	-7.42042	8.08e-06	0.000464379	XP_013193376, PREDICTED: histone-lysine N-methyltransferase SETMAR-like [Amyelois transitella] &gt;gi|913324149|ref|XP_013193377.1| PREDICTED: histone-lysine N-methyltransferase SETMAR-like [Amyelois transitella] &gt;gi|913332633|ref|XP_013197957.1| PREDICTED: histone-lysine N-methyltransferase SETMAR-like [Amyelois transitella]	3.78e-52
XLOC_012091	-	0.293907	2.50348	3.08365	0.000152028	0.0048505	XP_013194475, PREDICTED: uncharacterized protein LOC106138039 [Amyelois transitella]	1.61e-32
XLOC_012099	BGIBMGA009261	0	4.32756	Inf	4.01e-11	9.75e-09	XP_012551240, PREDICTED: uncharacterized protein LOC105842476 [Bombyx mori]	9.63e-154
XLOC_012100	-	0.667431	9.34296	3.77853	5.91e-06	0.000356117	XP_012551242, PREDICTED: fibrohexamerin-like [Bombyx mori]	2.07e-154
XLOC_012113	BGIBMGA009276	11.9981	64.9678	2.43349	3.08e-06	0.000201214	XP_004922659, PREDICTED: tryptophan 2, 3-dioxygenase isoform X1 [Bombyx mori]	0
XLOC_012119	BGIBMGA009283	6.18503	0.673194	-3.16495	0.000377749	0.00992531	EHJ71609, hypothetical protein KGM_09380 [Danaus plexippus]	8.73e-32
XLOC_012128	-	3.56273	0.832549	-2.09607	0.000290247	0.00813336	AAB47739, transposase [Bombyx mori]	0
XLOC_012142	BGIBMGA009252	6.58893	1.53995	-2.10127	0.000228588	0.00673364	XP_004922194, PREDICTED: zinc finger protein 583-like [Bombyx mori]	5.87e-123
XLOC_012190	-	0.115837	2.30938	4.37572	0.00185476	0.0318001	EYB95906, hypothetical protein Y032_0155g3083 [Ancylostoma ceylanicum]	1.11e-14
XLOC_012196	-	1.20086	0	#NAME?	7.96e-05	0.00291003	No hits
XLOC_012210	-	1.1427	0.0896599	-3.67003	1.4e-05	0.000734314	No hits	2.63e-07
XLOC_012219	-	3.10708	0.588353	-2.39894	0.000467455	0.0116396	No hits
XLOC_012236	-	7.95657	0.950505	-3.04261	0.00110281	0.0219695	No hits
XLOC_012248	-	1.2075	0.0944104	-3.64495	0.00161814	0.0288411	AAC13649, reverse transcriptase [Bombyx mori]	0
XLOC_012256	-	20.1947	1.49226	-3.68641	2.64e-07	2.4e-05	XP_012548665, PREDICTED: uncharacterized protein K02A2.6-like [Bombyx mori]	2.81e-73
XLOC_012326	BGIBMGA009309	10.8857	50.7625	2.24891	1.47e-05	0.000768514	XP_012543845, PREDICTED: kinesin-like protein Klp68D [Bombyx mori]	8.31e-177
XLOC_012330	BGIBMGA009304	0.70379	3.5313	2.33573	0.00213265	0.0352548	ALM88347, leucine-rich repeat G protein-coupled receptor 2, partial [Chilo suppressalis]	4.28e-35
XLOC_012342	-	0.429936	2.74692	2.67948	0.00278924	0.0425127	XP_013195491, PREDICTED: mucin-2-like [Amyelois transitella]	1.86e-132
XLOC_012346	-	0.0326227	1.26914	5.23904	0.000772065	0.0170173	No hits
XLOC_012349	-	0	6.5618	Inf	0.00113061	0.0223942	No hits
XLOC_012350	-	1.60292	0.0316183	-5.5511	0.00125635	0.0240127	No hits
XLOC_012351	-	0	2.20575	Inf	0.00229173	0.0372376	No hits
XLOC_012353	-	16.28	60.7174	1.92076	0.00320948	0.0469558	No hits
XLOC_012357	-	0	6.08692	Inf	7.96e-05	0.00291003	No hits
XLOC_012383	BGIBMGA009412	1.81894	10.7013	2.54307	0.000479116	0.0118357	KPJ07793, Transposable element P transposase [Papilio machaon]	0
XLOC_012415	-	1.32278	0.0663912	-4.34313	0.00107811	0.0217594	XP_012549926, PREDICTED: THAP domain-containing protein 2-like [Bombyx mori]	8.97e-11
XLOC_012436	-	1.66224	0.491582	-1.75999	0.00332953	0.0481967	NP_001093282, mariner transposase [Bombyx mori] &gt;gi|95103114|gb|ABF51498.1| mariner transposase [Bombyx mori]	1.08e-107
XLOC_012441	BGIBMGA009488	45.6056	13.3419	-1.81107	0.00158603	0.0284304	XP_004922817, PREDICTED: prostatic acid phosphatase-like isoform X1 [Bombyx mori]	0
XLOC_012457	BGIBMGA009506	1.4245	0.0717045	-4.38366	1.29e-05	0.000691534	EHJ74036, hypothetical protein KGM_18601 [Danaus plexippus]	2.35e-72
XLOC_012477	BGIBMGA009524	1.17837	4.32591	1.85697	0.000740683	0.0164917	XP_004922844, PREDICTED: Hermansky-Pudlak syndrome 5 protein homolog [Bombyx mori]	0
XLOC_012502	BGIBMGA009464	5.04973	18.6801	1.89783	0.000510725	0.0123697	XP_012552575, PREDICTED: prothoracicostatic peptide isoform X1 [Bombyx mori] &gt;gi|827538898|ref|XP_012552578.1| PREDICTED: prothoracicostatic peptide isoform X1 [Bombyx mori]	2.87e-172
XLOC_012515	BGIBMGA009451	21.0315	6.95426	-1.59173	0.00171183	0.0300697	XP_012552701, PREDICTED: NEDD4 family-interacting protein 2 [Bombyx mori]	3.48e-107
XLOC_012518	BGIBMGA009447	0	1.54019	Inf	0.00161654	0.0288411	XP_004922835, PREDICTED: uncharacterized protein LOC101736304 [Bombyx mori]	0
XLOC_012519	BGIBMGA009446	0.21539	5.68721	4.73966	2.54e-08	3.11e-06	XP_004922836, PREDICTED: uncharacterized protein LOC101736556 [Bombyx mori]	8.85e-157
XLOC_012534	-	2.23963	0.493128	-2.16007	0.000330785	0.00892711	BAE44464, non-LTR retrotransposon CATS [Bombyx mori]	0
XLOC_012539	-	1.00235	0.0110183	-6.60093	3.22e-06	0.000209302	XP_012552587, PREDICTED: uncharacterized protein LOC105842884 [Bombyx mori]	0
XLOC_012543	-	2.45978	0	#NAME?	0.00109843	0.0219155	No hits
XLOC_012545	-	2.65479	0.167289	-3.96039	0.00181281	0.0313404	No hits
XLOC_012554	-	0.395849	11.1376	4.83265	6.32e-08	6.68e-06	XP_004926917, PREDICTED: predicted GPI-anchored protein 58 [Bombyx mori]	5.07e-14
XLOC_012596	-	3.37741	0.552387	-2.6243	0.000362738	0.00962333	XP_012551660, PREDICTED: uncharacterized protein LOC105842539 [Bombyx mori]	3.34e-79
XLOC_012606	-	0.30573	2.65286	3.07605	0.00218493	0.0359489	AFY12622, reverse transcriptase, partial [Bombyx mori]	2.91e-57
XLOC_012611	-	15.4029	3.02724	-2.32664	0.00088647	0.0188006	No hits
XLOC_012627	BGIBMGA009552	0.901145	4.29481	2.2516	0.000419577	0.0106907	XP_012546819, PREDICTED: uncharacterized protein LOC101740923 [Bombyx mori]	9.14e-100
XLOC_012629	-	5.86429	1.00135	-2.5269	3.38e-05	0.00152031	XP_004934161, PREDICTED: uncharacterized protein LOC101737180, partial [Bombyx mori]	6.2e-91
XLOC_012690	BGIBMGA009569	0.360697	2.37008	2.73975	0.000904268	0.019104	XP_012545948, PREDICTED: uncharacterized protein LOC105841650 [Bombyx mori]	6.67e-179
XLOC_012693	-	0.260394	5.19528	4.33174	0.00209641	0.0349993	No hits
XLOC_012745	BGIBMGA009753	5.59556	1.07621	-2.32068	4.02e-05	0.00171589	XP_014364037, PREDICTED: metaxin-2 isoform X2 [Papilio machaon]	1.24e-30
XLOC_012750	BGIBMGA009756	10.4357	1.93233	-2.41317	7.24e-06	0.000424562	XP_013177161, PREDICTED: NAD kinase 2, mitochondrial [Papilio xuthus]	4.6e-144
XLOC_012754	-	0.875695	8.56491	3.29456	2.24e-06	0.000155051	No hits
XLOC_012770	BGIBMGA009775	1127.28	42.2243	-4.77744	8.72e-12	2.45e-09	NP_001166774, cuticular protein hypothetical 3 precursor [Bombyx mori] &gt;gi|223671038|tpd|FAA00470.1| TPA: putative cuticle protein [Bombyx mori]	8.64e-132
XLOC_012809	BGIBMGA009714	138.766	11.5208	-3.61841	3.37e-11	8.37e-09	NP_001166776, cuticular protein hypothetical 1 precursor [Bombyx mori] &gt;gi|223671034|tpd|FAA00468.1| TPA: putative cuticle protein [Bombyx mori]	1.12e-50
XLOC_012820	BGIBMGA009703	0.365333	4.06365	3.49888	6.11e-05	0.00236156	KMQ86003, gag-pol polyprotein, partial [Lasius niger]	1.8e-122
XLOC_012832	BGIBMGA009691,BGIBMGA009692	0.100531	4.16986	5.34307	4.3e-08	4.92e-06	XP_012551887.1, PREDICTED: histidine decarboxylase isoform X2 [Bombyx mori]	0
XLOC_012882	-	5.77817	0.142105	-5.36822	1.82e-06	0.000129798	XP_004933314, PREDICTED: uncharacterized protein LOC101739238 [Bombyx mori]	3.45e-14
XLOC_012892	-	59.9293	1.71139	-5.1301	3.8e-05	0.00165203	No hits
XLOC_012904	-	16.2984	2.29435	-2.79109	1.14e-05	0.000619709	BAG15927, transposase [Bombyx mandarina]	8.28e-22
XLOC_012915	-	0.0439157	10.3745	7.94682	0.000240347	0.00702332	XP_012545341, PREDICTED: uncharacterized protein LOC105841551 [Bombyx mori]	1.16e-17
XLOC_012935	-	2.59353	0.163845	-3.87505	6.21e-05	0.00237877	WP_047149320, hypothetical protein [Escherichia coli]	1.47e-21
XLOC_012936	-	0	7.38646	Inf	5.52e-06	0.000337235	No hits
XLOC_012942	-	3.74606	0.850516	-2.13203	0.00120349	0.0232898	EHJ63584, hypothetical protein KGM_04950 [Danaus plexippus]	4.21e-23
XLOC_012950	-	1.00239	0.0758841	-3.73384	0.00254411	0.0399447	No hits
XLOC_012961	-	0.677966	2.93025	2.15068	0.00347495	0.049775	XP_012546844, PREDICTED: probable G-protein coupled receptor Mth-like 2 [Bombyx mori]	0
XLOC_012968	BGIBMGA009870,BGIBMGA009871	2.13485	8.08298	1.91567	0.000243634	0.00708155	XP_012553386.1, PREDICTED: calmodulin-A-like [Bombyx mori] &gt;lcl|XP_012553387.1 PREDICTED: calmodulin-A-like [Bombyx mori]	1.23e-103
XLOC_013037	-	49.5275	6.43353	-2.92706	1.87e-08	2.45e-06	XP_004923699, PREDICTED: uncharacterized protein LOC101743304 [Bombyx mori]	4.77e-38
XLOC_013039	BGIBMGA009848	1.212	4.00157	1.72632	0.00212455	0.0352273	XP_012553423, PREDICTED: kinase suppressor of Ras 2 [Bombyx mori]	0
XLOC_013043	-	0.906214	24.3035	4.75049	4.08e-10	7.97e-08	No hits
XLOC_013082	-	1.52621	0	#NAME?	2.13e-08	2.71e-06	No hits
XLOC_013097	-	10.9376	0.263826	-5.25911	0.0020506	0.0344976	No hits
XLOC_013117	BGIBMGA009936	1.84555	0.43367	-2.06838	0.00044518	0.0111563	XP_012546642, PREDICTED: uncharacterized protein LOC105841759 isoform X1 [Bombyx mori]	0
XLOC_013126	-	2.05853	0.329243	-2.64737	3.45e-05	0.00154411	AFY12622, reverse transcriptase, partial [Bombyx mori]	3.98e-20
XLOC_013160	BGIBMGA009990	0.659267	10.7671	4.04302	1.79e-10	3.81e-08	XP_004926459, PREDICTED: uncharacterized protein LOC101741297 [Bombyx mori]	0
XLOC_013175	-	2.5761	11.5419	2.16102	0.000157693	0.00498746	KPJ11318, cAMP-specific 3&apos;, 5&apos;-cyclic phosphodiesterase, isoform I [Papilio machaon]	4.02e-64
XLOC_013248	BGIBMGA010075	0.299563	1.79581	2.57655	0.0022265	0.0364483	NP_001124363, leucokinin precursor [Bombyx mori] &gt;gi|193248562|dbj|BAG50367.1| leucokinin [Bombyx mori]	0
XLOC_013275	BGIBMGA010025,BGIBMGA010026	17.5023	59.7744	1.77977	0.000631196	0.0147364	XP_012553061, PREDICTED: LIM domain only protein 7 isoform X3 [Bombyx mori]	0
XLOC_013306	-	13.0216	2.60496	-2.32339	7.75e-05	0.00285124	No hits
XLOC_013336	-	5.519	0	#NAME?	3.08e-05	0.00141481	No hits
XLOC_013340	BGIBMGA010190	14.0074	4.07752	-1.78119	0.000618948	0.0144887	XP_012550265, PREDICTED: uncharacterized protein LOC105842349 [Bombyx mori]	8.83e-95
XLOC_013356	BGIBMGA010205	2.81631	11.0126	1.96141	0.000407435	0.010458	XP_012550301, PREDICTED: vesicle-associated membrane protein 2-like [Bombyx mori]	7.26e-53
XLOC_013388	BGIBMGA010240	3.8568	24.0852	2.68945	0.000163929	0.00514027	BAB13481, chitinase precursor [Bombyx mori]	0
XLOC_013410	-	4.39884	1.20405	-1.8635	0.000632862	0.0147513	KOB70671, Uncharacterized protein OBRU01_14843 [Operophtera brumata]	4.77e-58
XLOC_013485	BGIBMGA010146	2.55498	7.73752	1.59557	0.00279398	0.0425552	XP_012550230, PREDICTED: male-specific lethal 3 isoform X1 [Bombyx mori]	0
XLOC_013513	BGIBMGA010117	1.50048	0.205727	-2.85545	9.99e-05	0.00349312	XP_012550355, PREDICTED: uncharacterized protein LOC101736683 isoform X1 [Bombyx mori]	8.4e-90
XLOC_013514	BGIBMGA010114,BGIBMGA010115,BGIBMGA010116	13.7356	2.84126	-2.23833	1.13e-05	0.000617469	XP_004931367.1, PREDICTED: alpha-tocopherol transfer protein-like [Bombyx mori]	0
XLOC_013530	BGIBMGA010097	7.86686	0.163572	-5.48007	0.00134771	0.0251898	No hits
XLOC_013545	-	1.34655	0.112725	-3.5405	0.000226676	0.00670441	XP_004931298, PREDICTED: facilitated trehalose transporter Tret1-like [Bombyx mori]	1.93e-38
XLOC_013552	-	2.59123	0.468462	-2.43731	0.000238122	0.00696762	XP_011557724, PREDICTED: uncharacterized protein LOC105388498 [Plutella xylostella]	0
XLOC_013581	-	2.09056	0.410254	-2.29825	0.000848009	0.0182861	AAN06610, transposase [Bombyx mori]	5.26e-52
XLOC_013596	-	17.3362	2.22	-2.94891	4.32e-05	0.00179975	XP_012546472, PREDICTED: uncharacterized protein LOC101744367, partial [Bombyx mori]	4.65e-77
XLOC_013638	BGIBMGA010320	21.1123	0.437668	-5.52835	2.29e-17	1.86e-14	XP_012546125, PREDICTED: cuticular protein RR-2 motif 140 isoform X1 [Bombyx mori]	7.21e-154
XLOC_013651	-	0	2.20686	Inf	0.000930642	0.0194918	No hits	8.29e-19
XLOC_013663	BGIBMGA010500	35.1804	9.73374	-1.85416	0.000314994	0.00865028	NP_001166749, cuticular protein hypothetical 28 precursor [Bombyx mori] &gt;gi|223671088|tpd|FAA00495.1| TPA: putative cuticle protein [Bombyx mori]	0
XLOC_013677	-	0	4.56757	Inf	3.19e-12	9.7e-10	No hits
XLOC_013680	BGIBMGA010513	13.9588	64.387	2.2159	3.17e-05	0.00144971	XP_012548539, PREDICTED: glutamate transporter isoform X1 [Bombyx mori]	0
XLOC_013687	-	1.36721	6.51283	2.27844	0.000510906	0.0123697	XP_013195568, PREDICTED: protein unc-13 homolog C-like [Amyelois transitella]	1.56e-85
XLOC_013717	BGIBMGA010547	3.90269	21.8705	2.5191	1.55e-06	0.000113757	XP_004929574, PREDICTED: uncharacterized protein LOC101743509 [Bombyx mori]	8.31e-102
XLOC_013728	BGIBMGA010555	1.83531	5.87776	1.68953	0.00125734	0.0240127	XP_012548567, PREDICTED: ATP-binding cassette sub-family G member 1 [Bombyx mori]	0
XLOC_013750	BGIBMGA010579	5.40234	0.386221	-3.81156	0.000576316	0.0136366	XP_004929509, PREDICTED: coiled-coil domain-containing protein KIAA1407 [Bombyx mori] &gt;gi|827554279|ref|XP_012548728.1| PREDICTED: coiled-coil domain-containing protein KIAA1407 [Bombyx mori] &gt;gi|827554281|ref|XP_012548729.1| PREDICTED: coiled-coil domain-containing protein KIAA1407 [Bombyx mori]	5.21e-146
XLOC_013756	BGIBMGA010584	1.62023	0.175756	-3.20049	4.2e-07	3.59e-05	XP_012548698, PREDICTED: uncharacterized protein LOC101735560 [Bombyx mori]	5.8e-46
XLOC_013779	BGIBMGA010476	25.0485	5.19701	-2.2871	6.7e-06	0.000397493	NP_001164650, scavenger receptor class B member 3 [Bombyx mori] &gt;gi|283483654|dbj|BAI66271.1| Cameo1 [Bombyx mori]	0
XLOC_013791	BGIBMGA010461	0.0515682	11.9228	7.85175	1.16e-20	2.31e-17	XP_004929425, PREDICTED: glucose dehydrogenase [FAD, quinone]-like [Bombyx mori]	0
XLOC_013818	BGIBMGA010426,BGIBMGA010427	7.73305	23.1266	1.58839	0.00166052	0.0293807	XP_004929563.1, PREDICTED: ATP-binding cassette sub-family G member 1-like [Bombyx mori]	0
XLOC_013825	-	4.75748	14.8986	1.65324	0.00276792	0.0422465	XP_004929566, PREDICTED: uncharacterized protein LOC101742357 [Bombyx mori]	3.08e-155
XLOC_013827	BGIBMGA010422	0.04942	1.15839	4.56462	0.000712022	0.0161159	XP_004929455, PREDICTED: putative transporter SVOPL [Bombyx mori]	1.48e-174
XLOC_013844	BGIBMGA010404	4.50595	18.6417	2.06362	8.08e-05	0.00294363	XP_012548684, PREDICTED: mitochondrial sodium/hydrogen exchanger 9B2-like isoform X1 [Bombyx mori]	0
XLOC_013846	BGIBMGA010402	0.335826	5.21247	4.00704	5.48e-08	5.93e-06	XP_012548551, PREDICTED: aldehyde dehydrogenase X, mitochondrial-like [Bombyx mori]	0
XLOC_013877	BGIBMGA010375	2.43084	0.754276	-1.70059	0.00204356	0.0344058	KOB51827, Uncharacterized protein OBRU01_27095 [Operophtera brumata] &gt;gi|914560026|gb|KOB67414.1| Uncharacterized protein OBRU01_19756 [Operophtera brumata]	2e-35
XLOC_013895	BGIBMGA010357	1.16839	4.02934	1.77038	0.000765428	0.0169222	XP_013175451, PREDICTED: uncharacterized protein LOC106123586 [Papilio xuthus]	0
XLOC_013897	BGIBMGA010355	10.212	1.80154	-2.4827	6.68e-05	0.00251546	XP_004929604, PREDICTED: uncharacterized protein LOC101736238 [Bombyx mori]	8.71e-122
XLOC_013904	-	0.0951089	24.3277	8.01833	2.9e-18	2.65e-15	BAA76303, Gag-like protein [Bombyx mori]	1.49e-110
XLOC_013929	-	3.32223	0	#NAME?	1.26e-06	9.46e-05	XP_012547689, PREDICTED: uncharacterized protein LOC105841989 [Bombyx mori]	1.93e-56
XLOC_013951	-	5.29646	0.44144	-3.53175	0.00222493	0.0364483	No hits	2.79e-14
XLOC_013961	-	0.0630022	1.115	4.19108	9.12e-05	0.00327776	ADI61829, endonuclease-reverse transcriptase [Bombyx mori]	0
XLOC_013964	-	0.57238	3.917	2.75086	0.00276413	0.042218	XP_011552064, PREDICTED: uncharacterized protein LOC105383670 [Plutella xylostella]	2.63e-54
XLOC_013976	-	4.3174	0.217771	-4.34735	2.98e-07	2.67e-05	BAA76303, Gag-like protein [Bombyx mori]	3.65e-138
XLOC_013988	-	1.37086	0.0180809	-6.13387	8.98e-06	0.000511656	BAM73877, cytochrome P450, partial [Bombyx mori]	1.99e-19
XLOC_013989	-	2.34982	0.0670414	-5.08757	7.58e-09	1.09e-06	No hits
XLOC_013999	BGIBMGA010591	6.48046	1.92898	-1.76336	0.00100578	0.0205734	XP_012546715, PREDICTED: uncharacterized protein LOC105841778 [Bombyx mori]	1.09e-155
XLOC_014022	BGIBMGA010659	7.84446	27.601	1.81832	0.000282467	0.00795669	KOB66244, Noki protein [Operophtera brumata]	0
XLOC_014065	BGIBMGA010633	1.70685	6.37945	1.86292	0.00151748	0.0274488	XP_012545284, PREDICTED: phospholipase A1-like [Bombyx mori]	0
XLOC_014076	-	4.76824	1.29146	-1.85209	0.000895223	0.0189495	XP_015370581, PREDICTED: zinc finger MYM-type protein 1-like, partial [Diuraphis noxia]	8.71e-67
XLOC_014108	-	1.64924	0.0533396	-4.94355	0.000870184	0.0185981	BAD86652, reverse transcriptase [Bombyx mori]	2.44e-31
XLOC_014114	-	0.127417	3.32661	4.70072	0.00182383	0.0314069	XP_011164068, PREDICTED: uncharacterized protein LOC105198909 [Solenopsis invicta]	4.77e-16
XLOC_014124	-	0.0732291	5.24661	6.17731	0.00012244	0.00407891	No hits
XLOC_014130	-	0	4.697	Inf	1.56e-06	0.000114106	XP_011560756, PREDICTED: uncharacterized protein LOC105391048 [Plutella xylostella]	3.35e-66
XLOC_014134	-	0.0370329	1.18535	5.00437	0.00206527	0.0346911	KMQ86587, gag pol polyprotein [Lasius niger]	3.38e-140
XLOC_014154	-	8.93352	1.22261	-2.85885	0.00144841	0.026484	XP_014358571, PREDICTED: uncharacterized protein LOC106710902 [Papilio machaon]	1.02e-46
XLOC_014190	BGIBMGA010812	1.29906	0.0160996	-6.22468	0.000120915	0.00404041	XP_004933036, PREDICTED: myrosinase 1-like [Bombyx mori]	0
XLOC_014197	BGIBMGA010820	0.0168957	3.08377	7.52427	5.7e-08	6.14e-06	XP_012551660, PREDICTED: uncharacterized protein LOC105842539 [Bombyx mori]	0
XLOC_014224	BGIBMGA010775	5.22697	17.2053	1.74454	0.000825807	0.0179132	XP_012551675, PREDICTED: uncharacterized protein LOC101743520 [Bombyx mori]	4.17e-58
XLOC_014298	-	0.227966	4.01194	4.08748	0.00257169	0.0401473	AAQ57129, endonuclease and reverse transcriptase-like protein [Bombyx mori]	7.59e-132
XLOC_014317	-	1.81188	10.9034	2.6155	0.000616642	0.0144656	AFY12622, reverse transcriptase, partial [Bombyx mori]	4.47e-88
XLOC_014319	-	3.33738	0.771969	-2.14368	0.000121668	0.00405936	EOB12991, hypothetical protein NBO_272g0001 [Nosema bombycis CQ1]	1.96e-16
XLOC_014329	-	0	3.12248	Inf	0.00154707	0.0278689	No hits
XLOC_014353	-	0.0170115	4.14574	7.98671	0.00253323	0.0398024	XP_012547065, PREDICTED: uncharacterized protein LOC105841881 [Bombyx mori]	1.45e-169
XLOC_014357	BGIBMGA010880	1.1142	0.172915	-2.71525	0.000967337	0.0199737	XP_004924314, PREDICTED: uncharacterized protein LOC101745322 [Bombyx mori]	0
XLOC_014367	BGIBMGA010889,BGIBMGA010890,BGIBMGA010892	164.925	33.7024	-2.3086	0.00104232	0.0212018	XP_012544230.1, PREDICTED: zonadhesin-like isoform X2 [Bombyx mori]	0
XLOC_014371	-	27.5495	5.68738	-2.26258	1.04e-05	0.000580513	BAM73877, cytochrome P450, partial [Bombyx mori]	3.16e-48
XLOC_014392	-	49.7669	4.43062	-3.50904	5.84e-10	1.1e-07	XP_004924313, PREDICTED: uncharacterized protein LOC101745178, partial [Bombyx mori]	4.25e-67
XLOC_014396	-	3.66562	0.684246	-2.4103	0.00269473	0.0413852	No hits
XLOC_014437	-	2.55389	0.0650262	-5.28812	2.8e-06	0.000186022	ADI61816, endonuclease-reverse transcriptase [Bombyx mori]	5.04e-74
XLOC_014440	-	0	6.70314	Inf	0.000336325	0.0090543	XP_012545663, PREDICTED: uncharacterized protein LOC101747033 [Bombyx mori]	6.12e-12
XLOC_014454	-	0	12.911	Inf	1.71e-13	7.21e-11	No hits
XLOC_014455	-	0	3.54619	Inf	2.13e-05	0.00103761	No hits
XLOC_014484	BGIBMGA010929	14.5358	53.6007	1.9213	0.00197524	0.0335653	XP_012544615, PREDICTED: hairy/enhancer-of-split related with YRPW motif protein isoform X5 [Bombyx mori]	3.05e-151
XLOC_014492	BGIBMGA010919	1.36149	0.150141	-3.15132	9.51e-05	0.00337733	XP_004924759, PREDICTED: elongation of very long chain fatty acids protein 7-like [Bombyx mori]	6.03e-172
XLOC_014498	BGIBMGA010915	2.23902	17.6437	2.99916	3.11e-05	0.00142629	XP_012544604, PREDICTED: uncharacterized protein LOC105841424 [Bombyx mori]	1.38e-89
XLOC_014507	-	75.5229	0.143484	-8.92779	7.37e-30	5.38e-26	No hits
XLOC_014508	-	0	6.01461	Inf	0.000518656	0.0125044	No hits
XLOC_014509	-	0.139012	7.14991	5.67514	9.67e-05	0.00341821	No hits
XLOC_014517	-	1.21555	0.0284804	-5.50864	0.00334359	0.0483683	AFY12622, reverse transcriptase, partial [Bombyx mori]	5.53e-22
XLOC_014523	-	5.7718	0.211554	-4.80326	7.31e-08	7.51e-06	No hits	1.84e-08
XLOC_014525	-	0.0308373	1.30334	5.39318	0.00247494	0.0392814	XP_013185518, PREDICTED: RNA-directed DNA polymerase from mobile element jockey-like [Amyelois transitella]	7.68e-82
XLOC_014557	BGIBMGA011002	12.4989	0.614724	-4.34433	3.48e-12	1.04e-09	XP_012545260, PREDICTED: aminoacylase-1-like [Bombyx mori]	0
XLOC_014585	BGIBMGA010962	56.4976	5.39155	-3.32617	5.11e-07	4.26e-05	EHJ70373, hypothetical protein KGM_18862 [Danaus plexippus]	5.1e-18
XLOC_014614	-	0.54653	10.177	4.24397	5.14e-05	0.00205341	No hits
XLOC_014627	BGIBMGA011046	1.85615	0.0761639	-4.56902	7.88e-14	3.75e-11	ADI61826, endonuclease-reverse transcriptase [Bombyx mori]	7.93e-14
XLOC_014647	-	18.5419	4.56421	-2.05976	0.000274889	0.00780349	XP_004921728, PREDICTED: uncharacterized protein LOC101736744 [Bombyx mori]	1.08e-163
XLOC_014648	-	1.18635	0.0756659	-3.96316	0.000708299	0.0160482	XP_012553314, PREDICTED: circadian clock-controlled protein-like [Bombyx mori]	2.76e-116
XLOC_014674	BGIBMGA011048	0.171926	2.26882	3.71335	2.51e-07	2.3e-05	KOB68175, reverse transcriptase [Operophtera brumata]	0
XLOC_014680	-	54.2711	9.80939	-2.39905	0.000782166	0.0171536	XP_011560756, PREDICTED: uncharacterized protein LOC105391048 [Plutella xylostella]	0
XLOC_014687	BGIBMGA011035	0.120595	1.74648	3.86755	8.73e-07	6.8e-05	KPJ19636, Retrovirus-related Pol polyprotein from transposon TNT 1-94 [Papilio machaon]	0
XLOC_014716	-	2.78975	0.158734	-4.0263	0.000161458	0.00507736	XP_013192510, PREDICTED: uncharacterized protein LOC106136491 [Amyelois transitella]	5.63e-66
XLOC_014723	-	14.5646	1.33165	-3.40347	0.00168724	0.0298052	AAN06610, transposase [Bombyx mori]	8.4e-38
XLOC_014725	-	5.18633	1.06207	-2.2984	0.00180685	0.0312987	No hits	4.98e-10
XLOC_014744	-	0.180816	1.96052	3.48124	0.00209228	0.0349993	KPJ12288, Retrotransposable element SLACS 132 kDa protein [Papilio machaon]	2.03e-45
XLOC_014753	BGIBMGA011097	5.02318	1.53018	-1.72437	0.00329982	0.0478615	XP_012552157, PREDICTED: nose resistant to fluoxetine protein 6-like [Bombyx mori]	0
XLOC_014814	BGIBMGA011116	11.2257	34.4324	1.62226	0.00132658	0.0249573	XP_004925993, PREDICTED: putative fatty acyl-CoA reductase CG5065 [Bombyx mori]	0
XLOC_014930	BGIBMGA011385	9.5203	2.00368	-2.25659	2e-05	0.000986843	XP_012549861, PREDICTED: uncharacterized protein LOC101740514 [Bombyx mori]	0
XLOC_014936	-	0.401157	3.42174	3.09565	0.00331995	0.0480898	XP_012549757, PREDICTED: uncharacterized protein LOC105842286 [Bombyx mori]	7.84e-147
XLOC_014954	BGIBMGA011410	0.567457	2.1935	1.96873	0.00249895	0.0395196	XP_012549854, PREDICTED: uncharacterized protein LOC101743235 isoform X2 [Bombyx mori]	0
XLOC_014967	-	331.225	67.3812	-2.26967	7.43e-06	0.000431366	XP_014366484, PREDICTED: RNA-directed DNA polymerase from mobile element jockey-like isoform X5 [Papilio machaon]	1.68e-54
XLOC_014974	BGIBMGA011291	1.48496	0.0828612	-4.22816	9.45e-06	0.000534174	XP_013191084, PREDICTED: cAMP and cAMP-inhibited cGMP 3&apos;, 5&apos;-cyclic phosphodiesterase 10A-like [Amyelois transitella]	0
XLOC_015053	-	2.64886	0	#NAME?	1.93e-07	1.84e-05	XP_004930497, PREDICTED: glutathione S-transferase D7-like [Bombyx mori]	2.03e-07
XLOC_015057	BGIBMGA011199	1.21964	0.252873	-2.23713	0.000311005	0.00858193	XP_004930768, PREDICTED: uncharacterized protein LOC101740334 [Bombyx mori]	0
XLOC_015065	BGIBMGA011191	1.82793	5.7296	1.66264	0.0014507	0.0265037	XP_013177537, PREDICTED: uncharacterized protein LOC106124999 isoform X3 [Papilio xuthus]	8.18e-117
XLOC_015070	BGIBMGA011187	2.12073	8.08654	1.93081	0.000202987	0.00615344	XP_012549751, PREDICTED: transmembrane protein 145-like [Bombyx mori]	0
XLOC_015111	-	1.31666	0	#NAME?	0.00242145	0.0386849	No hits	1.05e-09
XLOC_015115	-	12.0569	3.09093	-1.9549	0.00259163	0.0402576	No hits
XLOC_015145	-	1.19823	0	#NAME?	3.21e-05	0.00146204	No hits
XLOC_015161	-	1.12936	0.0687278	-3.93044	0.00230689	0.0374284	No hits
XLOC_015162	-	0.260054	4.49656	4.07759	0.000463003	0.011555	XP_012549813, PREDICTED: P protein-like isoform X3 [Bombyx mori]	1.74e-21
XLOC_015163	-	2.23888	0.0341012	-5.9296	1.32e-07	1.29e-05	AFY12622, reverse transcriptase, partial [Bombyx mori]	5.51e-52
XLOC_015217	BGIBMGA011542,BGIBMGA011543	13.4589	2.52988	-2.42043	2.92e-06	0.000192988	XP_012551309.1, PREDICTED: dicer-2 isoform X1 [Bombyx mori]	0
XLOC_015228	BGIBMGA011554	11.0655	2.32351	-2.20549	0.00199074	0.0337615	XP_004932670, PREDICTED: LOW QUALITY PROTEIN: trace amine-associated receptor 1 [Bombyx mori]	0
XLOC_015230	BGIBMGA011555	131.697	10.9983	-3.61235	1.55e-11	4.18e-09	XP_004932671, PREDICTED: protein takeout-like [Bombyx mori]	6.88e-133
XLOC_015231	BGIBMGA011556	650.875	66.9132	-3.30927	6.65e-05	0.00250917	XP_004932672, PREDICTED: circadian clock-controlled protein-like [Bombyx mori]	1.09e-158
XLOC_015308	BGIBMGA011458	11965.2	2663.28	-2.18892	1.23e-05	0.000665964	BAH97095, juvenile hormone binding protein [Bombyx mori]	0
XLOC_015309	BGIBMGA011457	7.99229	38.9729	2.29901	0.00010234	0.00354416	XP_004932673, PREDICTED: protein takeout-like [Bombyx mori]	2.88e-172
XLOC_015321	BGIBMGA011442	57.2599	13.5693	-2.12055	4.15e-05	0.00174957	XP_004932692, PREDICTED: uncharacterized protein LOC101738769 [Bombyx mori]	0
XLOC_015359	-	1.12952	0.156247	-2.90276	0.000730848	0.0163719	XP_012544942, PREDICTED: LOW QUALITY PROTEIN: uncharacterized protein LOC101741607, partial [Bombyx mori]	1.18e-14
XLOC_015360	-	9.37745	0.079413	-6.87471	1.85e-18	1.76e-15	EFN64217, THAP domain-containing protein 9, partial [Camponotus floridanus]	7.06e-58
XLOC_015385	-	7.92612	1.00988	-2.95345	1.08e-05	0.000597754	No hits
XLOC_015386	-	4.39157	0	#NAME?	0.000367564	0.00972664	XP_012553325, PREDICTED: uncharacterized protein LOC105843014 [Bombyx mori]	9.77e-35
XLOC_015390	-	0.229621	2.03524	3.12958	0.00056358	0.0133931	No hits
XLOC_015401	-	0.0870447	5.67299	5.96962	0.000860731	0.0184513	No hits
XLOC_015407	-	1.92294	0	#NAME?	5.33e-05	0.00212138	XP_012552511, PREDICTED: uncharacterized protein LOC105842795 [Bombyx mori]	1.74e-49
XLOC_015410	-	0.0922157	1.94162	4.38128	0.00212777	0.0352273	XP_012550891, PREDICTED: predicted GPI-anchored protein 58 [Bombyx mori]	7.09e-114
XLOC_015426	BGIBMGA011595,BGIBMGA011596	19.7523	4.79975	-2.04622	0.000318807	0.00872217	XP_004927568, PREDICTED: phosphoglycolate phosphatase 2-like [Bombyx mori]	0
XLOC_015432	BGIBMGA011750	5.58329	21.5237	1.96752	9.48e-05	0.00337514	XP_012550385, PREDICTED: intraflagellar transport protein osm-1 [Bombyx mori]	0
XLOC_015441	BGIBMGA011759	794.838	54.311	-3.9536	1.01e-12	3.35e-10	NP_001166768, cuticular protein hypothetical 9 precursor [Bombyx mori] &gt;gi|223671050|tpd|FAA00476.1| TPA: putative cuticle protein [Bombyx mori]	2.59e-102
XLOC_015451	BGIBMGA011769	67.8918	0.87496	-6.29719	0.000363889	0.00964219	ADW40540, neuropeptide-like precursor 4F [Bombyx mori]	1.19e-20
XLOC_015465	BGIBMGA011781	9.39892	0.63734	-3.87274	1.01e-06	7.78e-05	ABS50439, transposase [Helicoverpa zea]	5.47e-44
XLOC_015549	BGIBMGA011868	0.217669	10.1977	5.60144	6.33e-05	0.00242192	XP_004931678, PREDICTED: uncharacterized protein LOC101742906 isoform X1 [Bombyx mori] &gt;gi|827558659|ref|XP_012550438.1| PREDICTED: uncharacterized protein LOC101742906 isoform X1 [Bombyx mori]	1.82e-154
XLOC_015569	BGIBMGA011738	0.367408	2.2118	2.59792	0.00142152	0.0261928	XP_012550386, PREDICTED: LOW QUALITY PROTEIN: regulating synaptic membrane exocytosis protein 2 [Bombyx mori]	0
XLOC_015575	BGIBMGA011732	1.32382	0.382219	-1.83364	0.0033672	0.0486134	XP_014355866, PREDICTED: uncharacterized protein LOC106708825 isoform X1 [Papilio machaon]	0
XLOC_015588	BGIBMGA011718	18.0049	0.49784	-5.22277	0.0022799	0.037073	No hits
XLOC_015589	BGIBMGA011717	118.694	3.56288	-5.0399	1.08e-09	1.9e-07	No hits
XLOC_015593	BGIBMGA011713	477.402	8.99023	-5.71144	2.35e-07	2.17e-05	No hits
XLOC_015598	BGIBMGA011709	0.457817	2.82706	2.61513	4.44e-05	0.00182697	XP_012550517, PREDICTED: equilibrative nucleoside transporter 4 [Bombyx mori]	0
XLOC_015602	BGIBMGA011701,BGIBMGA011702,BGIBMGA011703	1599.39	4964.32	1.66213	0.000940681	0.0195719	NP_001040122, EN protein binding/engrailed nuclear homeoprotein-regulated protein [Bombyx mori] &gt;gi|87248125|gb|ABD36115.1| EN protein binding/engrailed nuclear homeoprotein-regulated protein [Bombyx mori]	0
XLOC_015611	-	0.0311368	1.07677	5.13706	1.1e-05	0.0006022	XP_012550452, PREDICTED: histone-lysine N-methyltransferase SETMAR-like isoform X2 [Bombyx mori]	8.11e-54
XLOC_015615	BGIBMGA011689	10.9207	33.1149	1.6051	0.00278296	0.0424464	XP_012550506, PREDICTED: FIT family protein CG10671 [Bombyx mori]	0
XLOC_015624	BGIBMGA011680	1.14681	0.0533394	-4.39336	1.94e-08	2.53e-06	XP_012550529, PREDICTED: uncharacterized protein LOC105842387 isoform X1 [Bombyx mori] &gt;gi|827558902|ref|XP_012550530.1| PREDICTED: uncharacterized protein LOC105842387 isoform X1 [Bombyx mori]	1.39e-102
XLOC_015655	BGIBMGA011649	1.04069	0.0896529	-3.52579	1.43e-06	0.000105583	XP_012550528, PREDICTED: uncharacterized protein LOC101740472 [Bombyx mori]	4.61e-163
XLOC_015667	BGIBMGA011633,BGIBMGA011634	0.303619	2.56591	3.09118	0.000318736	0.00872217	BAM17981, C-type lectin - mannose binding [Papilio xuthus] &gt;gi|930654910|gb|KPI97242.1| Brevican core protein [Papilio xuthus]	5.7e-106
XLOC_015690	BGIBMGA011608	37.7517	12.2416	-1.61119	0.0012584	0.0240127	NP_001036840, beta-1, 3-glucan-binding protein precursor [Bombyx mori] &gt;gi|52782758|sp|Q9NL89.1|BGBP_BOMMO RecName: Full=Beta-1, 3-glucan-binding protein; Short=BGBP; AltName: Full=Beta-1, 3-glucan recognition protein; Short=BetaGRP; Flags: Precursor &gt;gi|7209369|dbj|BAA92243.1| beta-1, 3-glucan recognition protein [Bombyx mori]	0
XLOC_015711	-	4.06352	0.430974	-3.25135	0.000518753	0.0125044	XP_012549926, PREDICTED: THAP domain-containing protein 2-like [Bombyx mori]	8.71e-18
XLOC_015712	-	4.56206	0	#NAME?	3.57e-06	0.000230476	No hits
XLOC_015713	-	0	3.67876	Inf	0.00255501	0.0400871	KOB73539, Uncharacterized protein OBRU01_10542 [Operophtera brumata]	2.87e-07
XLOC_015718	-	1.02669	0.0513643	-4.34413	0.000731561	0.0163719	AFY12622, reverse transcriptase, partial [Bombyx mori]	4.64e-63
XLOC_015720	-	0.154051	2.06686	3.7839	0.000108213	0.00371231	XP_014220924, PREDICTED: uncharacterized protein LOC106648510 [Trichogramma pretiosum]	0
XLOC_015728	-	2.07112	0.533743	-1.96097	0.00128475	0.024388	AAQ57129, endonuclease and reverse transcriptase-like protein [Bombyx mori]	3.87e-63
XLOC_015730	-	0	4.49601	Inf	0.0021513	0.0355093	No hits
XLOC_015731	-	7.80429	0.051381	-7.34422	8.84e-09	1.26e-06	KPJ12402, hypothetical protein RR48_11658 [Papilio machaon]	1.02e-09
XLOC_015737	-	32.7882	9.61124	-1.78312	0.00116809	0.0228064	No hits
XLOC_015739	-	0.0490215	7.32766	7.26441	1.01e-12	3.35e-10	ADI61812, endonuclease-reverse transcriptase [Bombyx mori]	0
XLOC_015740	-	13.1802	0.312304	-5.31386	3.92e-05	0.00168706	No hits
XLOC_015778	BGIBMGA011982,BGIBMGA011983	50.4719	151.684	1.59157	0.00283955	0.0430293	XP_012544124, PREDICTED: LOW QUALITY PROTEIN: low-density lipoprotein receptor-related protein 2-like [Bombyx mori]	0
XLOC_015883	-	0	1.10121	Inf	0.000241541	0.00703942	XP_011558752, PREDICTED: uncharacterized protein LOC105389351 [Plutella xylostella]	2.13e-90
XLOC_015885	BGIBMGA012011	0.680972	2.97742	2.10912	0.00241321	0.0386303	XP_004927180, PREDICTED: serine/threonine-protein kinase MAK [Bombyx mori]	0
XLOC_015930	BGIBMGA012120	0.814761	3.68109	2.16024	0.000281179	0.00794919	XP_004932943, PREDICTED: arf-GAP with dual PH domain-containing protein 1-like isoform X1 [Bombyx mori]	0
XLOC_015965	BGIBMGA012060	4.73111	14.2415	1.58916	0.00212763	0.0352273	XP_012551604, PREDICTED: uncharacterized protein LOC101738416 [Bombyx mori]	0
XLOC_016014	-	14.4604	0	#NAME?	1.34e-09	2.3e-07	No hits
XLOC_016027	-	1.57162	0.0168555	-6.50299	0.00129286	0.0244783	No hits
XLOC_016041	-	0	3.20262	Inf	0.00144268	0.0264234	XP_008551183, PREDICTED: uncharacterized protein LOC103573761 [Microplitis demolitor]	3e-29
XLOC_016044	-	0.155059	2.06764	3.75099	1.4e-05	0.000734314	EFA12514, Transposon Tf2-9 polyprotein-like Protein [Tribolium castaneum]	5.31e-132
XLOC_016047	-	3.46338	0.0275718	-6.8615	2.03e-21	4.95e-18	BAD86650, reverse transcriptase [Bombyx mori]	1.09e-22
XLOC_016068	BGIBMGA012180	4.53455	1.36446	-1.72605	0.000954704	0.0197875	XP_004925104, PREDICTED: uncharacterized protein LOC101746752 isoform X1 [Bombyx mori]	2.72e-87
XLOC_016069	BGIBMGA012181	7.16446	1.91202	-1.89502	0.000322064	0.00875303	XP_012545008, PREDICTED: UPF0669 protein C6orf120 homolog isoform X2 [Bombyx mori]	2.04e-96
XLOC_016080	-	2.22024	0.0262626	-6.29565	0.000582461	0.0137522	ADI61831, endonuclease-reverse transcriptase [Bombyx mori]	8.74e-13
XLOC_016083	BGIBMGA012195,BGIBMGA012196	44.7317	4.2651	-3.37084	2.01e-10	4.14e-08	XP_012544979.1, PREDICTED: double-stranded RNA-specific editase 1 isoform X2 [Bombyx mori] &gt;lcl|XP_012544980.1 PREDICTED: double-stranded RNA-specific editase 1 isoform X2 [Bombyx mori]	0
XLOC_016096	BGIBMGA012209	0.132473	3.44209	4.73157	0.00108864	0.0218798	XP_012544964, PREDICTED: protein MAATS1-like [Bombyx mori]	5.95e-79
XLOC_016160	-	0.151812	6.00302	5.34962	0.000119706	0.00401093	XP_012545663, PREDICTED: uncharacterized protein LOC101747033 [Bombyx mori]	2.41e-11
XLOC_016169	-	322.293	7.12042	-5.43812	1.08e-07	1.09e-05	AAN06610, transposase [Bombyx mori]	6.31e-91
XLOC_016170	BGIBMGA012214	27.0191	5.03344	-2.4142	3.07e-06	0.000201187	XP_012552653, PREDICTED: RING finger protein 44-like isoform X2 [Bombyx mori]	2.46e-26
XLOC_016173	-	5.85573	0.466659	-3.59132	2.18e-08	2.74e-06	XP_012553287, PREDICTED: uncharacterized protein LOC101736261 [Bombyx mori]	1.57e-07
XLOC_016176	BGIBMGA012219	19.8596	5.84736	-1.77223	0.00035919	0.00954075	XP_004927450, PREDICTED: pantothenate kinase 1 [Bombyx mori]	0
XLOC_016194	BGIBMGA012305	101.707	22.8022	-2.14365	4.93e-05	0.00197914	NP_001138796, IGF-like peptide precursor [Bombyx mori] &gt;gi|222080038|dbj|BAH16557.1| IGF-like peptide [Bombyx mori] &gt;gi|222080040|dbj|BAH16558.1| IGF-like peptide [Bombyx mori] &gt;gi|222080042|dbj|BAH16559.1| IGF-like peptide [Bombyx mori] &gt;gi|222080044|dbj|BAH16560.1| IGF-like peptide [Bombyx mori] &gt;gi|222080046|dbj|BAH16561.1| IGF-like peptide [Bombyx mori]	1.73e-43
XLOC_016240	BGIBMGA012360,BGIBMGA012361	6.57162	34.5447	2.38378	2.25e-06	0.000155669	XP_012551741.1, PREDICTED: uncharacterized protein LOC101746166 [Bombyx mori]	0
XLOC_016253	-	0.273639	4.51742	4.0341	2.8e-12	8.75e-10	XP_004933202, PREDICTED: cationic amino acid transporter 2 [Bombyx mori]	0
XLOC_016284	BGIBMGA012258	3.57411	0.294794	-3.62	1.98e-10	4.14e-08	XP_004933216, PREDICTED: otoferlin-like [Bombyx mori]	0
XLOC_016322	-	0.776875	4.60571	2.57153	0.000309253	0.00854623	No hits
XLOC_016334	-	11.3382	0.204678	-5.6841	1.24e-10	2.68e-08	XP_014367920, PREDICTED: uncharacterized protein LOC106718363 [Papilio machaon]	1.41e-38
XLOC_016359	-	4.11183	0.612944	-2.72669	0.0015419	0.0278216	No hits
XLOC_016367	-	0.0253316	1.27245	5.71807	0.00263572	0.0406253	XP_012552552, PREDICTED: uncharacterized protein LOC105842844 [Bombyx mori]	1.19e-83
XLOC_016373	-	0.271026	2.29474	3.04778	0.000189319	0.00580339	No hits
XLOC_016406	-	1.94599	0.1365	-3.72056	0.00170986	0.0300697	ADI61817, endonuclease-reverse transcriptase [Bombyx mori]	6.58e-163
XLOC_016408	-	5.01367	0.311414	-3.93945	4.03e-07	3.46e-05	EHJ74036, hypothetical protein KGM_18601 [Danaus plexippus]	3.38e-12
XLOC_016411	-	41.2389	0.169505	-7.81379	1.18e-08	1.62e-06	No hits
XLOC_016413	-	1.54799	0.129531	-3.54662	0.00248329	0.0393853	No hits
XLOC_016416	-	0	4.16616	Inf	0.00251827	0.0396813	NP_001157648, NADPH oxidoreductase [Bombyx mori] &gt;gi|169246571|gb|ABK30932.2| NADPH oxidoreductase [Bombyx mori]	4.39e-08
XLOC_016432	-	5.3854	0.365732	-3.88596	1.1e-06	8.4e-05	No hits
XLOC_016433	-	18.0863	0.73306	-4.62703	1.69e-11	4.51e-09	XP_013200804, PREDICTED: uncharacterized protein LOC106143303 [Amyelois transitella]	1.67e-16
XLOC_016457	BGIBMGA012417	25.0684	0.193782	-6.97751	5.38e-22	1.47e-18	XP_012545377, PREDICTED: uncharacterized protein LOC101743257 [Bombyx mori]	0
XLOC_016459	-	94.9839	5.16907	-4.10086	3.03e-13	1.1e-10	WP_047149324, hypothetical protein [Escherichia coli]	7.51e-70
XLOC_016494	BGIBMGA012494	55.4473	14.5844	-1.9336	0.000150423	0.00482038	XP_004924018, PREDICTED: uncharacterized protein LOC101741905 isoform X1 [Bombyx mori]	7.26e-160
XLOC_016554	BGIBMGA012453	3.7758	0.0568635	-6.08257	0.00202227	0.0342051	NP_001127734, neuropeptide receptor B3 precursor [Bombyx mori] &gt;gi|195947046|dbj|BAG68437.1| neuropeptide receptor B3 [Bombyx mori]	0
XLOC_016559	-	31.0391	2.82561	-3.39059	0.000186497	0.00573492	BAD86664, reverse transcriptase [Bombyx mori]	1.31e-88
XLOC_016584	-	8.61667	0.222379	-5.16996	0.000167531	0.00523821	No hits
XLOC_016595	-	2.6603	0.047638	-5.89894	5.94e-06	0.000357386	EOB12991, hypothetical protein NBO_272g0001 [Nosema bombycis CQ1]	4.5e-10
XLOC_016603	-	1.67166	0.172266	-3.34085	1.53e-05	0.000788053	No hits
XLOC_016606	-	2.75367	0.0400258	-5.99145	0.000304733	0.00844266	No hits
XLOC_016698	-	0.231102	2.71971	3.51438	0.00218614	0.0359489	XP_012174000, PREDICTED: RNA-directed DNA polymerase from mobile element jockey-like [Bombus terrestris]	3.63e-31
XLOC_016706	-	1.61438	0.152507	-3.32798	0.000173445	0.00539998	No hits
XLOC_016740	BGIBMGA012628	17.2837	67.9235	2.01746	0.00313599	0.0462516	XP_012545839, PREDICTED: uncharacterized protein LOC101737345 [Bombyx mori]	2.62e-141
XLOC_016745	BGIBMGA012596	62.8756	13.7447	-2.16754	0.000512683	0.0123853	NP_001166731, cuticular protein RR-1 motif 17 precursor [Bombyx mori] &gt;gi|223671135|tpd|FAA00519.1| TPA: putative cuticle protein [Bombyx mori]	1.55e-77
XLOC_016746	BGIBMGA012595	1.68883	0.0930301	-4.20474	4.43e-07	3.76e-05	NP_001166730, cuticular protein RR-1 motif 18 [Bombyx mori] &gt;gi|223671137|tpd|FAA00520.1| TPA: putative cuticle protein [Bombyx mori]	6.03e-135
XLOC_016753	-	6.27544	0.6566	-3.17998	2.61e-05	0.00123275	No hits
XLOC_016767	-	1.06958	8.64467	3.03565	0.000472343	0.0117327	KOB71888, TPR-repeat protein [Operophtera brumata]	8.46e-14
XLOC_016773	-	16.7099	4.53242	-1.8794	0.000748157	0.0166412	No hits
XLOC_016777	-	13.9776	0.523663	-4.68673	1.98e-08	2.56e-06	ADI61817, endonuclease-reverse transcriptase [Bombyx mori]	0
XLOC_016780	BGIBMGA012651	144.935	4.12711	-5.14847	2.6e-19	3e-16	XP_004926989, PREDICTED: uncharacterized protein LOC101737399 [Bombyx mori]	0
XLOC_016782	BGIBMGA012643	1.0884	0.0982946	-3.45866	0.000488449	0.0119851	No hits	1.96e-16
XLOC_016787	BGIBMGA012657	3.32885	0.709823	-2.2272	0.00095305	0.0197719	NP_001166705, cuticular protein RR-1 motif 52 [Bombyx mori] &gt;gi|223671206|tpd|FAA00555.1| TPA: putative cuticle protein [Bombyx mori]	6.7e-104
XLOC_016808	-	8.43846	1.688	-2.28837	1.78e-05	0.000896526	AAQ57129, endonuclease and reverse transcriptase-like protein [Bombyx mori]	2.47e-45
XLOC_016815	-	19.2601	1.95797	-3.30559	6.67e-08	6.96e-06	No hits
XLOC_016821	BGIBMGA012688	5.28215	32.087	2.59021	0.00285145	0.0431006	XP_012544645, PREDICTED: ATP-binding cassette sub-family D member 3 [Bombyx mori]	0
XLOC_016854	BGIBMGA012678	0.312289	7.1357	4.49654	0.00209093	0.0349993	XP_004924794, PREDICTED: protein espinas isoform X1 [Bombyx mori] &gt;gi|827543359|ref|XP_012544631.1| PREDICTED: protein espinas isoform X1 [Bombyx mori] &gt;gi|827543362|ref|XP_012544633.1| PREDICTED: protein espinas isoform X1 [Bombyx mori]	1.28e-34
XLOC_016858	BGIBMGA012675	20.7701	0.571324	-5.16465	4.41e-16	3.33e-13	NP_001091832, eukaryotic initiation factor 4E-1 [Bombyx mori] &gt;gi|119496911|gb|ABL75549.1| eukaryotic initiation factor 4E-1 [Bombyx mori]	1.38e-55
XLOC_016867	-	12.5475	1.99582	-2.62712	0.000281474	0.00794919	ADI61817, endonuclease-reverse transcriptase [Bombyx mori]	8.05e-21
XLOC_016872	-	0.202474	101.641	8.988	2.98e-19	3.26e-16	No hits
XLOC_016909	-	11.5524	1.46828	-3.00811	0.00113332	0.0224073	No hits
XLOC_016927	BGIBMGA012923	0.371532	4.05749	3.46063	8.08e-07	6.36e-05	XP_012548092, PREDICTED: serine protease gd-like [Bombyx mori]	7.88e-177
XLOC_016954	BGIBMGA012948	5.96107	28.7529	2.25108	0.000237165	0.0069489	XP_004928858, PREDICTED: apyrase-like isoform X1 [Bombyx mori]	0
XLOC_016979	BGIBMGA012973	0.0333461	1.32917	5.33879	4.43e-06	0.000276974	XP_014355683, PREDICTED: uncharacterized protein LOC106708657 [Papilio machaon]	1.39e-144
XLOC_017043	BGIBMGA013041,BGIBMGA013042	10.0522	0.297816	-5.09783	9.47e-13	3.24e-10	XP_004928949.1, PREDICTED: somatomedin-B and thrombospondin type-1 domain-containing protein-like [Bombyx mori]	7.6e-138
XLOC_017052	BGIBMGA013050	119.188	26.4447	-2.16452	1.74e-05	0.000882781	XP_004928955, PREDICTED: uncharacterized protein LOC101746300 [Bombyx mori]	4.99e-128
XLOC_017053	BGIBMGA013051	312.485	64.3061	-2.28782	4.31e-06	0.000270274	XP_004928956, PREDICTED: serine protease 42-like [Bombyx mori]	0
XLOC_017071	BGIBMGA013070	45.6973	14.2913	-1.63923	0.00106043	0.0214705	XP_004928978, PREDICTED: hsp70-binding protein 1 [Bombyx mori]	0
XLOC_017093	BGIBMGA013094	96.6417	2.77243	-5.14133	5.99e-08	6.37e-06	XP_004929010, PREDICTED: uncharacterized protein LOC101742506 [Bombyx mori]	1.44e-82
XLOC_017117	BGIBMGA012908,BGIBMGA012909	2.65808	8.84062	1.73175	0.000542927	0.0130154	XP_012548224.1, PREDICTED: RIMS-binding protein 2 isoform X2 [Bombyx mori]	0
XLOC_017127	BGIBMGA012896,BGIBMGA012897,BGIBMGA012898	29.0207	117.893	2.04927	0.00011985	0.00401093	XP_012548262.1, PREDICTED: optomotor-blind protein-like isoform X1 [Bombyx mori]	5.38e-151
XLOC_017159	BGIBMGA012872	11.5572	38.7535	1.74102	0.000383849	0.0100316	XP_012548096, PREDICTED: glucose dehydrogenase [FAD, quinone]-like [Bombyx mori]	0
XLOC_017166	BGIBMGA012867	74.1303	13.3602	-2.49801	1.26e-06	9.46e-05	XP_012548099, PREDICTED: peptidoglycan-recognition protein LB-like [Bombyx mori] &gt;gi|827552684|ref|XP_012548100.1| PREDICTED: peptidoglycan-recognition protein LB-like [Bombyx mori]	6.78e-110
XLOC_017221	-	72.1935	15.0891	-2.22671	0.0021024	0.0350641	XP_004928953, PREDICTED: uncharacterized protein LOC101746057 [Bombyx mori]	3.08e-128
XLOC_017222	-	22.5639	4.53872	-2.28266	1.4e-05	0.000734314	XP_004933853, PREDICTED: serine protease gd [Bombyx mori]	0
XLOC_017234	BGIBMGA012801	4.78191	1.58955	-1.60141	0.00307218	0.0456489	XP_004928971, PREDICTED: alpha-tocopherol transfer protein-like [Bombyx mori]	5e-160
XLOC_017274	BGIBMGA012760	25.8197	1.65935	-3.91915	4.39e-13	1.57e-10	XP_004929020, PREDICTED: uncharacterized protein LOC101743840 isoform X1 [Bombyx mori]	9.81e-74
XLOC_017282	-	1.7684	0.0304415	-5.75311	0.000324556	0.00879153	No hits
XLOC_017299	-	0.0452675	2.31171	5.6171	0.000940727	0.0195719	XP_013181006, PREDICTED: uncharacterized protein LOC106127472 [Papilio xuthus]	1.45e-86
XLOC_017304	-	0.095816	31.7832	8.36386	5.43e-16	3.83e-13	XP_012547679, PREDICTED: 23 kDa integral membrane protein-like [Bombyx mori]	5.75e-10
XLOC_017305	-	3.64127	51.1666	3.8373	0.00133365	0.0250124	No hits
XLOC_017311	-	0.317326	6.44668	4.32503	0.00126044	0.0240307	No hits
XLOC_017331	-	3.36403	0.0850462	-5.1944	1.55e-08	2.08e-06	XP_008178670, PREDICTED: uncharacterized protein LOC103307937 [Acyrthosiphon pisum]	2.24e-11
XLOC_017339	-	7.78624	0.163681	-5.46379	5.82e-11	1.37e-08	No hits
XLOC_017359	-	0.074513	1.39573	4.19659	4.67e-05	0.00190879	XP_013192038, PREDICTED: RNA-directed DNA polymerase from mobile element jockey-like [Amyelois transitella]	1.62e-137
XLOC_017368	-	2.99819	0.0836911	-5.15456	0.000159132	0.00501862	No hits
XLOC_017379	-	1.70244	0.193891	-3.10584	0.00065504	0.0151392	No hits
XLOC_017390	-	16.1504	3.99815	-2.00126	0.00021446	0.00641745	No hits
XLOC_017392	-	0	7.84833	Inf	0.00022661	0.00670441	XP_004927714, PREDICTED: 4-coumarate--CoA ligase 1-like [Bombyx mori]	2.87e-71
XLOC_017396	-	0.499718	4.80002	3.23345	0.00114789	0.0226138	KPJ17710, Nucleic-acid-binding protein from transposon X-element [Papilio machaon]	1.87e-81
XLOC_017417	BGIBMGA013130	0.110901	2.07691	4.25365	3.03e-05	0.00139482	XP_004926880, PREDICTED: glucosylceramidase-like [Bombyx mori]	0
XLOC_017432	BGIBMGA013114	13.6456	2.68952	-2.33758	1.08e-05	0.000597754	XP_004926899, PREDICTED: alpha/beta hydrolase domain-containing protein 11-like [Bombyx mori]	6.18e-159
XLOC_017433	BGIBMGA013113	3.79527	37.8825	3.33381	4.12e-09	6.22e-07	XP_004926918, PREDICTED: uncharacterized protein LOC101735790 [Bombyx mori]	0
XLOC_017437	-	10.8469	3.24849	-1.72217	0.00163679	0.0290311	EHJ63790, endonuclease-reverse transcriptase [Danaus plexippus]	3.26e-24
XLOC_017463	BGIBMGA013225	5.3301	1.07071	-2.28442	0.000656306	0.0151525	XP_004922780, PREDICTED: nuclear pore complex protein Nup88 [Bombyx mori]	2.66e-21
XLOC_017478	BGIBMGA013245	4.88653	17.9315	1.88482	0.0014382	0.0263854	XP_004922790, PREDICTED: ectonucleoside triphosphate diphosphohydrolase 5 isoform X2 [Bombyx mori]	0
XLOC_017503	BGIBMGA013274	16.0957	2.13197	-2.93259	1.33e-05	0.000705703	XP_004922764, PREDICTED: potassium channel subfamily K member 3 [Bombyx mori] &gt;gi|827538870|ref|XP_012552492.1| PREDICTED: potassium channel subfamily K member 3 [Bombyx mori]	0
XLOC_017506	BGIBMGA013277	7.08492	48.5042	2.76682	2.69e-07	2.43e-05	XP_004922802, PREDICTED: luciferin 4-monooxygenase-like [Bombyx mori]	0
XLOC_017522	BGIBMGA013188,BGIBMGA013189	4.3363	0.987201	-2.14989	0.000325792	0.00881411	XP_004922782.1, PREDICTED: coiled-coil domain-containing protein 63-like [Bombyx mori]	0
XLOC_017528	BGIBMGA013182	5.95451	1.04089	-2.50359	3.33e-05	0.00150144	NP_001091772, uncharacterized protein LOC778477 [Bombyx mori] &gt;gi|110333479|gb|ABG67690.1| unknown [Bombyx mori]	1.18e-54
XLOC_017535	BGIBMGA013174	0.276327	2.21193	3.00452	0.000739735	0.0164917	XP_013167575, PREDICTED: astacin-like [Papilio xuthus]	5.34e-97
XLOC_017564	-	0	2.62175	Inf	1.91e-05	0.000949331	XP_013195119, PREDICTED: uncharacterized protein K02A2.6-like [Amyelois transitella]	4.17e-95
XLOC_017565	-	0.14421	8.88613	5.91989	1.49e-14	8.59e-12	XP_014677177, PREDICTED: uncharacterized protein K02A2.6-like [Priapulus caudatus]	1.05e-37
XLOC_017567	-	10.5716	141.683	3.77531	1.01e-11	2.8e-09	No hits	5.33e-17
XLOC_017568	-	0	10.617	Inf	0.000264646	0.00759038	No hits
XLOC_017574	-	0	4.80796	Inf	0.000262177	0.00755034	No hits
XLOC_017576	-	1.38491	0.10569	-3.76703	0.00231357	0.0374534	No hits
XLOC_017580	-	3.99485	0.427947	-3.15019	0.000104273	0.00359973	KPI99130, hypothetical protein RR46_02347 [Papilio xuthus]	6.58e-11
XLOC_017581	-	0.0627191	1.99996	5.02841	0.00280561	0.0426729	XP_012552123, PREDICTED: uncharacterized protein LOC105842617 [Bombyx mori]	1.07e-75
XLOC_017582	-	0	1.16971	Inf	0.000538617	0.0129262	XP_011560756, PREDICTED: uncharacterized protein LOC105391048 [Plutella xylostella]	5.47e-140
XLOC_017596	-	0.0808529	25.9758	8.3801	7.19e-08	7.43e-06	ADI61811, endonuclease-reverse transcriptase [Bombyx mori]	5.74e-52
XLOC_017641	-	0.181428	1.45746	2.98866	0.00255885	0.0400898	XP_012546681, PREDICTED: uncharacterized protein LOC105841766 [Bombyx mori]	1.49e-56
XLOC_017659	-	45.1441	9.74067	-2.16902	6.57e-05	0.00248696	XP_014367920, PREDICTED: uncharacterized protein LOC106718363 [Papilio machaon]	6.06e-23
XLOC_017663	-	0.757446	3.3658	2.13894	0.00319303	0.0467464	No hits
XLOC_017689	BGIBMGA013336	1.18625	5.26871	2.12642	0.000631552	0.0147364	XP_004927423, PREDICTED: LOW QUALITY PROTEIN: diacylglycerol kinase 1 [Bombyx mori]	0
XLOC_017695	BGIBMGA013361	21.4089	0.611577	-5.09247	8.19e-14	3.81e-11	XP_012550112, PREDICTED: uncharacterized protein LOC105842324 [Bombyx mori]	4.67e-71
XLOC_017705	BGIBMGA013372	24.6311	2.7371	-3.18307	4.05e-08	4.67e-06	XP_004926641, PREDICTED: uncharacterized protein LOC101746901 [Bombyx mori]	1.21e-99
XLOC_017732	BGIBMGA013421	29.7028	90.6941	1.63397	0.000907431	0.0191523	XP_004923610, PREDICTED: nuclear factor interleukin-3-regulated protein [Bombyx mori]	0
XLOC_017760	-	0	1.9327	Inf	1.68e-07	1.62e-05	XP_014356450, PREDICTED: uncharacterized protein LOC106709215 isoform X2 [Papilio machaon]	2.8e-46
XLOC_017761	-	0.739508	23.6043	5.04981	9.43e-05	0.00336667	XP_014356450, PREDICTED: uncharacterized protein LOC106709215 isoform X2 [Papilio machaon]	4.58e-124
XLOC_017792	BGIBMGA013465	1.70964	7.59405	2.13806	6.48e-05	0.00246389	XP_012546192, PREDICTED: high-affinity choline transporter 1 [Bombyx mori]	0
XLOC_017819	-	8.03032	0.917132	-3.12537	4.23e-06	0.000266239	XP_012546187, PREDICTED: scavenger receptor class B member 1-like [Bombyx mori]	0
XLOC_017846	-	0.027376	1.56198	5.88458	0.000427601	0.0108698	No hits
XLOC_017863	BGIBMGA013518	7.42424	0.402414	-4.15412	3.41e-08	3.99e-06	No hits
XLOC_017917	BGIBMGA013545	38.3076	8.66725	-2.12238	0.000131092	0.00429403	XP_004927349, PREDICTED: heat shock protein Hsp-12.2-like [Bombyx mori]	3.33e-118
XLOC_017969	BGIBMGA013620	6.37246	20.8961	1.68934	0.00150972	0.0273537	XP_012545075, PREDICTED: potassium/sodium hyperpolarization-activated cyclic nucleotide-gated channel 3-like [Bombyx mori]	6.52e-103
XLOC_017994	BGIBMGA013606,BGIBMGA013607	1.88571	6.7277	1.81663	0.00093062	0.0194918	XP_012545068.1, PREDICTED: zinc finger BED domain-containing protein 4 [Bombyx mori]	0
XLOC_018018	BGIBMGA013577,BGIBMGA013578	0.0545351	4.02847	6.18462	5.99e-05	0.00231994	XP_012545108.1, PREDICTED: carbonic anhydrase 2-like [Bombyx mori]	1.66e-166
XLOC_018036	-	0.123361	3.65327	4.81744	0.00327626	0.0476145	No hits
XLOC_018053	BGIBMGA013654	1.04497	0.0334275	-4.85889	1.36e-05	0.000717419	XP_012546859, PREDICTED: monosaccharide-sensing protein 3-like [Bombyx mori]	0
XLOC_018076	BGIBMGA013667	64.6582	1.47722	-5.4977	3.92e-11	9.64e-09	No hits
XLOC_018082	-	0.208953	1.82015	3.15342	0.00176636	0.030805	BAD86652, reverse transcriptase [Bombyx mori]	4.11e-82
XLOC_018084	-	1.00042	0	#NAME?	0.00133253	0.0250124	No hits	2.88e-12
XLOC_018086	-	1.23236	0.0484056	-4.65636	0.00185538	0.0318001	No hits	8.8e-38
XLOC_018089	-	1.26229	0.0553505	-4.53862	0.00146795	0.0267297	No hits
XLOC_018091	-	0.085252	3.24139	5.2503	0.000982946	0.0201888	No hits
XLOC_018150	-	0.688314	4.70972	2.79224	0.00290919	0.0438794	AFY12622, reverse transcriptase, partial [Bombyx mori]	1.43e-16
XLOC_018158	-	0.234283	3.51608	3.93739	0.00286871	0.0433315	XP_011548448, PREDICTED: uncharacterized protein LOC105380565 [Plutella xylostella]	2.46e-11
XLOC_018187	BGIBMGA013796	48.511	11.978	-2.01678	0.000161886	0.0050835	XP_004923464, PREDICTED: uncharacterized protein LOC101736833 [Bombyx mori]	2.14e-114
XLOC_018237	-	4.43933	0.620208	-2.82272	0.00231279	0.0374534	No hits
XLOC_018238	-	110.42	0.374065	-8.21305	9.18e-10	1.65e-07	No hits
XLOC_018243	-	1.76785	0.231513	-2.91998	0.0021083	0.0350641	BAM73877, cytochrome P450, partial [Bombyx mori]	1.14e-52
XLOC_018247	-	3.70016	0.18152	-4.36669	3.68e-06	0.000236229	XP_012544063, PREDICTED: uncharacterized protein LOC105841327 [Bombyx mori]	3.37e-14
XLOC_018250	-	0	13.5577	Inf	7.37e-07	5.93e-05	No hits
XLOC_018251	-	8.12389	0.578295	-3.83486	0.000440185	0.0110648	No hits
XLOC_018255	-	11.6862	0.809696	-3.87321	0.00155999	0.0280324	XP_013194101, PREDICTED: uncharacterized protein LOC106137743 [Amyelois transitella]	2.63e-98
XLOC_018269	BGIBMGA013850	1.5154	0.203859	-2.90607	0.0010047	0.0205705	No hits
XLOC_018298	BGIBMGA013847	4.24026	0.966079	-2.16028	0.00134419	0.0251455	KOB78587, DNA gyrase subunit B [Operophtera brumata]	4.91e-19
XLOC_018316	BGIBMGA013828	0.315082	4.57515	3.82826	0.00336598	0.0486134	XP_004924344, PREDICTED: glycine-rich cell wall structural protein 1.8-like [Bombyx mori]	4.67e-153
XLOC_018319	BGIBMGA013823	0.489562	2.29945	2.21897	0.000221258	0.00657078	XP_004924386, PREDICTED: ELAV-like protein 2 [Bombyx mori]	0
XLOC_018325	BGIBMGA013816	5.23024	42.6871	3.04733	9.71e-09	1.34e-06	XP_012544286, PREDICTED: hydroxylysine kinase [Bombyx mori]	0
XLOC_018332	BGIBMGA013809	7.18714	0.0586114	-6.97105	4.88e-20	6.68e-17	XP_012544267, PREDICTED: uncharacterized protein LOC105841363 [Bombyx mori]	8.76e-33
XLOC_018337	-	5.61101	0.183867	-4.94339	1.76e-13	7.27e-11	EOB12991, hypothetical protein NBO_272g0001 [Nosema bombycis CQ1]	3.64e-20
XLOC_018345	-	19.6432	3.19625	-2.59865	6.77e-05	0.00254091	AAQ57129, endonuclease and reverse transcriptase-like protein [Bombyx mori]	4.28e-07
XLOC_018390	BGIBMGA013983	0.377212	4.5862	3.61483	0.000503024	0.0122602	XP_012552060, PREDICTED: uncharacterized protein LOC105842607 [Bombyx mori]	8.2e-85
XLOC_018397	BGIBMGA013989	1.46791	0.241839	-2.61912	0.000134292	0.00437387	XP_012552147, PREDICTED: uncharacterized protein LOC101735769 [Bombyx mori]	1.03e-151
XLOC_018401	BGIBMGA013993	3.21152	0.250812	-3.6327	4.87e-08	5.38e-06	XP_012544026, PREDICTED: uncharacterized protein LOC105841315 [Bombyx mori]	9.4e-57
XLOC_018471	BGIBMGA013892	5.64867	0.356209	-3.95776	0.00159115	0.0284988	NP_001093293, lysozyme-like protein 1 precursor [Bombyx mori] &gt;gi|145286564|gb|ABP52099.1| lysozyme-like protein 1 [Bombyx mori]	2.17e-30
XLOC_018475	BGIBMGA013887	0.358374	6.46339	4.16344	0.000356479	0.00951388	XP_012552069, PREDICTED: uncharacterized protein LOC105842609 [Bombyx mori]	2.3e-71
XLOC_018483	-	2.09674	0.497446	-2.12679	0.00257818	0.0401627	XP_014358571, PREDICTED: uncharacterized protein LOC106710902 [Papilio machaon]	0
XLOC_018485	-	7.82778	0.42227	-4.21844	0.000618011	0.0144822	BAD86650, reverse transcriptase [Bombyx mori]	1.13e-148
XLOC_018490	-	2.00695	0.038385	-5.73686	2.46e-06	0.000167852	XP_012551665, PREDICTED: uncharacterized protein LOC105842541 [Bombyx mori]	7.95e-63
XLOC_018493	-	7.77218	1.78536	-2.06961	0.00160551	0.0287146	BAA74713, Yokozuna [Bombyx mori]	2.22e-24
XLOC_018497	-	3.1814	0.219539	-3.86592	0.00162429	0.0288797	No hits
XLOC_018500	-	0	6.16243	Inf	2.97e-05	0.00137855	KOB65926, Uncharacterized protein OBRU01_22050, partial [Operophtera brumata]	1.16e-16
XLOC_018510	-	7.65527	0.21798	-5.23283	0.00106354	0.0215095	NP_001093293, lysozyme-like protein 1 precursor [Bombyx mori] &gt;gi|145286564|gb|ABP52099.1| lysozyme-like protein 1 [Bombyx mori]	1.87e-22
XLOC_018539	BGIBMGA014032	0.687202	14.7591	4.46133	4.21e-07	3.59e-05	XP_004927260, PREDICTED: major royal jelly protein 1 [Bombyx mori]	0
XLOC_018552	-	5.35386	0.576861	-3.10769	0.00121439	0.0234469	KNC28358, putative gamma-tubulin complex component 4 [Lucilia cuprina]	4.9e-43
XLOC_018559	-	1.52359	0.0510454	-4.79205	0.0029985	0.0447973	No hits
XLOC_018560	-	1.18034	0	#NAME?	0.000485188	0.0119184	XP_011561638, PREDICTED: uncharacterized protein LOC105391789 [Plutella xylostella]	5.57e-55
XLOC_018568	-	1.45637	0.210423	-2.79119	3.43e-05	0.00153792	WP_047149332, hypothetical protein [Escherichia coli]	1.19e-08
XLOC_018600	BGIBMGA014048	14.5313	3.70189	-1.97646	0.000157742	0.00498746	XP_004927629, PREDICTED: SET and MYND domain-containing protein 4 [Bombyx mori]	0
XLOC_018607	-	23.4241	6.01996	-1.94119	0.000116572	0.00394344	XP_004934364, PREDICTED: E3 ubiquitin-protein ligase AIP2-like isoform X1 [Bombyx mori]	1.18e-25
XLOC_018609	-	3.49837	0.356707	-3.32937	0.000294758	0.00820784	No hits	1.43e-15
XLOC_018610	BGIBMGA014052	7.44599	1.76313	-2.07297	5.88e-05	0.0022914	XP_012547087, PREDICTED: major facilitator superfamily domain-containing protein 6-like [Bombyx mori]	0
XLOC_018612	BGIBMGA014051	2.85769	13.9388	2.31581	9.26e-05	0.00331707	XP_004934340, PREDICTED: programmed cell death protein 4-like [Bombyx mori]	5.67e-114
XLOC_018642	BGIBMGA014075	73.9899	16.2809	-2.19049	0.000413873	0.0105699	XP_004927699, PREDICTED: uncharacterized protein LOC101741771 [Bombyx mori]	6.94e-24
XLOC_018654	BGIBMGA014078,BGIBMGA014079	56.2654	4.87015	-3.53314	6.53e-11	1.47e-08	XP_004933721.1, PREDICTED: BAG family molecular chaperone regulator 2-like isoform X2 [Bombyx mori]	1.64e-103
XLOC_018657	-	3.31476	0.700812	-2.2036	0.00145714	0.0265769	No hits
XLOC_018659	-	4.56437	0.0260465	-7.34309	7.1e-10	1.31e-07	EOB12991, hypothetical protein NBO_272g0001 [Nosema bombycis CQ1]	1.03e-12
XLOC_018665	-	12.4736	2.01136	-2.6038	0.0025706	0.0401473	No hits
XLOC_018684	BGIBMGA014089	0.666011	2.25786	1.77576	0.00222078	0.0364365	XP_012547105, PREDICTED: ovarian serine protease isoform X1 [Bombyx mori]	0
XLOC_018687	BGIBMGA014092	180.452	5.40618	-5.05538	9.47e-19	9.87e-16	XP_004933737, PREDICTED: uncharacterized protein LOC101736073 [Bombyx mori] &gt;gi|827548744|ref|XP_012546551.1| PREDICTED: uncharacterized protein LOC101737633 [Bombyx mori]	2.55e-116
XLOC_018688	BGIBMGA014091	55.5392	2.95187	-4.2637	0.000369701	0.0097492	XP_012552258, PREDICTED: uncharacterized protein LOC101736214 [Bombyx mori]	3.79e-153
XLOC_018690	-	56.8077	0.970447	-5.78878	2.52e-15	1.58e-12	No hits
XLOC_018692	-	0.313458	11.0575	5.1698	4.12e-05	0.00174122	No hits
XLOC_018694	-	0.727819	4.97547	2.76007	2.45e-05	0.00117227	XP_013140063, PREDICTED: intraflagellar transport protein osm-1, partial [Papilio polytes]	0
XLOC_018697	BGIBMGA014095	1.09216	0.0439384	-4.72738	0.000388969	0.010135	XP_013194140, PREDICTED: uncharacterized protein LOC106137780 [Amyelois transitella]	2.41e-32
XLOC_018731	BGIBMGA014116	0.120632	2.84102	4.58433	9.32e-09	1.29e-06	NP_001093291, beta-N-acetylglucosaminidase 2 precursor [Bombyx mori] &gt;gi|139004977|dbj|BAF52532.1| beta-N-acetylglucosaminidase 2 [Bombyx mori]	0
XLOC_018762	-	1.04303	0.0828191	-3.68639	0.000140043	0.00452083	No hits	4.3e-12
XLOC_018773	BGIBMGA014178	21.7414	0.214958	-6.67851	1.58e-13	6.79e-11	XP_004926154, PREDICTED: myrosinase 1-like [Bombyx mori]	0
XLOC_018788	-	4.98037	1.19918	-2.04333	0.000324085	0.00878966	BAM73877, cytochrome P450, partial [Bombyx mori]	2.07e-22
XLOC_018811	BGIBMGA014145,BGIBMGA014148	0.0188631	2.14858	6.86752	1.49e-05	0.000773159	XP_012545793, PREDICTED: myrosinase 1-like [Bombyx mori]	0
XLOC_018889	-	1.64412	0.10134	-3.94648	0.000282293	0.00795669	ADI61814, endonuclease-reverse transcriptase [Bombyx mori]	1.26e-106
XLOC_018925	BGIBMGA014272	7.52282	2.22048	-1.73203	0.00185367	0.0318001	XP_012545196, PREDICTED: uncharacterized protein LOC101736090 [Bombyx mori]	1.76e-63
XLOC_018938	BGIBMGA014247,BGIBMGA014248	1.1488	16.8711	3.9065	2.75e-11	6.92e-09	XP_004925371.1, PREDICTED: putative inorganic phosphate cotransporter [Bombyx mori]	0
XLOC_018939	BGIBMGA014246	0.924146	6.63448	2.87014	9.6e-06	0.000539981	XP_004925372, PREDICTED: putative inorganic phosphate cotransporter [Bombyx mori]	0
XLOC_018967	-	2.3995	0.350015	-2.7884	0.00242791	0.0387033	XP_014361367, PREDICTED: uncharacterized protein LOC106713162 [Papilio machaon]	2.84e-97
XLOC_018969	-	0.932806	9.57705	3.36385	8.96e-09	1.27e-06	XP_014367029, PREDICTED: uncharacterized protein LOC106717641 [Papilio machaon]	1.91e-89
XLOC_018971	-	9.99245	2.0354	-2.29912	1.41e-05	0.000739405	XP_012545832, PREDICTED: actin cytoskeleton-regulatory complex protein pan-1-like [Bombyx mori]	2.27e-09
XLOC_018974	-	3.30394	14.5263	2.1472	0.00327524	0.0476145	XP_013144029, PREDICTED: myosin-IA [Papilio polytes]	1.9e-08
XLOC_018978	-	0	3.01749	Inf	1.58e-05	0.000807823	No hits
XLOC_018979	-	0.0539531	1.48444	4.77792	8.57e-06	0.000489913	No hits
XLOC_018980	-	0.0265868	1.85833	6.14887	0.000117083	0.00394851	No hits	4.29e-11
XLOC_018995	-	3.07742	0.194036	-3.90552	9.33e-05	0.00333672	BAA76304, endonuclease and reverse transcriptase-like protein [Bombyx mori]	2.89e-156
XLOC_019001	-	0.298786	6.92835	4.52601	0.000100907	0.00351679	XP_004933948, PREDICTED: peroxidase-like [Bombyx mori]	6.01e-95
XLOC_019010	BGIBMGA014278	42.8585	7.46264	-2.49087	1.22e-06	9.29e-05	XP_004933929, PREDICTED: uncharacterized protein LOC101737178 [Bombyx mori]	6.59e-153
XLOC_019015	-	5.72281	0.164229	-5.01165	1.02e-07	1.03e-05	AFY12622, reverse transcriptase, partial [Bombyx mori]	7.47e-87
XLOC_019024	-	2.85584	11.7937	2.06078	0.000354247	0.00946692	NP_001243997, 3-dehydroecdysone 3alpha-reductase [Bombyx mori] &gt;gi|343227663|gb|AEM17060.1| 3-dehydroecdysone 3alpha-reductase [Bombyx mori]	8.21e-160
XLOC_019044	-	2.06872	0.0327144	-5.86549	0.00261505	0.0403997	No hits
XLOC_019060	-	0.224889	2.4479	3.41032	0.00113527	0.0224256	XP_013192012, PREDICTED: uncharacterized protein LOC106136109 [Amyelois transitella]	1.49e-80
XLOC_019073	-	37.1421	1.90357	-4.26118	1.42e-12	4.62e-10	EHJ67413, endonuclease-reverse transcriptase [Danaus plexippus]	8.85e-39
XLOC_019078	-	19.5535	1.155	-3.99927	0.000112261	0.00382937	XP_014371844, PREDICTED: uncharacterized protein LOC106721425 [Papilio machaon] &gt;gi|943940768|ref|XP_014371845.1| PREDICTED: uncharacterized protein LOC106721425 [Papilio machaon] &gt;gi|943940771|ref|XP_014371846.1| PREDICTED: uncharacterized protein LOC106721425 [Papilio machaon]	9.36e-42
XLOC_019082	-	0	63.8619	Inf	2.21e-13	8.81e-11	KPJ11482, Retrovirus-related Pol polyprotein from transposon TNT 1-94 [Papilio machaon]	4.13e-55
XLOC_019092	-	1.95224	0	#NAME?	0.000204769	0.00619031	KMQ87919, hypothetical protein RF55_12672 [Lasius niger]	6.21e-51
XLOC_019106	-	4.61017	0.109048	-5.29057	0.000852116	0.0183385	XP_013134228, PREDICTED: RNA-directed DNA polymerase from mobile element jockey-like isoform X1 [Papilio polytes] &gt;gi|909558434|ref|XP_013134229.1| PREDICTED: RNA-directed DNA polymerase from mobile element jockey-like isoform X2 [Papilio polytes]	9.88e-22
XLOC_019113	-	2.36751	9.3574	1.97419	0.00241507	0.0386303	KOB70672, putative dde superfamily endonuclease [Operophtera brumata]	1.41e-27
XLOC_019114	-	3.28183	0	#NAME?	7.48e-05	0.00277983	XP_012553325, PREDICTED: uncharacterized protein LOC105843014 [Bombyx mori]	2.13e-102
XLOC_019123	BGIBMGA014286	6.27089	1.07847	-2.51423	4.81e-05	0.00194459	XP_012549047, PREDICTED: ferrochelatase, mitochondrial-like [Bombyx mori] &gt;gi|827564528|ref|XP_012552643.1| PREDICTED: ferrochelatase, mitochondrial-like [Bombyx mori]	7.93e-30
XLOC_019125	-	0.168593	2.70485	3.99277	0.00110314	0.0219695	XP_012550389, PREDICTED: uncharacterized protein LOC105842369 [Bombyx mori]	6.37e-50
XLOC_019133	-	0.345302	8.24428	4.58612	0.000128993	0.00423915	XP_011568734, PREDICTED: uncharacterized protein LOC105398357 isoform X1 [Plutella xylostella]	1.4e-58
XLOC_019146	BGIBMGA014288	38.063	0.581742	-6.02427	1.44e-10	3.08e-08	XP_004926989, PREDICTED: uncharacterized protein LOC101737399 [Bombyx mori]	3.49e-58
XLOC_019148	-	0.79302	6.15242	2.97663	0.000141356	0.00454979	BAM73877, cytochrome P450, partial [Bombyx mori]	1.77e-41
XLOC_019159	-	1.56376	0.0236952	-6.03653	6.05e-07	4.94e-05	No hits
XLOC_019164	-	1.57066	9.26389	2.5578	0.00237162	0.0381674	No hits
XLOC_019166	-	15.6073	2.06724	-2.91637	3.39e-07	2.99e-05	No hits
XLOC_019171	-	1.74313	0.0330226	-5.60849	6.12e-05	0.00236421	EOB12991, hypothetical protein NBO_272g0001 [Nosema bombycis CQ1]	3.99e-08
XLOC_019210	-	1.91311	0	#NAME?	0.00316154	0.0465032	No hits
XLOC_019220	-	11.522	1.32981	-3.09419	0.00136464	0.0254128	XP_014367920, PREDICTED: uncharacterized protein LOC106718363 [Papilio machaon]	1.88e-67
XLOC_019243	-	2.42376	0	#NAME?	4.74e-06	0.000293597	AAB47739, transposase [Bombyx mori]	1.68e-19
XLOC_019258	-	7.41598	0.0729148	-6.55587	2.33e-09	3.7e-07	No hits
XLOC_019262	-	4.89589	0.507121	-3.21487	0.000670865	0.0154235	XP_013197778, PREDICTED: uncharacterized protein LOC106140695 [Amyelois transitella]	1.01e-08
XLOC_019267	-	0.0935104	2.58242	4.77699	0.000284913	0.00800501	XP_011171775, PREDICTED: uncharacterized protein LOC105204406, partial [Solenopsis invicta]	4.81e-11
XLOC_019275	-	12.9746	0.983836	-3.71571	5.82e-08	6.24e-06	XP_011550471, PREDICTED: uncharacterized protein LOC105382314 [Plutella xylostella]	3.23e-50
XLOC_019276	-	0	5.33702	Inf	0.00260795	0.0403678	XP_004933909, PREDICTED: uncharacterized protein LOC101745057, partial [Bombyx mori]	2.96e-43
XLOC_019290	-	2.94315	0.0434262	-5.9755	3.46e-05	0.00154411	XP_012543947, PREDICTED: uncharacterized protein LOC105841301 [Bombyx mori]	2.39e-07
XLOC_019294	-	2.58686	0.82047	-1.6425	0.00238045	0.0382252	XP_008180483, PREDICTED: uncharacterized protein LOC103308594 [Acyrthosiphon pisum]	8.72e-60
XLOC_019295	-	3.56056	0.116009	-4.83144	4.86e-05	0.0019632	KOB70672, putative dde superfamily endonuclease [Operophtera brumata]	8.35e-16
XLOC_019324	-	0.102773	2.95465	4.82859	9.44e-05	0.0033668	No hits	2.98e-07
XLOC_019336	-	12.1558	2.6768	-2.17428	4.44e-05	0.00182697	XP_004933990, PREDICTED: uncharacterized protein LOC101737521 [Bombyx mori]	1.08e-89
XLOC_019340	-	0	4.74605	Inf	0.000214628	0.00641745	No hits
XLOC_019369	-	31.7391	3.44988	-3.18908	3.96e-07	3.41e-05	No hits
XLOC_019379	-	4.32969	0.354648	-3.53153	1.9e-05	0.000944791	XP_004933668, PREDICTED: uncharacterized protein LOC101744438, partial [Bombyx mori]	1.94e-34
XLOC_019405	-	0	7.58197	Inf	0.000684511	0.0156167	XP_004923891, PREDICTED: uncharacterized protein K02A2.6-like [Bombyx mori]	1.34e-104
XLOC_019416	-	4.40141	0.0341724	-6.89544	4.52e-09	6.78e-07	XP_012543971, PREDICTED: uncharacterized protein LOC105841303 [Bombyx mori] &gt;gi|827541428|ref|XP_012543972.1| PREDICTED: uncharacterized protein LOC105841303 [Bombyx mori]	7.17e-107
XLOC_019422	-	2.21925	0	#NAME?	0.00275837	0.0421847	No hits
XLOC_019434	-	8.82815	0.218193	-5.38558	2.93e-07	2.63e-05	XP_012543971, PREDICTED: uncharacterized protein LOC105841303 [Bombyx mori] &gt;gi|827541428|ref|XP_012543972.1| PREDICTED: uncharacterized protein LOC105841303 [Bombyx mori]	8.69e-33
XLOC_019435	-	2.27082	0.0696052	-4.91738	0.000138586	0.00448702	XP_012546008, PREDICTED: uncharacterized protein LOC105841659 isoform X1 [Bombyx mori] &gt;gi|827547364|ref|XP_012546009.1| PREDICTED: uncharacterized protein LOC105841659 isoform X2 [Bombyx mori]	1.77e-41
XLOC_019473	-	0.395575	3.1818	2.95162	0.00292867	0.0440246	XP_004934341, PREDICTED: uncharacterized protein LOC101737233 [Bombyx mori]	0
XLOC_019485	-	6.49814	1.48672	-2.11655	0.00116277	0.0227839	XP_014371788, PREDICTED: uncharacterized protein LOC106721380 [Papilio machaon]	8.74e-42
XLOC_019504	-	20.421	0.3442	-5.87225	2.29e-07	2.13e-05	XP_012543950, PREDICTED: uncharacterized protein LOC105841270 [Bombyx mori]	5.82e-45
XLOC_019505	-	14.2292	0.0630912	-7.84321	1.47e-09	2.49e-07	No hits
XLOC_019509	-	11.3828	1.09337	-3.29674	2.93e-06	0.000193453	XP_011558070, PREDICTED: uncharacterized protein LOC105388792 [Plutella xylostella]	1.15e-32
XLOC_019510	-	0	7.83767	Inf	0.00311862	0.0460686	EZA51567, hypothetical protein X777_09748, partial [Cerapachys biroi]	2.4e-08
XLOC_019515	-	1.31914	0	#NAME?	0.000714626	0.016127	No hits
XLOC_019526	-	13.7048	0.624811	-4.41123	7.22e-10	1.31e-07	No hits	1.63e-17
XLOC_019531	-	0.270234	3.02381	3.50286	0.00317212	0.0466274	XP_011559475, PREDICTED: uncharacterized protein LOC105389963 [Plutella xylostella]	4.51e-59
XLOC_019538	-	0.162027	2.74441	4.10069	0.00130347	0.0246578	No hits
XLOC_019541	-	0	5.06137	Inf	0.000213301	0.00639523	XP_012549781, PREDICTED: uncharacterized protein LOC105842288 [Bombyx mori]	1.5e-20
XLOC_019546	-	15.0179	0.125183	-6.79677	3.53e-14	1.82e-11	XP_012546989, PREDICTED: uncharacterized protein LOC105841856 [Bombyx mori]	1.39e-55
XLOC_019553	-	25.5631	5.74235	-2.14632	0.000183682	0.00567032	XP_012552513, PREDICTED: titin-like, partial [Bombyx mori]	4.28e-79
XLOC_019556	-	2.1617	200.261	6.54351	1.87e-24	1.02e-20	No hits
XLOC_019602	-	3.58062	0.350256	-3.30296	0.000822592	0.0178789	No hits
XLOC_019611	BGIBMGA014324	1.26358	0	#NAME?	0.00024437	0.00709353	XP_012548172, PREDICTED: uncharacterized protein LOC105842057 [Bombyx mori] &gt;gi|827552865|ref|XP_012548173.1| PREDICTED: uncharacterized protein LOC105842057 [Bombyx mori]	0
XLOC_019624	-	8.28557	1.35758	-2.64628	0.000313199	0.00861919	XP_011552064, PREDICTED: uncharacterized protein LOC105383670 [Plutella xylostella]	1.32e-52
XLOC_019629	-	48.6645	0.288657	-7.28819	1.86e-13	7.52e-11	BAA95569, RNase H and integrase-like protein [Bombyx mori]	7.27e-110
XLOC_019641	-	10.9152	1.0921	-3.28426	0.00109194	0.0219058	No hits
XLOC_019652	-	7.07119	0.109487	-6.03837	8.77e-09	1.25e-06	XP_012549926, PREDICTED: THAP domain-containing protein 2-like [Bombyx mori]	2.39e-17
XLOC_019668	-	0	1.91977	Inf	2.68e-05	0.00126234	KXJ70335, hypothetical protein RP20_CCG024022 [Aedes albopictus]	3.19e-42
XLOC_019675	-	8.78398	1.38645	-2.65896	0.00026514	0.00759038	No hits
XLOC_019700	-	1.93078	0.113417	-3.97981	0.0024055	0.0385427	BAB21761, polyprotein [Bombyx mori]	1.91e-124
XLOC_019701	-	9.19932	0.154834	-5.83386	3.05e-10	6.08e-08	XP_011868998, PREDICTED: uncharacterized protein LOC105562616 [Vollenhovia emeryi]	3.83e-08
XLOC_019711	-	65.2825	3.24334	-4.32906	0.0025871	0.0402368	No hits
XLOC_019740	-	5.31699	0.574615	-3.18519	0.000390971	0.010175	XP_011687483, PREDICTED: uncharacterized protein LOC105449800 [Wasmannia auropunctata]	3.58e-93
XLOC_019756	-	0	4.47665	Inf	0.000950861	0.0197453	KXJ06360, hypothetical protein AC249_AIPGENE8783 [Exaiptasia pallida]	5.21e-52
XLOC_019768	-	5.04813	0	#NAME?	1.98e-11	5.11e-09	XP_012550119, PREDICTED: uncharacterized protein LOC101744812 [Bombyx mori]	2.01e-93
XLOC_019769	-	41.1622	1.41107	-4.77003	2.4e-11	6.1e-09	XP_012550119, PREDICTED: uncharacterized protein LOC101744812 [Bombyx mori]	3.41e-77
XLOC_019771	-	2.78115	0.228879	-3.69356	0.000290596	0.00813336	XP_011014357, PREDICTED: uncharacterized protein LOC105118166 [Populus euphratica]	5.81e-15
XLOC_019778	-	0.41729	13.5697	5.00024	8.17e-05	0.00296802	EHJ74644, hypothetical protein KGM_11045 [Danaus plexippus]	2.34e-21
XLOC_019780	-	0.0449183	4.60754	6.64908	5.51e-05	0.0021693	KOB65909, Retrovirus-related Pol polyprotein from transposon 17.6 [Operophtera brumata]	6.12e-07
XLOC_019798	-	15.8732	1.14948	-3.73142	3.17e-07	2.82e-05	XP_013200230, PREDICTED: uncharacterized protein LOC106142857 [Amyelois transitella]	9.08e-35
XLOC_019808	-	4.13027	0.0721642	-5.7335	0.00230889	0.037433	No hits	3.95e-13
XLOC_019811	-	7.88657	0.151667	-5.78953	0.000571553	0.0135532	AAB47739, transposase [Bombyx mori]	2.74e-28
XLOC_019842	-	1.87019	0.0451195	-5.46376	0.00161824	0.0288411	XP_004925337, PREDICTED: piggyBac transposable element-derived protein 4-like [Bombyx mori] &gt;gi|827545185|ref|XP_012545162.1| PREDICTED: piggyBac transposable element-derived protein 4-like [Bombyx mori]	1.92e-16
XLOC_019868	-	0.467556	6.03518	3.69007	2.7e-05	0.00126677	XP_012551552, PREDICTED: uncharacterized protein LOC101739096 [Bombyx mori]	1.66e-98
XLOC_019870	-	0.862633	12.1536	3.83617	3.53e-05	0.0015704	XP_013198703, PREDICTED: uncharacterized protein LOC106141610 [Amyelois transitella]	4.42e-11
XLOC_019939	-	4.44091	0.281836	-3.93966	3.03e-08	3.67e-06	AAB47739, transposase [Bombyx mori]	6.83e-31
XLOC_019941	-	0	5.33037	Inf	5.74e-06	0.00034884	XP_011549636, PREDICTED: uncharacterized protein LOC105381567 isoform X2 [Plutella xylostella]	3.71e-35
XLOC_019977	-	3.07793	0.145271	-4.34684	0.000268432	0.00765993	XP_012550444, PREDICTED: sensory neuron membrane protein 1-like [Bombyx mori]	1.01e-18
XLOC_019979	-	2.13992	0.0743087	-4.83875	0.00136141	0.025381	No hits
XLOC_019993	-	6.21169	0	#NAME?	2.01e-05	0.000987286	XP_012552527, PREDICTED: uncharacterized protein LOC105842814, partial [Bombyx mori]	1.24e-42
XLOC_019998	-	0.745103	8.34898	3.51503	0.00109294	0.0219058	NP_001040482, phosphate transport protein [Bombyx mori] &gt;gi|827550137|ref|XP_004927712.2| PREDICTED: phosphate carrier protein, mitochondrial-like [Bombyx mori] &gt;gi|95103076|gb|ABF51479.1| phosphate transport protein [Bombyx mori]	5.1e-31
XLOC_020003	-	9.69563	0.719566	-3.71634	0.00073148	0.0163719	BAA95585, gag and protease-like protein [Bombyx mandarina] &gt;gi|12964672|dbj|BAB32695.1| gag and ptotease-like protein [Bombyx mandarina]	2.54e-70
XLOC_020007	-	6.15918	1.84603	-1.73598	0.00235135	0.0379809	No hits
XLOC_020024	-	8.4491	0.220649	-5.21499	2.11e-09	3.37e-07	ABS71025, putative DNA-mediated transposase [Helicoverpa zea]	2.79e-40
XLOC_020035	-	2.19393	20.5288	3.18638	0.000783189	0.0171588	XP_013140043, PREDICTED: uncharacterized protein K02A2.6-like, partial [Papilio polytes]	6.52e-49
XLOC_020054	-	2.85025	0.0503816	-5.71469	0.000494694	0.0121111	No hits
XLOC_020102	-	7.37092	0.812314	-3.08025	1.41e-06	0.000103907	AAO33922, unknown [Bombyx mori]	2.55e-23
XLOC_020103	-	3.52633	0.0213913	-7.25726	5.27e-06	0.000322885	No hits
XLOC_020114	-	0	4.4345	Inf	5.51e-05	0.0021693	No hits
XLOC_020137	-	5.28018	0.375941	-3.76302	0.000113532	0.00385851	No hits
XLOC_020140	-	0.060474	2.06779	5.09717	0.000132104	0.00430904	No hits
XLOC_020154	-	8.41157	0.82889	-3.32346	3.2e-05	0.00145995	KOB78598, Uncharacterized protein OBRU01_02090 [Operophtera brumata]	1.66e-13
XLOC_020161	-	1.32287	0	#NAME?	6.56e-06	0.000391265	BAM73877, cytochrome P450, partial [Bombyx mori]	5.46e-37
XLOC_020163	-	9.42169	0.113242	-6.26869	1.75e-11	4.62e-09	AAN06610, transposase [Bombyx mori]	5.95e-74
XLOC_020174	-	0.117341	5.27923	5.52438	1.02e-05	0.000569377	XP_011568734, PREDICTED: uncharacterized protein LOC105398357 isoform X1 [Plutella xylostella]	1.75e-55
XLOC_020183	-	5.52467	0.531111	-3.35559	0.00023174	0.00679906	AAQ57129, endonuclease and reverse transcriptase-like protein [Bombyx mori]	1.1e-31
XLOC_020202	-	3.51146	0.131385	-4.76399	4.38e-05	0.00181208	AAQ57129, endonuclease and reverse transcriptase-like protein [Bombyx mori]	2.83e-99
XLOC_020203	-	8.92369	0.158808	-5.69633	0.00325716	0.0474316	XP_012552040, PREDICTED: uncharacterized protein LOC101737183 [Bombyx mori]	1.39e-84
XLOC_020221	-	1.86103	0	#NAME?	0.00041327	0.0105699	No hits
XLOC_020239	-	18.7803	1.41167	-3.6491	4.99e-08	5.49e-06	XP_012548665, PREDICTED: uncharacterized protein K02A2.6-like [Bombyx mori]	1.42e-26
XLOC_020241	-	5.82306	0.573581	-3.27567	0.00283394	0.0429904	XP_014366678, PREDICTED: uncharacterized protein LOC106717337 [Papilio machaon] &gt;gi|930667940|gb|KPJ08981.1| hypothetical protein RR48_15122 [Papilio machaon]	2.83e-45
XLOC_020246	-	5.23825	0.414295	-3.56998	0.00325903	0.0474316	XP_012552240, PREDICTED: skin secretory protein xP2-like [Bombyx mori]	9.01e-25
XLOC_020251	-	7.61914	0.04755	-7.21528	1.97e-09	3.2e-07	AFY12622, reverse transcriptase, partial [Bombyx mori]	4.29e-41
XLOC_020253	-	0	2.48454	Inf	1.01e-05	0.000565138	XP_012553320, PREDICTED: uncharacterized protein LOC105843012 [Bombyx mori]	1.48e-58
XLOC_020256	-	0.464735	17.8265	5.28895	8.31e-11	1.84e-08	AAA17752, reverse transcriptase [Bombyx mori]	1.87e-82
XLOC_020257	-	21.3016	0.939658	-4.51788	5.89e-08	6.28e-06	XP_004934101, PREDICTED: uncharacterized protein LOC101735948, partial [Bombyx mori]	8.21e-139
XLOC_020259	-	12.5132	0.666023	-4.18642	1.13e-05	0.000614616	No hits
XLOC_020272	-	8.79924	0	#NAME?	6.21e-11	1.43e-08	ABS71025, putative DNA-mediated transposase [Helicoverpa zea]	1.03e-28
XLOC_020300	-	2.38903	0.0411675	-5.74948	0.000392255	0.0101842	AFY12622, reverse transcriptase, partial [Bombyx mori]	1.88e-67
XLOC_020311	-	2.0101	0.0623186	-5.1062	0.000927033	0.0194549	XP_012547496, PREDICTED: uncharacterized protein LOC105841952 [Bombyx mori]	6.18e-75
XLOC_020317	-	6.08447	0.385379	-3.87425	0.000302147	0.00839224	XP_012551666, PREDICTED: uncharacterized protein LOC105842542 [Bombyx mori]	2.04e-27
XLOC_020336	-	13.2866	1.64764	-3.06013	0.0003484	0.00935636	BAA95569, RNase H and integrase-like protein [Bombyx mori]	1.96e-102
XLOC_020369	-	2.47213	0.265457	-3.10678	0.00284866	0.0430883	AAQ57129, endonuclease and reverse transcriptase-like protein [Bombyx mori]	2.05e-127
XLOC_020382	-	2.96708	0.301976	-3.24599	0.00319089	0.0467464	No hits
XLOC_020383	-	2.17897	0	#NAME?	0.000847572	0.0182861	BAA76304, endonuclease and reverse transcriptase-like protein [Bombyx mori]	4.95e-46
XLOC_020385	-	2.0343	0	#NAME?	0.000153849	0.0048905	XP_014355331, PREDICTED: uncharacterized protein LOC106708353, partial [Papilio machaon]	1.33e-43
XLOC_020387	-	1.49263	0.0389732	-5.35425	0.000644907	0.0149394	No hits
XLOC_020409	-	3.863	0.267025	-3.79898	0.000196796	0.00598232	XP_013184903, PREDICTED: piggyBac transposable element-derived protein 4-like isoform X1 [Amyelois transitella] &gt;gi|913308708|ref|XP_013184904.1| PREDICTED: piggyBac transposable element-derived protein 4-like isoform X2 [Amyelois transitella] &gt;gi|913308710|ref|XP_013184905.1| PREDICTED: piggyBac transposable element-derived protein 4-like isoform X3 [Amyelois transitella]	2.64e-15
XLOC_020416	-	10.0557	0.3136	-4.94355	2.15e-08	2.72e-06	No hits
XLOC_020417	-	18.8401	4.53924	-2.00476	0.00142171	0.0261928	No hits
XLOC_020424	-	3.17596	0.0929387	-4.98659	0.000219205	0.00652754	No hits
XLOC_020439	-	0	7.85733	Inf	0.00123051	0.0236821	XP_014357403, PREDICTED: uncharacterized protein LOC106709987 [Papilio machaon]	4e-47
XLOC_020481	-	4.82018	0.28843	-4.07208	0.000150754	0.0048207	BAA76304, endonuclease and reverse transcriptase-like protein [Bombyx mori]	4.09e-55
XLOC_020491	-	2.78813	0.243584	-3.44218	0.00330271	0.0478718	No hits
XLOC_020498	-	0.969908	5.94176	2.59744	0.00150479	0.027287	XP_012546323, PREDICTED: uncharacterized protein LOC105841713 [Bombyx mori]	3.24e-115
XLOC_020501	-	4.75948	0	#NAME?	4.12e-05	0.00174122	No hits
XLOC_020508	-	26.8795	1.01302	-4.73977	2.47e-12	7.88e-10	XP_004926989, PREDICTED: uncharacterized protein LOC101737399 [Bombyx mori]	6.19e-28
XLOC_020523	-	4.73336	0.618472	-2.91258	0.000914257	0.0192592	No hits
XLOC_020538	-	56.3415	0.323991	-7.47482	1.29e-22	4.05e-19	ADI61816, endonuclease-reverse transcriptase [Bombyx mori]	6.8e-32
XLOC_020555	-	4.60767	0.244088	-4.22689	3.81e-06	0.000241994	BAB21762, gag-like protein [Bombyx mori]	1.23e-100
XLOC_020575	-	24.1576	1.01481	-4.60338	1.99e-10	4.14e-08	XP_004926989, PREDICTED: uncharacterized protein LOC101737399 [Bombyx mori]	2.2e-115
XLOC_020576	-	1.89506	0	#NAME?	0.000155097	0.00491974	No hits
XLOC_020585	-	0	2.38245	Inf	0.00111565	0.0221582	KMQ86040, hypothetical protein RF55_15095 [Lasius niger]	2.6e-21
XLOC_020606	-	2.39122	0.091042	-4.60331	0.00139047	0.0257255	No hits
XLOC_020613	-	10.3478	0.780437	-3.678	0.00215647	0.035568	No hits
XLOC_020615	-	1.03531	6.65203	2.68872	0.000472803	0.0117327	XP_014367004, PREDICTED: uncharacterized protein LOC106717627 [Papilio machaon]	5.29e-74
XLOC_020620	-	1.96363	0	#NAME?	0.000773832	0.0170391	XP_012546693, PREDICTED: serine/arginine repetitive matrix protein 1-like [Bombyx mori]	1.34e-39
XLOC_020626	-	3.23018	0	#NAME?	0.000204204	0.00618177	No hits
XLOC_020638	-	0.570144	25.3417	5.50574	0.000292774	0.00817663	XP_004926785, PREDICTED: uncharacterized protein LOC101736617 [Bombyx mori]	3.51e-36
XLOC_020639	-	6.38514	0.288558	-4.55887	5.25e-05	0.00209226	XP_012551526, PREDICTED: uncharacterized protein LOC105842516 [Bombyx mori]	9.51e-42
XLOC_020659	-	3.76158	0.245382	-3.99713	0.000138797	0.00448722	XP_013137517, PREDICTED: uncharacterized protein LOC106102548 [Papilio polytes] &gt;gi|909564504|ref|XP_013137518.1| PREDICTED: uncharacterized protein LOC106102548 [Papilio polytes] &gt;gi|909564506|ref|XP_013137519.1| PREDICTED: uncharacterized protein LOC106102548 [Papilio polytes]	1.04e-42
XLOC_020668	-	6.45497	0.144612	-5.37105	1.32e-06	9.86e-05	EOB12991, hypothetical protein NBO_272g0001 [Nosema bombycis CQ1]	6.67e-21
XLOC_020676	-	55.9137	0.0972848	-9.15539	1.39e-20	2.54e-17	XP_012552527, PREDICTED: uncharacterized protein LOC105842814, partial [Bombyx mori]	4.63e-96
XLOC_020689	-	5.30696	0.0447734	-6.78063	3.28e-08	3.9e-06	BAA76304, endonuclease and reverse transcriptase-like protein [Bombyx mori]	2.79e-49
XLOC_020694	-	0.279821	8.70466	4.95995	5.47e-07	4.52e-05	BAD86660, endonuclease [Bombyx mori]	1.56e-74
XLOC_020701	-	0.0776614	5.27891	6.13614	3.57e-05	0.00157559	XP_011557214, PREDICTED: uncharacterized protein LOC105388069 isoform X2 [Plutella xylostella]	4.79e-42
XLOC_020710	-	3.08489	0.124161	-4.58956	3.8e-05	0.00165203	No hits
XLOC_020722	-	0	2.45055	Inf	0.00184485	0.0317189	No hits
XLOC_020740	-	2.65195	0.124337	-4.30245	0.000130427	0.00427984	EOB12991, hypothetical protein NBO_272g0001 [Nosema bombycis CQ1]	5.87e-15
XLOC_020746	-	2.59228	0.0801815	-5.00252	0.00050628	0.0122966	XP_012546151, PREDICTED: uncharacterized protein LOC101737582, partial [Bombyx mori]	2.15e-96
XLOC_020766	-	5.89785	0.691222	-3.05069	0.000398584	0.0102875	No hits
XLOC_020778	-	3.03757	0.119882	-4.54971	0.000457536	0.0114447	No hits
XLOC_020818	-	4.06458	0	#NAME?	1.25e-06	9.46e-05	XP_014271141, PREDICTED: uncharacterized protein LOC106677622 [Halyomorpha halys]	6.73e-13
XLOC_020822	-	0	8.59221	Inf	4.98e-05	0.00199464	No hits
XLOC_020827	-	8.12183	0.202604	-5.3376	2.08e-08	2.66e-06	No hits
XLOC_020842	-	30.6475	0.842702	-5.13076	0.000101132	0.00351842	No hits
XLOC_020848	-	11.5497	0	#NAME?	4.37e-08	4.98e-06	XP_011552334, PREDICTED: uncharacterized protein LOC105383896 [Plutella xylostella]	5.33e-64
XLOC_020853	-	15.1978	0.209767	-6.19032	1.46e-13	6.38e-11	XP_014362376, PREDICTED: uncharacterized protein LOC106713976 [Papilio machaon]	1.45e-65
XLOC_020858	-	17.2197	2.46812	-2.88179	0.00217668	0.0358473	No hits
XLOC_020859	-	19.0233	0.114962	-7.46428	7.24e-10	1.31e-07	BAA76304, endonuclease and reverse transcriptase-like protein [Bombyx mori]	5.5e-37
XLOC_020861	-	3.63061	0.0863695	-5.48392	2.52e-05	0.00119731	XP_014361367, PREDICTED: uncharacterized protein LOC106713162 [Papilio machaon]	9.13e-120
XLOC_020874	-	6.62398	0.515708	-3.57357	2.31e-07	2.14e-05	No hits
XLOC_020881	-	2.50652	0.137264	-4.15597	2.86e-05	0.00133686	XP_012546693, PREDICTED: serine/arginine repetitive matrix protein 1-like [Bombyx mori]	1.74e-90
XLOC_020922	-	11.517	39.649	1.81623	0.00132135	0.0248885	XP_014358858, PREDICTED: transmembrane protein 131 homolog [Papilio machaon]	2.62e-10
XLOC_020934	-	2.90927	0.165708	-4.11878	0.000523638	0.0125944	WP_047149324, hypothetical protein [Escherichia coli]	8.2e-40
XLOC_020939	-	2.42627	0	#NAME?	0.00029289	0.00817663	XP_004934170, PREDICTED: uncharacterized protein LOC101738639 [Bombyx mori]	1.46e-62
XLOC_020950	-	0.13118	3.19173	4.61146	0.000862108	0.0184628	No hits
XLOC_020967	-	4.28953	0	#NAME?	3.67e-07	3.19e-05	No hits
XLOC_020968	-	0	3.8207	Inf	0.000884599	0.0187791	KOB64170, Uncharacterized protein OBRU01_24464 [Operophtera brumata]	8.15e-11
XLOC_020978	-	0	6.85208	Inf	0.00145424	0.0265463	No hits
XLOC_020992	-	0.937435	5.93449	2.64032	0.00308249	0.0457115	BAA95569, RNase H and integrase-like protein [Bombyx mori]	3.44e-93
XLOC_021002	-	0	2.6201	Inf	0.00105575	0.0214153	XP_014367004, PREDICTED: uncharacterized protein LOC106717627 [Papilio machaon]	9.02e-24
XLOC_021012	BGIBMGA014360	4491.4	536.81	-3.02373	2.9e-09	4.5e-07	NP_001091819, putative defense protein precursor [Bombyx mori] &gt;gi|827548969|ref|XP_012546644.1| PREDICTED: putative defense protein isoform X1 [Bombyx mori] &gt;gi|121950233|sp|Q008X1.1|DFP_BOMMO RecName: Full=Putative defense protein; Flags: Precursor &gt;gi|115526910|gb|ABJ09465.1| immune-related protein [Bombyx mori] &gt;gi|325660637|gb|ADZ40416.1| Immune-related protein 1 [Bombyx mori]	3.23e-120
XLOC_021013	BGIBMGA014361	0.974693	9.67172	3.32346	9.65e-05	0.00341821	No hits
XLOC_021018	BGIBMGA014356	49.5972	3.91197	-3.59501	3.05e-10	6.08e-08	XP_012546827, PREDICTED: uncharacterized protein LOC105841817 [Bombyx mori]	4.55e-34
XLOC_021037	-	0.505462	5.50112	3.46613	0.000322335	0.00875303	XP_012545436, PREDICTED: uncharacterized protein K02A2.6-like [Bombyx mori]	4.25e-51
XLOC_021039	-	19.1518	0.15399	-6.84484	7.95e-07	6.33e-05	No hits
XLOC_021040	-	21.3424	1.33086	-3.93909	3.32e-08	3.93e-06	XP_014370475, PREDICTED: uncharacterized protein LOC106720343 [Papilio machaon]	2.69e-25
XLOC_021048	-	8.66449	1.75571	-2.30035	0.000999655	0.0205056	XP_011552064, PREDICTED: uncharacterized protein LOC105383670 [Plutella xylostella]	1.24e-91
XLOC_021070	-	2.02851	0.0433334	-5.64243	0.00109615	0.0219155	XP_012553273, PREDICTED: uncharacterized protein LOC105842999 [Bombyx mori]	2.97e-54
XLOC_021078	-	0	2.28994	Inf	0.00186372	0.031918	No hits
XLOC_021087	-	13.6277	0.616473	-4.5181	0.00093485	0.0195426	S33901, reverse transcriptase - silkworm transposon Pao &gt;gi|972522|gb|AAA75005.1| reverse transcriptase [Bombyx mori]	7.35e-28
XLOC_021091	-	5.28404	0	#NAME?	2.79e-06	0.000186022	No hits
XLOC_021102	-	2.69503	0.0398997	-6.16612	0.000405207	0.0104338	XP_011552334, PREDICTED: uncharacterized protein LOC105383896 [Plutella xylostella]	3.27e-16
XLOC_021104	-	4.28396	0.491315	-3.05421	0.00177657	0.0309419	EHJ63827, endonuclease-reverse transcriptase [Danaus plexippus]	4.99e-36
XLOC_021113	-	10.4683	1.72957	-2.56217	0.000383376	0.0100316	No hits
XLOC_021114	-	0	3.55644	Inf	7.7e-05	0.00284573	XP_011551461, PREDICTED: uncharacterized protein LOC105383140 [Plutella xylostella]	4.92e-08
XLOC_021116	-	5.32003	0.195928	-4.85617	5.9e-06	0.000356117	No hits
XLOC_021123	-	1.82697	0.0950961	-4.35771	0.000126832	0.0042017	XP_012546050, PREDICTED: uncharacterized protein LOC105841662 [Bombyx mori]	7.41e-44
XLOC_021140	-	14.4947	0.34764	-5.36841	6.1e-11	1.42e-08	No hits
XLOC_021150	-	7.09886	0.31121	-4.45966	1.75e-06	0.000125774	No hits
XLOC_021166	-	1.68734	0	#NAME?	8.81e-05	0.00316975	EOB12991, hypothetical protein NBO_272g0001 [Nosema bombycis CQ1]	3.63e-08
XLOC_021174	-	3.19918	0.135737	-4.51523	0.000282849	0.00795723	No hits	7.42e-15
XLOC_021182	-	1.77861	0	#NAME?	8.41e-07	6.6e-05	XP_012551660, PREDICTED: uncharacterized protein LOC105842539 [Bombyx mori]	5.12e-24
XLOC_021186	-	6.87604	0.246056	-4.85662	1.23e-06	9.3e-05	ADI61817, endonuclease-reverse transcriptase [Bombyx mori]	2.05e-90
XLOC_021195	-	11.8768	0.70361	-4.12519	0.000698417	0.0158736	No hits
XLOC_021203	-	2.09129	0.0995368	-4.28411	0.00293709	0.0440687	AAQ57129, endonuclease and reverse transcriptase-like protein [Bombyx mori]	6.68e-14
XLOC_021217	-	3.16898	0.484653	-2.64415	0.00169064	0.0298411	XP_012552577, PREDICTED: phosphatase and actin regulator 2-like [Bombyx mori]	1.19e-64
XLOC_021234	-	0.228559	8.94734	5.26696	1.1e-05	0.000604438	No hits
XLOC_021242	-	1.87412	0	#NAME?	0.00160582	0.0287146	No hits
XLOC_021245	-	0	2.80438	Inf	0.00156853	0.0281627	XP_014359324, PREDICTED: uncharacterized protein LOC106711513 [Papilio machaon]	1.22e-34
XLOC_021248	-	3.02225	0	#NAME?	0.00199142	0.0337615	No hits
XLOC_021249	-	2.7144	0.146376	-4.30606	0.00179473	0.0312004	No hits
XLOC_021250	-	2.88678	0.138684	-4.40623	0.00117087	0.02282	XP_011556393, PREDICTED: uncharacterized protein LOC105387375 [Plutella xylostella]	4.82e-47
XLOC_021259	-	1.42802	0.0252686	-5.71096	0.00171182	0.0300697	XP_004934136, PREDICTED: uncharacterized protein LOC101743714, partial [Bombyx mori]	3.26e-31
XLOC_021278	-	0.0343999	1.5404	5.4708	0.000228551	0.00673364	BAK38646, unnamed protein product [Tribolium castaneum]	7.15e-99
XLOC_021311	-	17.4015	0.10097	-7.32241	2.96e-08	3.6e-06	ADI61813, endonuclease-reverse transcriptase [Bombyx mori]	1.45e-12
XLOC_021330	-	5.07103	0.740411	-2.77839	0.000872354	0.0185981	KPJ11409, Transposon Ty3-G Gag-Pol polyprotein [Papilio machaon]	1.76e-56
XLOC_021344	-	5.05189	0.18694	-4.64477	1.68e-05	0.000856242	No hits
XLOC_021360	-	4.58958	0.1902	-4.47914	0.000571486	0.0135532	ABH09250, putative DNA-mediated transposase [Helicoverpa zea]	1.29e-18
XLOC_021367	-	1.19658	16.7379	3.79268	1.92e-09	3.16e-07	XP_013163407, PREDICTED: uncharacterized protein LOC106114667, partial [Papilio xuthus]	2.07e-178
XLOC_021391	-	6.13816	0.150526	-5.23909	2.38e-07	2.19e-05	AFY12622, reverse transcriptase, partial [Bombyx mori]	2.71e-57
XLOC_021400	-	13.3093	0.440603	-4.89798	1.06e-06	8.14e-05	KPJ11409, Transposon Ty3-G Gag-Pol polyprotein [Papilio machaon]	1.26e-67
XLOC_021402	-	27.5078	0.283831	-6.60872	2.35e-14	1.29e-11	XP_004934161, PREDICTED: uncharacterized protein LOC101737180, partial [Bombyx mori]	1.29e-82
XLOC_021420	-	63.2479	192.574	1.62327	0.00140705	0.0259882	XP_013198782, PREDICTED: putative histone-lysine N-methyltransferase 1 [Amyelois transitella]	1.81e-78
XLOC_021421	-	3.26356	11.8965	1.88737	0.00136544	0.0254128	No hits
XLOC_021431	-	0.256422	2.45162	3.2641	0.00100936	0.0206117	XP_014362283, PREDICTED: uncharacterized protein LOC106713896, partial [Papilio machaon]	5.49e-38
XLOC_021433	-	17.1719	0.665055	-4.60584	2.05e-05	0.00100475	AAQ57129, endonuclease and reverse transcriptase-like protein [Bombyx mori]	3.83e-65
XLOC_021436	-	0.0670056	4.36039	6.06093	4.33e-05	0.00179975	KOB70671, Uncharacterized protein OBRU01_14843 [Operophtera brumata]	1.03e-08
XLOC_021442	-	0.878156	9.98109	3.48299	1.91e-05	0.000949331	BAM73877, cytochrome P450, partial [Bombyx mori]	6.69e-23
XLOC_021443	-	11.3655	2.9502	-1.93058	0.0031453	0.0462953	ADI61831, endonuclease-reverse transcriptase [Bombyx mori]	1.89e-64
XLOC_021444	-	3.29701	18.8065	2.49742	6.72e-05	0.00252656	No hits
XLOC_021447	-	1.09453	7.39805	2.75233	0.00116593	0.0227925	No hits
XLOC_021455	-	2.96185	0.155984	-4.20491	0.0016367	0.0290311	XP_004922888, PREDICTED: bolA-like protein DDB_G0274169 isoform X2 [Bombyx mori] &gt;gi|827539129|ref|XP_012552748.1| PREDICTED: bolA-like protein DDB_G0274169 isoform X2 [Bombyx mori]	1.04e-10
XLOC_021480	-	3.75571	0.34236	-3.34396	0.000367965	0.00972664	S08405, hypothetical protein 2 - silkworm transposon mag	3.49e-90
XLOC_021488	-	21.8274	0.375629	-5.82498	5.84e-06	0.000354185	XP_012546050, PREDICTED: uncharacterized protein LOC105841662 [Bombyx mori]	3.38e-81
XLOC_021489	-	0	3.01475	Inf	0.000188224	0.00577793	AFY12622, reverse transcriptase, partial [Bombyx mori]	9.69e-85
XLOC_021516	-	5.01428	0.233532	-4.36443	0.000166602	0.00521661	No hits
XLOC_021530	BGIBMGA014396	7.483	0.49055	-3.94578	2.09e-07	1.96e-05	XP_015520037, PREDICTED: uncharacterized protein LOC107224484 [Neodiprion lecontei]	2.12e-63
XLOC_021598	-	1.89926	0	#NAME?	0.00117901	0.0229581	No hits
XLOC_021606	-	6.76098	0.405265	-4.0538	3.94e-05	0.00168954	No hits
XLOC_021613	-	3.27037	0.1268	-4.57539	0.00221646	0.0363929	No hits
XLOC_021628	-	0.364057	10.5902	4.81307	3.83e-06	0.000242572	XP_014370475, PREDICTED: uncharacterized protein LOC106720343 [Papilio machaon]	3.18e-35
XLOC_021634	-	8.01383	0	#NAME?	6.66e-08	6.96e-06	No hits
XLOC_021647	-	2.44078	0	#NAME?	0.00122679	0.0236363	No hits
XLOC_021655	-	0.0652016	1.5781	4.60447	0.000622578	0.0145581	KOB70955, Mutant cadherin [Operophtera brumata]	3.41e-52
XLOC_021663	-	4.0533	0.410887	-3.18806	0.00252825	0.0397527	BAA76304, endonuclease and reverse transcriptase-like protein [Bombyx mori]	3.39e-63
XLOC_021671	-	1.64289	0	#NAME?	2.37e-05	0.00114305	No hits
XLOC_021684	-	6.54818	1.22679	-2.30744	0.00214947	0.035506	BAM73877, cytochrome P450, partial [Bombyx mori]	4.24e-38
XLOC_021685	-	0	3.9999	Inf	8.64e-05	0.00312179	No hits
XLOC_021706	-	1.12885	99.4294	6.47729	9.23e-21	2.02e-17	XP_004934225, PREDICTED: collagen alpha-1(II) chain-like, partial [Bombyx mori]	3e-93
XLOC_021709	-	2.99275	0	#NAME?	1.84e-08	2.43e-06	KPI99130, hypothetical protein RR46_02347 [Papilio xuthus]	4.18e-11
XLOC_021741	-	5.10656	0.317543	-3.94986	1.55e-06	0.000113668	AAB47739, transposase [Bombyx mori]	8.91e-47
XLOC_021755	-	0	2.68574	Inf	1.59e-06	0.000115886	No hits
XLOC_021760	-	0.0354278	1.52604	5.42718	0.00154458	0.027847	No hits
XLOC_021769	-	41.7883	0.0269558	-10.6965	2.37e-08	2.95e-06	No hits
XLOC_021775	-	0	2.96398	Inf	2.09e-05	0.00101966	AAQ57129, endonuclease and reverse transcriptase-like protein [Bombyx mori]	1.84e-99
XLOC_021779	-	0	3.02976	Inf	1.04e-09	1.84e-07	No hits
XLOC_021781	-	8.70467	1.35791	-2.72684	4.9e-05	0.00196962	XP_013189495, PREDICTED: uncharacterized protein LOC106134085 [Amyelois transitella]	3.52e-101
XLOC_021790	-	145.987	45.2345	-1.67668	0.000811034	0.0177334	KPJ00063, hypothetical protein RR46_00329 [Papilio xuthus]	1.25e-15
XLOC_021794	-	14.9784	1.07604	-3.78208	7.31e-05	0.00272385	No hits
XLOC_021799	-	4.65877	1.08906	-2.0783	0.00182225	0.0314044	XP_011552064, PREDICTED: uncharacterized protein LOC105383670 [Plutella xylostella]	1.22e-92
XLOC_021809	-	3.0435	0	#NAME?	3.32e-07	2.94e-05	XP_012553439, PREDICTED: uncharacterized protein LOC101744165 [Bombyx mori]	1.2e-15
XLOC_021812	-	5.5339	1.19969	-2.18835	0.00172503	0.0302046	XP_012547020, PREDICTED: RNA-directed DNA polymerase from mobile element jockey-like [Bombyx mori]	2.47e-68
XLOC_021837	-	0	5.32649	Inf	0.00343421	0.0493854	No hits
XLOC_021850	-	12.9839	2.55219	-2.36523	0.000106937	0.00367429	No hits
XLOC_021863	-	11.6836	0.0973326	-6.99608	8.18e-05	0.00296802	XP_013194101, PREDICTED: uncharacterized protein LOC106137743 [Amyelois transitella]	5.97e-60
XLOC_021868	-	29.502	1.03801	-4.77219	0.00344992	0.0494813	No hits
XLOC_021870	-	1.20493	0.0280677	-5.51485	0.00151264	0.0273839	No hits
XLOC_021875	-	12.211	37.0042	1.61575	0.00337261	0.0486273	XP_013180482, PREDICTED: protein piccolo [Papilio xuthus]	1.39e-82
XLOC_021889	-	6.43091	0.138659	-5.5089	8.71e-07	6.8e-05	ADI61811, endonuclease-reverse transcriptase [Bombyx mori]	3.63e-115
XLOC_021912	-	0	1.5901	Inf	0.00119229	0.0231139	XP_004927452, PREDICTED: uncharacterized protein LOC101746903, partial [Bombyx mori]	3.31e-34
XLOC_021917	-	0.25515	4.58612	4.18553	0.000474109	0.0117518	T18197, reverse transcriptase-like protein - silkworm &gt;gi|903695|gb|AAB59214.1| reverse transcriptase-like protein [Bombyx mori]	1.45e-24
XLOC_021933	-	0	6.60935	Inf	0.000124018	0.0041252	No hits
XLOC_021943	-	4.23546	0.0932693	-5.49819	4.8e-05	0.00194459	No hits
XLOC_021947	-	4.97221	0.280409	-4.17767	4.96e-07	4.16e-05	XP_013195773, PREDICTED: uncharacterized protein LOC106138993 [Amyelois transitella]	5.39e-55
XLOC_021952	-	6.1595	0.0931458	-6.06795	2.58e-10	5.22e-08	No hits
XLOC_021984	-	3.35402	0.188024	-4.2152	5.7e-05	0.00223481	XP_012546687, PREDICTED: uncharacterized protein LOC105841770 [Bombyx mori]	1.14e-44
XLOC_021988	-	13.5421	0.981061	-3.81623	0.0018214	0.0314044	BAA95569, RNase H and integrase-like protein [Bombyx mori]	6.96e-33
XLOC_021990	-	1.89413	0	#NAME?	0.00104052	0.0211849	No hits	4.55e-10
XLOC_022006	-	0	1.18847	Inf	0.00173713	0.0303921	XP_013197778, PREDICTED: uncharacterized protein LOC106140695 [Amyelois transitella]	3.34e-14
XLOC_022018	-	0.167755	8.21963	5.64658	0.000854416	0.0183699	XP_015377516, PREDICTED: uncharacterized protein LOC107171774 [Diuraphis noxia]	4.34e-13
XLOC_022028	-	2.64404	0.155882	-3.97186	0.000206192	0.00620759	No hits
XLOC_022043	BGIBMGA014447	23.4224	104.784	2.15571	3.85e-05	0.00166738	XP_004933752, PREDICTED: sperm surface protein Sp17-like [Bombyx mori]	1.38e-34
XLOC_022051	-	11.0675	0.0864952	-6.89189	2.05e-07	1.93e-05	XP_012548715, PREDICTED: 11-beta-hydroxysteroid dehydrogenase-like 5 [Bombyx mori]	3.05e-07
XLOC_022060	-	8.73333	0.0291735	-8.32101	7.01e-14	3.41e-11	AAO33922, unknown [Bombyx mori]	2.45e-23
XLOC_022066	-	53.2181	0.880059	-5.81666	6.86e-10	1.27e-07	No hits
XLOC_022079	-	35.9419	1.22508	-4.87575	0.00122334	0.0235904	No hits
XLOC_022098	-	13.3162	2.07799	-2.62276	6.81e-06	0.000401656	S08405, hypothetical protein 2 - silkworm transposon mag	0
XLOC_022099	-	2.65244	0	#NAME?	0.00175977	0.030739	XP_012550891, PREDICTED: predicted GPI-anchored protein 58 [Bombyx mori]	4.48e-40
XLOC_022122	-	1.53982	0.142355	-3.38551	0.000303459	0.00841801	BAA76303, Gag-like protein [Bombyx mori]	3.9e-22
XLOC_022131	-	30.5226	4.15331	-2.83643	2.43e-05	0.00116574	No hits
XLOC_022167	-	39.6726	7.63608	-2.33037	0.000438587	0.0110581	No hits
XLOC_022168	-	2.60802	0.270116	-3.24922	0.000878269	0.0186628	No hits
XLOC_022202	-	14.0297	0.252066	-5.77197	1.42e-13	6.32e-11	XP_004934178, PREDICTED: uncharacterized protein LOC101740259, partial [Bombyx mori]	8.89e-165
XLOC_022211	-	0.0800557	1.66516	4.40553	0.0013383	0.0250568	XP_012551593, PREDICTED: nascent polypeptide-associated complex subunit alpha, muscle-specific form-like [Bombyx mori]	3.11e-59
XLOC_022223	-	7.9707	0.223016	-5.07779	2.79e-09	4.39e-07	No hits	2.4e-10
XLOC_022231	-	8.89249	1.67392	-2.35826	0.000195136	0.00594837	KFM57554, Transposon Ty3-I Gag-Pol polyprotein, partial [Stegodyphus mimosarum]	7.99e-109
XLOC_022250	-	8.28435	0	#NAME?	1.94e-15	1.25e-12	EFN70574, THAP domain-containing protein 9, partial [Camponotus floridanus]	1.25e-38
XLOC_022265	-	5.35865	1.67804	-1.70109	0.00144264	0.0264234	No hits
XLOC_022278	-	5.01026	1.10213	-2.14134	0.00256861	0.0401473	BAA33572, unnamed protein product [Bombyx mori] &gt;gi|3721637|dbj|BAA33573.1| unnamed protein product [Bombyx mori]	2.97e-143
XLOC_022290	-	6.24382	0.685596	-3.12506	0.00269636	0.0413852	BAA76304, endonuclease and reverse transcriptase-like protein [Bombyx mori]	7.95e-65
XLOC_022301	-	0	3.58577	Inf	5.12e-06	0.000315938	XP_011569305, PREDICTED: uncharacterized protein LOC105398779 [Plutella xylostella]	1.11e-79
XLOC_022319	-	0.0938854	2.67907	4.88298	0.000319754	0.00872622	No hits
XLOC_022334	-	5.78357	0.506473	-3.40428	0.00118264	0.0229733	XP_006872940, PREDICTED: histone H4-like [Chrysochloris asiatica]	2.91e-18
XLOC_022335	BGIBMGA014531,BGIBMGA014532	0.252521	1.98611	2.94641	0.000464671	0.0115834	XP_012552272, PREDICTED: cilia- and flagella-associated protein 58-like [Bombyx mori]	0
XLOC_022345	-	276.302	37.7525	-2.9071	0.00198558	0.0337148	BAM73877, cytochrome P450, partial [Bombyx mori]	2e-27
XLOC_022358	BGIBMGA014541	0.518327	6.2892	3.58662	0.000673692	0.0154522	XP_012552291, PREDICTED: solute carrier family 41 member 1 [Bombyx mori]	3.42e-177
XLOC_022377	-	0.332649	6.06632	4.21669	0.00109423	0.0219116	XP_014299978, PREDICTED: uncharacterized protein LOC106694177 [Microplitis demolitor]	1.36e-08
XLOC_022404	-	0.0229686	1.36131	5.90379	0.000185408	0.00571554	XP_012546050, PREDICTED: uncharacterized protein LOC105841662 [Bombyx mori]	0
XLOC_022418	-	16.6756	2.92659	-2.43909	2.92e-05	0.00135574	XP_014370475, PREDICTED: uncharacterized protein LOC106720343 [Papilio machaon]	2.99e-136
XLOC_022420	BGIBMGA014556	0.639044	3.27452	2.37124	0.000480173	0.0118484	XP_004933808, PREDICTED: polypeptide N-acetylgalactosaminyltransferase 2-like [Bombyx mori]	0
XLOC_022421	-	0.0997004	6.41232	5.98974	2.22e-05	0.00107802	No hits
XLOC_022430	-	31.3956	6.38213	-2.25607	0.000357966	0.00951981	EHJ74644, hypothetical protein KGM_11045 [Danaus plexippus]	4.61e-36
XLOC_022437	-	5.10275	0.129991	-5.18346	2e-07	1.89e-05	AFY12622, reverse transcriptase, partial [Bombyx mori]	8.91e-27
XLOC_022439	-	13.391	0.354598	-5.30987	0.00129085	0.0244612	AAA17752, reverse transcriptase [Bombyx mori]	1.33e-49
XLOC_022454	-	1.82827	0.0619471	-4.87731	0.000475459	0.0117719	EOB12991, hypothetical protein NBO_272g0001 [Nosema bombycis CQ1]	2.69e-17
XLOC_022464	-	5.5138	0.804399	-2.7937	0.000413631	0.0105699	No hits
XLOC_022493	-	1.48072	0.0631553	-4.44385	0.00325933	0.0474316	XP_012276907, PREDICTED: uncharacterized protein LOC105697814 [Orussus abietinus]	8.98e-13
XLOC_022499	-	2.46892	0.052652	-5.44385	0.00104845	0.0213068	XP_014366481, PREDICTED: RNA-directed DNA polymerase from mobile element jockey-like isoform X2 [Papilio machaon]	6.18e-39
XLOC_022560	-	27.717	9.03932	-1.64642	0.00226619	0.0369324	BAA95585, gag and protease-like protein [Bombyx mandarina] &gt;gi|12964672|dbj|BAB32695.1| gag and ptotease-like protein [Bombyx mandarina]	8.54e-137
XLOC_022575	-	7.56061	0.249634	-4.88435	5.32e-08	5.82e-06	XP_004934161, PREDICTED: uncharacterized protein LOC101737180, partial [Bombyx mori]	0
XLOC_022585	-	3.71089	38.9531	3.3965	4.39e-10	8.5e-08	XP_004933861, PREDICTED: 23 kDa integral membrane protein-like [Bombyx mori]	1.43e-162
XLOC_022590	-	6.54274	0.919133	-2.86568	0.000321901	0.00875303	XP_012549926, PREDICTED: THAP domain-containing protein 2-like [Bombyx mori]	4.75e-19
XLOC_022591	-	0.0859136	5.68699	6.15774	0.00264219	0.0406678	XP_011560756, PREDICTED: uncharacterized protein LOC105391048 [Plutella xylostella]	4.44e-90
XLOC_022604	-	0.147448	18.9745	7.02603	7.8e-16	5.34e-13	XP_012554959, PREDICTED: tigger transposable element-derived protein 6-like, partial [Hydra vulgaris]	1.92e-07
XLOC_022610	-	2.5258	0.0657355	-5.35771	3.96e-05	0.00169803	XP_013195773, PREDICTED: uncharacterized protein LOC106138993 [Amyelois transitella]	7.63e-27
XLOC_022624	-	2.95478	0.318268	-3.22543	0.00142611	0.0262297	No hits
XLOC_022654	-	70.7869	1.93822	-5.18915	8.21e-13	2.85e-10	No hits	6.2e-15
XLOC_022700	-	1.87794	0.0363825	-5.78723	0.00107967	0.0217594	KOB73672, Uncharacterized protein OBRU01_10665 [Operophtera brumata]	8.58e-14
XLOC_022711	-	0.219794	2.57006	3.53568	0.00149607	0.0271689	XP_012550147, PREDICTED: uncharacterized protein LOC105842335 [Bombyx mori]	1.71e-22
XLOC_022720	BGIBMGA014617	0.00969014	6.20958	9.37177	1.06e-19	1.29e-16	ACE75273, retroelement polyprotein [Glyptapanteles flavicoxis]	0
XLOC_022727	-	1.97538	0.387815	-2.28537	0.00132843	0.0249573	EOB12991, hypothetical protein NBO_272g0001 [Nosema bombycis CQ1]	1.66e-09
XLOC_022736	-	3.98169	0.221637	-4.1222	0.00212625	0.0352273	BAB21761, polyprotein [Bombyx mori]	2.01e-35
XLOC_022742	-	0.0516715	4.17899	6.32306	0.000538154	0.0129262	No hits
XLOC_022752	-	9.32	1.07552	-3.12171	6.82e-05	0.00255004	WP_047149320, hypothetical protein [Escherichia coli]	4.02e-51
XLOC_022754	-	3.89946	0.783603	-2.29147	0.00116218	0.0227839	No hits
XLOC_022768	-	14.7571	0.327506	-5.46158	7.37e-12	2.09e-09	KYB29879, hypothetical protein TcasGA2_TC034535 [Tribolium castaneum]	1.47e-88
XLOC_022779	-	12.2552	1.35851	-3.17603	0.00298325	0.044661	KPJ20859, hypothetical protein RR48_00002 [Papilio machaon]	1.09e-12
XLOC_022782	-	0.121948	2.42687	4.34813	0.00128413	0.024388	No hits
XLOC_022799	-	0	8.84022	Inf	0.000370155	0.0097492	No hits
XLOC_022803	-	1.75684	0.111175	-4.04488	0.000601498	0.0141711	BAA76303, Gag-like protein [Bombyx mori]	3.98e-63
XLOC_022804	-	0.0385769	2.44401	5.98265	9.25e-05	0.00331707	XP_014356450, PREDICTED: uncharacterized protein LOC106709215 isoform X2 [Papilio machaon]	1.58e-79
XLOC_022807	-	4.54967	0.679563	-2.63308	0.00100344	0.0205639	No hits
XLOC_022843	-	49.9378	1.25592	-5.39139	2.39e-06	0.000164393	ADI61830, endonuclease-reverse transcriptase [Bombyx mori]	8.4e-36
XLOC_022848	-	0.200301	5.20415	4.74441	0.00202964	0.0342504	AAN06610, transposase [Bombyx mori]	2.76e-100

## Sheet: D_F vs. W_F
Gene name	Accession number	D_F	W_F	log2Fold-Change	pval	padj	BLAST against nr database
							Best hits	E-value
BmOR12	AB472094	0.0368396	4.44425	6.92217	2.71e-07	2.68e-05	BAH66311.1, olfactory receptor [Bombyx mori]	0
BmOR30	AB472110	0.63071	9.05327	3.87069	1.07e-06	8.66e-05	DAA05986.1, TPA_exp: odorant receptor 30 [Bombyx mori]	0
BmOR39	AB472118	22.6788	1.36847	-4.0232	3.55e-07	3.42e-05	NP_001116807.1, olfactory receptor 39 [Bombyx mori] &gt;lcl|BAG12815.1 olfactory receptor-like receptor [Bombyx mori] &gt;lcl|BAH66336.1 olfactory receptor [Bombyx mori]	0
BmOR44	AB472121	1.53502	5.57345	1.89096	0.0026539	0.0479501	XP_012548737.1, PREDICTED: olfactory receptor 44 isoform X1 [Bombyx mori]	0
BmOR47	AB472124	42.5635	0.569077	-6.17405	1.89e-19	3.48e-16	BAH66342.1, olfactory receptor [Bombyx mori]	0
BmOR48	AB472125	10.226	67.1787	2.75486	7.05e-07	6.16e-05	XP_012548049.1, PREDICTED: olfactory receptor-like isoform X1 [Bombyx mori]	0
BmOR56	AB472133	0.26103	7.261	4.83572	1e-09	1.96e-07	NP_001166617.1, olfactory receptor 56 [Bombyx mori] &gt;lcl|BAH66350.1 olfactory receptor [Bombyx mori]	0
BmOR57	AB472134	45.4905	248.509	2.48751	2.28e-06	0.000168781	BAH66351.1, olfactory receptor [Bombyx mori]	0
BmOR58	AB472135	15.4459	1.71468	-3.12322	7.74e-05	0.0031696	NP_001166618.1, olfactory receptor 58 [Bombyx mori] &gt;lcl|BAH66352.1 olfactory receptor [Bombyx mori]	2.04e-89
BmOR59	AB472136	2.32867	9.47938	2.05795	0.0011758	0.0259407	NP_001166611.1, olfactory receptor 59 [Bombyx mori] &gt;lcl|BAH66353.1 olfactory receptor [Bombyx mori]	0
BmOR72	BGIBMGA008600	1.36901	7.14541	2.41242	4.96e-05	0.00221582	XP_012545320.1, PREDICTED: odorant receptor 4-like [Bombyx mori]	2.66e-166
BmOR75	-	0.484947	15.0161	4.99078	4.36e-13	2.04e-10	XP_012545317, PREDICTED: odorant receptor 4-like [Bombyx mori]	1.47e-165
BmCSP11	DQ855514	2869.77	98.9387	-4.8285	7.26e-11	2.01e-08	NP_001037067.1, chemosensory protein 8 precursor [Bombyx mori] &gt;lcl|XP_012549288.1 PREDICTED: chemosensory protein 8 isoform X1 [Bombyx mori] &gt;lcl|CAJ01456.1 hypothetical protein [Bombyx mori] &gt;lcl|ABH88201.1 chemosensory protein 8 [Bombyx mori]	3.71e-85
BmCSP12	DQ855513	73.2464	3.8063	-4.22576	5.88e-14	3.5e-11	NP_001037068.1, chemosensory protein 7 precursor [Bombyx mori] &gt;lcl|XP_012549297.1 PREDICTED: chemosensory protein 7 isoform X1 [Bombyx mori] &gt;lcl|CAJ01458.1 hypothetical protein [Bombyx mori] &gt;lcl|ABH88200.1 chemosensory protein 7 [Bombyx mori] &gt;lcl|BAF34359.1 chemosensory protein11 [Bombyx mori] &gt;lcl|AND82449.1 chemosensory protein 7 [Athetis dissimilis]	2.76e-77
BmCSP18	BGIBMGA004070	422.382	49.7046	-3.04049	8.11e-08	9.3e-06	XP_012549936.1, PREDICTED: ejaculatory bulb-specific protein 3-like [Bombyx mori]	1.44e-73
BmCSP19	DQ855521	9.3488	1.36829	-2.72258	0.000900553	0.0212743	NP_001091781.1, chemosensory protein 15 [Bombyx mori] &gt;lcl|ABH88208.1 chemosensory protein 15 [Bombyx mori]	5.71e-80
BmCSP3	DQ855512	418.033	31.1695	-3.70164	9.17e-05	0.00361704	NP_001037400.1, chemosensory protein 6 precursor [Bombyx mori] &gt;lcl|XP_012549349.1 PREDICTED: chemosensory protein 6 isoform X1 [Bombyx mori] &gt;lcl|XP_012549353.1 PREDICTED: chemosensory protein 6 isoform X1 [Bombyx mori] &gt;lcl|XP_012549355.1 PREDICTED: chemosensory protein 6 isoform X1 [Bombyx mori] &gt;lcl|CAJ01459.1 hypothetical protein [Bombyx mori] &gt;lcl|ABD36243.1 antennal-specific…	7.61e-68
BmCSP10	DQ855515	86.3548	20.4679	-2.03704	0.00115654	0.0255754	XP_012549310.1, PREDICTED: chemosensory protein 9 isoform X1 [Bombyx mori]	1.03e-169
BmCYP301A1	BGIBMGA009522，BGIBMGA009521	1.88349	8.80971	2.27113	0.000262695	0.00822807	XP_012552686.1, PREDICTED: probable cytochrome P450 301a1, mitochondrial [Bombyx mori]	0
BmCYP367B1	-	0.400222	3.16546	3.02609	0.00194563	0.0378435	XP_012552193.1, PREDICTED: uncharacterized protein LOC101741325 isoform X1, partial [Bombyx mori]	0
BmCYP4C1		0.391875	7.10323	4.21019	2.9e-05	0.00148341	XP_004934361.2, PREDICTED: cytochrome P450 4C1, partial [Bombyx mori]	4e-125
BmCYP6AB8	BGIBMGA012386	0.540579	11.2625	4.43284	0.0008677	0.0207213	XP_012545238.1, PREDICTED: LOW QUALITY PROTEIN: cytochrome P450 6B2-like [Bombyx mori]	0
BmCYP6AE3	BGIBMGA013236	19.7483	91.9828	2.2666	2.91e-05	0.00148489	BAM73818.1, cytochrome P450 [Bombyx mori] &gt;lcl|BAM73890.1 cytochrome P450 [Bombyx mori]	0
BmCYP6AE6P	BGIBMGA013240	1.21262	25.8665	4.46873	1.43e-09	2.72e-07	XP_012552394.1, PREDICTED: LOW QUALITY PROTEIN: cytochrome P450 3A19-like [Bombyx mori]	0
BmCYP6AN1	BGIBMGA010854	10.9672	69.7837	2.71004	4.13e-07	3.91e-05	NP_001266427.1, uncharacterized protein LOC101743305 [Bombyx mori] &gt;lcl|BAM73791.1 cytochrome P450 [Bombyx mori]	0
BmCYP9G3	BGIBMGA003926	2.69639	11.2477	2.09489	0.000158721	0.00561852	NP_001108456.1, cytochrome P450 9G3 [Bombyx mori] &gt;lcl|ABZ81070.1 CYP9G3 [Bombyx mori] &gt;lcl|BAM73894.1 cytochrome P450 [Bombyx mori] &gt;lcl|BAM73895.1 cytochrome P450 [Bombyx mori]	0
BmGSTe4	EF506489	3.44358	15.5711	2.21427	0.000488446	0.0134265	NP_001108460.1, glutathione S-transferase epsilon 4 [Bombyx mori] &gt;lcl|ABS56977.1 glutathione S-transferase 9 [Bombyx mori] &gt;lcl|BAM76808.1 epsilon-class glutathione transferase [Bombyx mori]	6.17e-159
BmGSTe5	EU216542	60.8658	244.052	2.0384	8.74e-05	0.00350458	NP_001108464.1, glutathione S-transferase epsilon 5 [Bombyx mori] &gt;lcl|ABY66599.1 glutathione S-transferase 11 [Bombyx mori]	1.54e-164
BmIR40a	BGIBMGA010939，BGIBMGA010940	49.6152	1.48212	-5.03348	1.98e-18	2.73e-15	XP_004924769.2, PREDICTED: glutamate receptor 2 [Bombyx mori]	0
Bmjhe4	BGIBMGA000776	9.22177	0.462119	-4.28785	1.59e-10	4.06e-08	XP_004925704.1, PREDICTED: juvenile hormone esterase-like [Bombyx mori]	0
BmOBP10	XM_004928174.2	8.63314	0.147342	-5.84113	1.76e-08	2.36e-06	XP_004928231.1, PREDICTED: uncharacterized protein LOC101743545 [Bombyx mori]	1.09e-104
BmOBP12	NM_001160192.1	3.6183	0.676614	-2.38754	4.16e-05	0.00194123	AFY12622.1, reverse transcriptase, partial [Bombyx mori]	0
BmOBP15	BGIBMGA008352	381.357	1332.09	1.83514	0.000199017	0.00665949	KPJ06553.1, General odorant-binding protein 19a [Papilio machaon]	6.28e-63
BmOBP21	BGIBMGA003463	97.9469	773.277	3.01639	1.35e-08	1.89e-06	KPJ16712.1, Gamma-interferon-inducible lysosomal thiol reductase [Papilio machaon]	1.35e-92
BmOBP37	BGIBMGA009366	0	3.21665	Inf	0.000251097	0.00793208	NP_001140187.1, odorant-binding protein 3 precursor [Bombyx mori] &gt;lcl|CAS90127.1 odorant-binding protein 3 precursor [Bombyx mori]	4.87e-105
BmPBP2	BGIBMGA012616	129.577	873.644	2.79538	2.41e-07	2.39e-05	XP_012545845.1, PREDICTED: pheromone-binding protein [Bombyx mori]	9.38e-109
BmUGT33D2	JQ070230	0	18.1628	Inf	9.1e-05	0.00359927	NP_001243955.1, UDP-glycosyltransferase UGT33D2 precursor [Bombyx mori] &gt;lcl|AEW43146.1 UDP-glycosyltransferase UGT33D2 [Bombyx mori]	0
BmUGT33D6	JQ070234	115.757	1.98223	-5.83297	0.000132501	0.00483013	NP_001243957.1, UDP-glycosyltransferase UGT33D6 [Bombyx mori] &gt;lcl|AEW43150.1 UDP-glycosyltransferase UGT33D6 [Bombyx mori]	0
BmUGT40G1	JQ070252	10.1524	41.6587	2.0829	0.00115152	0.0255754	NP_001182387.1, UDP-glucosyltransferase precursor [Bombyx mori] &gt;lcl|XP_012550240.1 PREDICTED: UDP-glucosyltransferase isoform X1 [Bombyx mori] &gt;lcl|XP_012550241.1 PREDICTED: UDP-glucosyltransferase isoform X1 [Bombyx mori] &gt;lcl|XP_012550242.1 PREDICTED: UDP-glucosyltransferase isoform X1 [Bombyx mori] &gt;lcl|BAJ08154.1 UDP-glucosyltransferase [Bombyx mori] &gt;lcl|AEW43168.1 UDP-glycos…	0
BmUGT40G2	JQ070253	0.0683889	2.38715	5.16371	6.5e-06	0.000409987	AEW43169.1, UDP-glycosyltransferase UGT40G2 [Bombyx mori]	0
XLOC_000040	BGIBMGA000028	0.372174	6.48816	4.17139	4.12e-08	5.01e-06	XP_004926099, PREDICTED: uncharacterized protein LOC101738974 [Bombyx mori] &gt;gi|827546778|ref|XP_012545783.1| PREDICTED: uncharacterized protein LOC101738974 [Bombyx mori]	0
XLOC_000051	BGIBMGA000014,BGIBMGA000015	0.0169641	1.17272	6.16746	0.00109464	0.0245686	XP_004926110, PREDICTED: uncharacterized protein LOC101740498 isoform X1 [Bombyx mori]	7.94e-143
XLOC_000054	BGIBMGA000011	7.01248	0.235507	-4.83867	1.71e-07	1.76e-05	XP_004926116, PREDICTED: uncharacterized protein LOC101741384 [Bombyx mori]	1.01e-99
XLOC_000174	-	2.20284	0.233082	-3.21455	0.00127941	0.0275368	No hits
XLOC_000185	-	3.69382	0.328252	-3.45048	0.00105727	0.0239714	No hits
XLOC_000186	-	2.89829	0	#NAME?	6.03e-05	0.00257938	No hits
XLOC_000196	-	1.94748	0.0767447	-4.63602	2.02e-05	0.00109834	XP_012549926, PREDICTED: THAP domain-containing protein 2-like [Bombyx mori]	1.74e-15
XLOC_000197	-	1.61251	0.0457911	-5.11115	0.000659492	0.0168649	No hits
XLOC_000222	BGIBMGA000177	7.55438	2.10421	-1.80537	0.000447327	0.0124674	XP_004934148, PREDICTED: transmembrane protein 70 homolog, mitochondrial-like, partial [Bombyx mori]	4.78e-88
XLOC_000231	BGIBMGA000184	1.58082	0.0674566	-4.52012	3.2e-05	0.00159293	XP_012547004, PREDICTED: cysteine dioxygenase type 1 [Bombyx mori]	2.99e-15
XLOC_000270	-	5.44615	1.07281	-2.31172	2.3e-05	0.00123699	XP_012551845, PREDICTED: androgen-dependent TFPI-regulating protein-like [Bombyx mori]	8.15e-11
XLOC_000286	-	4.63095	0	#NAME?	2.45e-05	0.00129125	No hits
XLOC_000290	-	3.24681	0.879028	-1.84828	0.0026547	0.0479501	BAD86650, reverse transcriptase [Bombyx mori]	2.5e-23
XLOC_000351	BGIBMGA000403	3.15973	9.71946	1.65997	0.0018447	0.0363622	KOB69207, putative pickpocket [Operophtera brumata]	0
XLOC_000367	BGIBMGA000421	1.40172	7.34066	2.42589	3.22e-05	0.00159995	XP_012550840, PREDICTED: probable serine/threonine-protein kinase tsuA isoform X1 [Bombyx mori]	0
XLOC_000405	-	2.15282	0.296694	-2.83616	0.000248102	0.00787134	AAA17752, reverse transcriptase [Bombyx mori]	2.81e-46
XLOC_000452	BGIBMGA000338	108.573	23.0943	-2.19919	0.000649042	0.0167142	NP_001166719, cuticular protein RR-1 motif 32 precursor [Bombyx mori] &gt;gi|223671166|tpd|FAA00535.1| TPA: putative cuticle protein [Bombyx mori]	1.98e-77
XLOC_000463	BGIBMGA000327	25.4198	5.42763	-2.19557	0.0002339	0.00756244	NP_001166711, cuticular protein RR-1 motif 43 precursor [Bombyx mori] &gt;gi|223671188|tpd|FAA00546.1| TPA: putative cuticle protein [Bombyx mori]	3.66e-86
XLOC_000478	BGIBMGA000311	32.8568	10.6536	-1.59523	0.00228884	0.0430353	NP_001189465, fadd [Bombyx mori] &gt;gi|304421438|gb|ADM32518.1| fadd [Bombyx mori]	1.32e-146
XLOC_000572	-	874.905	255.119	-1.75059	0.00154789	0.0318988	No hits
XLOC_000592	-	0	5.4421	Inf	0.00186325	0.0366295	No hits
XLOC_000871	-	8.9555	1.97511	-2.14829	9.53e-05	0.00372531	XP_008483908, PREDICTED: uncharacterized protein LOC103520587 [Diaphorina citri]	5.6e-28
XLOC_000881	-	0.0812395	9.79604	6.92198	1.78e-09	3.28e-07	No hits
XLOC_000938	-	0	24.6663	Inf	0.0006125	0.0159598	No hits
XLOC_001007	-	0.144666	6.45687	5.49671	5.75e-05	0.00248282	No hits
XLOC_001014	-	33.5816	1.30818	-4.65131	6.87e-05	0.00288024	XP_012545434, PREDICTED: homeobox protein homothorax [Bombyx mori]	4.19e-99
XLOC_001097	BGIBMGA001143	0.104088	10.6167	6.71655	1.12e-17	1.24e-14	XP_004927799, PREDICTED: uncharacterized protein LOC101743981 [Bombyx mori] &gt;gi|827550805|ref|XP_012547338.1| PREDICTED: uncharacterized protein LOC101743981 [Bombyx mori]	0
XLOC_001119	BGIBMGA001164	84.4815	640.711	2.96131	1.38e-07	1.45e-05	NP_001036987, juvenile hormone binding protein brP-2095 precursor [Bombyx mori] &gt;gi|73992802|dbj|BAE43414.1| hypothetical protein [Bombyx mori] &gt;gi|255977210|dbj|BAH97097.1| juvenile hormone binding protein [Bombyx mori]	4.28e-179
XLOC_001223	BGIBMGA001273	2.62292	0.0773566	-5.05793	9.68e-07	7.92e-05	XP_004927964, PREDICTED: trimethyllysine dioxygenase, mitochondrial [Bombyx mori]	0
XLOC_001422	BGIBMGA000915	9.21248	2.21838	-2.01864	0.000328909	0.0098325	AJO16035, laminin beta-wing chain [Bombyx mori] &gt;gi|757399502|gb|AJO16036.1| laminin beta-wing chain [Bombyx mori]	0
XLOC_001458	BGIBMGA000876	0.115656	3.20173	4.80274	9.71e-05	0.00377097	XP_012547180, PREDICTED: lipase member H-B-like [Bombyx mori]	2.04e-170
XLOC_001483	-	7.74496	0.495531	-3.94437	8.51e-07	7.18e-05	No hits
XLOC_001528	-	0.187691	9.31075	5.64883	0.00220986	0.0418372	No hits
XLOC_001544	-	11.9336	2.7759	-2.07305	0.00132103	0.0283533	XP_012552012, PREDICTED: uncharacterized protein LOC101735858 [Bombyx mori]	2.3e-80
XLOC_001557	-	0.138478	15.575	6.87363	9.1e-07	7.54e-05	XP_009027589, hypothetical protein HELRODRAFT_153349, partial [Helobdella robusta] &gt;gi|555691304|gb|ESN94536.1| hypothetical protein HELRODRAFT_153349, partial [Helobdella robusta]	4.47e-11
XLOC_001569	-	5.11061	1.05687	-2.24699	0.000192507	0.00652096	ADI61830, endonuclease-reverse transcriptase [Bombyx mori]	8.5e-92
XLOC_001580	-	4.63487	0.220504	-4.34591	0.00074664	0.0184921	KOB74806, Transposable element Tc3 transposase [Operophtera brumata]	1.04e-08
XLOC_001582	-	0	20.301	Inf	3.18e-09	5.47e-07	No hits
XLOC_001583	-	2.92918	0.26342	-3.4546	2.46e-05	0.00129125	BAD86652, reverse transcriptase [Bombyx mori]	1.33e-27
XLOC_001590	-	5.9854	0.589609	-3.31509	0.000383667	0.0110282	XP_012552567, PREDICTED: skin secretory protein xP2-like, partial [Bombyx mori]	4.98e-79
XLOC_001605	-	0	20.0977	Inf	7.39e-09	1.14e-06	No hits
XLOC_001610	-	3.07283	0.117799	-4.66235	2.41e-05	0.00128799	No hits
XLOC_001617	-	6.15666	0.626251	-3.27517	0.00020241	0.0067423	XP_013178986, PREDICTED: uncharacterized protein LOC106126064 [Papilio xuthus]	3.35e-46
XLOC_001635	-	1.51488	0.180829	-3.04096	8.44e-05	0.0034018	AAA17752, reverse transcriptase [Bombyx mori]	9.11e-96
XLOC_001643	-	0.111652	7.30016	6.0332	0.00253151	0.0464103	XP_004923891, PREDICTED: uncharacterized protein K02A2.6-like [Bombyx mori]	4.1e-41
XLOC_001646	-	55.9749	1.22364	-5.48703	1.53e-11	5.02e-09	XP_012547163, PREDICTED: LOW QUALITY PROTEIN: uncharacterized protein LOC105841908 [Bombyx mori]	7.72e-55
XLOC_001647	-	60.1356	0.722931	-6.3512	2.22e-10	5.41e-08	XP_004921918, PREDICTED: uncharacterized protein LOC101744631 [Bombyx mori]	7.91e-62
XLOC_001650	-	3.70816	0.266765	-3.76323	4.8e-06	0.000322639	No hits
XLOC_001660	-	20.9114	0.513283	-5.30464	4.09e-13	2e-10	KPJ17097, hypothetical protein RR48_13953 [Papilio machaon]	2.97e-13
XLOC_001688	BGIBMGA001313	0.494611	3.00133	2.65035	0.000673034	0.0171713	XP_004927154, PREDICTED: organic cation transporter protein-like isoform X2 [Bombyx mori]	0
XLOC_001707	BGIBMGA001331	9.69679	39.1696	2.05914	0.000132349	0.00483013	XP_013200631, PREDICTED: ATP-dependent RNA helicase dbp2-like [Amyelois transitella]	3.29e-32
XLOC_001722	-	2.5085	0.454958	-2.44051	0.0023996	0.0444734	XP_011555765, PREDICTED: ribonuclease H1-like [Plutella xylostella]	1.38e-32
XLOC_001734	-	0.191002	1.68098	3.16714	3.59e-05	0.00173346	XP_012551942, PREDICTED: uncharacterized protein LOC105842588 [Bombyx mori]	2.58e-118
XLOC_001755	BGIBMGA001357	0.693075	26.0418	5.25847	0.00121816	0.0265822	XP_004926785, PREDICTED: uncharacterized protein LOC101736617 [Bombyx mori]	6.42e-146
XLOC_001759	BGIBMGA001351	84.2203	19.1556	-2.10274	3.88e-05	0.00184627	XP_004926771, PREDICTED: aldo-keto reductase AKR2E4-like [Bombyx mori]	0
XLOC_001764	BGIBMGA001346	5.28486	0.973639	-2.40708	3e-05	0.00152054	XP_012546337, PREDICTED: uncharacterized protein LOC101736358 [Bombyx mori]	0
XLOC_001769	-	0.30165	3.12261	3.40445	3.58e-05	0.00173157	AAB47739, transposase [Bombyx mori]	1.01e-178
XLOC_001907	BGIBMGA001482	2.54124	0.716226	-1.78751	0.00189519	0.037026	XP_004929607, PREDICTED: UPF0729 protein AAEL015238 [Bombyx mori]	5.47e-44
XLOC_001914	BGIBMGA001475	37.6668	6.35193	-2.53341	1.05e-06	8.5e-05	XP_012548844, PREDICTED: uncharacterized protein LOC101744275 isoform X1 [Bombyx mori] &gt;gi|827554592|ref|XP_012548845.1| PREDICTED: uncharacterized protein LOC101744275 isoform X1 [Bombyx mori] &gt;gi|827554594|ref|XP_012548846.1| PREDICTED: uncharacterized protein LOC101744275 isoform X1 [Bombyx mori]	0
XLOC_001996	BGIBMGA001399	12.9755	40.838	1.68049	0.00277695	0.0494114	NP_001040381, fructose-1, 6-bisphosphatase [Bombyx mori] &gt;gi|95102692|gb|ABF51284.1| fructose-1, 6-bisphosphatase [Bombyx mori]	0
XLOC_002015	-	0	2.25546	Inf	3.64e-05	0.00175229	XP_011697315, PREDICTED: uncharacterized protein LOC105455584 [Wasmannia auropunctata]	1.73e-78
XLOC_002018	-	2.28754	0.195707	-3.53063	0.00237933	0.0443216	AAO33922, unknown [Bombyx mori]	5.97e-22
XLOC_002028	-	10.3314	0.429096	-4.56797	2.96e-05	0.00149926	BAA76304, endonuclease and reverse transcriptase-like protein [Bombyx mori]	4.27e-30
XLOC_002051	-	2.76827	0.166943	-4.03255	7.59e-10	1.52e-07	AFY12622, reverse transcriptase, partial [Bombyx mori]	6.21e-86
XLOC_002061	-	7.59347	0.167329	-5.47679	0.000410775	0.0116702	No hits
XLOC_002074	-	7.54394	0.27882	-4.71987	4.85e-06	0.000323898	ADI61831, endonuclease-reverse transcriptase [Bombyx mori]	1.42e-79
XLOC_002077	-	0	2.20413	Inf	0.000413512	0.0117178	KOB70672, putative dde superfamily endonuclease [Operophtera brumata]	2.93e-13
XLOC_002078	BGIBMGA001714	2.56745	0.184109	-3.76391	1.04e-07	1.13e-05	XP_012547934, PREDICTED: ETS translocation variant 5 [Bombyx mori]	1.33e-58
XLOC_002099	BGIBMGA001737	16.4364	4.0355	-1.9945	0.000224239	0.0073232	XP_004922178, PREDICTED: E3 ubiquitin-protein ligase Rnf220 isoform X2 [Bombyx mori]	0
XLOC_002104	BGIBMGA001742	5.65585	0.6647	-3.04194	5.53e-06	0.00035691	XP_011566334, PREDICTED: uncharacterized protein LOC105396011 [Plutella xylostella]	7.93e-172
XLOC_002114	-	2.38538	0.409192	-2.51824	3.51e-05	0.00170151	XP_011551371, PREDICTED: uncharacterized protein LOC105383056 [Plutella xylostella]	1.01e-77
XLOC_002193	BGIBMGA001830	23.5306	6.23811	-1.88608	0.000272212	0.00848945	XP_004922283, PREDICTED: RNA exonuclease 4-like [Bombyx mori] &gt;gi|827537873|ref|XP_012548681.1| PREDICTED: RNA exonuclease 4-like [Bombyx mori]	2.99e-118
XLOC_002228	BGIBMGA001684	4.5988	0.251602	-4.16985	3.68e-11	1.1e-08	XP_004922185, PREDICTED: zinc finger protein 28-like [Bombyx mori]	0
XLOC_002230	BGIBMGA001745	7.35957	2.30831	-1.64039	0.0024495	0.0452458	XP_004922189, PREDICTED: transmembrane protein C5orf28 homolog [Bombyx mori]	4.81e-118
XLOC_002258	BGIBMGA001656	73.5495	13.3036	-2.4359	4.73e-06	0.000319699	XP_012547494, PREDICTED: zinc finger and BTB domain-containing protein 41-like [Bombyx mori]	0
XLOC_002276	BGIBMGA001636	2.83926	0.287592	-3.27499	3.88e-07	3.71e-05	XP_012547513, PREDICTED: uncharacterized protein LOC105841957 [Bombyx mori]	0
XLOC_002325	-	59.2473	15.8946	-1.87006	0.00040647	0.0115928	XP_012553287, PREDICTED: uncharacterized protein LOC101736261 [Bombyx mori]	2.15e-13
XLOC_002362	-	7.02254	0	#NAME?	4.79e-05	0.00214885	No hits
XLOC_002363	-	5.68726	0.115151	-5.6132	2.36e-07	2.36e-05	WP_047149320, hypothetical protein [Escherichia coli]	8.74e-09
XLOC_002365	-	0.210147	3.59788	4.11948	0.0017575	0.0352107	No hits
XLOC_002378	-	0.986322	8.25268	3.11006	0.00181073	0.0359177	XP_014367004, PREDICTED: uncharacterized protein LOC106717627 [Papilio machaon]	3.31e-56
XLOC_002402	-	1.32148	0.0151486	-6.42111	4.63e-05	0.0021124	BAM73877, cytochrome P450, partial [Bombyx mori]	1.71e-53
XLOC_002470	BGIBMGA001891	42.906	4.47434	-3.2332	3.04e-09	5.3e-07	NP_001153673, carboxypeptidase B-like precursor [Bombyx mori] &gt;gi|224176023|dbj|BAH23565.1| similar to carboxypeptidase B [Bombyx mori]	0
XLOC_002472	BGIBMGA001889	0	7.07348	Inf	5.18e-11	1.48e-08	XP_013183179, PREDICTED: piggyBac transposable element-derived protein 3-like [Amyelois transitella]	1.97e-24
XLOC_002474	BGIBMGA001887	7.48467	22.7176	1.63736	0.00178714	0.0355137	XP_004933417, PREDICTED: mitotic spindle assembly checkpoint protein MAD1 [Bombyx mori]	0
XLOC_002481	BGIBMGA001878	2.49025	7.83344	1.69643	0.00254358	0.0465135	XP_004933423, PREDICTED: fukutin-related protein [Bombyx mori]	0
XLOC_002527	-	11.2995	1.00616	-3.47838	0.001036	0.0236135	AFY12622, reverse transcriptase, partial [Bombyx mori]	5.17e-55
XLOC_002531	-	1.70614	0.0373783	-5.47846	2.43e-05	0.00129125	No hits
XLOC_002535	-	0.531494	9.40757	4.16934	0.000558628	0.0150365	ADI61823, endonuclease-reverse transcriptase [Bombyx mori]	2.7e-40
XLOC_002536	-	3.8803	0.380249	-3.32195	0.00125021	0.027067	AAN06610, transposase [Bombyx mori]	6.9e-65
XLOC_002537	-	2.29312	0.0818799	-4.74938	0.00177075	0.0353421	XP_014371805, PREDICTED: uncharacterized protein LOC106721395 [Papilio machaon]	7.72e-30
XLOC_002575	BGIBMGA002091	23.3198	5.64114	-2.00231	0.000247739	0.00787117	XP_004932797, PREDICTED: transcriptional repressor CTCF [Bombyx mori] &gt;gi|827561405|ref|XP_012551504.1| PREDICTED: transcriptional repressor CTCF [Bombyx mori] &gt;gi|827561408|ref|XP_012551505.1| PREDICTED: transcriptional repressor CTCF [Bombyx mori]	0
XLOC_002687	-	0	7.43267	Inf	1.02e-07	1.12e-05	No hits
XLOC_002691	-	0.218969	2.37246	3.45187	0.00137996	0.0291872	XP_013141214, PREDICTED: uncharacterized protein LOC106105456 [Papilio polytes]	3.23e-08
XLOC_002696	-	0.492244	8.14427	4.08398	1.3e-07	1.38e-05	No hits
XLOC_002720	-	5.84752	0.272826	-4.39934	0.00121347	0.0265325	BAA33570, pol polyprotein [Bombyx mori]	1.16e-19
XLOC_002742	BGIBMGA002183	3.79481	29.8898	3.00971	0.000334653	0.00997075	XP_012553439, PREDICTED: uncharacterized protein LOC101744165 [Bombyx mori]	5.1e-19
XLOC_002785	-	0	4.78723	Inf	4.76e-05	0.00213894	No hits
XLOC_002793	-	46.2808	4.0666	-3.48557	1.94e-09	3.56e-07	XP_014366484, PREDICTED: RNA-directed DNA polymerase from mobile element jockey-like isoform X5 [Papilio machaon]	1.41e-76
XLOC_002795	BGIBMGA002199	7.60915	1.25192	-2.56501	8.42e-05	0.0034018	XP_004934365, PREDICTED: 4-coumarate--CoA ligase 1-like [Bombyx mori]	1.62e-100
XLOC_002801	-	0.341195	5.09651	3.92738	0.000562251	0.0150971	EFA12120, Retrovirus-related Pol polyprotein from transposon 17.6-like Protein [Tribolium castaneum]	2.9e-65
XLOC_002837	-	0	2.29782	Inf	0.000935391	0.0217941	No hits
XLOC_002862	BGIBMGA002306	31.0873	4.87856	-2.65423	4.91e-05	0.00219614	WP_047149320, hypothetical protein [Escherichia coli]	1.52e-45
XLOC_002878	BGIBMGA002324	4.05004	12.2977	1.63409	0.0014593	0.03063	XP_012547126, PREDICTED: sodium-coupled monocarboxylate transporter 1 [Bombyx mori]	0
XLOC_002879	BGIBMGA002325	27.2688	5.88494	-2.17829	2.9e-05	0.00148341	NP_001171666, octopamine receptor [Bombyx mori] &gt;gi|827537286|ref|XP_012546589.1| PREDICTED: octopamine receptor isoform X1 [Bombyx mori] &gt;gi|295443648|dbj|BAJ06526.1| octopamine receptor [Bombyx mori] &gt;gi|295443650|dbj|BAJ06527.1| octopamine receptor [Bombyx mori]	0
XLOC_002958	-	15.5676	0.40116	-5.25538	0.000336333	0.0100029	XP_012547163, PREDICTED: LOW QUALITY PROTEIN: uncharacterized protein LOC105841908 [Bombyx mori]	8.79e-62
XLOC_002987	-	1.26952	0.0528157	-4.54774	0.00163408	0.0331606	EOB12991, hypothetical protein NBO_272g0001 [Nosema bombycis CQ1]	4.36e-15
XLOC_002988	-	4.54434	0.163449	-4.75941	2.19e-09	3.95e-07	No hits
XLOC_002989	-	7.94796	0.0782354	-6.65006	2.26e-10	5.41e-08	AFY12622, reverse transcriptase, partial [Bombyx mori]	2.86e-20
XLOC_002990	-	5.52451	0.0504588	-6.73819	4.47e-13	2.05e-10	XP_012553043, PREDICTED: uncharacterized protein LOC101746233 [Bombyx mori]	7.93e-11
XLOC_002992	-	2.96305	0.0462824	-5.95821	4e-05	0.00189725	ADF18553, endonuclease-reverse transcriptase [Bombyx mori]	5.56e-26
XLOC_002995	-	1.03776	0.0968103	-3.40978	0.000181306	0.00627671	ADI61816, endonuclease-reverse transcriptase [Bombyx mori]	1.03e-38
XLOC_003064	BGIBMGA002462	32.998	9.77172	-1.71989	0.000658159	0.0168504	XP_004931117, PREDICTED: bifunctional purine biosynthesis protein PURH [Bombyx mori]	0
XLOC_003077	BGIBMGA002476	0.621384	4.57719	2.91552	1.32e-05	0.000768118	XP_004931237, PREDICTED: uncharacterized protein LOC101745836 [Bombyx mori] &gt;gi|827558119|ref|XP_012550227.1| PREDICTED: uncharacterized protein LOC101745836 [Bombyx mori]	0
XLOC_003154	BGIBMGA002447	3.97064	0.30087	-3.6868	0.000987615	0.0227561	XP_012550112, PREDICTED: uncharacterized protein LOC105842324 [Bombyx mori]	3.15e-92
XLOC_003159	BGIBMGA002442	0.743658	3.37207	2.2026	0.00182751	0.0361267	NP_001127717, neuropeptide receptor A19 [Bombyx mori] &gt;gi|195947008|dbj|BAG68418.1| neuropeptide receptor A19 [Bombyx mori]	0
XLOC_003166	BGIBMGA002436	15.3571	1.4754	-3.3558	1.15e-06	9.24e-05	XP_012550119, PREDICTED: uncharacterized protein LOC101744812 [Bombyx mori]	3.16e-173
XLOC_003178	-	9.43657	0.0995643	-6.53535	1.58e-19	3.16e-16	XP_012550110, PREDICTED: uncharacterized protein LOC105842323 [Bombyx mori]	0
XLOC_003200	-	1.37207	0.0513914	-4.70178	1.5e-08	2.09e-06	No hits
XLOC_003237	-	7.67074	0.103251	-6.18939	1.4e-05	0.000803058	AAA92147, reverse transcriptase [Bombyx mori]	3.14e-98
XLOC_003239	-	0.324865	3.09968	3.28256	0.000408002	0.0116214	AAB47739, transposase [Bombyx mori]	2.17e-41
XLOC_003248	-	6.98693	0.0562242	-6.94293	2.49e-10	5.84e-08	ABS71025, putative DNA-mediated transposase [Helicoverpa zea]	8.45e-30
XLOC_003257	-	7.29461	1.25754	-2.50054	6.84e-06	0.000426602	XP_013184937, PREDICTED: uncharacterized protein LOC106130593 [Amyelois transitella]	7.36e-37
XLOC_003258	-	17.3057	1.57694	-3.42894	7.63e-06	0.000471168	XP_012550888, PREDICTED: uncharacterized protein LOC105842437 [Bombyx mori]	2.11e-15
XLOC_003259	-	4.03997	0.108726	-5.17176	9.93e-08	1.1e-05	XP_014361446, PREDICTED: uncharacterized protein LOC106713229 [Papilio machaon]	1.73e-125
XLOC_003261	-	6.74806	0.785822	-3.08307	0.00141718	0.0298603	BAB21761, polyprotein [Bombyx mori]	1.09e-70
XLOC_003276	-	0	19.0817	Inf	2.41e-06	0.000174624	No hits
XLOC_003292	BGIBMGA002660	6.49983	26.866	2.09613	0.00192825	0.0375386	XP_004932336, PREDICTED: myrosinase 1-like [Bombyx mori]	0
XLOC_003309	BGIBMGA002671	8.7318	1.98205	-2.11194	0.0015176	0.0314508	NP_001040497, exosc7 protein [Bombyx mori] &gt;gi|95103140|gb|ABF51511.1| exosc7 protein [Bombyx mori]	6.4e-150
XLOC_003331	BGIBMGA002598	92.3386	25.153	-1.84025	0.000212162	0.00699307	XP_004932383, PREDICTED: uncharacterized protein LOC101741178 isoform X4 [Bombyx mori]	1.97e-41
XLOC_003362	BGIBMGA002721	2.25215	0.658003	-1.74384	0.00264143	0.0477889	XP_012551065, PREDICTED: putative deoxynucleoside kinase isoform X1 [Bombyx mori]	2.07e-90
XLOC_003459	-	121.81	26.2124	-2.18924	3.26e-05	0.00161244	No hits
XLOC_003475	-	6.71357	1.01777	-2.69575	0.000159128	0.00562388	S08405, hypothetical protein 2 - silkworm transposon mag	0
XLOC_003476	-	3.75705	0.120317	-4.93966	2.73e-06	0.000194452	ADZ95837, reverse transcriptase, partial [Archiearis parthenias]	6.31e-25
XLOC_003499	-	11.6826	2.82544	-2.0161	0.00154787	0.0318988	No hits
XLOC_003514	-	1.06081	0.158809	-2.69591	0.00157753	0.0323035	AAO33922, unknown [Bombyx mori]	8.37e-09
XLOC_003516	-	6.66777	0.413804	-3.97658	4.71e-05	0.00213683	No hits
XLOC_003549	BGIBMGA002749	181.014	548.808	1.63126	0.00202067	0.038959	ADF18553, endonuclease-reverse transcriptase [Bombyx mori]	2.24e-14
XLOC_003587	BGIBMGA002753	6.24155	24.9147	2.03605	0.00011434	0.00428154	XP_012546717, PREDICTED: amino acid transporter-like protein isoform X1 [Bombyx mori]	0
XLOC_003590	BGIBMGA002751	0.287882	2.2749	3.02873	0.000612371	0.0159598	XP_012546722, PREDICTED: LOW QUALITY PROTEIN: leucine-rich repeat-containing protein 49 [Bombyx mori]	0
XLOC_003595	-	0	13.9557	Inf	5.92e-06	0.000379097	No hits
XLOC_003656	-	3.53972	0.643626	-2.44739	0.00272769	0.0490673	WP_047149324, hypothetical protein [Escherichia coli]	1.73e-32
XLOC_003681	BGIBMGA002939,BGIBMGA002940	0.0187221	3.5039	7.61407	0.000985382	0.0227423	XP_012550936, PREDICTED: 15-hydroxyprostaglandin dehydrogenase [NAD(+)]-like [Bombyx mori]	0
XLOC_003682	BGIBMGA002942,BGIBMGA002943	1.08376	4.4004	2.06242	0.000632693	0.0163505	XP_004921651.1, PREDICTED: 15-hydroxyprostaglandin dehydrogenase [NAD(+)] [Bombyx mori]	0
XLOC_003730	BGIBMGA002798	81.3955	321.874	2.01761	0.000106073	0.00404769	XP_004921611, PREDICTED: superoxide dismutase [Cu-Zn]-like [Bombyx mori]	5.45e-175
XLOC_003765	-	0	9.20517	Inf	0.000386617	0.0110985	No hits
XLOC_003775	-	14.5428	1.46792	-3.27307	5.79e-07	5.21e-05	KMQ86003, gag-pol polyprotein, partial [Lasius niger]	4.45e-65
XLOC_003776	-	3.2525	0.385304	-3.0466	0.00149775	0.0312582	KMQ87973, integrase core domain protein [Lasius niger]	1.2e-38
XLOC_003778	-	60.0859	11.3848	-2.37402	0.000515853	0.0140223	XP_012553439, PREDICTED: uncharacterized protein LOC101744165 [Bombyx mori]	1.76e-12
XLOC_003779	-	11.9233	0.780268	-3.89148	1.64e-10	4.14e-08	EOB12991, hypothetical protein NBO_272g0001 [Nosema bombycis CQ1]	1.66e-20
XLOC_003797	-	8.95166	2.44008	-1.84114	0.00181416	0.0359533	XP_004931029, PREDICTED: cell division cycle protein 48 homolog, partial [Bombyx mori]	5.71e-73
XLOC_003865	-	13.5922	3.88084	-1.77498	0.00132497	0.0284062	XP_014366482, PREDICTED: RNA-directed DNA polymerase from mobile element jockey-like isoform X3 [Papilio machaon]	1.46e-100
XLOC_004066	-	0.134335	8.2839	5.99904	0.000172824	0.00601143	No hits
XLOC_004080	-	2.00524	0.0225111	-6.42962	0.0001451	0.00522883	No hits
XLOC_004097	-	6.84092	1.21595	-2.45375	0.000275428	0.00856549	XP_012550068, PREDICTED: uncharacterized protein LOC105842320 [Bombyx mori]	0
XLOC_004100	-	1.06911	0.0264299	-5.31862	0.000238472	0.00768767	No hits
XLOC_004135	BGIBMGA003275,BGIBMGA003276	12.154	3.85698	-1.62197	0.0018541	0.0364822	XP_012544892.1, PREDICTED: testis-expressed sequence 9 protein-like [Bombyx mori] &gt;lcl|XP_012544893.1 PREDICTED: testis-expressed sequence 9 protein-like [Bombyx mori]	2.31e-109
XLOC_004152	BGIBMGA003243	12.9038	3.08145	-2.03773	0.000608204	0.0159396	XP_004924976, PREDICTED: protein FAM136A-like [Bombyx mori]	1.52e-101
XLOC_004195	-	9.00037	2.40262	-1.87634	0.00149976	0.0312707	BAG15927, transposase [Bombyx mandarina]	1.95e-19
XLOC_004239	BGIBMGA003406	0.625472	4.07498	2.74059	0.00115399	0.0255754	XP_004923012, PREDICTED: uncharacterized protein LOC101744394 [Bombyx mori] &gt;gi|827539409|ref|XP_012552865.1| PREDICTED: uncharacterized protein LOC101744394 [Bombyx mori]	9.66e-148
XLOC_004319	BGIBMGA003333	21.9121	3.02814	-2.81733	0.000205252	0.00681635	XP_004923025, PREDICTED: uncharacterized protein LOC101746276 [Bombyx mori]	0
XLOC_004325	BGIBMGA003327	83.925	10.4947	-2.9723	2.4e-08	3.09e-06	XP_004923031, PREDICTED: uncharacterized protein LOC101747020 [Bombyx mori]	2.24e-93
XLOC_004338	BGIBMGA003313	9.9365	2.44166	-1.9895	0.000607244	0.0159396	XP_004923049, PREDICTED: uncharacterized protein LOC101737240 [Bombyx mori]	0
XLOC_004353	BGIBMGA003296	1.58214	0.106913	-3.86155	0.00158724	0.0324192	NP_001037492, tubulin beta chain [Bombyx mori] &gt;gi|1174602|sp|P41385.1|TBB_BOMMO RecName: Full=Tubulin beta chain; AltName: Full=Beta-tubulin &gt;gi|402174|emb|CAA52906.1| beta-tubulin [Bombyx mori]	0
XLOC_004371	-	3.61268	0.851817	-2.05495	0.000808988	0.0197039	XP_013199080, PREDICTED: uncharacterized protein LOC106141992, partial [Amyelois transitella]	1.57e-21
XLOC_004377	-	7.24543	0.813653	-3.12529	7.87e-05	0.0032099	No hits
XLOC_004378	-	3.14658	0.820712	-1.91012	0.00239538	0.0444326	AFY12622, reverse transcriptase, partial [Bombyx mori]	1.63e-15
XLOC_004469	BGIBMGA003664	0.0199584	2.21196	6.84639	5.79e-07	5.21e-05	XP_004930292, PREDICTED: pancreatic lipase-related protein 2-like isoform X2 [Bombyx mori]	0
XLOC_004486	-	1.10775	5.25972	2.28043	0.00256349	0.0467582	XP_012253519, PREDICTED: uncharacterized protein LOC105684616 isoform X2 [Athalia rosae] &gt;gi|817075032|ref|XP_012259731.1| PREDICTED: uncharacterized protein LOC105688193 isoform X2 [Athalia rosae] &gt;gi|817079011|ref|XP_012261899.1| PREDICTED: uncharacterized protein LOC105689454 isoform X2 [Athalia rosae]	1.54e-61
XLOC_004524	BGIBMGA003719	5.09584	24.6643	2.30453	0.00170474	0.0343098	XP_012549347, PREDICTED: uncharacterized protein LOC101746063 isoform X3 [Bombyx mori]	7.21e-48
XLOC_004536	BGIBMGA003728	0.722121	4.56355	2.69128	0.000143915	0.00519464	XP_004930203, PREDICTED: uncharacterized protein LOC101736330 [Bombyx mori]	3.02e-98
XLOC_004593	BGIBMGA003570	18.7287	3.0938	-2.58211	0.000107425	0.00407806	KOB52012, Endonuclease-reverse transcriptase [Operophtera brumata]	6.49e-34
XLOC_004632	BGIBMGA003530	8.25292	48.9205	2.60512	1.39e-06	0.000108922	XP_012549131, PREDICTED: proline-rich receptor-like protein kinase PERK12 [Bombyx mori]	6.49e-163
XLOC_004648	BGIBMGA003515,BGIBMGA003516	8.40154	31.7196	1.9581	0.000168461	0.00587825	XP_012549232, PREDICTED: adenylyl cyclase-associated protein 1 isoform X1 [Bombyx mori]	0
XLOC_004674	BGIBMGA003491	8.01275	0.85164	-3.18499	0.00274878	0.049255	XP_004930312, PREDICTED: serine proteinase stubble [Bombyx mori]	0
XLOC_004725	-	0	1.4083	Inf	0.00216968	0.0411472	AAB47739, transposase [Bombyx mori]	1.33e-13
XLOC_004746	-	10.1479	0.0474154	-7.73447	2.45e-05	0.00129125	No hits
XLOC_004753	-	1.96401	0.206073	-3.2194	9.11e-05	0.00359927	No hits
XLOC_004768	-	0	4.78464	Inf	3.69e-05	0.00177536	XP_012550147, PREDICTED: uncharacterized protein LOC105842335 [Bombyx mori]	1.27e-11
XLOC_004769	-	0.645036	16.5543	4.70811	5.09e-07	4.67e-05	EHJ75771, putative golgin IMH1 [Danaus plexippus]	1.61e-08
XLOC_004770	-	0.235464	13.3933	5.87848	0.00150888	0.031396	EHJ74644, hypothetical protein KGM_11045 [Danaus plexippus]	3.54e-18
XLOC_004771	-	2.16073	0.405365	-2.37751	0.00277406	0.0494114	KPI99782, hypothetical protein RR46_04756 [Papilio xuthus]	1.38e-07
XLOC_004782	-	14.5459	0.528936	-4.73684	1.64e-09	3.06e-07	KOB73694, Uncharacterized protein OBRU01_10380, partial [Operophtera brumata]	8.98e-11
XLOC_004807	BGIBMGA003801,BGIBMGA003802	1.84769	7.99185	2.14453	5.75e-05	0.00248282	XP_004925851.2, PREDICTED: uncharacterized protein LOC101742154 [Bombyx mori]	0
XLOC_004881	BGIBMGA003809	9.11585	2.73945	-1.69039	0.00121717	0.0265822	XP_004926505, PREDICTED: serine hydrolase-like protein [Bombyx mori] &gt;gi|827547613|ref|XP_012546105.1| PREDICTED: serine hydrolase-like protein [Bombyx mori] &gt;gi|827547615|ref|XP_012546106.1| PREDICTED: serine hydrolase-like protein [Bombyx mori]	0
XLOC_004889	-	0.443648	2.04804	2.25497	0.000744181	0.0184728	XP_012551593, PREDICTED: nascent polypeptide-associated complex subunit alpha, muscle-specific form-like [Bombyx mori]	3.09e-48
XLOC_004899	-	1.55413	0.101192	-3.918	9.91e-05	0.00382848	ADI61820, endonuclease-reverse transcriptase [Bombyx mori]	1.53e-08
XLOC_005004	-	1.61	0.136583	-3.53019	6.06e-09	9.53e-07	XP_011014009, PREDICTED: histone-lysine N-methyltransferase SETMAR-like, partial [Populus euphratica]	8.47e-20
XLOC_005061	-	0.127431	4.45034	5.16561	5.37e-13	2.36e-10	ADI61831, endonuclease-reverse transcriptase [Bombyx mori]	0
XLOC_005068	-	8.47715	1.51545	-2.4496	0.00132121	0.0283533	KPJ12585, Putative nuclease HARBI1 [Papilio machaon]	7.31e-109
XLOC_005077	BGIBMGA003959,BGIBMGA003960	57.2843	318.909	2.51465	1.19e-06	9.45e-05	XP_012546046.1, PREDICTED: sodium-independent sulfate anion transporter-like [Bombyx mori]	0
XLOC_005108	-	2.57808	0.0557433	-5.50159	6.06e-05	0.00258641	No hits
XLOC_005138	BGIBMGA004074	92.15	1.14028	-6.3055	3.3e-18	4.03e-15	NP_001166785, cuticular protein glycine-rich 19 precursor [Bombyx mori] &gt;gi|223671012|tpd|FAA00457.1| TPA: putative cuticle protein [Bombyx mori]	5.31e-21
XLOC_005139	BGIBMGA004075	411.237	13.0354	-4.94729	1.2e-16	1.15e-13	XP_004922382, PREDICTED: holotricin-3 [Bombyx mori] &gt;gi|262034581|gb|ACY06915.1| putative cuticle protein CPG36 [Bombyx mori] &gt;gi|662032364|dbj|BAP11300.1| glycine-rich protein [Bombyx mori]	6.6e-18
XLOC_005239	BGIBMGA004027	12.4365	1.97531	-2.62855	0.000350568	0.0103055	XP_004922398, PREDICTED: uncharacterized protein LOC101735305 [Bombyx mori]	5.52e-47
XLOC_005240	BGIBMGA004026	4.46399	0.242542	-4.16691	0.00268316	0.0483452	XP_004922491, PREDICTED: cilia- and flagella-associated protein 20-like [Bombyx mori]	4.7e-92
XLOC_005321	-	41.811	3.75775	-3.44794	2.45e-05	0.00129125	XP_011557807, PREDICTED: uncharacterized protein LOC105388564 [Plutella xylostella]	0
XLOC_005334	-	45.7	2.51702	-4.16381	0.000631882	0.0163505	No hits
XLOC_005352	BGIBMGA004176,BGIBMGA004177,BGIBMGA004178	4.69254	17.4851	1.94201	0.000241841	0.00774311	XP_012544183.1, PREDICTED: oxysterol-binding protein-related protein 9 [Bombyx mori]	0
XLOC_005413	-	6.00479	0.550322	-3.4074	1.18e-05	0.00070214	XP_011553042, PREDICTED: uncharacterized protein LOC105384490 [Plutella xylostella]	1.21e-07
XLOC_005417	-	21.6458	3.53557	-2.5823	0.00120821	0.0264436	XP_014367920, PREDICTED: uncharacterized protein LOC106718363 [Papilio machaon]	1.19e-76
XLOC_005418	-	0	8.42506	Inf	8.34e-06	0.000512707	No hits
XLOC_005428	-	0.064558	1.85026	4.8574	0.000109968	0.00416742	XP_012552244, PREDICTED: uncharacterized protein LOC101741272 [Bombyx mori]	2.93e-24
XLOC_005432	-	3.20674	23.78	2.92699	3.19e-05	0.00159293	No hits
XLOC_005532	BGIBMGA004257	0.664549	2.71652	2.06299	0.000511372	0.0139349	EHJ67915, hypothetical protein KGM_18541 [Danaus plexippus]	0
XLOC_005537	-	10.3539	1.72166	-2.55483	0.0011089	0.0247392	XP_014367920, PREDICTED: uncharacterized protein LOC106718363 [Papilio machaon]	1.33e-49
XLOC_005589	BGIBMGA004336	4.89703	1.10518	-2.1236	0.000349401	0.0102849	NP_001037102, ovary C/EBPg transcription factor [Bombyx mori] &gt;gi|54401525|gb|AAV34567.1| ovary C/EBPg transcription factor [Bombyx mori]	4.71e-47
XLOC_005593	BGIBMGA004340	1455.05	404.949	-1.81935	0.000483012	0.0132937	NP_001040277, salivary cysteine-rich peptide precursor [Bombyx mori] &gt;gi|87248595|gb|ABD36350.1| salivary cysteine-rich peptide [Bombyx mori]	5.48e-61
XLOC_005594	BGIBMGA004341,BGIBMGA004342	58.7124	2.69681	-4.41814	8.33e-09	1.27e-06	KPJ00807.1, Protein tyrosine phosphatase domain-containing protein 1 [Papilio xuthus]	0
XLOC_005608	-	77.9433	6.9431	-3.46174	2.23e-10	5.41e-08	XP_014359197, PREDICTED: RNA-directed DNA polymerase from mobile element jockey-like [Papilio machaon]	2.96e-171
XLOC_005665	-	6.32084	0.183008	-5.07824	0.00074529	0.0184795	No hits
XLOC_005679	-	67.3993	21.8821	-1.59542	0.00277018	0.0493877	AFY12622, reverse transcriptase, partial [Bombyx mori]	1.32e-15
XLOC_005684	-	34.8217	4.70992	-2.85957	9.22e-06	0.000562263	No hits
XLOC_005720	BGIBMGA004472	0.0539066	1.77977	5.06794	4.87e-06	0.000324069	KMQ86388, gag-pol polyprotein [Lasius niger]	0
XLOC_005764	BGIBMGA004420	0	1.38772	Inf	2.92e-05	0.00148489	ADM32513, caspase-X [Bombyx mori]	0
XLOC_005778	BGIBMGA004404	0.0977742	2.10536	4.48348	0.000456303	0.0127015	NP_001266369, low molecular mass 30 kDa lipoprotein 19G1-like precursor [Bombyx mori] &gt;gi|379046484|gb|AFC87803.1| 30K protein 5 [Bombyx mori]	0
XLOC_005781	BGIBMGA004401	2.84405	0.181799	-3.92945	0.00196353	0.0380573	NP_001266366, low molecular mass 30 kDa lipoprotein 19G1-like precursor [Bombyx mori] &gt;gi|379046482|gb|AFC87802.1| 30K protein 4 [Bombyx mori]	0
XLOC_005824	-	0	20.4531	Inf	8.15e-07	6.98e-05	No hits
XLOC_005840	-	38.6225	9.98334	-1.91361	0.000205605	0.0068178	No hits
XLOC_005843	-	0.21138	18.461	6.4684	0.000179036	0.0062079	No hits
XLOC_005849	-	0.128304	6.51449	5.72067	0.000806183	0.0196573	No hits
XLOC_005853	-	0.0648132	4.36023	6.13303	1.37e-07	1.45e-05	AAQ57129, endonuclease and reverse transcriptase-like protein [Bombyx mori]	3.38e-126
XLOC_005864	-	20.8791	0.964897	-4.41337	0.000125632	0.00462571	No hits
XLOC_005881	-	28.5671	0.606102	-5.531	4.72e-17	4.72e-14	WP_047149320, hypothetical protein [Escherichia coli]	2.05e-68
XLOC_005896	-	0	11.5115	Inf	0.00275852	0.0492707	XP_014370775, PREDICTED: uncharacterized protein LOC106720569 [Papilio machaon]	5.16e-20
XLOC_005913	BGIBMGA004585	0.474278	12.2588	4.73905	0.000723241	0.0180958	NP_001037309, vitellogenin precursor [Bombyx mori] &gt;gi|3123008|sp|Q27309.1|VIT_BOMMO RecName: Full=Vitellogenin; Contains: RecName: Full=Vitellin light chain; Short=VL; Contains: RecName: Full=Vitellin light chain rare isoform; Contains: RecName: Full=Vitellin heavy chain rare isoform; Contains: RecName: Full=Vitellin heavy chain; Short=VH; Flags: Precursor &gt;gi|217296|dbj|BAA02444.1| vitell…	0
XLOC_005920	BGIBMGA004595	14.2353	4.07563	-1.77807	0.000843052	0.0202925	XP_004923503, PREDICTED: putative hexokinase HKDC1 [Bombyx mori]	0
XLOC_005922	BGIBMGA004596	14.7289	76.2747	2.40525	7.35e-05	0.00303171	XP_004923504, PREDICTED: Na(+)/H(+) exchange regulatory cofactor NHE-RF1 [Bombyx mori]	8.92e-106
XLOC_005981	-	1.76667	0.108636	-4.00284	0.00231484	0.043451	No hits
XLOC_005991	-	0	6.94474	Inf	0.0021854	0.0414098	BAS21455, ornithine decarboxylase antizyme [Bombyx mori]	4.73e-36
XLOC_005999	-	0.201285	1.88051	3.2702	0.00277824	0.0494114	No hits
XLOC_006005	BGIBMGA004624	0.0593824	1.2218	4.40367	0.00085552	0.0204971	XP_012546492, PREDICTED: glycine receptor subunit alpha-2-like [Bombyx mori]	0
XLOC_006010	BGIBMGA004621	2.88161	0.0329614	-6.4302	1.98e-06	0.000149501	XP_012546485, PREDICTED: nose resistant to fluoxetine protein 6-like [Bombyx mori]	0
XLOC_006028	BGIBMGA004630	9.00248	77.5993	3.14043	4.65e-05	0.0021158	XP_004933665, PREDICTED: protein lethal(2)essential for life-like [Bombyx mori]	3.31e-133
XLOC_006029	-	4.29866	0.269132	-3.97309	1.23e-05	0.000728775	XP_013198947, PREDICTED: uncharacterized protein LOC106141856 [Amyelois transitella]	8.23e-100
XLOC_006033	BGIBMGA004633	14.5335	0.62495	-4.50785	4.67e-09	7.68e-07	XP_013167691, PREDICTED: uncharacterized protein LOC106117795 isoform X2 [Papilio xuthus]	3.49e-39
XLOC_006092	BGIBMGA004685	0.396713	7.18236	4.20968	4.75e-05	0.00213894	ADI61822, endonuclease-reverse transcriptase [Bombyx mori]	2.56e-89
XLOC_006151	-	1.46613	0.264956	-2.4242	0.0025882	0.0469803	No hits
XLOC_006173	-	16.8251	2.015	-3.01955	6.78e-08	7.93e-06	KPJ11482, Retrovirus-related Pol polyprotein from transposon TNT 1-94 [Papilio machaon]	1.36e-162
XLOC_006186	BGIBMGA004771	0.139442	2.4772	4.19073	0.000438512	0.0122839	XP_012544054, PREDICTED: putative nuclease HARBI1 [Bombyx mori]	6.37e-109
XLOC_006213	-	18.9356	0.828118	-4.48352	5.81e-13	2.5e-10	No hits
XLOC_006220	-	5.37657	0.151131	-5.13164	6.12e-07	5.43e-05	XP_012544050, PREDICTED: uncharacterized protein LOC105841321 [Bombyx mori]	3.93e-119
XLOC_006221	-	8.74999	0.135628	-5.98449	4.31e-10	9.12e-08	XP_014361367, PREDICTED: uncharacterized protein LOC106713162 [Papilio machaon]	1.34e-155
XLOC_006224	-	0.444021	14.3233	5.0329	1.88e-07	1.9e-05	ADI61815, endonuclease-reverse transcriptase [Bombyx mori]	2.55e-53
XLOC_006242	-	0.234109	12.3563	5.74087	0.000128358	0.00470247	No hits
XLOC_006258	BGIBMGA004866	5.73811	0.837673	-2.74118	0.00202025	0.038959	XP_004923378, PREDICTED: insecticyanin-A-like [Bombyx mori]	1.6e-121
XLOC_006337	-	1.16576	12.5827	3.47637	0.00223398	0.042185	No hits
XLOC_006408	-	4.83863	0.794538	-2.56268	0.000155995	0.00553982	XP_013135537, PREDICTED: uncharacterized protein LOC106101014 [Papilio polytes]	3.47e-48
XLOC_006490	-	1.56539	0.224154	-2.7728	0.00257435	0.0468446	AAN06610, transposase [Bombyx mori]	3.84e-46
XLOC_006492	-	1.06176	0.0379922	-4.75791	1.25e-05	0.000737879	No hits
XLOC_006524	-	0.0791716	3.78596	5.58697	0.000414998	0.0117448	XP_012545152, PREDICTED: trypsin-2-like [Bombyx mori]	8.58e-68
XLOC_006606	BGIBMGA005085,BGIBMGA005083,BGIBMGA005084	7.40231	25.7363	1.83144	0.000377283	0.0109303	XP_012544588.1, PREDICTED: homeobox protein prospero isoform X1 [Bombyx mori]	0
XLOC_006663	BGIBMGA005019	29.0658	1.04797	-4.76741	0.00215293	0.0410773	XP_012544392, PREDICTED: nose resistant to fluoxetine protein 6 [Bombyx mori] &gt;gi|827536686|ref|XP_012544399.1| PREDICTED: nose resistant to fluoxetine protein 6 [Bombyx mori]	5.21e-115
XLOC_006682	-	22.7831	5.03479	-2.14829	8.78e-05	0.00350575	No hits
XLOC_006710	-	0	17.1173	Inf	3.95e-07	3.75e-05	No hits
XLOC_006719	-	5.32307	0.488268	-3.43233	3.4e-05	0.00166661	No hits
XLOC_006784	-	1.82617	0.24092	-2.88798	0.000922276	0.0216555	No hits
XLOC_006814	-	0.846139	13.0853	3.96275	0.000434161	0.0121775	XP_012548715, PREDICTED: 11-beta-hydroxysteroid dehydrogenase-like 5 [Bombyx mori]	1.04e-10
XLOC_006892	-	3.78392	0.0628442	-5.88337	6.17e-14	3.57e-11	No hits
XLOC_006893	-	0.347223	14.5427	5.43784	5.32e-09	8.49e-07	BAD86660, endonuclease [Bombyx mori]	1.55e-79
XLOC_006968	BGIBMGA005471	10.9583	0.469993	-4.51628	1.38e-12	5.44e-10	NP_001296508, acyl-CoA Delta(11) desaturase-like [Bombyx mori] &gt;gi|514256380|gb|AGO45851.1| acyl-CoA desaturase BmorNPRE [Bombyx mori]	0
XLOC_006978	BGIBMGA005482	1.00751	6.55164	2.75429	0.00245583	0.0453248	XP_004932177, PREDICTED: uncharacterized protein LOC101743138 [Bombyx mori] &gt;gi|512930914|ref|XP_004932178.1| PREDICTED: uncharacterized protein LOC101743138 [Bombyx mori]	0
XLOC_007110	BGIBMGA005302,BGIBMGA005303	10035.5	571.1	-4.11819	3.16e-12	1.16e-09	ACY06938, putative cuticle protein CPH43 [Bombyx mori]	2.12e-72
XLOC_007116	-	3.8022	0.0809027	-5.51547	3.19e-05	0.00159293	XP_004932240, PREDICTED: uncharacterized protein LOC101739983 [Bombyx mori]	3.1e-61
XLOC_007150	-	4.58816	0.1746	-4.67749	1.24e-11	4.22e-09	XP_012550888, PREDICTED: uncharacterized protein LOC105842437 [Bombyx mori]	0
XLOC_007172	-	8.51426	1.2078	-2.79558	1.58e-05	0.000896293	BAD86650, reverse transcriptase [Bombyx mori]	2.83e-73
XLOC_007180	-	0.227828	5.46286	4.63065	1.14e-08	1.66e-06	XP_013199569, PREDICTED: uncharacterized protein LOC106142350 [Amyelois transitella]	1.09e-172
XLOC_007181	-	4.74836	0.343514	-3.76438	4.05e-06	0.000280239	No hits
XLOC_007237	BGIBMGA005652	1.86271	0.201242	-3.19619	0.000278094	0.00861965	XP_004921982, PREDICTED: protein cortex [Bombyx mori]	0
XLOC_007262	-	5.20342	0.614912	-3.04864	1.48e-06	0.000115477	XP_012545736, PREDICTED: uncharacterized protein LOC101744346 [Bombyx mori]	0
XLOC_007382	BGIBMGA005703,BGIBMGA005704	2.12138	0	#NAME?	8.11e-16	6.38e-13	XP_004927206.1, PREDICTED: glucose dehydrogenase [FAD, quinone]-like [Bombyx mori]	0
XLOC_007383	BGIBMGA005705	1.17485	0.0339144	-5.09502	9.58e-08	1.07e-05	ADI61827, endonuclease-reverse transcriptase [Bombyx mori]	1.95e-41
XLOC_007389	BGIBMGA005711	1.3867	0.0468591	-4.84925	6.08e-05	0.0025879	XP_012546703, PREDICTED: glucose dehydrogenase [FAD, quinone]-like [Bombyx mori] &gt;gi|827549134|ref|XP_012546704.1| PREDICTED: glucose dehydrogenase [FAD, quinone]-like [Bombyx mori]	0
XLOC_007395	BGIBMGA005697	52.3252	0.0318774	-10.6635	1.06e-29	7.8e-26	XP_004927210, PREDICTED: uncharacterized protein LOC101740194 [Bombyx mori]	4.24e-149
XLOC_007459	BGIBMGA005787	5.4621	21.5569	2.01201	0.00127317	0.0274831	XP_004923916, PREDICTED: inositol oxygenase-like [Bombyx mori]	9.34e-130
XLOC_007503	BGIBMGA005781,BGIBMGA005782	25.2119	4.7532	-2.36569	3.09e-05	0.00154991	XP_004923861, PREDICTED: uncharacterized protein LOC101736516 [Bombyx mori]	1.25e-162
XLOC_007548	-	3.85688	0.19876	-4.2664	0.000167031	0.0058469	No hits
XLOC_007630	-	6.26977	1.56033	-1.97738	0.000444631	0.0124237	XP_004924725, PREDICTED: ubiquitin-like-conjugating enzyme ATG10 [Bombyx mori]	2.17e-55
XLOC_007644	-	2.95055	0.0238461	-6.94206	0.00108163	0.0243407	No hits
XLOC_007648	-	0	24.3412	Inf	0.000123052	0.00454589	No hits
XLOC_007669	-	0.117118	5.99442	5.72189	2.49e-10	5.84e-08	XP_011858061, PREDICTED: uncharacterized protein LOC105555646 [Vollenhovia emeryi]	1.64e-96
XLOC_007762	BGIBMGA006172	2.54679	0.708435	-1.80929	0.00162682	0.0330436	XP_012548474, PREDICTED: MKRN2 opposite strand protein [Bombyx mori]	5.54e-141
XLOC_007829	-	36.5487	1.80914	-4.2957	3.03e-13	1.55e-10	AAB47739, transposase [Bombyx mori]	6.53e-129
XLOC_007832	BGIBMGA006070,BGIBMGA006071	0.750218	7.3128	3.31428	2.06e-08	2.67e-06	XP_012548339.1, PREDICTED: thioredoxin domain-containing protein 3 homolog [Bombyx mori]	0
XLOC_007834	BGIBMGA006068	1.63689	0.361925	-2.13979	0.00239339	0.0444326	XP_004929144, PREDICTED: uncharacterized protein LOC101744902 [Bombyx mori]	3.41e-125
XLOC_007986	-	3.05425	0.118099	-4.66064	0.000308889	0.00931661	No hits
XLOC_008009	-	5.79593	0.457946	-3.64745	0.000262709	0.00822807	AAA17752, reverse transcriptase [Bombyx mori]	2.21e-52
XLOC_008048	-	0	7.57036	Inf	1.19e-06	9.45e-05	No hits
XLOC_008100	-	0	6.63048	Inf	0.00188004	0.036828	No hits
XLOC_008105	-	2.59807	0.575734	-2.14052	0.00133705	0.0286096	KPI99130, hypothetical protein RR46_02347 [Papilio xuthus]	1.56e-20
XLOC_008111	-	1.13864	0.0180691	-5.96546	3.53e-08	4.34e-06	No hits
XLOC_008122	BGIBMGA006297	0.969995	4.44186	2.23416	0.000866599	0.0207174	XP_012553262, PREDICTED: kal-1 protein isoform X1 [Bombyx mori]	0
XLOC_008183	BGIBMGA006272	3.02989	28.0202	3.25031	6.66e-09	1.04e-06	NP_001128675, 37-kDa protease precursor [Bombyx mori] &gt;gi|197085574|dbj|BAG68694.1| 37-kDa protease [Bombyx mori]	0
XLOC_008215	-	20.3482	0.560158	-5.14341	7.15e-07	6.22e-05	KPJ19879, hypothetical protein RR48_02307 [Papilio machaon]	1.73e-11
XLOC_008228	-	0	4.58877	Inf	1.61e-05	0.000906025	No hits
XLOC_008254	-	1.18957	0.05876	-4.30228	0.00276969	0.0493877	No hits
XLOC_008308	BGIBMGA006501	0.21704	1.13206	2.40308	0.000902353	0.0212743	XP_012549588, PREDICTED: uncharacterized protein LOC101743946 [Bombyx mori]	0
XLOC_008332	BGIBMGA006526	6.22448	1.68943	-1.85559	0.00216333	0.0411332	XP_012549596, PREDICTED: probable ATP-dependent RNA helicase pitchoune [Bombyx mori]	0
XLOC_008343	BGIBMGA006535	3.5048	20.7195	2.59149	2.66e-06	0.000189896	XP_004930633, PREDICTED: uncharacterized protein LOC101737832 [Bombyx mori]	0
XLOC_008370	BGIBMGA006423	16.8091	76.0789	2.21504	5.72e-05	0.00247794	NP_001093269, scolexin precursor [Bombyx mori] &gt;gi|95102830|gb|ABF51356.1| scolexin [Bombyx mori]	1.68e-141
XLOC_008449	-	0	2.92812	Inf	4.75e-05	0.00213894	KOB66604, putative bel12 ag transposon polyprotein [Operophtera brumata] &gt;gi|914566210|gb|KOB70954.1| putative bel12 ag transposon polyprotein [Operophtera brumata]	1.05e-34
XLOC_008511	-	0.191475	2.2788	3.59674	0.000409343	0.0116446	No hits
XLOC_008519	-	0.0197825	1.04715	5.7836	0.000902971	0.0212743	BAD86650, reverse transcriptase [Bombyx mori]	1.28e-33
XLOC_008534	-	4.38693	0.372689	-3.53324	9.23e-08	1.04e-05	WP_047149324, hypothetical protein [Escherichia coli]	1.13e-29
XLOC_008556	BGIBMGA006681	1.03646	0.135803	-2.90487	0.000186573	0.00639386	XP_004930344, PREDICTED: serine/threonine-protein kinase Aurora-2-like [Bombyx mori]	0
XLOC_008603	BGIBMGA006732	2.00164	29.9041	3.94068	0.000843023	0.0202925	XP_004930400, PREDICTED: sulfotransferase 1C4 [Bombyx mori]	0
XLOC_008677	-	37.713	6.95401	-2.41642	0.00269596	0.0485362	XP_012549519, PREDICTED: peroxisomal acyl-coenzyme A oxidase 3 [Bombyx mori]	5.63e-50
XLOC_008691	BGIBMGA006643	3.84056	0.129089	-4.86568	1.56e-10	4.05e-08	XP_004930360, PREDICTED: uncharacterized protein LOC101740511 [Bombyx mori]	0
XLOC_008778	BGIBMGA006547	0.318048	3.22095	3.37536	0.00238418	0.0443485	XP_012545662, PREDICTED: intracellular protein transport protein USO1-like [Bombyx mori]	6.36e-56
XLOC_008781	BGIBMGA006544	0.618038	3.52511	2.53445	0.00027368	0.00852318	XP_012549358, PREDICTED: neuropeptide receptor A13 isoform X2 [Bombyx mori] &gt;gi|827555903|ref|XP_012549359.1| PREDICTED: neuropeptide receptor A13 isoform X2 [Bombyx mori] &gt;gi|827555905|ref|XP_012549360.1| PREDICTED: neuropeptide receptor A13 isoform X2 [Bombyx mori] &gt;gi|827555907|ref|XP_012549361.1| PREDICTED: neuropeptide receptor A13 isoform X2 [Bombyx mori]	0
XLOC_008791	-	0.342369	6.08989	4.1778	0.00134863	0.0287455	No hits
XLOC_008801	-	2.36606	0.114612	-4.332	4.07e-05	0.00191343	No hits
XLOC_008809	-	0	10.5028	Inf	0.00253374	0.0464126	No hits
XLOC_008811	-	0.473308	6.36052	3.76267	0.00159727	0.0325938	No hits
XLOC_008814	-	5.58409	0.126143	-5.45395	6.22e-07	5.5e-05	No hits
XLOC_008828	-	0.465715	20.4914	5.46519	0.000365109	0.0106618	No hits
XLOC_008831	-	0	8.46687	Inf	0.000188467	0.00642855	No hits
XLOC_008835	-	6.95242	0.128176	-5.74623	1.98e-08	2.63e-06	ADI61816, endonuclease-reverse transcriptase [Bombyx mori]	1.75e-76
XLOC_008858	-	1.19554	0.129121	-3.17652	0.000286902	0.00884734	ADI61811, endonuclease-reverse transcriptase [Bombyx mori]	6.42e-119
XLOC_008947	BGIBMGA006801	1.8798	6.37683	1.79402	0.00105823	0.0239714	XP_004924883, PREDICTED: guanylate cyclase 32E-like [Bombyx mori] &gt;gi|827543698|ref|XP_012544730.1| PREDICTED: guanylate cyclase 32E-like [Bombyx mori] &gt;gi|827543700|ref|XP_012544731.1| PREDICTED: guanylate cyclase 32E-like [Bombyx mori] &gt;gi|827543703|ref|XP_012544732.1| PREDICTED: guanylate cyclase 32E-like [Bombyx mori]	0
XLOC_008990	BGIBMGA006954	3.2993	16.7049	2.36614	1.23e-05	0.000726726	XP_004923236, PREDICTED: uncharacterized protein LOC101743872 [Bombyx mori]	6.72e-124
XLOC_009007	BGIBMGA006926	1.94498	7.59309	2.00645	0.000306397	0.00927537	XP_012552969, PREDICTED: intraflagellar transport protein 81 homolog [Bombyx mori]	0
XLOC_009038	-	1.91119	0.11234	-4.0407	0.00027733	0.0086125	ADI61825, endonuclease-reverse transcriptase [Bombyx mori]	4.98e-22
XLOC_009044	-	2.02746	0.0268147	-6.19468	0.000445222	0.0124245	No hits
XLOC_009051	-	3.30619	0.0352716	-6.53945	2.69e-05	0.00139697	XP_014366481, PREDICTED: RNA-directed DNA polymerase from mobile element jockey-like isoform X2 [Papilio machaon]	8.98e-47
XLOC_009065	-	0.0500309	18.0459	8.51662	4.91e-13	2.21e-10	KMQ86061, retrovirus-related pol polyprotein from transposon tnt 1-94 [Lasius niger]	0
XLOC_009066	-	2.07047	0.0547182	-5.22917	0.000342903	0.0101207	XP_011269799, PREDICTED: histone-lysine N-methyltransferase SETMAR-like [Camponotus floridanus]	6.23e-09
XLOC_009071	-	0	4.45371	Inf	0.00256596	0.0467582	NP_001157648, NADPH oxidoreductase [Bombyx mori] &gt;gi|169246571|gb|ABK30932.2| NADPH oxidoreductase [Bombyx mori]	6.32e-07
XLOC_009172	BGIBMGA007046	3.75002	12.3081	1.74987	0.00134761	0.0287455	XP_012551219, PREDICTED: serine protease easter-like [Bombyx mori]	0
XLOC_009184	-	20.73	4.36725	-2.20834	4.24e-05	0.00197455	KPJ11409, Transposon Ty3-G Gag-Pol polyprotein [Papilio machaon]	0
XLOC_009202	BGIBMGA007015	11.5391	2.96281	-1.93385	0.00154272	0.0318644	NP_001166740, cuticular protein RR-1 motif 8 precursor [Bombyx mori] &gt;gi|223671117|tpd|FAA00510.1| TPA: putative cuticle protein [Bombyx mori]	1.68e-94
XLOC_009235	BGIBMGA006983	223.1	60.3617	-1.84998	0.000181946	0.0062781	XP_004932570, PREDICTED: uncharacterized protein LOC101738864 [Bombyx mori]	0
XLOC_009269	-	0.130764	5.88015	5.49988	0.000154341	0.00549882	No hits
XLOC_009283	-	0.0436589	3.68701	6.46598	2.85e-05	0.00146437	XP_011569305, PREDICTED: uncharacterized protein LOC105398779 [Plutella xylostella]	9.45e-57
XLOC_009284	-	0.258548	8.07527	5.00145	1.79e-05	0.000998066	XP_014359627, PREDICTED: uncharacterized protein LOC106711740 isoform X2 [Papilio machaon]	3.58e-32
XLOC_009295	BGIBMGA007197	3.02317	0.181453	-4.03973	0.00211356	0.0404741	XP_004925058, PREDICTED: uncharacterized family 31 glucosidase KIAA1161-like [Bombyx mori]	0
XLOC_009302	BGIBMGA007204	4.51347	17.9522	2.02953	0.000110584	0.00417639	XP_012544941, PREDICTED: uncharacterized protein LOC101740131 isoform X1 [Bombyx mori]	0
XLOC_009356	-	2.50289	0.269134	-3.18849	4.01e-05	0.00189797	BAA76304, endonuclease and reverse transcriptase-like protein [Bombyx mori]	1.64e-16
XLOC_009410	-	3.38573	0.423233	-2.97853	0.000424602	0.0119551	XP_004927051, PREDICTED: uncharacterized protein LOC101735648 [Bombyx mori]	3.52e-56
XLOC_009417	-	8.0744	0.797924	-3.30839	1.8e-06	0.00013765	No hits
XLOC_009438	BGIBMGA007295	5.57928	1.53317	-1.8216	0.00118981	0.0261338	XP_012545592, PREDICTED: LOW QUALITY PROTEIN: chaoptin-like [Bombyx mori]	0
XLOC_009476	BGIBMGA007257	215.134	67.0985	-1.65246	0.00173313	0.0347541	XP_004925890, PREDICTED: uncharacterized protein LOC101737344 [Bombyx mori] &gt;gi|512905225|ref|XP_004925891.1| PREDICTED: uncharacterized protein LOC101737344 [Bombyx mori]	9.68e-59
XLOC_009478	BGIBMGA007255	5.1624	1.28943	-1.96445	0.00142341	0.0299429	XP_012545562, PREDICTED: uncharacterized protein LOC101738082 isoform X1 [Bombyx mori]	0
XLOC_009486	-	0	2.39278	Inf	0.000884474	0.0210079	ADI61832, endonuclease-reverse transcriptase [Bombyx mori]	3.88e-38
XLOC_009510	-	60.3499	1.07734	-5.78629	1.11e-09	2.14e-07	XP_004926989, PREDICTED: uncharacterized protein LOC101737399 [Bombyx mori]	1.95e-94
XLOC_009522	BGIBMGA007324	207.141	59.0865	-1.77507	0.00032269	0.00969303	KPJ15622, Homogentisate 1, 2-dioxygenase [Papilio machaon]	1.33e-162
XLOC_009581	BGIBMGA007438	191.109	45.0033	-2.04579	0.0026624	0.0480497	NP_001040300, fumarylacetoacetase [Bombyx mori] &gt;gi|87248131|gb|ABD36118.1| fumarylacetoacetate hydrolase [Bombyx mori]	0
XLOC_009611	BGIBMGA007353,BGIBMGA007354	21.4152	1.90481	-3.45878	8.07e-10	1.6e-07	XP_012543946.1, PREDICTED: uncharacterized protein LOC105841300 [Bombyx mori]	0
XLOC_009612	-	1.72949	0.00835506	-7.67885	2.68e-10	6.21e-08	No hits
XLOC_009650	-	4.93323	0.03488	-7.12212	4.36e-13	2.04e-10	XP_012553439, PREDICTED: uncharacterized protein LOC101744165 [Bombyx mori]	6.36e-08
XLOC_009665	-	1.77267	0.186053	-3.22052	0.00273297	0.049122	XP_011549409, PREDICTED: uncharacterized protein LOC105381392 [Plutella xylostella]	1.46e-43
XLOC_009731	-	1.54917	0.238877	-2.65979	0.0023848	0.0443485	No hits
XLOC_009795	BGIBMGA007527	7.02594	1.40037	-2.29967	0.00156142	0.0321002	XP_004924652, PREDICTED: ommochrome-binding protein-like [Bombyx mori]	0
XLOC_009825	BGIBMGA007495	2.33988	16.5784	2.86655	3.41e-05	0.00166759	XP_012544502, PREDICTED: uncharacterized protein LOC101735368 [Bombyx mori]	1.64e-18
XLOC_009840	-	7.21201	0.130068	-5.7805	0.000979918	0.0226399	No hits
XLOC_009949	-	2.06783	0.0720287	-4.81789	5.98e-05	0.00256493	No hits
XLOC_010009	BGIBMGA007934	20.2331	6.53753	-1.59706	0.00251715	0.0462411	XP_004928657, PREDICTED: probable Xaa-Pro aminopeptidase 3 [Bombyx mori]	0
XLOC_010035	-	11.8626	2.5385	-2.18552	3.39e-05	0.0016664	XP_014367920, PREDICTED: uncharacterized protein LOC106718363 [Papilio machaon]	0
XLOC_010095	-	0	3.44757	Inf	0.000300597	0.00917269	XP_012547831, PREDICTED: lipopolysaccharide-induced tumor necrosis factor-alpha factor homolog [Bombyx mori]	1.17e-68
XLOC_010190	BGIBMGA007658	3.87491	12.7778	1.75478	0.000696983	0.0175988	XP_012548024, PREDICTED: uncharacterized protein LOC101741494 [Bombyx mori]	0
XLOC_010197	BGIBMGA007651	34.1748	149.573	2.1659	0.000561904	0.0150971	XP_004928656, PREDICTED: prion-like-(Q/N-rich) domain-bearing protein 25 [Bombyx mori]	0
XLOC_010215	BGIBMGA007633	47.1941	1.49811	-4.96492	9.67e-05	0.00375981	XP_012547829, PREDICTED: adenylate kinase 2, mitochondrial-like isoform X4 [Bombyx mori]	0
XLOC_010218	-	11.1449	1.42254	-2.9421	3.71e-05	0.00177773	No hits
XLOC_010222	BGIBMGA007627,BGIBMGA007628	333.054	83.2008	-1.97766	0.00134668	0.0287455	XP_004928687.1, PREDICTED: uncharacterized protein LOC101736984 isoform X1 [Bombyx mori]	3.03e-62
XLOC_010269	-	7.28752	0.859896	-3.05751	0.00177208	0.0353421	BAA76304, endonuclease and reverse transcriptase-like protein [Bombyx mori]	8.77e-96
XLOC_010280	-	9.50534	1.84938	-2.32186	0.000352799	0.0103572	XP_012548007, PREDICTED: uncharacterized protein LOC105842025 [Bombyx mori]	6.52e-114
XLOC_010294	-	30.7832	6.15794	-2.29091	2.85e-05	0.00146437	No hits
XLOC_010296	-	6.61578	0.648377	-3.31508	6.85e-06	0.000426602	No hits
XLOC_010314	-	128.074	0.692012	-7.5073	6.84e-08	7.93e-06	No hits
XLOC_010329	-	1.55936	26.5217	4.13387	5.27e-10	1.09e-07	EOB12991, hypothetical protein NBO_272g0001 [Nosema bombycis CQ1]	4.38e-10
XLOC_010330	-	2.59544	65.139	4.68478	3.08e-09	5.34e-07	No hits
XLOC_010445	BGIBMGA007994	94.155	23.3565	-1.98388	0.000337402	0.0100029	WP_047149320, hypothetical protein [Escherichia coli]	3.23e-37
XLOC_010457	-	2.19972	0.103107	-4.39069	0.000489218	0.0134309	XP_014355331, PREDICTED: uncharacterized protein LOC106708353, partial [Papilio machaon]	6.81e-79
XLOC_010472	-	0	2.77751	Inf	4.99e-05	0.00222339	No hits
XLOC_010473	-	6.39836	0.188878	-5.03349	0.00134561	0.0287455	No hits
XLOC_010490	-	0.210614	1.94256	3.21939	0.00147203	0.0308677	XP_012551593, PREDICTED: nascent polypeptide-associated complex subunit alpha, muscle-specific form-like [Bombyx mori]	2.05e-150
XLOC_010552	BGIBMGA008163,BGIBMGA008166	10.0391	2.96654	-1.72957	0.00101469	0.0232723	XP_012543787.1, PREDICTED: uncharacterized protein LOC101742772 isoform X1 [Bombyx mori] &gt;lcl|XP_012543788.1 PREDICTED: uncharacterized protein LOC101742772 isoform X1 [Bombyx mori]	0
XLOC_010565	BGIBMGA008174	99.9158	513.575	2.39471	1.82e-05	0.00100705	NP_001040473, insulin-related peptide binding protein precursor [Bombyx mori] &gt;gi|95103040|gb|ABF51461.1| insulin-related peptide binding protein [Bombyx mori]	1.09e-169
XLOC_010578	BGIBMGA008181	2.49998	10.299	2.07866	0.000168219	0.00587825	XP_012543770, PREDICTED: protein-glutamate O-methyltransferase-like [Bombyx mori]	0
XLOC_010595	BGIBMGA008197	0.0993096	3.08887	4.99271	1.05e-06	8.51e-05	XP_012543806, PREDICTED: putative nuclease HARBI1 [Bombyx mori]	0
XLOC_010636	BGIBMGA008125	0	2.39837	Inf	0.00165242	0.0334402	XP_004934220, PREDICTED: myb/SANT-like DNA-binding domain-containing protein 3 [Bombyx mori]	7.82e-91
XLOC_010649	-	0.142645	2.66307	4.25637	0.00094126	0.0218991	XP_011562627, PREDICTED: uncharacterized protein LOC105392658 [Plutella xylostella]	2.94e-67
XLOC_010650	-	3.47329	0	#NAME?	0.00137005	0.0290639	No hits
XLOC_010658	-	4.79866	0.402204	-3.52507	0.000162447	0.00572282	XP_012547031, PREDICTED: sterol O-acyltransferase 2 [Bombyx mori]	1.46e-176
XLOC_010684	BGIBMGA008221	123.724	5.42035	-4.4791	7.88e-15	5.6e-12	NP_001037199, promoting protein precursor [Bombyx mori] &gt;gi|33285891|gb|AAQ01563.1| promoting protein [Bombyx mori]	2.67e-84
XLOC_010713	BGIBMGA008269	8.41251	0.110169	-6.21653	6.99e-09	1.08e-06	XP_012545640, PREDICTED: indole-3-acetaldehyde oxidase-like [Bombyx mori]	7.7e-99
XLOC_010733	BGIBMGA008255	0.399068	3.12388	2.99292	0.000209941	0.00693025	No hits
XLOC_010748	-	13.4017	160.539	3.60679	2.45e-11	7.8e-09	No hits
XLOC_010773	-	0.500098	28.1061	5.8316	3.6e-10	7.8e-08	No hits
XLOC_010821	BGIBMGA008369	6.95628	25.0052	1.87689	0.000589249	0.0156314	XP_004928208, PREDICTED: uncharacterized protein LOC101740328 [Bombyx mori] &gt;gi|827551097|ref|XP_012547457.1| PREDICTED: uncharacterized protein LOC101740328 [Bombyx mori]	1.44e-69
XLOC_010855	BGIBMGA008483	9.20046	2.88548	-1.64316	0.00275914	0.0492707	XP_012547645, PREDICTED: uncharacterized protein LOC101745966 isoform X2 [Bombyx mori]	3.13e-172
XLOC_010871	BGIBMGA008502	5.43087	0.35032	-3.92213	4.65e-09	7.68e-07	XP_004927341, PREDICTED: uncharacterized protein LOC101740008 [Bombyx mori]	3.43e-98
XLOC_010934	-	0.0785621	2.93729	5.27912	9.33e-10	1.83e-07	XP_012547590, PREDICTED: uncharacterized protein LOC105841976 [Bombyx mori]	0
XLOC_010955	BGIBMGA008398	1.0098	0.169602	-2.55542	0.000894395	0.0211978	XP_004928156, PREDICTED: uncharacterized protein LOC101745240 [Bombyx mori]	1.3e-54
XLOC_010961	BGIBMGA008393	0.500576	2.71197	2.46894	0.00102179	0.0233865	XP_004928162, PREDICTED: uncharacterized protein LOC101746111 [Bombyx mori]	0
XLOC_010994	-	2.42837	0	#NAME?	2.04e-10	5.09e-08	BAM73877, cytochrome P450, partial [Bombyx mori]	2.59e-36
XLOC_011110	BGIBMGA008286	7.1181	34.1513	2.2993	4.36e-05	0.00201833	XP_012547448, PREDICTED: tetraspanin E118 isoform X1 [Bombyx mori]	8.99e-120
XLOC_011131	-	0	13.7177	Inf	1.17e-08	1.69e-06	No hits
XLOC_011141	-	3.31573	0	#NAME?	2.26e-06	0.000168092	No hits
XLOC_011143	-	20.0805	5.08566	-1.95393	0.00189918	0.0370381	No hits
XLOC_011172	-	0	11.1086	Inf	0.000292369	0.0089557	No hits
XLOC_011173	-	0.173295	3.4209	4.3385	1.36e-05	0.000783734	XP_011291677, PREDICTED: actin-binding LIM protein 1 isoform X4 [Musca domestica]	5.61e-48
XLOC_011180	-	4.56253	0.224967	-4.30631	9.84e-05	0.00380614	XP_011555765, PREDICTED: ribonuclease H1-like [Plutella xylostella]	7.93e-40
XLOC_011182	-	4.80043	0.86235	-2.44201	0.00187155	0.0367471	ADI61811, endonuclease-reverse transcriptase [Bombyx mori]	1.53e-96
XLOC_011194	-	8.40871	0.267867	-4.93161	6.69e-07	5.89e-05	XP_012550888, PREDICTED: uncharacterized protein LOC105842437 [Bombyx mori]	6e-107
XLOC_011196	-	0	4.62138	Inf	0.000923378	0.0216555	No hits
XLOC_011197	-	1.73914	0.0953867	-4.15135	0.000113523	0.00426544	XP_012547496, PREDICTED: uncharacterized protein LOC105841952 [Bombyx mori]	2.04e-36
XLOC_011204	-	4.29667	0.80154	-2.39306	7.04e-05	0.00293386	No hits
XLOC_011216	-	2.12098	0.380168	-2.44931	0.00236238	0.0441553	XP_004928345, PREDICTED: 4-coumarate--CoA ligase 1-like [Bombyx mori]	3.78e-25
XLOC_011218	-	0.109818	1.81334	4.08588	0.0022533	0.0425135	EOB12991, hypothetical protein NBO_272g0001 [Nosema bombycis CQ1]	1.16e-11
XLOC_011222	-	0.335366	4.77158	3.87441	6.84e-05	0.00287781	BAC57926, reverse transcriptase [Bombyx mori]	2.36e-129
XLOC_011250	-	3.72893	0.0423336	-6.4315	3.32e-08	4.13e-06	XP_014361426, PREDICTED: uncharacterized protein LOC106713213 [Papilio machaon]	2.05e-09
XLOC_011269	-	0	31.6648	Inf	2.39e-06	0.000173318	No hits
XLOC_011296	BGIBMGA008616	0.647431	3.54484	2.49583	6.86e-05	0.00288024	XP_011262015, PREDICTED: uncharacterized protein LOC105254802, partial [Camponotus floridanus]	0
XLOC_011297	-	0.142668	2.96476	4.43136	0.00162242	0.0329847	XP_014366482, PREDICTED: RNA-directed DNA polymerase from mobile element jockey-like isoform X3 [Papilio machaon]	2.89e-56
XLOC_011321	-	0.353939	5.1666	3.91179	5.12e-06	0.000337364	XP_014366483, PREDICTED: RNA-directed DNA polymerase from mobile element jockey-like isoform X4 [Papilio machaon]	2.49e-46
XLOC_011322	-	0.119763	1.58186	3.75941	0.0026754	0.0482448	XP_012549733, PREDICTED: uncharacterized protein LOC105842278, partial [Bombyx mori]	7.62e-98
XLOC_011376	BGIBMGA008708	3.41636	0	#NAME?	2.04e-08	2.67e-06	No hits
XLOC_011415	BGIBMGA008676,BGIBMGA008677	5.66867	1.665	-1.73557	0.00107444	0.0242139	XP_013183364.1, PREDICTED: uncharacterized protein LOC106129371 [Amyelois transitella] &gt;lcl|XP_013185476.1 PREDICTED: uncharacterized protein LOC106131035 [Amyelois transitella] &gt;lcl|XP_013193685.1 PREDICTED: uncharacterized protein LOC106137413 [Amyelois transitella] &gt;lcl|XP_013195603.1 PREDICTED: uncharacterized protein LOC106138861 [Amyelois transitella]	9e-177
XLOC_011429	BGIBMGA008663	131.874	32.7342	-1.98029	0.000119273	0.00443085	XP_004925796, PREDICTED: uncharacterized protein LOC101745663 [Bombyx mori]	3.3e-30
XLOC_011434	-	31.6846	0.876447	-5.13735	4.46e-06	0.000304972	XP_003241214, PREDICTED: putative nuclease HARBI1 [Acyrthosiphon pisum]	9.68e-17
XLOC_011447	-	4.81548	0.297001	-4.0045	0.000227506	0.00739916	XP_013161547, PREDICTED: uncharacterized protein LOC106113369 [Papilio xuthus]	4.89e-36
XLOC_011449	-	68.4921	0.550871	-6.94851	1.38e-06	0.000108626	No hits
XLOC_011455	-	0.14436	2.70145	4.28794	0.00102436	0.0233967	No hits
XLOC_011573	BGIBMGA008832	0.157112	59.8863	8.60277	4.41e-34	9.71e-30	XP_011551371, PREDICTED: uncharacterized protein LOC105383056 [Plutella xylostella]	0
XLOC_011589	-	3.79025	0.371479	-3.32345	0.000610467	0.0159446	BAD86655, reverse transcriptase [Bombyx mori]	0
XLOC_011648	BGIBMGA008987	3.23669	14.7862	2.22699	0.000104958	0.00401957	XP_004931747, PREDICTED: short-chain dehydrogenase/reductase family 16C member 6 [Bombyx mori]	0
XLOC_011721	BGIBMGA008919	5.64485	17.6071	1.66721	0.000784619	0.0192665	XP_012550680, PREDICTED: protein split ends [Bombyx mori]	3.97e-129
XLOC_011739	BGIBMGA008987	2.50059	0.437405	-2.48536	0.000542012	0.014625	XP_013197852, PREDICTED: uncharacterized protein K02A2.6-like [Amyelois transitella]	2.64e-48
XLOC_011857	BGIBMGA009094	959.879	29.052	-4.99905	4.76e-05	0.00213894	XP_004924399, PREDICTED: fungal protease inhibitor F-like [Bombyx mori] &gt;gi|827031948|gb|AKJ54534.1| fungal protease inhibitor [Bombyx mori]	8.01e-51
XLOC_011866	BGIBMGA009101	135.5	509.915	1.95374	0.000146768	0.00527166	KPI99772, hypothetical protein RR46_04746 [Papilio xuthus]	1.45e-160
XLOC_011891	BGIBMGA009073	16.4589	0.510552	-4.97796	6.82e-08	7.93e-06	XP_004924401, PREDICTED: fungal protease inhibitor F-like isoform X1 [Bombyx mori]	1.16e-20
XLOC_011893	BGIBMGA009072	216.982	47.8572	-2.14932	0.000215644	0.00709725	XP_004924403, PREDICTED: fungal protease inhibitor F-like [Bombyx mori]	2.48e-48
XLOC_011941	-	1.47186	0	#NAME?	0.000248891	0.00787369	No hits
XLOC_011956	-	0	6.90034	Inf	0.00118581	0.0260946	No hits
XLOC_011964	-	0.0505742	2.33585	5.53607	0.000378485	0.0109507	No hits
XLOC_011966	-	0	1.79639	Inf	0.000182447	0.0062781	No hits
XLOC_011967	-	0	1.20839	Inf	0.000459431	0.0127724	CAQ54400, Ankyrin repeat domain protein [Wolbachia endosymbiont of Culex quinquefasciatus Pel]	2.55e-41
XLOC_011974	BGIBMGA009143	4.53795	0.0404517	-6.7945	5.4e-06	0.000351534	XP_012545711, PREDICTED: uncharacterized protein LOC105841615 [Bombyx mori]	1.58e-143
XLOC_012019	-	9.75931	0	#NAME?	7.81e-22	2.86e-18	No hits
XLOC_012020	-	6.81945	0	#NAME?	0.000151476	0.00540551	No hits
XLOC_012024	-	5.29002	0.0571394	-6.5186	3.39e-08	4.19e-06	No hits
XLOC_012027	-	11.5037	0.96929	-3.53129	1.22e-07	1.31e-05	KMQ83277, blastopia polyprotein [Lasius niger]	1.19e-123
XLOC_012037	-	0.128272	8.02182	5.98571	5.92e-06	0.000379097	XP_011878594, PREDICTED: histone-lysine N-methyltransferase SETMAR-like [Vollenhovia emeryi]	1e-39
XLOC_012063	-	2.11269	0.140867	-3.86668	7.15e-05	0.00297804	No hits
XLOC_012076	-	37.1961	0.236911	-7.27515	1.21e-05	0.000719413	XP_013193376, PREDICTED: histone-lysine N-methyltransferase SETMAR-like [Amyelois transitella] &gt;gi|913324149|ref|XP_013193377.1| PREDICTED: histone-lysine N-methyltransferase SETMAR-like [Amyelois transitella] &gt;gi|913332633|ref|XP_013197957.1| PREDICTED: histone-lysine N-methyltransferase SETMAR-like [Amyelois transitella]	3.78e-52
XLOC_012099	BGIBMGA009261	0.0199964	3.21463	7.39327	8.63e-09	1.31e-06	XP_012551240, PREDICTED: uncharacterized protein LOC105842476 [Bombyx mori]	9.63e-154
XLOC_012100	-	0.618161	8.4097	3.79234	7.64e-06	0.000471168	XP_012551242, PREDICTED: fibrohexamerin-like [Bombyx mori]	2.07e-154
XLOC_012113	BGIBMGA009276	10.4769	50.9765	2.3233	1.29e-05	0.000755075	XP_004922659, PREDICTED: tryptophan 2, 3-dioxygenase isoform X1 [Bombyx mori]	0
XLOC_012128	-	2.48437	0.593797	-2.02761	0.000469001	0.0129893	AAB47739, transposase [Bombyx mori]	0
XLOC_012142	BGIBMGA009252	7.2762	1.98106	-1.83422	0.00103898	0.023657	XP_004922194, PREDICTED: zinc finger protein 583-like [Bombyx mori]	5.87e-123
XLOC_012190	-	0.0969808	2.97781	4.95298	0.00055259	0.0148922	EYB95906, hypothetical protein Y032_0155g3083 [Ancylostoma ceylanicum]	1.11e-14
XLOC_012196	-	2.65039	0	#NAME?	1.99e-06	0.000150363	No hits
XLOC_012248	-	1.86405	0.127608	-3.82253	0.000631034	0.0163505	AAC13649, reverse transcriptase [Bombyx mori]	0
XLOC_012256	-	29.1281	2.03004	-3.81783	1.19e-07	1.3e-05	XP_012548665, PREDICTED: uncharacterized protein K02A2.6-like [Bombyx mori]	2.81e-73
XLOC_012330	BGIBMGA009304	0.566261	2.81756	2.3464	0.0022851	0.0430029	ALM88347, leucine-rich repeat G protein-coupled receptor 2, partial [Chilo suppressalis]	4.28e-35
XLOC_012342	-	0.75928	4.64123	2.64858	0.00165209	0.0334402	XP_013195491, PREDICTED: mucin-2-like [Amyelois transitella]	1.86e-132
XLOC_012349	-	0	9.4586	Inf	0.00069832	0.0176124	No hits
XLOC_012357	-	0.327401	6.38866	4.30076	0.00216965	0.0411472	No hits
XLOC_012383	BGIBMGA009412	1.8985	12.5975	2.77565	0.000209132	0.00691391	KPJ07793, Transposable element P transposase [Papilio machaon]	0
XLOC_012415	-	1.84838	0.129675	-3.81773	0.00197351	0.0381835	XP_012549926, PREDICTED: THAP domain-containing protein 2-like [Bombyx mori]	8.97e-11
XLOC_012436	-	1.89317	0.524112	-1.81489	0.00184961	0.0364265	NP_001093282, mariner transposase [Bombyx mori] &gt;gi|95103114|gb|ABF51498.1| mariner transposase [Bombyx mori]	1.08e-107
XLOC_012477	BGIBMGA009524	1.71996	6.14325	1.87745	0.000713076	0.0179025	XP_004922844, PREDICTED: Hermansky-Pudlak syndrome 5 protein homolog [Bombyx mori]	0
XLOC_012515	BGIBMGA009451	26.8873	7.08571	-1.89036	0.000232463	0.0075381	XP_012552701, PREDICTED: NEDD4 family-interacting protein 2 [Bombyx mori]	3.48e-107
XLOC_012518	BGIBMGA009447	0	1.73894	Inf	0.00170237	0.0342934	XP_004922835, PREDICTED: uncharacterized protein LOC101736304 [Bombyx mori]	0
XLOC_012519	BGIBMGA009446	0.382365	8.42735	4.50387	2.71e-08	3.45e-06	XP_004922836, PREDICTED: uncharacterized protein LOC101736556 [Bombyx mori]	8.85e-157
XLOC_012539	-	1.24048	0	#NAME?	1.43e-07	1.5e-05	XP_012552587, PREDICTED: uncharacterized protein LOC105842884 [Bombyx mori]	0
XLOC_012554	-	0.530594	10.8281	4.38211	4.4e-07	4.09e-05	XP_004926917, PREDICTED: predicted GPI-anchored protein 58 [Bombyx mori]	5.07e-14
XLOC_012596	-	4.83509	0.862857	-2.44383	0.000595329	0.0157304	XP_012551660, PREDICTED: uncharacterized protein LOC105842539 [Bombyx mori]	3.34e-79
XLOC_012690	BGIBMGA009569	0.408317	2.67432	2.74463	0.000812393	0.0197431	XP_012545948, PREDICTED: uncharacterized protein LOC105841650 [Bombyx mori]	6.67e-179
XLOC_012705	-	1.74701	0.279575	-2.60489	0.000598763	0.015751	XP_012551665, PREDICTED: uncharacterized protein LOC105842541 [Bombyx mori]	6.63e-62
XLOC_012736	-	1.14795	0	#NAME?	0.000182771	0.0062781	XP_012551852, PREDICTED: androgen-dependent TFPI-regulating protein-like [Bombyx mori]	7.64e-36
XLOC_012750	BGIBMGA009756	14.3648	2.41145	-2.5472	3.48e-06	0.000243384	XP_013177161, PREDICTED: NAD kinase 2, mitochondrial [Papilio xuthus]	4.6e-144
XLOC_012754	-	0.96596	7.56194	3.00103	2.37e-05	0.00127167	No hits
XLOC_012770	BGIBMGA009775	443.707	31.5462	-3.7656	1.04e-08	1.54e-06	NP_001166774, cuticular protein hypothetical 3 precursor [Bombyx mori] &gt;gi|223671038|tpd|FAA00470.1| TPA: putative cuticle protein [Bombyx mori]	8.64e-132
XLOC_012777	BGIBMGA009782	1.44876	0.143475	-3.29816	0.00119049	0.0261338	XP_004933308, PREDICTED: uncharacterized protein LOC101738418 [Bombyx mori]	0
XLOC_012809	BGIBMGA009714	44.8468	13.4676	-1.70166	0.00151808	0.0314508	NP_001166776, cuticular protein hypothetical 1 precursor [Bombyx mori] &gt;gi|223671034|tpd|FAA00468.1| TPA: putative cuticle protein [Bombyx mori]	1.12e-50
XLOC_012820	BGIBMGA009703	0.654568	5.28382	3.03734	0.000363902	0.0106406	KMQ86003, gag-pol polyprotein, partial [Lasius niger]	1.8e-122
XLOC_012830	BGIBMGA009694	0.0515318	1.12619	4.48123	0.00115525	0.0255754	XP_004933266, PREDICTED: plasminogen isoform X1 [Bombyx mori] &gt;gi|827562313|ref|XP_012551847.1| PREDICTED: plasminogen isoform X2 [Bombyx mori]	0
XLOC_012882	-	6.07626	0.0449796	-7.02542	1.24e-07	1.33e-05	XP_004933314, PREDICTED: uncharacterized protein LOC101739238 [Bombyx mori]	3.45e-14
XLOC_012892	-	51.6531	1.80298	-4.82631	0.000127859	0.00469198	No hits
XLOC_012904	-	17.8262	2.97715	-2.56146	6.65e-05	0.00281636	BAG15927, transposase [Bombyx mandarina]	8.28e-22
XLOC_012915	-	0	5.28529	Inf	0.000492829	0.0134964	XP_012545341, PREDICTED: uncharacterized protein LOC105841551 [Bombyx mori]	1.16e-17
XLOC_012916	-	7.53361	0.222179	-5.06856	0.000195091	0.00656801	No hits
XLOC_012928	-	0	5.43218	Inf	0.00156679	0.032139	No hits
XLOC_012935	-	2.50562	0.0818489	-4.92736	9.69e-06	0.000585852	WP_047149320, hypothetical protein [Escherichia coli]	1.47e-21
XLOC_012936	-	0	5.59947	Inf	3.36e-05	0.00165469	No hits
XLOC_012942	-	7.09549	1.35277	-2.35988	0.000424103	0.0119551	EHJ63584, hypothetical protein KGM_04950 [Danaus plexippus]	4.21e-23
XLOC_012961	-	0.791839	4.42654	2.53426	0.00111138	0.0247676	XP_012546844, PREDICTED: probable G-protein coupled receptor Mth-like 2 [Bombyx mori]	0
XLOC_013037	-	61.9409	8.10733	-2.90251	4.7e-08	5.69e-06	XP_004923699, PREDICTED: uncharacterized protein LOC101743304 [Bombyx mori]	4.77e-38
XLOC_013043	-	0.81866	38.299	5.57636	2.34e-12	9.04e-10	No hits
XLOC_013079	-	4.12858	0.335149	-3.60483	0.00182806	0.0361267	AAN06610, transposase [Bombyx mori]	8.89e-14
XLOC_013082	-	1.65778	0.072581	-4.48441	1.86e-05	0.00102266	No hits
XLOC_013100	-	0.0485599	1.52177	5.03108	6.79e-05	0.00286874	KPJ11409, Transposon Ty3-G Gag-Pol polyprotein [Papilio machaon]	2.25e-36
XLOC_013126	-	2.524	0.491607	-2.33123	0.000233001	0.00754444	AFY12622, reverse transcriptase, partial [Bombyx mori]	3.98e-20
XLOC_013134	-	18.245	4.87407	-1.87128	0.000298292	0.00912195	XP_012552195, PREDICTED: 4-coumarate--CoA ligase 1-like [Bombyx mori]	8.53e-72
XLOC_013160	BGIBMGA009990	0.381019	11.8444	4.99965	2.28e-13	1.22e-10	XP_004926459, PREDICTED: uncharacterized protein LOC101741297 [Bombyx mori]	0
XLOC_013248	BGIBMGA010075	0.104549	2.88544	4.84943	1.16e-06	9.31e-05	NP_001124363, leucokinin precursor [Bombyx mori] &gt;gi|193248562|dbj|BAG50367.1| leucokinin [Bombyx mori]	0
XLOC_013303	-	5.64058	0.385053	-3.85007	0.00135599	0.0288465	BAB21511, TRAS3 [Bombyx mori]	4.75e-119
XLOC_013306	-	12.4549	3.3457	-1.86596	0.00176619	0.0353421	No hits
XLOC_013315	-	4.13249	1.23927	-1.6933	0.0024722	0.0455505	No hits
XLOC_013336	-	5.60687	0	#NAME?	3.29e-05	0.00162519	No hits
XLOC_013340	BGIBMGA010190	14.1834	4.48493	-1.63087	0.0019262	0.0375318	XP_012550265, PREDICTED: uncharacterized protein LOC105842349 [Bombyx mori]	8.83e-95
XLOC_013410	-	4.67436	1.36499	-1.74796	0.001485	0.03111	KOB70671, Uncharacterized protein OBRU01_14843 [Operophtera brumata]	4.77e-58
XLOC_013513	BGIBMGA010117	2.00826	0.220802	-3.15233	2.87e-05	0.00147182	XP_012550355, PREDICTED: uncharacterized protein LOC101736683 isoform X1 [Bombyx mori]	8.4e-90
XLOC_013514	BGIBMGA010114,BGIBMGA010115,BGIBMGA010116	8.82769	2.11077	-2.03385	0.000135914	0.00493392	XP_004931367.1, PREDICTED: alpha-tocopherol transfer protein-like [Bombyx mori]	0
XLOC_013552	-	6.31011	0.42847	-3.84863	9.02e-08	1.02e-05	XP_011557724, PREDICTED: uncharacterized protein LOC105388498 [Plutella xylostella]	0
XLOC_013596	-	17.6468	3.17985	-2.44581	0.000691334	0.0174956	XP_012546472, PREDICTED: uncharacterized protein LOC101744367, partial [Bombyx mori]	4.65e-77
XLOC_013638	BGIBMGA010320	12.3265	0.573488	-4.38942	3.46e-12	1.25e-09	XP_012546125, PREDICTED: cuticular protein RR-2 motif 140 isoform X1 [Bombyx mori]	7.21e-154
XLOC_013646	-	0	5.77782	Inf	0.00215905	0.0410872	No hits
XLOC_013677	-	0.0221838	3.94083	7.52787	3.61e-10	7.8e-08	No hits
XLOC_013687	-	1.85079	9.01241	2.3083	0.000329566	0.0098325	XP_013195568, PREDICTED: protein unc-13 homolog C-like [Amyelois transitella]	1.56e-85
XLOC_013717	BGIBMGA010547	8.90646	51.0682	2.54656	6.91e-07	6.06e-05	XP_004929574, PREDICTED: uncharacterized protein LOC101743509 [Bombyx mori]	8.31e-102
XLOC_013724	-	24.269	2.90717	-3.02028	8.42e-05	0.0034018	No hits
XLOC_013750	BGIBMGA010579	6.96873	0.457281	-3.90399	0.000502005	0.0137136	XP_004929509, PREDICTED: coiled-coil domain-containing protein KIAA1407 [Bombyx mori] &gt;gi|827554279|ref|XP_012548728.1| PREDICTED: coiled-coil domain-containing protein KIAA1407 [Bombyx mori] &gt;gi|827554281|ref|XP_012548729.1| PREDICTED: coiled-coil domain-containing protein KIAA1407 [Bombyx mori]	5.21e-146
XLOC_013756	BGIBMGA010584	2.14134	0.147633	-3.82491	5.98e-09	9.47e-07	XP_012548698, PREDICTED: uncharacterized protein LOC101735560 [Bombyx mori]	5.8e-46
XLOC_013779	BGIBMGA010476	32.7906	6.51209	-2.29236	7.38e-06	0.000457839	NP_001164650, scavenger receptor class B member 3 [Bombyx mori] &gt;gi|283483654|dbj|BAI66271.1| Cameo1 [Bombyx mori]	0
XLOC_013791	BGIBMGA010461	0.183963	15.6239	6.4384	1.88e-18	2.73e-15	XP_004929425, PREDICTED: glucose dehydrogenase [FAD, quinone]-like [Bombyx mori]	0
XLOC_013827	BGIBMGA010422	0.0554987	1.75183	5.00941	0.000190295	0.00646592	XP_004929455, PREDICTED: putative transporter SVOPL [Bombyx mori]	1.48e-174
XLOC_013844	BGIBMGA010404	6.08377	26.2186	2.13094	3.5e-05	0.00170151	XP_012548684, PREDICTED: mitochondrial sodium/hydrogen exchanger 9B2-like isoform X1 [Bombyx mori]	0
XLOC_013846	BGIBMGA010402	2.42713	15.0869	2.67868	4.49e-05	0.00206399	XP_012548551, PREDICTED: aldehyde dehydrogenase X, mitochondrial-like [Bombyx mori]	0
XLOC_013853	BGIBMGA010554	3.32032	11.9266	1.88305	0.000470242	0.0129909	XP_004929580, PREDICTED: limbic system-associated membrane protein-like [Bombyx mori]	0
XLOC_013904	-	0.292894	17.228	5.89971	9.32e-14	5.26e-11	BAA76303, Gag-like protein [Bombyx mori]	1.49e-110
XLOC_013905	-	3.46783	0.304214	-3.48151	0.00207333	0.0397654	XP_014361367, PREDICTED: uncharacterized protein LOC106713162 [Papilio machaon]	9.16e-134
XLOC_013929	-	3.63515	0	#NAME?	8.36e-07	7.11e-05	XP_012547689, PREDICTED: uncharacterized protein LOC105841989 [Bombyx mori]	1.93e-56
XLOC_013976	-	9.30825	0.208991	-5.43526	3.39e-10	7.47e-08	BAA76303, Gag-like protein [Bombyx mori]	3.65e-138
XLOC_013988	-	2.40627	0.12526	-4.24354	0.000106289	0.0040489	BAM73877, cytochrome P450, partial [Bombyx mori]	1.99e-19
XLOC_013989	-	3.28792	0.121373	-4.74423	2.03e-08	2.67e-06	No hits
XLOC_013999	BGIBMGA010591	7.74296	1.62666	-2.21953	6.41e-05	0.00272661	XP_012546715, PREDICTED: uncharacterized protein LOC105841778 [Bombyx mori]	1.09e-155
XLOC_014108	-	1.583	0.0263023	-5.89508	0.000337509	0.0100029	BAD86652, reverse transcriptase [Bombyx mori]	2.44e-31
XLOC_014114	-	0	4.59125	Inf	7.49e-05	0.00307473	XP_011164068, PREDICTED: uncharacterized protein LOC105198909 [Solenopsis invicta]	4.77e-16
XLOC_014124	-	0	3.10883	Inf	0.000315118	0.00949148	No hits
XLOC_014130	-	0.0650816	6.81024	6.7638	2.31e-06	0.000169911	XP_011560756, PREDICTED: uncharacterized protein LOC105391048 [Plutella xylostella]	3.35e-66
XLOC_014197	BGIBMGA010820	0	3.45455	Inf	9.36e-09	1.4e-06	XP_012551660, PREDICTED: uncharacterized protein LOC105842539 [Bombyx mori]	0
XLOC_014224	BGIBMGA010775	3.95552	20.154	2.37857	1.12e-05	0.000673044	XP_012551675, PREDICTED: uncharacterized protein LOC101743520 [Bombyx mori]	4.17e-58
XLOC_014297	-	10.4666	0.972404	-3.39789	0.000225963	0.00735983	XP_011564943, PREDICTED: uncharacterized protein LOC105394730 [Plutella xylostella]	1.67e-59
XLOC_014298	-	0.156917	4.36188	4.81462	0.000783391	0.0192665	AAQ57129, endonuclease and reverse transcriptase-like protein [Bombyx mori]	7.59e-132
XLOC_014299	-	0.0193324	1.13447	5.93907	0.000527322	0.0142811	AAQ57129, endonuclease and reverse transcriptase-like protein [Bombyx mori]	3.15e-64
XLOC_014317	-	2.28104	10.5875	2.24995	0.00215667	0.0410872	AFY12622, reverse transcriptase, partial [Bombyx mori]	4.47e-88
XLOC_014346	-	0	7.11869	Inf	0.000597084	0.0157304	No hits
XLOC_014348	-	0	2.18871	Inf	0.00255579	0.0466612	No hits
XLOC_014367	BGIBMGA010889,BGIBMGA010890,BGIBMGA010892	215.316	36.0807	-2.53313	0.000398839	0.0114047	XP_012544230.1, PREDICTED: zonadhesin-like isoform X2 [Bombyx mori]	0
XLOC_014436	-	1.13895	0.0564107	-4.31913	7.3e-05	0.00301876	KXJ05275, RNA-directed DNA polymerase from mobile element jockey [Exaiptasia pallida]	5.79e-25
XLOC_014437	-	2.83796	0.0791038	-5.14076	4.14e-06	0.00028563	ADI61816, endonuclease-reverse transcriptase [Bombyx mori]	5.04e-74
XLOC_014440	-	0	6.42365	Inf	0.000529513	0.0143229	XP_012545663, PREDICTED: uncharacterized protein LOC101747033 [Bombyx mori]	6.12e-12
XLOC_014454	-	0	17.7914	Inf	2.08e-14	1.39e-11	No hits
XLOC_014455	-	0	5.19206	Inf	6.12e-06	0.000389259	No hits
XLOC_014492	BGIBMGA010919	2.95757	0.188888	-3.92761	1.04e-06	8.5e-05	XP_004924759, PREDICTED: elongation of very long chain fatty acids protein 7-like [Bombyx mori]	6.03e-172
XLOC_014507	-	91.5258	0.179194	-8.98062	3.24e-30	3.57e-26	No hits
XLOC_014509	-	0.162479	7.5203	5.54916	0.0001224	0.00452941	No hits
XLOC_014517	-	1.13819	0	#NAME?	0.00126461	0.0273518	AFY12622, reverse transcriptase, partial [Bombyx mori]	5.53e-22
XLOC_014525	-	0	1.41246	Inf	0.000642945	0.0165765	XP_013185518, PREDICTED: RNA-directed DNA polymerase from mobile element jockey-like [Amyelois transitella]	7.68e-82
XLOC_014532	-	1.82976	0.309462	-2.53257	0.00195182	0.0379305	XP_012546692, PREDICTED: uncharacterized protein LOC105841772 [Bombyx mori]	4.13e-92
XLOC_014557	BGIBMGA011002	17.8958	0.671168	-4.70448	1.03e-13	5.68e-11	XP_012545260, PREDICTED: aminoacylase-1-like [Bombyx mori]	0
XLOC_014585	BGIBMGA010962	60.6195	4.71095	-3.65449	1.45e-07	1.5e-05	EHJ70373, hypothetical protein KGM_18862 [Danaus plexippus]	5.1e-18
XLOC_014614	-	0.307427	11.7887	5.31371	1.2e-05	0.000716307	No hits
XLOC_014617	-	5.8711	0.0675334	-6.39616	0.000132288	0.00483013	AAN06610, transposase [Bombyx mori]	3.26e-62
XLOC_014627	BGIBMGA011046	3.41227	0.0747236	-5.4855	4.7e-18	5.45e-15	ADI61826, endonuclease-reverse transcriptase [Bombyx mori]	7.93e-14
XLOC_014674	BGIBMGA011048	0.172011	2.18861	3.70946	4.4e-07	4.09e-05	KOB68175, reverse transcriptase [Operophtera brumata]	0
XLOC_014680	-	47.9792	7.12404	-2.73579	0.000256783	0.00808847	XP_011560756, PREDICTED: uncharacterized protein LOC105391048 [Plutella xylostella]	0
XLOC_014687	BGIBMGA011035	0.0447219	1.3945	4.9955	3.1e-08	3.9e-06	KPJ19636, Retrovirus-related Pol polyprotein from transposon TNT 1-94 [Papilio machaon]	0
XLOC_014706	BGIBMGA011014	7.8963	35.9128	2.21586	0.000119334	0.00443085	XP_004921749, PREDICTED: histone deacetylase complex subunit SAP18 [Bombyx mori]	2.38e-80
XLOC_014740	-	0	10.1388	Inf	0.000138531	0.00500851	XP_013103465, PREDICTED: putative uncharacterized protein FLJ37770 [Stomoxys calcitrans]	1.6e-26
XLOC_014829	-	4.18284	0.586734	-2.81493	0.00144474	0.0303533	XP_012543824, PREDICTED: uncharacterized protein LOC105841282 [Bombyx mori]	6.6e-91
XLOC_014930	BGIBMGA011385	11.5839	2.64491	-2.09416	8.9e-05	0.00353623	XP_012549861, PREDICTED: uncharacterized protein LOC101740514 [Bombyx mori]	0
XLOC_014936	-	0.0873178	2.78879	5.05148	0.000201212	0.00672275	XP_012549757, PREDICTED: uncharacterized protein LOC105842286 [Bombyx mori]	7.84e-147
XLOC_014967	-	362.261	79.5796	-2.15663	2.68e-05	0.00139244	XP_014366484, PREDICTED: RNA-directed DNA polymerase from mobile element jockey-like isoform X5 [Papilio machaon]	1.68e-54
XLOC_014974	BGIBMGA011291	1.30563	0.180772	-2.82841	0.00141721	0.0298603	XP_013191084, PREDICTED: cAMP and cAMP-inhibited cGMP 3&apos;, 5&apos;-cyclic phosphodiesterase 10A-like [Amyelois transitella]	0
XLOC_014992	BGIBMGA011271	2.93007	12.9556	2.17352	0.000630484	0.0163505	XP_004930716, PREDICTED: regucalcin-like isoform X1 [Bombyx mori]	0
XLOC_015053	-	2.51857	0	#NAME?	3.08e-07	3e-05	XP_004930497, PREDICTED: glutathione S-transferase D7-like [Bombyx mori]	2.03e-07
XLOC_015056	BGIBMGA011200	1.08791	0	#NAME?	4.81e-06	0.000322639	XP_004930768, PREDICTED: uncharacterized protein LOC101740334 [Bombyx mori]	1.61e-105
XLOC_015057	BGIBMGA011199	1.69163	0.312434	-2.40506	0.000110354	0.00417487	XP_004930768, PREDICTED: uncharacterized protein LOC101740334 [Bombyx mori]	0
XLOC_015085	-	0	1.3719	Inf	0.000740423	0.0184099	No hits
XLOC_015145	-	1.23711	0.0181718	-6.07364	0.000161024	0.00568178	No hits
XLOC_015146	-	2.52457	0	#NAME?	0.000715273	0.0179372	No hits
XLOC_015161	-	2.40746	0.0442656	-5.72059	4.49e-05	0.00206399	No hits
XLOC_015162	-	0.374894	7.80507	4.41469	0.000104971	0.00401957	XP_012549813, PREDICTED: P protein-like isoform X3 [Bombyx mori]	1.74e-21
XLOC_015163	-	3.37661	0.0511058	-6.02834	1.73e-08	2.34e-06	AFY12622, reverse transcriptase, partial [Bombyx mori]	5.51e-52
XLOC_015217	BGIBMGA011542,BGIBMGA011543	15.8391	3.90686	-1.9775	9e-05	0.00356979	XP_012551309.1, PREDICTED: dicer-2 isoform X1 [Bombyx mori]	0
XLOC_015228	BGIBMGA011554	10.2605	1.88664	-2.40938	0.000924525	0.0216555	XP_004932670, PREDICTED: LOW QUALITY PROTEIN: trace amine-associated receptor 1 [Bombyx mori]	0
XLOC_015229	-	0.254835	2.50345	3.32216	0.000341174	0.0100832	No hits
XLOC_015230	BGIBMGA011555	61.5337	11.3857	-2.38818	2.65e-06	0.000189896	XP_004932671, PREDICTED: protein takeout-like [Bombyx mori]	6.88e-133
XLOC_015309	BGIBMGA011457	7.54593	80.0982	3.434	3.23e-08	4.04e-06	XP_004932673, PREDICTED: protein takeout-like [Bombyx mori]	2.88e-172
XLOC_015354	-	0.224455	4.58767	4.36737	0.000752719	0.0186095	No hits
XLOC_015359	-	1.65048	0.159814	-3.34486	0.00010224	0.00393551	XP_012544942, PREDICTED: LOW QUALITY PROTEIN: uncharacterized protein LOC101741607, partial [Bombyx mori]	1.18e-14
XLOC_015360	-	12.3417	0.0887855	-7.07408	1.3e-19	2.85e-16	EFN64217, THAP domain-containing protein 9, partial [Camponotus floridanus]	7.06e-58
XLOC_015379	-	1.88776	0	#NAME?	5.2e-06	0.000341545	No hits
XLOC_015385	-	8.90485	1.49254	-2.55227	0.000114189	0.00428154	No hits
XLOC_015386	-	8.11053	0.0727411	-6.7924	0.000369979	0.010747	XP_012553325, PREDICTED: uncharacterized protein LOC105843014 [Bombyx mori]	9.77e-35
XLOC_015390	-	0.651863	4.2968	2.74825	0.00111547	0.0248336	No hits
XLOC_015401	-	0	4.88269	Inf	0.000465734	0.012915	No hits
XLOC_015407	-	1.43889	0	#NAME?	0.000192924	0.00652503	XP_012552511, PREDICTED: uncharacterized protein LOC105842795 [Bombyx mori]	1.74e-49
XLOC_015413	-	4.65736	0.207877	-4.44903	1.55e-05	0.000881355	EHJ76592, endonuclease-reverse transcriptase [Danaus plexippus]	9.42e-77
XLOC_015426	BGIBMGA011595,BGIBMGA011596	15.8397	4.26014	-1.86141	0.000850575	0.0204231	XP_004927568, PREDICTED: phosphoglycolate phosphatase 2-like [Bombyx mori]	0
XLOC_015465	BGIBMGA011781	14.8031	0.353245	-5.34959	2.8e-10	6.36e-08	ABS50439, transposase [Helicoverpa zea]	5.47e-44
XLOC_015549	BGIBMGA011868	0.435797	12.6322	4.8808	0.000302165	0.00918932	XP_004931678, PREDICTED: uncharacterized protein LOC101742906 isoform X1 [Bombyx mori] &gt;gi|827558659|ref|XP_012550438.1| PREDICTED: uncharacterized protein LOC101742906 isoform X1 [Bombyx mori]	1.82e-154
XLOC_015575	BGIBMGA011732	1.71312	0.195301	-3.09429	1.95e-06	0.000148382	XP_014355866, PREDICTED: uncharacterized protein LOC106708825 isoform X1 [Papilio machaon]	0
XLOC_015589	BGIBMGA011717	24.0374	0.67719	-5.11445	1.18e-08	1.69e-06	No hits
XLOC_015593	BGIBMGA011713	145.74	4.53677	-4.96163	2.65e-06	0.000189896	No hits
XLOC_015611	-	0.0626651	1.3766	4.48343	3.71e-05	0.00177817	XP_012550452, PREDICTED: histone-lysine N-methyltransferase SETMAR-like isoform X2 [Bombyx mori]	8.11e-54
XLOC_015624	BGIBMGA011680	1.24576	0.120015	-3.34625	5.49e-06	0.000355213	XP_012550529, PREDICTED: uncharacterized protein LOC105842387 isoform X1 [Bombyx mori] &gt;gi|827558902|ref|XP_012550530.1| PREDICTED: uncharacterized protein LOC105842387 isoform X1 [Bombyx mori]	1.39e-102
XLOC_015655	BGIBMGA011649	2.76705	0.464791	-2.54793	0.00013602	0.00493392	XP_012550528, PREDICTED: uncharacterized protein LOC101740472 [Bombyx mori]	4.61e-163
XLOC_015711	-	3.90155	0.389024	-3.31053	0.000692101	0.0174956	XP_012549926, PREDICTED: THAP domain-containing protein 2-like [Bombyx mori]	8.71e-18
XLOC_015712	-	4.68071	0	#NAME?	4.3e-06	0.000295921	No hits
XLOC_015718	-	1.58589	0.0829559	-4.22861	0.000524265	0.0142158	AFY12622, reverse transcriptase, partial [Bombyx mori]	4.64e-63
XLOC_015720	-	0.22176	2.58484	3.57337	0.00020729	0.00686332	XP_014220924, PREDICTED: uncharacterized protein LOC106648510 [Trichogramma pretiosum]	0
XLOC_015728	-	2.13202	0.459834	-2.18148	0.000429801	0.012086	AAQ57129, endonuclease and reverse transcriptase-like protein [Bombyx mori]	3.87e-63
XLOC_015730	-	0	5.13032	Inf	0.00206932	0.0397229	No hits
XLOC_015731	-	8.11468	0.445296	-4.15996	8.63e-06	0.000529312	KPJ12402, hypothetical protein RR48_11658 [Papilio machaon]	1.02e-09
XLOC_015739	-	0.0537208	7.50522	7.16832	2.76e-12	1.05e-09	ADI61812, endonuclease-reverse transcriptase [Bombyx mori]	0
XLOC_015740	-	16.1312	0.577317	-4.77782	0.000112445	0.00423941	No hits
XLOC_015797	-	7.28068	1.47044	-2.27321	0.000927311	0.0216977	AFY12622, reverse transcriptase, partial [Bombyx mori]	3.48e-50
XLOC_015883	-	0.0522601	1.52175	4.92253	0.00136829	0.0290639	XP_011558752, PREDICTED: uncharacterized protein LOC105389351 [Plutella xylostella]	2.13e-90
XLOC_016014	-	8.21973	0	#NAME?	6.73e-08	7.93e-06	No hits
XLOC_016027	-	2.10918	0.0222599	-6.56091	0.00124375	0.0269537	No hits
XLOC_016028	-	5.36548	0.086316	-5.94615	0.00168244	0.033923	No hits
XLOC_016042	-	1.57961	0.0394413	-5.27732	0.00030668	0.00927537	No hits
XLOC_016044	-	0.190886	2.44512	3.72542	2.43e-05	0.00129125	EFA12514, Transposon Tf2-9 polyprotein-like Protein [Tribolium castaneum]	5.31e-132
XLOC_016047	-	4.38049	0.0334664	-7.0068	4.06e-22	1.79e-18	BAD86650, reverse transcriptase [Bombyx mori]	1.09e-22
XLOC_016059	-	1.21944	0.0200289	-5.87082	1.34e-08	1.89e-06	ADI61816, endonuclease-reverse transcriptase [Bombyx mori]	6.69e-59
XLOC_016068	BGIBMGA012180	5.97079	1.78816	-1.70865	0.0013505	0.0287575	XP_004925104, PREDICTED: uncharacterized protein LOC101746752 isoform X1 [Bombyx mori]	2.72e-87
XLOC_016069	BGIBMGA012181	8.72411	2.52076	-1.76262	0.00103578	0.0236135	XP_012545008, PREDICTED: UPF0669 protein C6orf120 homolog isoform X2 [Bombyx mori]	2.04e-96
XLOC_016080	-	3.17292	0.0457016	-6.10618	0.000793945	0.0194234	ADI61831, endonuclease-reverse transcriptase [Bombyx mori]	8.74e-13
XLOC_016083	BGIBMGA012195,BGIBMGA012196	53.9271	6.53805	-3.01555	1.72e-08	2.34e-06	XP_012544979.1, PREDICTED: double-stranded RNA-specific editase 1 isoform X2 [Bombyx mori] &gt;lcl|XP_012544980.1 PREDICTED: double-stranded RNA-specific editase 1 isoform X2 [Bombyx mori]	0
XLOC_016111	BGIBMGA012161,BGIBMGA012162	20.3141	4.89697	-2.02127	0.000138047	0.00499919	XP_012544977.1, PREDICTED: uncharacterized protein LOC101740675 [Bombyx mori]	1.58e-113
XLOC_016140	-	14.2316	1.89165	-2.88738	0.00024409	0.00778894	XP_011155190, PREDICTED: histone-lysine N-methyltransferase SETMAR-like [Harpegnathos saltator]	3.19e-17
XLOC_016160	-	0.333239	7.21834	4.46238	0.000655484	0.016821	XP_012545663, PREDICTED: uncharacterized protein LOC101747033 [Bombyx mori]	2.41e-11
XLOC_016169	-	271.97	13.6683	-4.29406	1.47e-05	0.000840227	AAN06610, transposase [Bombyx mori]	6.31e-91
XLOC_016170	BGIBMGA012214	40.834	6.46934	-2.62956	8.18e-07	6.98e-05	XP_012552653, PREDICTED: RING finger protein 44-like isoform X2 [Bombyx mori]	2.46e-26
XLOC_016172	-	1.81277	0	#NAME?	0.000872337	0.0208015	No hits
XLOC_016173	-	10.7295	0.740486	-3.83139	4.3e-09	7.23e-07	XP_012553287, PREDICTED: uncharacterized protein LOC101736261 [Bombyx mori]	1.57e-07
XLOC_016174	-	0.280329	5.16095	4.20651	0.000932803	0.0217568	No hits
XLOC_016176	BGIBMGA012219	26.6546	8.248	-1.65307	0.000957223	0.0222088	XP_004927450, PREDICTED: pantothenate kinase 1 [Bombyx mori]	0
XLOC_016240	BGIBMGA012360,BGIBMGA012361	12.3682	47.3176	1.96602	7.41e-05	0.00304761	XP_012551741.1, PREDICTED: uncharacterized protein LOC101746166 [Bombyx mori]	0
XLOC_016241	BGIBMGA012362,BGIBMGA012363	11.5974	3.13038	-1.85481	0.000287418	0.00885086	XP_012551782.1, PREDICTED: uncharacterized protein LOC101739482 isoform X1 [Bombyx mori]	0
XLOC_016253	-	0.436308	4.6869	3.45766	1.3e-09	2.5e-07	XP_004933202, PREDICTED: cationic amino acid transporter 2 [Bombyx mori]	0
XLOC_016284	BGIBMGA012258	4.98394	0.667075	-2.86638	1.38e-07	1.45e-05	XP_004933216, PREDICTED: otoferlin-like [Bombyx mori]	0
XLOC_016322	-	0.563055	4.08415	2.87797	0.000107344	0.00407806	No hits
XLOC_016334	-	10.5248	0.0758412	-7.09304	2.8e-12	1.05e-09	XP_014367920, PREDICTED: uncharacterized protein LOC106718363 [Papilio machaon]	1.41e-38
XLOC_016373	-	0.373922	2.64625	2.8533	0.000367688	0.0107087	No hits
XLOC_016383	BGIBMGA012394	0.721218	2.643	1.90844	0.00274145	0.0492342	XP_012545241, PREDICTED: uncharacterized protein LOC105841531 isoform X1 [Bombyx mori]	2.01e-138
XLOC_016408	-	5.64356	0.716074	-2.95567	6.91e-05	0.00288829	EHJ74036, hypothetical protein KGM_18601 [Danaus plexippus]	3.38e-12
XLOC_016411	-	49.0482	0.254029	-7.56654	1.53e-08	2.12e-06	No hits
XLOC_016413	-	2.51978	0.0768456	-5.02191	0.00010572	0.00404121	No hits
XLOC_016433	-	14.3834	1.04735	-3.74238	1.56e-08	2.15e-06	XP_013200804, PREDICTED: uncharacterized protein LOC106143303 [Amyelois transitella]	1.67e-16
XLOC_016457	BGIBMGA012417	16.6104	0.223202	-6.18602	2.3e-18	2.98e-15	XP_012545377, PREDICTED: uncharacterized protein LOC101743257 [Bombyx mori]	0
XLOC_016459	-	150.358	5.19499	-4.83189	2.12e-16	1.8e-13	WP_047149324, hypothetical protein [Escherichia coli]	7.51e-70
XLOC_016559	-	42.8735	3.7292	-3.50869	0.000182739	0.0062781	BAD86664, reverse transcriptase [Bombyx mori]	1.31e-88
XLOC_016584	-	7.69474	0.293793	-4.69255	0.000587473	0.0156031	No hits
XLOC_016595	-	1.78241	0.0456178	-5.24963	4.13e-05	0.00193907	EOB12991, hypothetical protein NBO_272g0001 [Nosema bombycis CQ1]	4.5e-10
XLOC_016603	-	2.11789	0.243475	-3.0754	2.49e-05	0.00130278	No hits
XLOC_016606	-	2.81281	0.0386692	-6.1214	0.000239172	0.00769897	No hits
XLOC_016653	-	0	1.19184	Inf	0.000722035	0.0180862	XP_011337415, PREDICTED: uncharacterized protein LOC105279378 [Cerapachys biroi]	1.73e-10
XLOC_016672	BGIBMGA012526	23.5908	5.94173	-1.95545	0.000264858	0.0082836	XP_004925227, PREDICTED: alanine--glyoxylate aminotransferase 2-like [Bombyx mori]	0
XLOC_016706	-	2.1131	0.201445	-3.37437	0.000175383	0.00609082	No hits
XLOC_016714	BGIBMGA012604	2.08716	0.35899	-2.48989	0.00160882	0.0327687	XP_012545824, PREDICTED: cuticular protein RR-1 motif 14 isoform X1 [Bombyx mori]	0
XLOC_016746	BGIBMGA012595	1.59469	0.135776	-3.53162	1.61e-05	0.000906025	NP_001166730, cuticular protein RR-1 motif 18 [Bombyx mori] &gt;gi|223671137|tpd|FAA00520.1| TPA: putative cuticle protein [Bombyx mori]	6.03e-135
XLOC_016753	-	30.8386	5.53236	-2.45325	0.000240552	0.00773206	No hits
XLOC_016767	-	1.70131	11.393	2.77368	0.000766924	0.0189094	KOB71888, TPR-repeat protein [Operophtera brumata]	8.46e-14
XLOC_016777	-	19.8477	0.699623	-4.79424	1.02e-08	1.52e-06	ADI61817, endonuclease-reverse transcriptase [Bombyx mori]	0
XLOC_016780	BGIBMGA012651	170.84	5.83733	-4.83204	1.38e-17	1.45e-14	XP_004926989, PREDICTED: uncharacterized protein LOC101737399 [Bombyx mori]	0
XLOC_016808	-	9.21444	1.94844	-2.21345	6.88e-05	0.00288024	AAQ57129, endonuclease and reverse transcriptase-like protein [Bombyx mori]	2.47e-45
XLOC_016815	-	19.5472	1.98592	-3.27334	1.23e-07	1.32e-05	No hits
XLOC_016843	BGIBMGA012714	1.36736	0.11392	-3.5504	0.00178499	0.0355137	XP_004924805, PREDICTED: protein amnionless [Bombyx mori]	0
XLOC_016858	BGIBMGA012675	21.7228	1.4291	-3.89457	8.36e-11	2.25e-08	NP_001091832, eukaryotic initiation factor 4E-1 [Bombyx mori] &gt;gi|119496911|gb|ABL75549.1| eukaryotic initiation factor 4E-1 [Bombyx mori]	1.38e-55
XLOC_016867	-	10.5416	1.54015	-2.75145	0.000224505	0.0073232	ADI61817, endonuclease-reverse transcriptase [Bombyx mori]	8.05e-21
XLOC_016872	-	0	101.675	Inf	1.24e-19	2.85e-16	No hits
XLOC_016921	-	0.0245044	1.25001	5.68306	9.18e-05	0.00361704	XP_013148024, PREDICTED: uncharacterized protein LOC106110672, partial [Papilio polytes]	1.23e-105
XLOC_016954	BGIBMGA012948	5.7561	32.9958	2.55987	5.06e-05	0.00224647	XP_004928858, PREDICTED: apyrase-like isoform X1 [Bombyx mori]	0
XLOC_017043	BGIBMGA013041,BGIBMGA013042	8.73054	0.436164	-4.29457	6.67e-10	1.37e-07	XP_004928949.1, PREDICTED: somatomedin-B and thrombospondin type-1 domain-containing protein-like [Bombyx mori]	7.6e-138
XLOC_017053	BGIBMGA013051	203.99	63.5006	-1.64532	0.000823081	0.0199808	XP_004928956, PREDICTED: serine protease 42-like [Bombyx mori]	0
XLOC_017093	BGIBMGA013094	27.4851	1.30169	-4.35129	3.39e-06	0.000237415	XP_004929010, PREDICTED: uncharacterized protein LOC101742506 [Bombyx mori]	1.44e-82
XLOC_017166	BGIBMGA012867	122.484	19.3588	-2.62053	7.77e-07	6.71e-05	XP_012548099, PREDICTED: peptidoglycan-recognition protein LB-like [Bombyx mori] &gt;gi|827552684|ref|XP_012548100.1| PREDICTED: peptidoglycan-recognition protein LB-like [Bombyx mori]	6.78e-110
XLOC_017222	-	23.5635	5.897	-1.96722	0.000327048	0.00979721	XP_004933853, PREDICTED: serine protease gd [Bombyx mori]	0
XLOC_017242	-	1.88219	0.241992	-2.92941	0.000376662	0.0109267	BAA21826, transposase [Attacus atlas] &gt;gi|12862367|dbj|BAB32436.1| transposase [Fungia sp. Kusabiraishi]	4.19e-59
XLOC_017262	BGIBMGA012773	3.17015	14.2432	2.19804	0.000125389	0.00462448	XP_004929001, PREDICTED: vitellogenic carboxypeptidase-like [Bombyx mori]	0
XLOC_017274	BGIBMGA012760	24.6035	2.29182	-3.3924	2.71e-10	6.21e-08	XP_004929020, PREDICTED: uncharacterized protein LOC101743840 isoform X1 [Bombyx mori]	9.81e-74
XLOC_017282	-	2.19042	0.0902379	-4.56757	0.000704757	0.0177139	No hits
XLOC_017289	-	0	8.20851	Inf	0.000844918	0.0203094	No hits
XLOC_017304	-	0.285265	18.6847	6.08473	3.62e-11	1.09e-08	XP_012547679, PREDICTED: 23 kDa integral membrane protein-like [Bombyx mori]	5.75e-10
XLOC_017305	-	2.88178	54.9495	4.28506	0.000574999	0.0153458	No hits
XLOC_017311	-	0.112668	6.74885	5.96093	0.000221676	0.00725787	No hits
XLOC_017331	-	7.05459	0.5509	-3.65906	2.08e-06	0.000156533	XP_008178670, PREDICTED: uncharacterized protein LOC103307937 [Acyrthosiphon pisum]	2.24e-11
XLOC_017339	-	9.29893	0.260574	-5.14129	4.19e-10	8.97e-08	No hits
XLOC_017368	-	3.48968	0.160987	-4.40182	0.000521125	0.0141481	No hits
XLOC_017372	-	1.46598	0.188013	-2.92119	0.00178342	0.0355137	ADI61825, endonuclease-reverse transcriptase [Bombyx mori]	7.32e-25
XLOC_017383	-	83.696	24.9505	-1.71566	0.00120239	0.0263688	BAA92694, pol polyprotein [Bombyx mori]	0
XLOC_017390	-	14.2258	3.7726	-1.884	0.000572296	0.0153108	No hits
XLOC_017417	BGIBMGA013130	0.0282756	2.09081	6.21593	8.84e-07	7.43e-05	XP_004926880, PREDICTED: glucosylceramidase-like [Bombyx mori]	0
XLOC_017432	BGIBMGA013114	14.1159	3.46553	-1.99433	0.000187013	0.00639386	XP_004926899, PREDICTED: alpha/beta hydrolase domain-containing protein 11-like [Bombyx mori]	6.18e-159
XLOC_017433	BGIBMGA013113	7.75964	37.072	2.30217	3.03e-05	0.00152953	XP_004926918, PREDICTED: uncharacterized protein LOC101735790 [Bombyx mori]	0
XLOC_017463	BGIBMGA013225	6.51877	1.35399	-2.23901	0.000993782	0.0228642	XP_004922780, PREDICTED: nuclear pore complex protein Nup88 [Bombyx mori]	2.66e-21
XLOC_017503	BGIBMGA013274	12.9055	1.23419	-3.35217	1.19e-06	9.45e-05	XP_004922764, PREDICTED: potassium channel subfamily K member 3 [Bombyx mori] &gt;gi|827538870|ref|XP_012552492.1| PREDICTED: potassium channel subfamily K member 3 [Bombyx mori]	0
XLOC_017506	BGIBMGA013277	3.95708	47.3448	3.62504	1.49e-10	3.96e-08	XP_004922802, PREDICTED: luciferin 4-monooxygenase-like [Bombyx mori]	0
XLOC_017522	BGIBMGA013188,BGIBMGA013189	7.54683	1.17036	-2.65513	9.59e-06	0.000581857	XP_004922782.1, PREDICTED: coiled-coil domain-containing protein 63-like [Bombyx mori]	0
XLOC_017528	BGIBMGA013182	6.19175	1.56143	-1.95639	0.00090342	0.0212743	NP_001091772, uncharacterized protein LOC778477 [Bombyx mori] &gt;gi|110333479|gb|ABG67690.1| unknown [Bombyx mori]	1.18e-54
XLOC_017535	BGIBMGA013174	0.359314	3.61932	3.36072	0.000251827	0.00794375	XP_013167575, PREDICTED: astacin-like [Papilio xuthus]	5.34e-97
XLOC_017564	-	0	6.62529	Inf	4.3e-07	4.02e-05	XP_013195119, PREDICTED: uncharacterized protein K02A2.6-like [Amyelois transitella]	4.17e-95
XLOC_017565	-	0.207085	25.1745	6.95998	3.97e-19	6.72e-16	XP_014677177, PREDICTED: uncharacterized protein K02A2.6-like [Priapulus caudatus]	1.05e-37
XLOC_017568	-	0.202803	16.2647	6.39232	0.00095384	0.0221536	No hits
XLOC_017574	-	0.158343	6.36893	5.34665	0.000613399	0.0159643	No hits
XLOC_017575	-	6.09831	1.19133	-2.32862	0.000104795	0.00401957	AAO33922, unknown [Bombyx mori]	1.77e-11
XLOC_017581	-	0	2.23708	Inf	0.000701142	0.0176633	XP_012552123, PREDICTED: uncharacterized protein LOC105842617 [Bombyx mori]	1.07e-75
XLOC_017582	-	0	1.56714	Inf	0.000292449	0.0089557	XP_011560756, PREDICTED: uncharacterized protein LOC105391048 [Plutella xylostella]	5.47e-140
XLOC_017588	BGIBMGA013288	0.140318	2.05683	3.88868	0.00110496	0.0247247	XP_004927658, PREDICTED: uncharacterized protein LOC101746987 [Bombyx mori]	0
XLOC_017596	-	0	18.8392	Inf	1.16e-07	1.26e-05	ADI61811, endonuclease-reverse transcriptase [Bombyx mori]	5.74e-52
XLOC_017630	-	8.25878	1.62122	-2.31441	0.000481483	0.0132682	XP_012545832, PREDICTED: actin cytoskeleton-regulatory complex protein pan-1-like [Bombyx mori]	7.53e-142
XLOC_017659	-	63.0063	13.4784	-2.19949	9.78e-05	0.00379145	XP_014367920, PREDICTED: uncharacterized protein LOC106718363 [Papilio machaon]	6.06e-23
XLOC_017695	BGIBMGA013361	18.4077	1.17032	-3.95212	1.45e-09	2.73e-07	XP_012550112, PREDICTED: uncharacterized protein LOC105842324 [Bombyx mori]	4.67e-71
XLOC_017705	BGIBMGA013372	23.7291	3.37772	-2.78041	9.19e-07	7.58e-05	XP_004926641, PREDICTED: uncharacterized protein LOC101746901 [Bombyx mori]	1.21e-99
XLOC_017760	-	0.0481559	1.88024	5.32272	1.03e-05	0.000616651	XP_014356450, PREDICTED: uncharacterized protein LOC106709215 isoform X2 [Papilio machaon]	2.8e-46
XLOC_017761	-	0.318861	24.3968	6.28772	6.3e-06	0.000399703	XP_014356450, PREDICTED: uncharacterized protein LOC106709215 isoform X2 [Papilio machaon]	4.58e-124
XLOC_017846	-	0.0403937	1.39561	5.11584	0.00102079	0.0233865	No hits
XLOC_017863	BGIBMGA013518	12.6382	1.49018	-3.061	1.27e-05	0.000744602	No hits
XLOC_017969	BGIBMGA013620	7.49624	37.1574	2.3355	1.35e-05	0.000783734	XP_012545075, PREDICTED: potassium/sodium hyperpolarization-activated cyclic nucleotide-gated channel 3-like [Bombyx mori]	6.52e-103
XLOC_018018	BGIBMGA013577,BGIBMGA013578	0.116997	7.00755	5.9566	9.34e-05	0.00365929	XP_012545108.1, PREDICTED: carbonic anhydrase 2-like [Bombyx mori]	1.66e-166
XLOC_018033	-	0.328794	17.1982	5.72697	0.000532416	0.0143837	No hits
XLOC_018034	-	0	4.38345	Inf	0.0003665	0.0106882	No hits
XLOC_018036	-	0.104087	5.5989	5.80507	0.00110037	0.0246469	No hits
XLOC_018053	BGIBMGA013654	1.77495	0.121355	-3.84368	6.55e-05	0.00277857	XP_012546859, PREDICTED: monosaccharide-sensing protein 3-like [Bombyx mori]	0
XLOC_018076	BGIBMGA013667	27.3798	0.743568	-5.16499	4.79e-09	7.82e-07	No hits
XLOC_018150	-	0.683195	7.93799	3.56742	0.000202217	0.0067423	AFY12622, reverse transcriptase, partial [Bombyx mori]	1.43e-16
XLOC_018158	-	0.0980729	3.65904	5.22742	0.000609534	0.0159396	XP_011548448, PREDICTED: uncharacterized protein LOC105380565 [Plutella xylostella]	2.46e-11
XLOC_018187	BGIBMGA013796	56.5211	17.2798	-1.68548	0.00245841	0.0453344	XP_004923464, PREDICTED: uncharacterized protein LOC101736833 [Bombyx mori]	2.14e-114
XLOC_018238	-	93.361	0.566491	-7.33281	1.34e-08	1.89e-06	No hits
XLOC_018243	-	2.36194	0.236743	-3.30247	0.00083785	0.02025	BAM73877, cytochrome P450, partial [Bombyx mori]	1.14e-52
XLOC_018250	-	0	14.7402	Inf	8.51e-07	7.18e-05	No hits
XLOC_018251	-	10.0099	0.744679	-3.70807	0.000379594	0.0109684	No hits
XLOC_018325	BGIBMGA013816	4.90379	64.9583	3.76377	1.95e-11	6.31e-09	XP_012544286, PREDICTED: hydroxylysine kinase [Bombyx mori]	0
XLOC_018332	BGIBMGA013809	9.9314	0.120744	-6.32622	6.64e-19	1.04e-15	XP_012544267, PREDICTED: uncharacterized protein LOC105841363 [Bombyx mori]	8.76e-33
XLOC_018337	-	7.60896	0.417798	-4.15653	7.71e-11	2.1e-08	EOB12991, hypothetical protein NBO_272g0001 [Nosema bombycis CQ1]	3.64e-20
XLOC_018345	-	16.1662	2.56547	-2.62722	5.49e-05	0.00241255	AAQ57129, endonuclease and reverse transcriptase-like protein [Bombyx mori]	4.28e-07
XLOC_018360	-	0.1193	10.8541	6.51106	0.00065308	0.0167985	No hits
XLOC_018387	-	1.38916	0.108956	-3.64494	0.000145974	0.00525172	AAQ57129, endonuclease and reverse transcriptase-like protein [Bombyx mori]	7.41e-52
XLOC_018397	BGIBMGA013989	2.10892	0.514575	-1.99665	0.00223346	0.042185	XP_012552147, PREDICTED: uncharacterized protein LOC101735769 [Bombyx mori]	1.03e-151
XLOC_018401	BGIBMGA013993	3.66657	0.382064	-3.2455	9.1e-07	7.54e-05	XP_012544026, PREDICTED: uncharacterized protein LOC105841315 [Bombyx mori]	9.4e-57
XLOC_018409	BGIBMGA014001	7.6308	28.3849	1.92671	0.00044254	0.012381	XP_012552141, PREDICTED: lysozyme-like [Bombyx mori]	4.42e-96
XLOC_018442	BGIBMGA013924	6.99111	0.935282	-2.86624	2.95e-06	0.000208602	XP_004933533, PREDICTED: vanin-like protein 1 [Bombyx mori]	0
XLOC_018483	-	3.58605	0.667068	-2.386	0.000852958	0.020458	XP_014358571, PREDICTED: uncharacterized protein LOC106710902 [Papilio machaon]	0
XLOC_018490	-	5.10022	0.112667	-5.48397	5.51e-07	5.02e-05	XP_012551665, PREDICTED: uncharacterized protein LOC105842541 [Bombyx mori]	7.95e-63
XLOC_018497	-	4.2861	0.181164	-4.53039	0.000316089	0.0095077	No hits
XLOC_018500	-	0	6.34963	Inf	4.15e-05	0.00194123	KOB65926, Uncharacterized protein OBRU01_22050, partial [Operophtera brumata]	1.16e-16
XLOC_018539	BGIBMGA014032	0.38055	12.0827	5.02065	5.21e-08	6.23e-06	XP_004927260, PREDICTED: major royal jelly protein 1 [Bombyx mori]	0
XLOC_018559	-	2.92037	0.0498767	-5.84158	0.00059627	0.0157304	No hits
XLOC_018560	-	1.63263	0.0553593	-4.84012	0.00187257	0.0367471	XP_011561638, PREDICTED: uncharacterized protein LOC105391789 [Plutella xylostella]	5.57e-55
XLOC_018568	-	1.54621	0.358076	-2.08753	0.00212645	0.0406425	WP_047149332, hypothetical protein [Escherichia coli]	1.19e-08
XLOC_018607	-	31.3968	8.69493	-1.82366	0.000381096	0.0109895	XP_004934364, PREDICTED: E3 ubiquitin-protein ligase AIP2-like isoform X1 [Bombyx mori]	1.18e-25
XLOC_018610	BGIBMGA014052	15.0207	2.33492	-2.65285	5.72e-07	5.18e-05	XP_012547087, PREDICTED: major facilitator superfamily domain-containing protein 6-like [Bombyx mori]	0
XLOC_018612	BGIBMGA014051	4.41343	19.9557	2.21626	0.000196669	0.006601	XP_004934340, PREDICTED: programmed cell death protein 4-like [Bombyx mori]	5.67e-114
XLOC_018642	BGIBMGA014075	76.3893	17.1778	-2.12283	0.000640967	0.0165449	XP_004927699, PREDICTED: uncharacterized protein LOC101741771 [Bombyx mori]	6.94e-24
XLOC_018654	BGIBMGA014078,BGIBMGA014079	64.7641	5.94454	-3.41208	2.99e-10	6.71e-08	XP_004933721.1, PREDICTED: BAG family molecular chaperone regulator 2-like isoform X2 [Bombyx mori]	1.64e-103
XLOC_018659	-	5.55335	0	#NAME?	1.37e-11	4.56e-09	EOB12991, hypothetical protein NBO_272g0001 [Nosema bombycis CQ1]	1.03e-12
XLOC_018687	BGIBMGA014092	179.663	9.45858	-4.2234	4.21e-14	2.57e-11	XP_004933737, PREDICTED: uncharacterized protein LOC101736073 [Bombyx mori] &gt;gi|827548744|ref|XP_012546551.1| PREDICTED: uncharacterized protein LOC101737633 [Bombyx mori]	2.55e-116
XLOC_018688	BGIBMGA014091	60.1958	4.67092	-3.63976	0.00156585	0.032139	XP_012552258, PREDICTED: uncharacterized protein LOC101736214 [Bombyx mori]	3.79e-153
XLOC_018690	-	71.2732	2.22116	-4.98054	6.02e-13	2.5e-10	No hits
XLOC_018692	-	0.965314	11.353	3.57159	0.000739179	0.0184099	No hits
XLOC_018697	BGIBMGA014095	2.79221	0.145497	-4.21811	0.000181814	0.0062781	XP_013194140, PREDICTED: uncharacterized protein LOC106137780 [Amyelois transitella]	2.41e-32
XLOC_018731	BGIBMGA014116	0.326779	1.73895	2.45606	0.00109978	0.0246469	NP_001093291, beta-N-acetylglucosaminidase 2 precursor [Bombyx mori] &gt;gi|139004977|dbj|BAF52532.1| beta-N-acetylglucosaminidase 2 [Bombyx mori]	0
XLOC_018773	BGIBMGA014178	28.2915	0.325855	-6.41343	8.62e-13	3.51e-10	XP_004926154, PREDICTED: myrosinase 1-like [Bombyx mori]	0
XLOC_018775	BGIBMGA014180	7.74561	1.99052	-1.93068	0.000863082	0.0206558	BAM73877, cytochrome P450, partial [Bombyx mori]	2.16e-26
XLOC_018811	BGIBMGA014145,BGIBMGA014148	0.0378789	4.56658	6.93109	3.38e-06	0.000237415	XP_012545793, PREDICTED: myrosinase 1-like [Bombyx mori]	0
XLOC_018840	-	1.64	0.0917688	-4.14628	5.89e-05	0.00253351	BAS21455, ornithine decarboxylase antizyme [Bombyx mori]	1.64e-14
XLOC_018889	-	1.6362	0.147887	-3.43048	0.00116143	0.0256493	ADI61814, endonuclease-reverse transcriptase [Bombyx mori]	1.26e-106
XLOC_018938	BGIBMGA014247,BGIBMGA014248	2.58013	18.6472	2.90091	5.83e-07	5.22e-05	XP_004925371.1, PREDICTED: putative inorganic phosphate cotransporter [Bombyx mori]	0
XLOC_018939	BGIBMGA014246	0.662474	9.38941	3.85007	1.24e-08	1.77e-06	XP_004925372, PREDICTED: putative inorganic phosphate cotransporter [Bombyx mori]	0
XLOC_018967	-	2.69456	0.239097	-3.46503	0.000292277	0.0089557	XP_014361367, PREDICTED: uncharacterized protein LOC106713162 [Papilio machaon]	2.84e-97
XLOC_018969	-	1.31952	14.2963	3.47741	4.53e-09	7.56e-07	XP_014367029, PREDICTED: uncharacterized protein LOC106717641 [Papilio machaon]	1.91e-89
XLOC_018971	-	15.7992	4.03082	-1.94161	0.000300785	0.00917269	XP_012545832, PREDICTED: actin cytoskeleton-regulatory complex protein pan-1-like [Bombyx mori]	2.27e-09
XLOC_018978	-	0.0654802	2.69863	5.37084	0.000237277	0.00766036	No hits
XLOC_018979	-	0.178143	2.01682	3.52762	0.00015112	0.00540154	No hits
XLOC_018995	-	4.35789	0.384981	-3.48021	0.000323466	0.00970309	BAA76304, endonuclease and reverse transcriptase-like protein [Bombyx mori]	2.89e-156
XLOC_019010	BGIBMGA014278	45.755	10.1163	-2.14767	3.23e-05	0.00160056	XP_004933929, PREDICTED: uncharacterized protein LOC101737178 [Bombyx mori]	6.59e-153
XLOC_019015	-	6.08379	0.555709	-3.43262	5.03e-05	0.0022361	AFY12622, reverse transcriptase, partial [Bombyx mori]	7.47e-87
XLOC_019024	-	4.56027	17.0209	1.94488	0.000874541	0.0208015	NP_001243997, 3-dehydroecdysone 3alpha-reductase [Bombyx mori] &gt;gi|343227663|gb|AEM17060.1| 3-dehydroecdysone 3alpha-reductase [Bombyx mori]	8.21e-160
XLOC_019044	-	3.93394	0.0642906	-5.89323	0.0013289	0.0284627	No hits
XLOC_019060	-	0.553701	5.7431	3.41815	0.000571693	0.0153108	XP_013192012, PREDICTED: uncharacterized protein LOC106136109 [Amyelois transitella]	1.49e-80
XLOC_019073	-	51.0536	2.72834	-4.2001	3.85e-12	1.37e-09	EHJ67413, endonuclease-reverse transcriptase [Danaus plexippus]	8.85e-39
XLOC_019078	-	22.2618	2.29329	-3.2657	0.0015184	0.0314508	XP_014371844, PREDICTED: uncharacterized protein LOC106721425 [Papilio machaon] &gt;gi|943940768|ref|XP_014371845.1| PREDICTED: uncharacterized protein LOC106721425 [Papilio machaon] &gt;gi|943940771|ref|XP_014371846.1| PREDICTED: uncharacterized protein LOC106721425 [Papilio machaon]	9.36e-42
XLOC_019082	-	0.0727649	77.6382	10.1235	1.16e-12	4.64e-10	KPJ11482, Retrovirus-related Pol polyprotein from transposon TNT 1-94 [Papilio machaon]	4.13e-55
XLOC_019092	-	2.32181	0.116185	-4.28399	0.00251808	0.0462411	KMQ87919, hypothetical protein RF55_12672 [Lasius niger]	6.21e-51
XLOC_019106	-	10.3407	0.10895	-6.55022	3.45e-05	0.00168349	XP_013134228, PREDICTED: RNA-directed DNA polymerase from mobile element jockey-like isoform X1 [Papilio polytes] &gt;gi|909558434|ref|XP_013134229.1| PREDICTED: RNA-directed DNA polymerase from mobile element jockey-like isoform X2 [Papilio polytes]	9.88e-22
XLOC_019113	-	3.19484	13.1717	2.07377	0.00106001	0.023987	KOB70672, putative dde superfamily endonuclease [Operophtera brumata]	1.41e-27
XLOC_019114	-	5.15904	0.17001	-4.90753	0.000970169	0.0224382	XP_012553325, PREDICTED: uncharacterized protein LOC105843014 [Bombyx mori]	2.13e-102
XLOC_019125	-	0.26267	3.89265	3.90366	0.000740809	0.0184099	XP_012550389, PREDICTED: uncharacterized protein LOC105842369 [Bombyx mori]	6.37e-50
XLOC_019133	-	0.544138	9.45845	4.18547	0.000596154	0.0157304	XP_011568734, PREDICTED: uncharacterized protein LOC105398357 isoform X1 [Plutella xylostella]	1.4e-58
XLOC_019146	BGIBMGA014288	41.9236	1.73262	-4.57622	1.77e-07	1.81e-05	XP_004926989, PREDICTED: uncharacterized protein LOC101737399 [Bombyx mori]	3.49e-58
XLOC_019159	-	1.41921	0.0930889	-3.91638	0.000155077	0.00551614	No hits
XLOC_019164	-	1.19158	9.29623	2.99294	0.00108338	0.0243407	No hits
XLOC_019166	-	17.2375	3.02683	-2.47751	1.61e-05	0.000906025	No hits
XLOC_019171	-	5.1563	0.0659859	-6.27296	9.08e-07	7.54e-05	EOB12991, hypothetical protein NBO_272g0001 [Nosema bombycis CQ1]	3.99e-08
XLOC_019180	-	23.6053	0.655931	-5.10835	0.00258053	0.0469184	No hits
XLOC_019210	-	6.74208	0	#NAME?	5.12e-05	0.00226408	No hits
XLOC_019229	-	6.41582	0.413772	-3.93959	0.0025975	0.0471102	No hits
XLOC_019243	-	3.89915	0	#NAME?	3.72e-07	3.58e-05	AAB47739, transposase [Bombyx mori]	1.68e-19
XLOC_019247	-	5.50677	0.226281	-4.58448	0.00172512	0.0346566	BAB21761, polyprotein [Bombyx mori]	2.6e-48
XLOC_019248	-	9.4617	1.73035	-2.43084	0.00105339	0.023911	XP_012544568, PREDICTED: uncharacterized protein LOC105841413 [Bombyx mori]	4.68e-22
XLOC_019258	-	10.0223	0.182123	-5.75809	5.32e-09	8.49e-07	No hits
XLOC_019262	-	5.96558	0.271387	-4.43512	2.79e-05	0.00144551	XP_013197778, PREDICTED: uncharacterized protein LOC106140695 [Amyelois transitella]	1.01e-08
XLOC_019275	-	18.1746	0.787172	-4.49511	3.21e-10	7.13e-08	XP_011550471, PREDICTED: uncharacterized protein LOC105382314 [Plutella xylostella]	3.23e-50
XLOC_019290	-	5.43683	0.0433872	-6.95864	1.65e-06	0.000128178	XP_012543947, PREDICTED: uncharacterized protein LOC105841301 [Bombyx mori]	2.39e-07
XLOC_019294	-	5.72678	1.25077	-2.16926	0.000126711	0.00465763	XP_008180483, PREDICTED: uncharacterized protein LOC103308594 [Acyrthosiphon pisum]	8.72e-60
XLOC_019295	-	7.43069	0.45979	-3.99592	0.000246752	0.00785113	KOB70672, putative dde superfamily endonuclease [Operophtera brumata]	8.35e-16
XLOC_019300	BGIBMGA014308	1.31707	0.0270486	-5.56521	3.61e-06	0.000250774	BAM73877, cytochrome P450, partial [Bombyx mori]	9.21e-53
XLOC_019305	-	0.227516	2.95976	3.73373	0.00215773	0.0410872	XP_011560756, PREDICTED: uncharacterized protein LOC105391048 [Plutella xylostella]	1.34e-91
XLOC_019336	-	22.7526	2.17992	-3.34911	5.29e-09	8.49e-07	XP_004933990, PREDICTED: uncharacterized protein LOC101737521 [Bombyx mori]	1.08e-89
XLOC_019340	-	0	3.98146	Inf	0.000583632	0.0155198	No hits
XLOC_019368	-	21.1869	1.04235	-4.29529	0.00149236	0.0312049	XP_012552433, PREDICTED: eukaryotic translation initiation factor 3 subunit B-like, partial [Bombyx mori]	3.02e-56
XLOC_019369	-	27.9302	4.30364	-2.66142	1.93e-05	0.00105569	No hits
XLOC_019379	-	6.28654	0.835282	-2.89257	0.00030128	0.00917509	XP_004933668, PREDICTED: uncharacterized protein LOC101744438, partial [Bombyx mori]	1.94e-34
XLOC_019416	-	9.75157	0.0682834	-7.13787	3.55e-11	1.09e-08	XP_012543971, PREDICTED: uncharacterized protein LOC105841303 [Bombyx mori] &gt;gi|827541428|ref|XP_012543972.1| PREDICTED: uncharacterized protein LOC105841303 [Bombyx mori]	7.17e-107
XLOC_019422	-	3.22704	0	#NAME?	0.000962893	0.0222934	No hits
XLOC_019434	-	18.4729	0.210714	-6.42643	4.17e-09	7.06e-07	XP_012543971, PREDICTED: uncharacterized protein LOC105841303 [Bombyx mori] &gt;gi|827541428|ref|XP_012543972.1| PREDICTED: uncharacterized protein LOC105841303 [Bombyx mori]	8.69e-33
XLOC_019435	-	4.0034	0.139085	-4.82637	4.57e-05	0.00209032	XP_012546008, PREDICTED: uncharacterized protein LOC105841659 isoform X1 [Bombyx mori] &gt;gi|827547364|ref|XP_012546009.1| PREDICTED: uncharacterized protein LOC105841659 isoform X2 [Bombyx mori]	1.77e-41
XLOC_019473	-	0.961178	7.29791	2.96344	0.00165562	0.0334743	XP_004934341, PREDICTED: uncharacterized protein LOC101737233 [Bombyx mori]	0
XLOC_019485	-	12.3945	2.58683	-2.23035	0.000773465	0.0190494	XP_014371788, PREDICTED: uncharacterized protein LOC106721380 [Papilio machaon]	8.74e-42
XLOC_019504	-	13.7782	0.410498	-5.04525	5.42e-06	0.000352037	XP_012543950, PREDICTED: uncharacterized protein LOC105841270 [Bombyx mori]	5.82e-45
XLOC_019505	-	15.6375	0.205837	-6.23481	9.3e-08	1.04e-05	No hits
XLOC_019515	-	2.39728	0	#NAME?	0.000113003	0.00425318	No hits
XLOC_019519	-	2.87256	0.0419544	-6.05333	0.00051299	0.0139617	AAN06610, transposase [Bombyx mori]	3.43e-106
XLOC_019532	-	2.15927	0.350318	-2.59545	0.000355861	0.0104193	EFZ13745, hypothetical protein SINV_02338, partial [Solenopsis invicta]	1.12e-09
XLOC_019538	-	0.135652	2.75208	4.35037	0.000874837	0.0208015	No hits
XLOC_019541	-	0	4.16384	Inf	0.000597265	0.0157304	XP_012549781, PREDICTED: uncharacterized protein LOC105842288 [Bombyx mori]	1.5e-20
XLOC_019546	-	19.9949	0.16676	-6.89024	6.78e-15	5.02e-12	XP_012546989, PREDICTED: uncharacterized protein LOC105841856 [Bombyx mori]	1.39e-55
XLOC_019556	-	2.51239	150.303	5.93153	3.38e-21	1.06e-17	No hits
XLOC_019587	-	0.0824704	5.0906	5.95516	0.00160704	0.0327628	KOB69967, Uncharacterized protein OBRU01_15971 [Operophtera brumata]	1.45e-13
XLOC_019602	-	3.77876	0.138888	-4.75225	3.06e-05	0.00153745	No hits
XLOC_019624	-	14.6229	1.09981	-3.70192	2.24e-06	0.000167326	XP_011552064, PREDICTED: uncharacterized protein LOC105383670 [Plutella xylostella]	1.32e-52
XLOC_019629	-	70.6948	0.251157	-8.12104	6.84e-15	5.02e-12	BAA95569, RNase H and integrase-like protein [Bombyx mori]	7.27e-110
XLOC_019641	-	12.182	1.51535	-2.96594	0.00248306	0.0457	No hits
XLOC_019652	-	5.44926	0.350104	-3.92582	2.04e-05	0.00110788	XP_012549926, PREDICTED: THAP domain-containing protein 2-like [Bombyx mori]	2.39e-17
XLOC_019668	-	0.0344676	2.59243	6.28998	5.86e-05	0.00252537	KXJ70335, hypothetical protein RP20_CCG024022 [Aedes albopictus]	3.19e-42
XLOC_019678	-	11.4706	0.512711	-4.44673	0.000278439	0.00861965	XP_011556933, PREDICTED: uncharacterized protein LOC105387844 [Plutella xylostella]	4.18e-65
XLOC_019701	-	11.6043	0.149885	-6.23553	4.13e-11	1.21e-08	XP_011868998, PREDICTED: uncharacterized protein LOC105562616 [Vollenhovia emeryi]	3.83e-08
XLOC_019745	-	10.2451	1.43667	-2.79702	0.000591275	0.0156663	XP_004927341, PREDICTED: uncharacterized protein LOC101740008 [Bombyx mori]	7.68e-42
XLOC_019750	-	5.30814	0.882258	-2.55311	0.00137979	0.0291872	XP_012549792, PREDICTED: uncharacterized protein LOC105842290 [Bombyx mori]	9.15e-41
XLOC_019767	-	4.20563	0	#NAME?	1.32e-05	0.000769733	XP_013198654, PREDICTED: uncharacterized protein LOC106141552 [Amyelois transitella]	3.06e-27
XLOC_019768	-	10.5149	0	#NAME?	2.21e-14	1.43e-11	XP_012550119, PREDICTED: uncharacterized protein LOC101744812 [Bombyx mori]	2.01e-93
XLOC_019769	-	77.3074	1.77326	-5.42593	4.06e-13	2e-10	XP_012550119, PREDICTED: uncharacterized protein LOC101744812 [Bombyx mori]	3.41e-77
XLOC_019771	-	6.8713	0.437119	-3.94185	4.54e-05	0.00208418	XP_011014357, PREDICTED: uncharacterized protein LOC105118166 [Populus euphratica]	5.81e-15
XLOC_019778	-	1.05801	15.7012	3.93527	0.000732758	0.0183131	EHJ74644, hypothetical protein KGM_11045 [Danaus plexippus]	2.34e-21
XLOC_019780	-	0.209814	5.5904	4.78321	0.000497467	0.0136065	KOB65909, Retrovirus-related Pol polyprotein from transposon 17.6 [Operophtera brumata]	6.12e-07
XLOC_019792	-	3.63342	0.183212	-4.29542	0.00092449	0.0216555	No hits
XLOC_019798	-	26.0808	1.57521	-4.03168	6.69e-08	7.92e-06	XP_013200230, PREDICTED: uncharacterized protein LOC106142857 [Amyelois transitella]	9.08e-35
XLOC_019811	-	8.78524	0	#NAME?	0.000102189	0.00393551	AAB47739, transposase [Bombyx mori]	2.74e-28
XLOC_019855	-	62.8301	13.2065	-2.21563	3.04e-05	0.00152953	No hits
XLOC_019868	-	0.41022	5.30008	3.71101	4.16e-05	0.00194123	XP_012551552, PREDICTED: uncharacterized protein LOC101739096 [Bombyx mori]	1.66e-98
XLOC_019870	-	0.814578	15.1567	4.24804	9.42e-06	0.000572818	XP_013198703, PREDICTED: uncharacterized protein LOC106141610 [Amyelois transitella]	4.42e-11
XLOC_019871	-	0.219879	4.47315	4.37306	0.00080357	0.0196153	XP_012544746, PREDICTED: uncharacterized protein LOC105841441 [Bombyx mori]	9.81e-17
XLOC_019891	-	3.63016	0.0413686	-6.4084	0.000188611	0.00642855	XP_013192038, PREDICTED: RNA-directed DNA polymerase from mobile element jockey-like [Amyelois transitella]	2.43e-27
XLOC_019939	-	7.0759	0.665534	-3.37429	4.68e-07	4.31e-05	AAB47739, transposase [Bombyx mori]	6.83e-31
XLOC_019941	-	0	3.52557	Inf	4.62e-05	0.00210965	XP_011549636, PREDICTED: uncharacterized protein LOC105381567 isoform X2 [Plutella xylostella]	3.71e-35
XLOC_019977	-	3.19043	0.0720993	-5.45094	3.88e-05	0.00184627	XP_012550444, PREDICTED: sensory neuron membrane protein 1-like [Bombyx mori]	1.01e-18
XLOC_019993	-	8.8672	0.034962	-7.92398	2.44e-05	0.00129125	XP_012552527, PREDICTED: uncharacterized protein LOC105842814, partial [Bombyx mori]	1.24e-42
XLOC_019998	-	0.373237	5.95168	4.00217	0.000753067	0.0186095	NP_001040482, phosphate transport protein [Bombyx mori] &gt;gi|827550137|ref|XP_004927712.2| PREDICTED: phosphate carrier protein, mitochondrial-like [Bombyx mori] &gt;gi|95103076|gb|ABF51479.1| phosphate transport protein [Bombyx mori]	5.1e-31
XLOC_020003	-	23.6843	0.868537	-4.75711	5.71e-05	0.00247794	BAA95585, gag and protease-like protein [Bombyx mandarina] &gt;gi|12964672|dbj|BAB32695.1| gag and ptotease-like protein [Bombyx mandarina]	2.54e-70
XLOC_020007	-	9.63746	2.13848	-2.14383	0.000381325	0.0109895	No hits
XLOC_020024	-	11.4101	0.431081	-4.69468	9.14e-09	1.38e-06	ABS71025, putative DNA-mediated transposase [Helicoverpa zea]	2.79e-40
XLOC_020035	-	4.54718	29.6351	2.72969	0.00211591	0.0404763	XP_013140043, PREDICTED: uncharacterized protein K02A2.6-like, partial [Papilio polytes]	6.52e-49
XLOC_020043	-	2.10855	0.165559	-3.64919	0.00124028	0.0269265	XP_014371788, PREDICTED: uncharacterized protein LOC106721380 [Papilio machaon]	1.66e-10
XLOC_020054	-	3.17339	0.100672	-4.95833	0.00079785	0.0194973	No hits
XLOC_020102	-	8.6539	0.299593	-4.83704	4.4e-11	1.28e-08	AAO33922, unknown [Bombyx mori]	2.55e-23
XLOC_020103	-	5.13072	0	#NAME?	2.73e-07	2.68e-05	No hits
XLOC_020137	-	11.4316	0.494432	-4.50886	4.69e-06	0.000317631	No hits
XLOC_020138	-	3.01609	0	#NAME?	0.00110898	0.0247392	XP_012546999, PREDICTED: uncharacterized protein LOC105841862 [Bombyx mori]	2.86e-28
XLOC_020140	-	0.250267	2.48784	3.35743	0.00262547	0.0475391	No hits
XLOC_020154	-	10.4378	1.62827	-2.66366	0.000653953	0.0168013	KOB78598, Uncharacterized protein OBRU01_02090 [Operophtera brumata]	1.66e-13
XLOC_020161	-	3.10024	0.0652888	-5.53836	4.56e-06	0.000310569	BAM73877, cytochrome P450, partial [Bombyx mori]	5.46e-37
XLOC_020163	-	14.3032	0.11065	-6.97481	2.68e-13	1.4e-10	AAN06610, transposase [Bombyx mori]	5.95e-74
XLOC_020174	-	0.0624939	6.35945	6.72924	1.69e-06	0.000130535	XP_011568734, PREDICTED: uncharacterized protein LOC105398357 isoform X1 [Plutella xylostella]	1.75e-55
XLOC_020183	-	4.0272	0.59106	-2.73424	0.00226909	0.0427747	AAQ57129, endonuclease and reverse transcriptase-like protein [Bombyx mori]	1.1e-31
XLOC_020202	-	6.02109	0.470232	-3.6563	0.000257505	0.00809871	AAQ57129, endonuclease and reverse transcriptase-like protein [Bombyx mori]	2.83e-99
XLOC_020239	-	19.3886	2.35344	-3.02153	6.4e-06	0.000405188	XP_012548665, PREDICTED: uncharacterized protein K02A2.6-like [Bombyx mori]	1.42e-26
XLOC_020246	-	13.3347	0.224002	-5.88028	2e-05	0.00109005	XP_012552240, PREDICTED: skin secretory protein xP2-like [Bombyx mori]	9.01e-25
XLOC_020251	-	10.4152	0.142522	-6.17676	3.45e-09	5.89e-07	AFY12622, reverse transcriptase, partial [Bombyx mori]	4.29e-41
XLOC_020253	-	0.0381023	2.71921	6.21437	6.01e-05	0.00257535	XP_012553320, PREDICTED: uncharacterized protein LOC105843012 [Bombyx mori]	1.48e-58
XLOC_020256	-	0.840855	13.3089	4.02053	1.48e-07	1.53e-05	AAA17752, reverse transcriptase [Bombyx mori]	1.87e-82
XLOC_020257	-	10.6271	0.617159	-4.07044	2.32e-06	0.000169911	XP_004934101, PREDICTED: uncharacterized protein LOC101735948, partial [Bombyx mori]	8.21e-139
XLOC_020259	-	10.919	0.937929	-3.50996	0.000195271	0.00656801	No hits
XLOC_020272	-	14.0848	0.0534069	-8.02607	1.24e-11	4.22e-09	ABS71025, putative DNA-mediated transposase [Helicoverpa zea]	1.03e-28
XLOC_020277	-	1.75813	0.0500706	-5.10354	0.000785744	0.0192665	EKC33206, THAP domain-containing protein 9 [Crassostrea gigas]	4.86e-71
XLOC_020285	-	8.3048	0.105209	-6.29295	0.000382417	0.0110066	KOB73848, Transposon Ty3-I Gag-Pol polyprotein [Operophtera brumata]	1.82e-10
XLOC_020300	-	2.52817	0.123391	-4.34002	0.0020546	0.0394749	AFY12622, reverse transcriptase, partial [Bombyx mori]	1.88e-67
XLOC_020317	-	6.5784	0.770066	-3.07871	0.00232786	0.0436583	XP_012551666, PREDICTED: uncharacterized protein LOC105842542 [Bombyx mori]	2.04e-27
XLOC_020318	-	4.22768	0.113665	-5.19536	1.4e-05	0.000803058	EHJ77570, endonuclease-reverse transcriptase [Danaus plexippus]	1.31e-133
XLOC_020326	-	0.0840625	1.82141	4.44575	0.00195821	0.0379876	XP_015436990, PREDICTED: uncharacterized protein LOC107192286 [Dufourea novaeangliae]	2.92e-49
XLOC_020330	-	1.16085	0	#NAME?	0.000579321	0.0154425	No hits
XLOC_020336	-	16.8421	1.34599	-3.61246	5.2e-05	0.0022943	BAA95569, RNase H and integrase-like protein [Bombyx mori]	1.96e-102
XLOC_020369	-	4.60879	0.22733	-4.31628	7.27e-05	0.00301485	AAQ57129, endonuclease and reverse transcriptase-like protein [Bombyx mori]	2.05e-127
XLOC_020382	-	4.75298	0.255276	-4.20036	0.000229555	0.00745477	No hits
XLOC_020383	-	6.79779	0	#NAME?	3.5e-05	0.00170151	BAA76304, endonuclease and reverse transcriptase-like protein [Bombyx mori]	4.95e-46
XLOC_020385	-	3.82876	0.0452283	-6.38791	8.4e-05	0.0034018	XP_014355331, PREDICTED: uncharacterized protein LOC106708353, partial [Papilio machaon]	1.33e-43
XLOC_020387	-	5.00202	0.150535	-5.03066	4.38e-05	0.00202021	No hits
XLOC_020409	-	4.19133	0.22573	-4.18837	7.82e-05	0.00319601	XP_013184903, PREDICTED: piggyBac transposable element-derived protein 4-like isoform X1 [Amyelois transitella] &gt;gi|913308708|ref|XP_013184904.1| PREDICTED: piggyBac transposable element-derived protein 4-like isoform X2 [Amyelois transitella] &gt;gi|913308710|ref|XP_013184905.1| PREDICTED: piggyBac transposable element-derived protein 4-like isoform X3 [Amyelois transitella]	2.64e-15
XLOC_020416	-	6.15805	0.233464	-4.70787	4.23e-07	3.98e-05	No hits
XLOC_020424	-	4.03129	0.18571	-4.43045	0.000511358	0.0139349	No hits
XLOC_020431	-	3.18169	0.112378	-4.77479	0.000279127	0.00861965	BAD86650, reverse transcriptase [Bombyx mori]	3.76e-78
XLOC_020439	-	0	7.41833	Inf	0.00179442	0.0356262	XP_014357403, PREDICTED: uncharacterized protein LOC106709987 [Papilio machaon]	4e-47
XLOC_020481	-	7.84906	0.618571	-3.63691	0.000219051	0.00719859	BAA76304, endonuclease and reverse transcriptase-like protein [Bombyx mori]	4.09e-55
XLOC_020495	-	7.33398	0.157392	-5.53257	8.77e-05	0.00350575	KMQ93981, reverse transcriptase [Lasius niger]	3.87e-68
XLOC_020501	-	3.44108	0.0972768	-5.13738	0.00170971	0.0343784	No hits
XLOC_020508	-	27.3248	1.28246	-4.37264	6.28e-11	1.77e-08	XP_004926989, PREDICTED: uncharacterized protein LOC101737399 [Bombyx mori]	6.19e-28
XLOC_020538	-	46.3409	0.13169	-8.40326	1.04e-23	5.74e-20	ADI61816, endonuclease-reverse transcriptase [Bombyx mori]	6.8e-32
XLOC_020539	-	14.0962	0.76503	-4.16112	5.95e-07	5.31e-05	KOB73848, Transposon Ty3-I Gag-Pol polyprotein [Operophtera brumata]	2.04e-18
XLOC_020555	-	11.48	0.79579	-3.82975	4.57e-06	0.000310569	BAB21762, gag-like protein [Bombyx mori]	1.23e-100
XLOC_020575	-	25.6539	1.04967	-4.56161	2.24e-10	5.41e-08	XP_004926989, PREDICTED: uncharacterized protein LOC101737399 [Bombyx mori]	2.2e-115
XLOC_020576	-	3.09849	0	#NAME?	2.11e-05	0.0011461	No hits
XLOC_020615	-	1.91664	12.013	2.67798	0.000221843	0.00725787	XP_014367004, PREDICTED: uncharacterized protein LOC106717627 [Papilio machaon]	5.29e-74
XLOC_020638	-	0.647355	26.384	5.36582	0.00039845	0.0114047	XP_004926785, PREDICTED: uncharacterized protein LOC101736617 [Bombyx mori]	3.51e-36
XLOC_020639	-	8.84309	0.407523	-4.39198	5.69e-05	0.00247794	XP_012551526, PREDICTED: uncharacterized protein LOC105842516 [Bombyx mori]	9.51e-42
XLOC_020659	-	5.7761	0.353305	-3.99312	5.69e-05	0.00247794	XP_013137517, PREDICTED: uncharacterized protein LOC106102548 [Papilio polytes] &gt;gi|909564504|ref|XP_013137518.1| PREDICTED: uncharacterized protein LOC106102548 [Papilio polytes] &gt;gi|909564506|ref|XP_013137519.1| PREDICTED: uncharacterized protein LOC106102548 [Papilio polytes]	1.04e-42
XLOC_020668	-	5.54043	0.288964	-4.24379	4.02e-05	0.00190087	EOB12991, hypothetical protein NBO_272g0001 [Nosema bombycis CQ1]	6.67e-21
XLOC_020676	-	79.6192	0.284664	-8.09282	2.81e-20	7.74e-17	XP_012552527, PREDICTED: uncharacterized protein LOC105842814, partial [Bombyx mori]	4.63e-96
XLOC_020689	-	10.8311	0.223666	-5.58399	1.92e-08	2.57e-06	BAA76304, endonuclease and reverse transcriptase-like protein [Bombyx mori]	2.79e-49
XLOC_020691	-	8.77201	0.806811	-3.39657	0.000960998	0.0222729	BAA95570, RNase H and integrase-like protein [Bombyx mori]	2.27e-82
XLOC_020694	-	0.292014	6.21697	4.43186	5.39e-06	0.000351534	BAD86660, endonuclease [Bombyx mori]	1.56e-74
XLOC_020701	-	0	7.07598	Inf	2.37e-06	0.000172926	XP_011557214, PREDICTED: uncharacterized protein LOC105388069 isoform X2 [Plutella xylostella]	4.79e-42
XLOC_020710	-	7.63196	0.204964	-5.20206	9.29e-07	7.63e-05	No hits
XLOC_020716	-	53.8889	4.72913	-3.49098	0.000889835	0.0211125	XP_004933771, PREDICTED: uncharacterized protein LOC101742471 [Bombyx mori]	9.37e-34
XLOC_020722	-	0	2.89577	Inf	0.00156769	0.032139	No hits
XLOC_020724	-	3.30047	0.0502331	-6.01086	0.000609554	0.0159396	AAQ57129, endonuclease and reverse transcriptase-like protein [Bombyx mori]	1.23e-74
XLOC_020734	-	0.258994	4.45188	4.13511	0.000608592	0.0159396	XP_012550147, PREDICTED: uncharacterized protein LOC105842335 [Bombyx mori]	5.56e-19
XLOC_020740	-	7.20227	0.204307	-5.10331	1.84e-06	0.000140446	EOB12991, hypothetical protein NBO_272g0001 [Nosema bombycis CQ1]	5.87e-15
XLOC_020746	-	2.3368	0.0777709	-4.88058	0.00110796	0.0247392	XP_012546151, PREDICTED: uncharacterized protein LOC101737582, partial [Bombyx mori]	2.15e-96
XLOC_020765	-	10.9664	0.50558	-4.39486	0.000117249	0.00437558	NP_001093282, mariner transposase [Bombyx mori] &gt;gi|95103114|gb|ABF51498.1| mariner transposase [Bombyx mori]	4.25e-65
XLOC_020766	-	4.66621	0.637393	-2.83982	0.00122023	0.026601	No hits
XLOC_020767	-	2.70099	0.404708	-2.7216	0.00122252	0.0266245	XP_013198947, PREDICTED: uncharacterized protein LOC106141856 [Amyelois transitella]	2.64e-14
XLOC_020778	-	2.18633	0.0798494	-4.76422	0.00124004	0.0269265	No hits
XLOC_020806	-	1.21896	0.0350676	-5.08449	0.00127167	0.0274775	BAM73877, cytochrome P450, partial [Bombyx mori]	1.08e-21
XLOC_020814	-	6.24269	0.404517	-3.92723	0.000244837	0.00780148	CAA32198, polyprotein [Drosophila melanogaster]	3.01e-08
XLOC_020815	-	1.99589	0	#NAME?	0.00254559	0.0465135	No hits
XLOC_020818	-	4.72812	0.0923305	-5.66633	1.67e-05	0.000939356	XP_014271141, PREDICTED: uncharacterized protein LOC106677622 [Halyomorpha halys]	6.73e-13
XLOC_020822	-	0.694857	10.8551	3.98155	0.00106655	0.0241102	No hits
XLOC_020827	-	8.39256	0.275069	-4.90247	9.17e-08	1.04e-05	No hits
XLOC_020842	-	28.973	1.09299	-4.71133	0.000329495	0.0098325	No hits
XLOC_020848	-	21.5571	0.100672	-7.71749	4.07e-08	4.98e-06	XP_011552334, PREDICTED: uncharacterized protein LOC105383896 [Plutella xylostella]	5.33e-64
XLOC_020853	-	25.2007	0.163713	-7.24421	1.26e-16	1.15e-13	XP_014362376, PREDICTED: uncharacterized protein LOC106713976 [Papilio machaon]	1.45e-65
XLOC_020858	-	15.3872	1.63473	-3.19466	0.00102309	0.023392	No hits
XLOC_020859	-	26.02	0	#NAME?	8.23e-12	2.88e-09	BAA76304, endonuclease and reverse transcriptase-like protein [Bombyx mori]	5.5e-37
XLOC_020861	-	4.02797	0.166802	-4.56181	9.28e-05	0.00364901	XP_014361367, PREDICTED: uncharacterized protein LOC106713162 [Papilio machaon]	9.13e-120
XLOC_020874	-	7.79559	0.789412	-3.28468	2.29e-06	0.000169305	No hits
XLOC_020881	-	1.56612	0.0679051	-4.51429	4.72e-05	0.00213862	XP_012546693, PREDICTED: serine/arginine repetitive matrix protein 1-like [Bombyx mori]	1.74e-90
XLOC_020882	-	4.23744	0.364401	-3.51189	0.000615295	0.0159948	No hits
XLOC_020934	-	3.7206	0.122569	-4.90651	0.000116988	0.00437324	WP_047149324, hypothetical protein [Escherichia coli]	8.2e-40
XLOC_020939	-	3.51259	0	#NAME?	9.34e-05	0.00365929	XP_004934170, PREDICTED: uncharacterized protein LOC101738639 [Bombyx mori]	1.46e-62
XLOC_020945	-	17.928	58.8944	1.75657	0.00161293	0.0328221	NP_001037197, glutathione S-transferase epsilon 1 [Bombyx mori] &gt;gi|28435741|gb|AAO41719.1| glutathione S-transferase 1 [Bombyx mori] &gt;gi|112361465|gb|ABI15774.1| glutathione S-transferase 1 [Bombyx mori]	2.19e-23
XLOC_020950	-	0	2.266	Inf	0.000369386	0.0107439	No hits
XLOC_020962	-	6.29138	0.678511	-3.16689	0.00127613	0.027493	AAN06610, transposase [Bombyx mori]	6.77e-96
XLOC_020967	-	4.36024	0.0848908	-5.64771	1.01e-05	0.000611057	No hits
XLOC_021012	BGIBMGA014360	3189.86	699.272	-2.15766	2.28e-05	0.00123099	NP_001091819, putative defense protein precursor [Bombyx mori] &gt;gi|827548969|ref|XP_012546644.1| PREDICTED: putative defense protein isoform X1 [Bombyx mori] &gt;gi|121950233|sp|Q008X1.1|DFP_BOMMO RecName: Full=Putative defense protein; Flags: Precursor &gt;gi|115526910|gb|ABJ09465.1| immune-related protein [Bombyx mori] &gt;gi|325660637|gb|ADZ40416.1| Immune-related protein 1 [Bombyx mori]	3.23e-120
XLOC_021013	BGIBMGA014361	0.623773	11.3262	4.21621	4.82e-06	0.000322639	No hits
XLOC_021018	BGIBMGA014356	86.7903	9.22955	-3.21313	2.06e-08	2.67e-06	XP_012546827, PREDICTED: uncharacterized protein LOC105841817 [Bombyx mori]	4.55e-34
XLOC_021039	-	27.1033	0.205136	-7.02035	3.5e-07	3.4e-05	No hits
XLOC_021040	-	22.4972	2.49173	-3.14761	5.88e-06	0.000378581	XP_014370475, PREDICTED: uncharacterized protein LOC106720343 [Papilio machaon]	2.69e-25
XLOC_021048	-	14.3083	1.57126	-3.15407	1.82e-05	0.00100705	XP_011552064, PREDICTED: uncharacterized protein LOC105383670 [Plutella xylostella]	1.24e-91
XLOC_021070	-	3.05998	0.0829914	-5.18057	0.00107361	0.0242139	XP_012553273, PREDICTED: uncharacterized protein LOC105842999 [Bombyx mori]	2.97e-54
XLOC_021087	-	24.5716	0.589526	-5.3377	0.000163002	0.00573318	S33901, reverse transcriptase - silkworm transposon Pao &gt;gi|972522|gb|AAA75005.1| reverse transcriptase [Bombyx mori]	7.35e-28
XLOC_021091	-	3.98158	0.0888179	-5.47541	0.000248779	0.00787369	No hits
XLOC_021092	-	4.09674	0.834874	-2.24419	0.00154872	0.0318988	XP_012545106, PREDICTED: FK506-binding protein 59-like [Bombyx mori]	2.48e-27
XLOC_021114	-	0	3.73096	Inf	9.61e-05	0.00374544	XP_011551461, PREDICTED: uncharacterized protein LOC105383140 [Plutella xylostella]	4.92e-08
XLOC_021116	-	7.33626	0.801316	-3.17227	0.000674838	0.0171832	No hits
XLOC_021123	-	3.3503	0.158214	-4.35972	2.84e-05	0.00146437	XP_012546050, PREDICTED: uncharacterized protein LOC105841662 [Bombyx mori]	7.41e-44
XLOC_021140	-	24.5443	0.374384	-5.98285	5.97e-13	2.5e-10	No hits
XLOC_021141	-	13.9618	1.26454	-3.44025	6.81e-05	0.00287329	No hits
XLOC_021150	-	8.13016	0.176358	-5.50995	5.57e-08	6.63e-06	No hits
XLOC_021156	-	0.124988	5.21028	5.43264	0.000824631	0.0199964	No hits
XLOC_021166	-	6.28989	0.0418803	-7.17657	7.82e-07	6.73e-05	EOB12991, hypothetical protein NBO_272g0001 [Nosema bombycis CQ1]	3.63e-08
XLOC_021182	-	2.32126	0	#NAME?	2.37e-07	2.36e-05	XP_012551660, PREDICTED: uncharacterized protein LOC105842539 [Bombyx mori]	5.12e-24
XLOC_021186	-	8.74269	0.282602	-4.90728	3.9e-07	3.72e-05	ADI61817, endonuclease-reverse transcriptase [Bombyx mori]	2.05e-90
XLOC_021187	-	5.66896	0.76513	-2.84667	0.00105276	0.023911	BAD86650, reverse transcriptase [Bombyx mori]	9.9e-80
XLOC_021189	-	0.0784583	2.81701	5.18026	0.00151592	0.0314508	No hits
XLOC_021203	-	4.38595	0.149171	-4.8631	0.000422911	0.011938	AAQ57129, endonuclease and reverse transcriptase-like protein [Bombyx mori]	6.68e-14
XLOC_021234	-	0.229996	6.87399	4.9329	7.96e-05	0.00323943	No hits
XLOC_021259	-	2.20961	0.0252459	-6.4454	0.000670295	0.0171213	XP_004934136, PREDICTED: uncharacterized protein LOC101743714, partial [Bombyx mori]	3.26e-31
XLOC_021267	-	5.13531	0.598427	-3.0554	0.0021514	0.0410773	No hits
XLOC_021283	-	0.296551	5.57427	4.28983	0.00078783	0.0192953	No hits
XLOC_021311	-	21.5845	0.0504398	-8.73011	2.81e-09	4.94e-07	ADI61813, endonuclease-reverse transcriptase [Bombyx mori]	1.45e-12
XLOC_021312	-	16.5149	0.479721	-5.0958	0.00152561	0.0315704	XP_015435727, PREDICTED: uncharacterized protein LOC107191251 [Dufourea novaeangliae]	1.97e-30
XLOC_021330	-	11.2077	0.884208	-3.61915	1.83e-05	0.00100931	KPJ11409, Transposon Ty3-G Gag-Pol polyprotein [Papilio machaon]	1.76e-56
XLOC_021344	-	5.73574	0.0933857	-5.92721	1.71e-06	0.000131725	No hits
XLOC_021358	-	4.98616	0.677954	-2.84239	0.000581019	0.015469	XP_012545832, PREDICTED: actin cytoskeleton-regulatory complex protein pan-1-like [Bombyx mori]	1.95e-87
XLOC_021360	-	7.21296	0.0475073	-7.22013	6.73e-06	0.000423187	ABH09250, putative DNA-mediated transposase [Helicoverpa zea]	1.29e-18
XLOC_021367	-	1.97944	25.7006	3.74257	2.47e-09	4.38e-07	XP_013163407, PREDICTED: uncharacterized protein LOC106114667, partial [Papilio xuthus]	2.07e-178
XLOC_021385	-	1.57966	0	#NAME?	0.000243859	0.00778894	No hits
XLOC_021390	-	2.64616	0	#NAME?	0.00183371	0.036178	No hits
XLOC_021391	-	13.0874	0.200521	-6.01325	2.28e-09	4.08e-07	AFY12622, reverse transcriptase, partial [Bombyx mori]	2.71e-57
XLOC_021400	-	22.861	0.607801	-5.18729	2.24e-07	2.25e-05	KPJ11409, Transposon Ty3-G Gag-Pol polyprotein [Papilio machaon]	1.26e-67
XLOC_021402	-	13.7457	0.275512	-5.60978	7.3e-11	2.01e-08	XP_004934161, PREDICTED: uncharacterized protein LOC101737180, partial [Bombyx mori]	1.29e-82
XLOC_021410	-	18.2334	70.2073	1.97152	0.000405583	0.0115825	XP_004933731, PREDICTED: V-type proton ATPase subunit e 2-like [Bombyx mori] &gt;gi|827547534|ref|XP_012546075.1| PREDICTED: V-type proton ATPase subunit e 2-like [Bombyx mori]	5.52e-23
XLOC_021421	-	4.53731	17.1461	1.94345	0.000704612	0.0177139	No hits
XLOC_021427	-	3.62771	0	#NAME?	0.000810369	0.0197157	XP_012546050, PREDICTED: uncharacterized protein LOC105841662 [Bombyx mori]	5.78e-28
XLOC_021431	-	0.188289	3.43519	4.23105	5.58e-05	0.00244484	XP_014362283, PREDICTED: uncharacterized protein LOC106713896, partial [Papilio machaon]	5.49e-38
XLOC_021433	-	19.822	1.10179	-4.15537	8.86e-05	0.00352756	AAQ57129, endonuclease and reverse transcriptase-like protein [Bombyx mori]	3.83e-65
XLOC_021442	-	2.09618	10.6487	2.37381	0.0017696	0.0353421	BAM73877, cytochrome P450, partial [Bombyx mori]	6.69e-23
XLOC_021444	-	5.34821	19.4531	1.88392	0.00178689	0.0355137	No hits
XLOC_021480	-	14.686	1.18212	-3.60524	2.67e-05	0.00139156	S08405, hypothetical protein 2 - silkworm transposon mag	3.49e-90
XLOC_021485	-	1.23234	0	#NAME?	0.00115566	0.0255754	EOB12991, hypothetical protein NBO_272g0001 [Nosema bombycis CQ1]	8.24e-07
XLOC_021488	-	14.1668	1.03053	-3.76657	0.00158276	0.0323577	XP_012546050, PREDICTED: uncharacterized protein LOC105841662 [Bombyx mori]	3.38e-81
XLOC_021489	-	0.0692388	4.10056	5.94297	0.000421616	0.0119167	AFY12622, reverse transcriptase, partial [Bombyx mori]	9.69e-85
XLOC_021499	BGIBMGA014381	0.898368	3.73166	2.0942	0.00118633	0.0260946	NP_001189462, apoptosis-inducing factor [Bombyx mori] &gt;gi|304421420|gb|ADM32509.1| AIF [Bombyx mori]	0
XLOC_021504	BGIBMGA014365,BGIBMGA014366	1.3966	0.205634	-2.72827	5.12e-05	0.00226408	EHJ74324.1, putative dynein, axonemal, heavy polypeptide 1 [Danaus plexippus]	0
XLOC_021516	-	5.88961	0.115904	-5.65621	1.73e-05	0.000967039	No hits
XLOC_021530	BGIBMGA014396	6.16915	0.519499	-3.52648	3.61e-06	0.000250774	XP_015520037, PREDICTED: uncharacterized protein LOC107224484 [Neodiprion lecontei]	2.12e-63
XLOC_021595	-	5.71744	0.446912	-3.66047	0.00148944	0.0311734	XP_012544963, PREDICTED: LOW QUALITY PROTEIN: uncharacterized protein LOC105841478 [Bombyx mori]	1.97e-10
XLOC_021598	-	1.80266	0	#NAME?	0.00149664	0.0312582	No hits
XLOC_021628	-	0.527907	13.896	4.73913	3.21e-06	0.000226459	XP_014370475, PREDICTED: uncharacterized protein LOC106720343 [Papilio machaon]	3.18e-35
XLOC_021634	-	6.63665	0.13359	-5.62265	9.19e-06	0.000561788	No hits
XLOC_021647	-	5.10535	0	#NAME?	0.000134814	0.00490636	No hits
XLOC_021663	-	5.91321	0.28548	-4.32483	0.000190011	0.00646592	BAA76304, endonuclease and reverse transcriptase-like protein [Bombyx mori]	3.39e-63
XLOC_021671	-	2.31201	0.105435	-4.43918	0.000474305	0.0130868	No hits
XLOC_021685	-	0.0818605	4.87395	5.95837	0.000305597	0.0092681	No hits
XLOC_021706	-	2.23305	41.9728	4.29672	3.57e-11	1.09e-08	XP_004934225, PREDICTED: collagen alpha-1(II) chain-like, partial [Bombyx mori]	3e-93
XLOC_021709	-	3.76842	0.0243433	-7.25788	2.7e-08	3.45e-06	KPI99130, hypothetical protein RR46_02347 [Papilio xuthus]	4.18e-11
XLOC_021741	-	7.68251	0.458201	-4.05151	7.67e-07	6.65e-05	AAB47739, transposase [Bombyx mori]	8.91e-47
XLOC_021755	-	0	2.43694	Inf	4.97e-06	0.000329337	No hits
XLOC_021769	-	24.6633	0.130363	-7.54331	2.42e-06	0.000174624	No hits
XLOC_021775	-	0.0671981	3.00425	5.49741	0.000163869	0.00575451	AAQ57129, endonuclease and reverse transcriptase-like protein [Bombyx mori]	1.84e-99
XLOC_021779	-	6.36924	23.0456	1.89029	0.00204515	0.0393277	No hits
XLOC_021781	-	9.3377	1.02813	-3.14077	4.36e-06	0.000299298	XP_013189495, PREDICTED: uncharacterized protein LOC106134085 [Amyelois transitella]	3.52e-101
XLOC_021794	-	18.4339	1.45475	-3.64416	0.000150594	0.00539152	No hits
XLOC_021798	-	10.4175	0.874704	-3.54496	1.77e-06	0.00013567	S08405, hypothetical protein 2 - silkworm transposon mag	1.52e-110
XLOC_021799	-	9.59632	1.37948	-2.76305	8.79e-05	0.00350575	XP_011552064, PREDICTED: uncharacterized protein LOC105383670 [Plutella xylostella]	1.22e-92
XLOC_021801	-	2.91501	0.0457346	-5.97902	0.00108277	0.0243407	XP_013197391, PREDICTED: uncharacterized protein LOC106140354 [Amyelois transitella]	7.3e-24
XLOC_021809	-	3.77767	0	#NAME?	8.8e-08	1e-05	XP_012553439, PREDICTED: uncharacterized protein LOC101744165 [Bombyx mori]	1.2e-15
XLOC_021850	-	10.3846	2.36017	-2.09945	0.000570078	0.0152887	No hits
XLOC_021863	-	10.32	0.152733	-6.03116	0.000412831	0.0117136	XP_013194101, PREDICTED: uncharacterized protein LOC106137743 [Amyelois transitella]	5.97e-60
XLOC_021889	-	6.4605	0.301623	-4.40511	1.8e-05	0.000998066	ADI61811, endonuclease-reverse transcriptase [Bombyx mori]	3.63e-115
XLOC_021912	-	0	2.0964	Inf	0.000680098	0.0172715	XP_004927452, PREDICTED: uncharacterized protein LOC101746903, partial [Bombyx mori]	3.31e-34
XLOC_021917	-	0.343371	3.95537	3.57324	0.00275143	0.049255	T18197, reverse transcriptase-like protein - silkworm &gt;gi|903695|gb|AAB59214.1| reverse transcriptase-like protein [Bombyx mori]	1.45e-24
XLOC_021933	-	0	3.39312	Inf	0.00182947	0.0361267	No hits
XLOC_021943	-	3.24467	0.136457	-4.54972	0.000490115	0.0134388	No hits
XLOC_021947	-	8.80812	0.352213	-4.60769	1.58e-08	2.16e-06	XP_013195773, PREDICTED: uncharacterized protein LOC106138993 [Amyelois transitella]	5.39e-55
XLOC_021952	-	10.3781	0.211414	-5.58912	1.54e-10	4.04e-08	No hits
XLOC_021954	-	99.9042	26.4886	-1.88294	0.000842098	0.0202925	BAA92690, pol polyprotein [Bombyx mori]	0
XLOC_021974	-	19.9773	4.12312	-2.23839	0.000117658	0.0043834	No hits
XLOC_021984	-	3.60368	0.481168	-2.86806	0.00229073	0.0430353	XP_012546687, PREDICTED: uncharacterized protein LOC105841770 [Bombyx mori]	1.14e-44
XLOC_021988	-	26.2045	1.0551	-4.60564	0.000392165	0.0112431	BAA95569, RNase H and integrase-like protein [Bombyx mori]	6.96e-33
XLOC_022005	-	2.65673	0.0943861	-4.77833	0.000686847	0.0174228	XP_012550888, PREDICTED: uncharacterized protein LOC105842437 [Bombyx mori]	4.58e-82
XLOC_022006	-	0	1.48923	Inf	0.0012249	0.0266501	XP_013197778, PREDICTED: uncharacterized protein LOC106140695 [Amyelois transitella]	3.34e-14
XLOC_022018	-	0	12.453	Inf	4.06e-05	0.00191343	XP_015377516, PREDICTED: uncharacterized protein LOC107171774 [Diuraphis noxia]	4.34e-13
XLOC_022028	-	3.68155	0.18689	-4.27941	7.31e-05	0.00301876	No hits
XLOC_022051	-	8.6066	0.201641	-5.40822	1.32e-05	0.000769733	XP_012548715, PREDICTED: 11-beta-hydroxysteroid dehydrogenase-like 5 [Bombyx mori]	3.05e-07
XLOC_022060	-	9.47009	0.0284053	-8.3671	4.13e-14	2.57e-11	AAO33922, unknown [Bombyx mori]	2.45e-23
XLOC_022066	-	83.881	1.38677	-5.90565	6.78e-10	1.38e-07	No hits
XLOC_022079	-	33.4482	1.46306	-4.49467	0.00275379	0.049255	No hits
XLOC_022098	-	37.1267	2.93575	-3.62925	2.12e-09	3.86e-07	S08405, hypothetical protein 2 - silkworm transposon mag	0
XLOC_022103	-	4.84024	0.0615811	-6.26158	2.14e-06	0.000160572	XP_015435727, PREDICTED: uncharacterized protein LOC107191251 [Dufourea novaeangliae]	1.96e-20
XLOC_022131	-	21.9538	5.15256	-2.06691	0.00173135	0.03475	No hits
XLOC_022142	BGIBMGA014468	2.4642	0.318998	-2.93131	3.79e-05	0.00180794	BAB21518, TRASSc9 [Samia cynthia]	1.01e-102
XLOC_022151	-	2.99192	0.12773	-4.51271	0.000186879	0.00639386	XP_013180355, PREDICTED: uncharacterized protein LOC106126988 [Papilio xuthus]	9.03e-112
XLOC_022166	-	1.43758	0.112371	-3.66047	0.00115003	0.0255754	XP_013173707, PREDICTED: uncharacterized protein LOC106122315 [Papilio xuthus]	8.61e-53
XLOC_022167	-	49.9381	10.6587	-2.20017	0.000836348	0.02025	No hits
XLOC_022202	-	25.1089	0.460174	-5.74637	1.55e-14	1.07e-11	XP_004934178, PREDICTED: uncharacterized protein LOC101740259, partial [Bombyx mori]	8.89e-165
XLOC_022231	-	14.2958	1.95954	-2.83705	1.08e-05	0.000649031	KFM57554, Transposon Ty3-I Gag-Pol polyprotein, partial [Stegodyphus mimosarum]	7.99e-109
XLOC_022250	-	14.9741	0.057677	-7.98395	2.11e-16	1.8e-13	EFN70574, THAP domain-containing protein 9, partial [Camponotus floridanus]	1.25e-38
XLOC_022262	-	38.8655	11.5988	-1.70379	0.000574676	0.0153458	BAS21455, ornithine decarboxylase antizyme [Bombyx mori]	2.86e-12
XLOC_022265	-	10.4189	1.41643	-2.83503	1.72e-07	1.76e-05	No hits
XLOC_022278	-	9.64167	1.82937	-2.37218	0.00156128	0.0321002	BAA33572, unnamed protein product [Bombyx mori] &gt;gi|3721637|dbj|BAA33573.1| unnamed protein product [Bombyx mori]	2.97e-143
XLOC_022287	-	0	6.32725	Inf	0.00130161	0.0279871	No hits
XLOC_022290	-	9.11924	0.800656	-3.49457	0.00118208	0.026053	BAA76304, endonuclease and reverse transcriptase-like protein [Bombyx mori]	7.95e-65
XLOC_022301	-	0	4.63741	Inf	2.8e-06	0.000198851	XP_011569305, PREDICTED: uncharacterized protein LOC105398779 [Plutella xylostella]	1.11e-79
XLOC_022319	-	0.271867	4.37116	4.03539	0.000688377	0.0174415	No hits
XLOC_022339	BGIBMGA014533	8.11993	38.0112	2.27628	0.000897936	0.0212589	XP_012552304, PREDICTED: uncharacterized protein LOC105842669 [Bombyx mori] &gt;gi|827563464|ref|XP_012552305.1| PREDICTED: uncharacterized protein LOC105842669 [Bombyx mori]	1.58e-69
XLOC_022345	-	287.275	32.579	-3.10877	0.00140002	0.0295832	BAM73877, cytochrome P450, partial [Bombyx mori]	2e-27
XLOC_022377	-	0.399277	14.6252	5.23057	9.58e-05	0.00373958	XP_014299978, PREDICTED: uncharacterized protein LOC106694177 [Microplitis demolitor]	1.36e-08
XLOC_022404	-	0.126764	2.03594	4.01695	0.00137017	0.0290639	XP_012546050, PREDICTED: uncharacterized protein LOC105841662 [Bombyx mori]	0
XLOC_022418	-	19.4977	2.91621	-2.71318	6.08e-06	0.000388215	XP_014370475, PREDICTED: uncharacterized protein LOC106720343 [Papilio machaon]	2.99e-136
XLOC_022421	-	0.106197	13.5315	7.05036	5.21e-07	4.76e-05	No hits
XLOC_022426	-	6.02097	0.759921	-2.96302	0.000469829	0.0129909	BAB21761, polyprotein [Bombyx mori]	2.17e-102
XLOC_022430	-	30.1937	7.42051	-1.99174	0.00150443	0.0313382	EHJ74644, hypothetical protein KGM_11045 [Danaus plexippus]	4.61e-36
XLOC_022437	-	5.20881	0.452415	-3.50369	7.57e-05	0.00310536	AFY12622, reverse transcriptase, partial [Bombyx mori]	8.91e-27
XLOC_022444	-	10.5261	0.345374	-4.89868	0.00278563	0.0495028	XP_011556393, PREDICTED: uncharacterized protein LOC105387375 [Plutella xylostella]	3.56e-27
XLOC_022453	-	35.4327	11.2086	-1.62023	0.00233552	0.0437647	NP_001037047, silk proteinase inhibitor precursor [Bombyx mori] &gt;gi|19070669|gb|AAL83952.1|AF354456_1 silk proteinase inhibitor [Bombyx mori]	5.92e-30
XLOC_022454	-	1.59893	0.029538	-5.71316	0.000197396	0.00661531	EOB12991, hypothetical protein NBO_272g0001 [Nosema bombycis CQ1]	2.69e-17
XLOC_022472	-	0.270682	4.33719	4.0364	0.00177122	0.0353421	XP_013195119, PREDICTED: uncharacterized protein K02A2.6-like [Amyelois transitella]	1.23e-51
XLOC_022493	-	6.58075	0.156704	-5.37487	0.000122013	0.00452269	XP_012276907, PREDICTED: uncharacterized protein LOC105697814 [Orussus abietinus]	8.98e-13
XLOC_022545	BGIBMGA014586	0.812778	5.80723	2.86915	0.000194256	0.00656	XP_004933842, PREDICTED: uncharacterized protein LOC101744296 [Bombyx mori]	3.23e-158
XLOC_022560	-	51.9655	7.45799	-2.76497	1.5e-06	0.000116373	BAA95585, gag and protease-like protein [Bombyx mandarina] &gt;gi|12964672|dbj|BAB32695.1| gag and ptotease-like protein [Bombyx mandarina]	8.54e-137
XLOC_022566	-	3.67164	0.124273	-4.85395	0.00195422	0.0379435	No hits
XLOC_022575	-	3.91746	0.242912	-3.98214	1.6e-05	0.000906025	XP_004934161, PREDICTED: uncharacterized protein LOC101737180, partial [Bombyx mori]	0
XLOC_022585	-	5.15114	25.9808	2.36472	5.23e-06	0.000342612	XP_004933861, PREDICTED: 23 kDa integral membrane protein-like [Bombyx mori]	1.43e-162
XLOC_022590	-	5.96442	1.07785	-2.43372	0.00227714	0.0428896	XP_012549926, PREDICTED: THAP domain-containing protein 2-like [Bombyx mori]	4.75e-19
XLOC_022591	-	0.647711	31.9819	5.67617	0.00187531	0.0367681	XP_011560756, PREDICTED: uncharacterized protein LOC105391048 [Plutella xylostella]	4.44e-90
XLOC_022595	-	0.753964	4.86517	2.71624	0.000906362	0.0213208	No hits
XLOC_022604	-	0.0574464	16.2246	8.15532	7.01e-16	5.72e-13	XP_012554959, PREDICTED: tigger transposable element-derived protein 6-like, partial [Hydra vulgaris]	1.92e-07
XLOC_022610	-	3.64389	0.126952	-4.82343	5.33e-05	0.00234517	XP_013195773, PREDICTED: uncharacterized protein LOC106138993 [Amyelois transitella]	7.63e-27
XLOC_022700	-	1.82446	0.0354245	-5.67128	0.00115692	0.0255754	KOB73672, Uncharacterized protein OBRU01_10665 [Operophtera brumata]	8.58e-14
XLOC_022705	-	4.90627	0.783183	-2.60375	0.001669	0.0336908	No hits
XLOC_022711	-	0.156952	3.88522	4.67524	0.000165364	0.00579775	XP_012550147, PREDICTED: uncharacterized protein LOC105842335 [Bombyx mori]	1.71e-22
XLOC_022720	BGIBMGA014617	1.05098	11.161	3.44785	8.99e-07	7.53e-05	ACE75273, retroelement polyprotein [Glyptapanteles flavicoxis]	0
XLOC_022727	-	1.88316	0.311405	-2.57608	0.00067506	0.0171832	EOB12991, hypothetical protein NBO_272g0001 [Nosema bombycis CQ1]	1.66e-09
XLOC_022735	-	1.30557	0.105646	-3.60437	0.000932458	0.0217568	No hits
XLOC_022736	-	5.60235	0.143934	-5.24631	0.000257843	0.00809871	BAB21761, polyprotein [Bombyx mori]	2.01e-35
XLOC_022742	-	0.120789	3.93593	5.04908	0.00202435	0.0389957	No hits
XLOC_022752	-	15.353	2.08398	-2.8505	0.000170048	0.00592423	WP_047149320, hypothetical protein [Escherichia coli]	4.02e-51
XLOC_022754	-	4.38211	0.532771	-3.00308	4.34e-05	0.00200945	No hits
XLOC_022768	-	6.72228	0.445873	-3.88106	4.58e-07	4.23e-05	KYB29879, hypothetical protein TcasGA2_TC034535 [Tribolium castaneum]	1.47e-88
XLOC_022782	-	0.0865962	2.53161	4.92422	0.000738299	0.0184098	No hits
XLOC_022799	-	0	10.2379	Inf	0.000308326	0.00931237	No hits
XLOC_022802	-	0	3.58569	Inf	0.000988048	0.0227561	No hits
XLOC_022803	-	1.56062	0.0531576	-4.83989	0.000147242	0.0052801	BAA76303, Gag-like protein [Bombyx mori]	3.98e-63
XLOC_022804	-	0	3.47542	Inf	5e-06	0.000330558	XP_014356450, PREDICTED: uncharacterized protein LOC106709215 isoform X2 [Papilio machaon]	1.58e-79
XLOC_022807	-	7.55211	0.570569	-3.70953	1.71e-05	0.000956711	No hits
XLOC_022808	-	3.57042	0.222696	-3.96962	0.00163645	0.033178	No hits
XLOC_022813	-	1.93873	0	#NAME?	0.000338004	0.0100029	XP_013170469, PREDICTED: uncharacterized protein LOC106119888 [Papilio xuthus]	1.74e-52
XLOC_022836	-	5.18999	0.19544	-4.69776	0.000837072	0.02025	No hits
XLOC_022843	-	42.8282	1.63644	-4.67741	2.36e-05	0.00126663	ADI61830, endonuclease-reverse transcriptase [Bombyx mori]	8.4e-36
XLOC_001520	-	0	4.01151	Inf	0.000221115	0.00725562	No hits	8.23e-18
XLOC_001788	-	5.81172	0.880306	-2.69888	0.000901622	0.0212743	No hits	1.07e-08
XLOC_002991	-	3.96893	0.0924027	-5.38791	4.84e-08	5.83e-06	No hits	5.45e-10
XLOC_005251	-	25.3029	6.31275	-1.97153	0.000191606	0.00650042	No hits	2.11e-10
XLOC_005466	-	0.750868	2.57117	1.80875	0.00237926	0.0443216	No hits	2.76e-11
XLOC_006389	-	3.48054	0.848788	-2.00746	0.000757047	0.0186868	No hits	1.02e-09
XLOC_007998	-	11.8187	1.31469	-3.14145	0.00100606	0.0231225	No hits	1.05e-10
XLOC_008027	-	4.62564	0.0894662	-5.68148	5.59e-05	0.00244484	No hits	4.06e-11
XLOC_009730	-	1.63483	0.178834	-3.15871	0.00105061	0.0238969	No hits	2.58e-15
XLOC_011527	-	1.88443	0.115875	-4.00485	4.32e-05	0.00200645	No hits	9.5e-19
XLOC_011839	-	5.67388	0	#NAME?	8.57e-05	0.00344532	No hits	1.58e-12
XLOC_012095	-	1.96536	0.0163534	-6.89962	8.2e-05	0.00332925	No hits	7.08e-17
XLOC_013651	-	0	4.97023	Inf	7.21e-05	0.00299365	No hits	8.29e-19
XLOC_014523	-	7.37584	0.349828	-4.36611	2.85e-07	2.79e-05	No hits	1.84e-08
XLOC_016782	BGIBMGA012643	1.8794	0.0715047	-4.68168	6.86e-06	0.000426602	No hits	1.96e-16
XLOC_017567	-	24.4015	183.543	2.95607	7.88e-08	9.09e-06	No hits	5.33e-17
XLOC_018609	-	5.73099	0.215214	-4.67957	1.43e-06	0.000112438	No hits	1.43e-15
XLOC_018762	-	1.26891	0.0989983	-3.6594	0.000158562	0.00561852	No hits	4.3e-12
XLOC_018980	-	0.0392292	1.23402	4.99039	0.000941886	0.0218991	No hits	4.29e-11
XLOC_019324	-	0.0600612	3.44946	5.85822	2.12e-05	0.00114742	No hits	2.98e-07
XLOC_019526	-	16.4999	0.991376	-4.03747	1.06e-08	1.55e-06	No hits	1.63e-17
XLOC_019808	-	5.05466	0.0360496	-7.12455	0.000738006	0.0184098	No hits	3.95e-13
XLOC_021174	-	4.58087	0.0448149	-6.66118	6.85e-06	0.000426602	No hits	7.42e-15
XLOC_021290	-	3.58074	0.13746	-4.69486	0.00142384	0.0299429	No hits	8.65e-18
XLOC_021852	-	26.7894	3.67136	-2.83356	0.00275222	0.049255	No hits	5.26e-11
XLOC_022223	-	8.85807	0.189228	-5.52971	7.1e-10	1.43e-07	No hits	2.4e-10
XLOC_022654	-	66.4285	2.38163	-4.77338	2.82e-11	8.87e-09	No hits	6.2e-15

## Sheet: D_M vs. W_F
Gene name	Accession number	D_M	W_F	log2Fold-Change	pval	padj	BLAST against nr database
							Best hits	E-value
BmAOX1	BGIBMGA008439	87.4579	24.6246	-1.97831	5.06e-05	0.00202978	NP_001103812.1, aldehyde oxidase 1 [Bombyx mori] &gt;lcl|ABW71271.1 aldehyde oxidase 1 [Bombyx mori]	0
BmCSP11	DQ855514	2071.57	98.9387	-4.54425	3.85e-10	6.67e-08	NP_001037067.1, chemosensory protein 8 precursor [Bombyx mori] &gt;lcl|XP_012549288.1 PREDICTED: chemosensory protein 8 isoform X1 [Bombyx mori] &gt;lcl|CAJ01456.1 hypothetical protein [Bombyx mori] &gt;lcl|ABH88201.1 chemosensory protein 8 [Bombyx mori]	3.71e-85
BmCSP12	DQ855513	89.8978	3.8063	-4.70987	2.99e-16	2.19e-13	NP_001037068.1, chemosensory protein 7 precursor [Bombyx mori] &gt;lcl|XP_012549297.1 PREDICTED: chemosensory protein 7 isoform X1 [Bombyx mori] &gt;lcl|CAJ01458.1 hypothetical protein [Bombyx mori] &gt;lcl|ABH88200.1 chemosensory protein 7 [Bombyx mori] &gt;lcl|BAF34359.1 chemosensory protein11 [Bombyx mori] &gt;lcl|AND82449.1 chemosensory protein 7 [Athetis dissimilis]	2.76e-77
BmCSP18	BGIBMGA004070	339.153	49.7046	-2.91064	2.03e-07	1.82e-05	XP_012549936.1, PREDICTED: ejaculatory bulb-specific protein 3-like [Bombyx mori]	1.44e-73
BmCSP19	DQ855521	7.60611	1.36829	-2.6158	0.00157396	0.028913	NP_001091781.1, chemosensory protein 15 [Bombyx mori] &gt;lcl|ABH88208.1 chemosensory protein 15 [Bombyx mori]	5.71e-80
BmCSP3	DQ855512	330.039	31.1695	-3.55193	0.000174948	0.00525193	NP_001037400.1, chemosensory protein 6 precursor [Bombyx mori] &gt;lcl|XP_012549349.1 PREDICTED: chemosensory protein 6 isoform X1 [Bombyx mori] &gt;lcl|XP_012549353.1 PREDICTED: chemosensory protein 6 isoform X1 [Bombyx mori] &gt;lcl|XP_012549355.1 PREDICTED: chemosensory protein 6 isoform X1 [Bombyx mori] &gt;lcl|CAJ01459.1 hypothetical protein [Bombyx mori] &gt;lcl|ABD36243.1 antennal-specific…	7.61e-68
BmCSP8	DQ855509	7770.47	2199.71	-1.97353	7.79e-05	0.00280503	NP_001037063.1, chemosensory protein 3 precursor [Bombyx mori] &gt;lcl|CAJ01451.1 hypothetical protein [Bombyx mori] &gt;lcl|ABH88196.1 chemosensory protein 3 [Bombyx mori] &gt;lcl|ABP93832.1 chemosensory protein 3 [Bombyx mori]	2.58e-71
BmCYP301A1	BGIBMGA009522，BGIBMGA009521	1.93157	8.80971	2.04177	0.000719245	0.0159453	XP_012552686.1, PREDICTED: probable cytochrome P450 301a1, mitochondrial [Bombyx mori]	0
BmCYP305B1	BGIBMGA000640	12.2026	2.74485	-2.30477	9.35e-05	0.00323846	NP_001106220.1, cytochrome P450 Cyp305B1 precursor [Bombyx mori] &gt;lcl|BAA96811.1 cytochrome P450 [Bombyx mori] &gt;lcl|ABC69163.1 cytochrome P450 CYP305B1V1 [Bombyx mandarina] &gt;lcl|ABD78849.1 cytochrome P450 Cyp305B1 [Bombyx mori]	0
BmCYP367B1	-	0.0898822	3.16546	5.00163	2.27e-05	0.00108986	XP_012552193.1, PREDICTED: uncharacterized protein LOC101741325 isoform X1, partial [Bombyx mori]	0
BmCYP4C1		0.167731	7.10323	5.25361	2.84e-06	0.000187162	XP_004934361.2, PREDICTED: cytochrome P450 4C1, partial [Bombyx mori]	4e-125
BmCYP6AB8	BGIBMGA012386	0.548008	11.2625	4.21619	0.00100475	0.0204961	XP_012545238.1, PREDICTED: LOW QUALITY PROTEIN: cytochrome P450 6B2-like [Bombyx mori]	0
BmCYP6AE3	BGIBMGA013236	18.6475	91.9828	2.15701	5.05e-05	0.00202906	BAM73818.1, cytochrome P450 [Bombyx mori] &gt;lcl|BAM73890.1 cytochrome P450 [Bombyx mori]	0
BmCYP6AE6P	BGIBMGA013240	0.214557	25.8665	6.76888	1.38e-15	9.22e-13	XP_012552394.1, PREDICTED: LOW QUALITY PROTEIN: cytochrome P450 3A19-like [Bombyx mori]	0
BmCYP6AN1	BGIBMGA010854	13.5704	69.7837	2.21513	2.39e-05	0.00113442	NP_001266427.1, uncharacterized protein LOC101743305 [Bombyx mori] &gt;lcl|BAM73791.1 cytochrome P450 [Bombyx mori]	0
BmCYP9G1	BGIBMGA002171	0.52623	3.66091	2.64921	5.81e-05	0.00227539	XP_004924475.2, PREDICTED: probable cytochrome P450 9f2 [Bombyx mori]	0
BmCYP9G3	BGIBMGA003926	1.90379	11.2477	2.40741	1.31e-05	0.000700607	NP_001108456.1, cytochrome P450 9G3 [Bombyx mori] &gt;lcl|ABZ81070.1 CYP9G3 [Bombyx mori] &gt;lcl|BAM73894.1 cytochrome P450 [Bombyx mori] &gt;lcl|BAM73895.1 cytochrome P450 [Bombyx mori]	0
BmGOBP2	BGIBMGA012614	16395.6	94205.3	2.36975	3.62e-06	0.000230515	NP_001037498.1, general odorant-binding protein 2 precursor [Bombyx mori] &gt;lcl|P34170.2 RecName: Full=General odorant-binding protein 2; Short=GOBP2; Flags: Precursor &gt;lcl|CAA64445.1 General odorant binding protein 2 [Bombyx mori]	5.43e-112
BmGr60	-	0.341534	2.26914	2.58144	0.00254704	0.040579	NP_001124347.1, gustatory receptor 60 [Bombyx mori] &gt;lcl|ACD85127.1 gustatory receptor 60 [Bombyx mori]	0
BmGSTd4	BGIBMGA006538	2539.77	46.108	-5.93316	1.37e-09	2.1e-07	4E8E_A, Chain A, Structural Characterization Of Bombyx Mori Glutathione Transferase Bmgstd1 &gt;pdb|4E8E|B Chain B, Structural Characterization Of Bombyx Mori Glutathione Transferase Bmgstd1 &gt;pdb|4E8E|C Chain C, Structural Characterization Of Bombyx Mori Glutathione Transferase Bmgstd1 &gt;pdb|4E8E|D Chain D, Structural Characterization Of Bombyx Mori Glutathione Transferase Bmgstd1 &gt;pdb|4E…	4.37e-61
BmGSTe4	EF506489	3.12278	15.5711	2.16716	0.000586741	0.0137574	NP_001108460.1, glutathione S-transferase epsilon 4 [Bombyx mori] &gt;lcl|ABS56977.1 glutathione S-transferase 9 [Bombyx mori] &gt;lcl|BAM76808.1 epsilon-class glutathione transferase [Bombyx mori]	6.17e-159
BmIR40a	BGIBMGA010939，BGIBMGA010940	57.275	1.48212	-5.42599	1.11e-20	1.63e-17	XP_004924769.2, PREDICTED: glutamate receptor 2 [Bombyx mori]	0
BmIR75p	BGIBMGA001974	1.46383	8.09153	2.31738	8.06e-05	0.00288887	BAR64805.1, ionotropic receptor [Ostrinia furnacalis]	0
BmIR75q.2	BGIBMGA007290	3.18361	11.9312	1.75359	0.000637202	0.0146131	XP_012545575.1, PREDICTED: uncharacterized protein LOC101739820, partial [Bombyx mori]	0
Bmjhe2	BGIBMGA000774	16.7607	4.66163	-1.99547	0.000202975	0.0058753	NP_001182392.1, carboxyl/cholinesterase 6 precursor [Bombyx mori] &gt;lcl|BAJ11978.1 carboxyl/cholinesterase 6 [Bombyx mori]	0
Bmjhe4	BGIBMGA000776	10.6521	0.462119	-4.67889	3.19e-12	9.59e-10	XP_004925704.1, PREDICTED: juvenile hormone esterase-like [Bombyx mori]	0
BmOBP10	XM_004928174.2	3.92469	0.147342	-4.89231	1.97e-06	0.000139731	XP_004928231.1, PREDICTED: uncharacterized protein LOC101743545 [Bombyx mori]	1.09e-104
BmOBP11	BGIBMGA008354	3028.9	736.216	-2.19314	1.31e-05	0.000699398	XP_012547442.1, PREDICTED: odorant-binding protein 6 isoform X1 [Bombyx mori]	1.57e-98
BmOBP12	NM_001160192.1	3.46663	0.676614	-2.51328	1.64e-05	0.000837768	AFY12622.1, reverse transcriptase, partial [Bombyx mori]	0
BmOBP15	BGIBMGA008352	123.265	1332.09	3.27957	4.77e-10	8e-08	KPJ06553.1, General odorant-binding protein 19a [Papilio machaon]	6.28e-63
BmOBP17	BGIBMGA008351	725.227	3227.21	2.00022	9.03e-05	0.00316066	XP_004928238.1, PREDICTED: general odorant-binding protein 72-like [Bombyx mori]	3.54e-83
BmOBP21	BGIBMGA003463	54.1104	773.277	3.68308	9.03e-12	2.39e-09	KPJ16712.1, Gamma-interferon-inducible lysosomal thiol reductase [Papilio machaon]	1.35e-92
BmOBP28	XM_004933808.2	78.1563	26.24	-1.72447	0.000629745	0.0144937	XP_004933865.1, PREDICTED: general odorant-binding protein 83a-like [Bombyx mori]	3.4e-70
BmOBP6	BGIBMGA012617	101.4	429.41	1.92776	0.000174985	0.00525193	NP_001077095.1, pheromone binding protein 3 precursor [Bombyx mori] &gt;lcl|CAL47309.1 pheromone binding protein 3 [Bombyx mori] &gt;lcl|ACW84370.1 pheromone-binding protein 3 [Bombyx mandarina]	5.73e-103
BmOR1	AB059431	330.875	0.289497	-10.319	3.93e-45	8.64e-41	CAI43910.1, olfactory receptor-1 [Bombyx mori]	0
BmOR10	BK005920	0.808938	4.95038	2.46137	0.000273706	0.00758301	BAF31197.1, candidate olfactory receptor [Bombyx mori]	0
BmOR12	AB472094	0.0315187	4.44425	6.97283	2.82e-07	2.44e-05	BAH66311.1, olfactory receptor [Bombyx mori]	0
BmOR14	AB472096	1.01754	5.61545	2.31021	0.000141451	0.00445866	NP_001166602.1, olfactory receptor 14 [Bombyx mori] &gt;lcl|BAH66313.1 olfactory receptor [Bombyx mori]	0
BmOR15	BK005924	0.752012	3.51298	2.07622	0.00149518	0.0278382	DAA05974.1, TPA_exp: odorant receptor 15 [Bombyx mori]	0
BmOR19	BK005927	0.0545064	38.3909	9.29669	1.2e-27	3.76e-24	DAA05977.1, TPA_exp: odorant receptor 19 [Bombyx mori]	0
BmOR3	AB186505	198.563	0.282389	-9.61168	1.41e-34	1.03e-30	NP_001036925.1, olfactory receptor 3 [Bombyx mori] &gt;lcl|BAD89567.1 olfactory receptor-like receptor [Bombyx mori] &gt;lcl|CAI43911.1 olfactory receptor-3 [Bombyx mori]	0
BmOR30	AB472110	0	9.05327	Inf	1.74e-13	6.48e-11	DAA05986.1, TPA_exp: odorant receptor 30 [Bombyx mori]	0
BmOR32	AB472111	1.44785	6.54312	2.02078	0.000943336	0.0196446	BAH66328.1, olfactory receptor, partial [Bombyx mori]	0
BmOR36	AB472115	0.614088	3.08639	2.17652	0.00105202	0.0212434	DAA05992.1, TPA_exp: odorant receptor 36 [Bombyx mori]	0
BmOR37	AB472116	12.1774	43.142	1.66916	0.000964047	0.0198688	BAH66334.1, olfactory receptor, partial [Bombyx mori]	0
BmOR39	AB472118	11.8967	1.36847	-3.274	1.62e-05	0.000830942	NP_001116807.1, olfactory receptor 39 [Bombyx mori] &gt;lcl|BAG12815.1 olfactory receptor-like receptor [Bombyx mori] &gt;lcl|BAH66336.1 olfactory receptor [Bombyx mori]	0
BmOR45	AB472122	9.97561	106.365	3.25908	1.7e-09	2.52e-07	XP_012545174.1, PREDICTED: olfactory receptor 45 isoform X1 [Bombyx mori] &gt;lcl|BAG12817.1 olfactory receptor-like receptor [Bombyx mori] &gt;lcl|BAH66340.1 olfactory receptor [Bombyx mori]	0
BmOR46	AB472123	0.328771	9.18354	4.65472	2.41e-10	4.34e-08	NP_001155299.1, olfactory receptor 46 [Bombyx mori] &gt;lcl|BAH66341.1 olfactory receptor [Bombyx mori]	0
BmOR47	AB472124	9.28685	0.569077	-4.1674	2.3e-10	4.18e-08	BAH66342.1, olfactory receptor [Bombyx mori]	0
BmOR48	AB472125	1.21283	67.1787	5.63932	6e-19	6.91e-16	XP_012548049.1, PREDICTED: olfactory receptor-like isoform X1 [Bombyx mori]	0
BmOR5	AB186507	3.25515	0.0885197	-5.35137	0.000477438	0.0116678	CAI43912.1, olfactory receptor-4 [Bombyx mori]	0
BmOR51	AB472128	1.26836	6.65567	2.23708	0.000334679	0.00882701	XP_004927175.1, PREDICTED: odorant receptor Or1-like [Bombyx mori]	5.87e-164
BmOR56	AB472133	0.181576	7.261	5.17173	2.25e-10	4.13e-08	NP_001166617.1, olfactory receptor 56 [Bombyx mori] &gt;lcl|BAH66350.1 olfactory receptor [Bombyx mori]	0
BmOR57	AB472134	10.6461	248.509	4.39143	4.7e-15	2.79e-12	BAH66351.1, olfactory receptor [Bombyx mori]	0
BmOR6	AB186508	12.5562	0.129182	-6.7511	1.97e-14	9.59e-12	XP_012548542.1, PREDICTED: olfactory receptor 6 isoform X1 [Bombyx mori]	0
BmOR61	AB472138	6.26995	34.4993	2.30572	1.89e-05	0.000933218	NP_001166619.1, olfactory receptor 61 [Bombyx mori] &gt;lcl|BAH66355.1 olfactory receptor [Bombyx mori]	0
BmOR68	AB472145	10.5619	0.207744	-5.83831	0.000672686	0.0151798	BAH66363.1, olfactory receptor [Bombyx mori]	7.5e-79
BmOR7	AJ874109	4.8565	0.105203	-5.6848	7.02e-08	7.31e-06	NP_001106227.1, olfactory receptor 7 [Bombyx mori] &gt;lcl|CAI43913.1 olfactory receptor-5 [Bombyx mori]	0
BmOR72	BGIBMGA008600	1.35944	7.14541	2.23757	0.000157553	0.00485475	XP_012545320.1, PREDICTED: odorant receptor 4-like [Bombyx mori]	2.66e-166
BmOR74	-	0.0919356	6.31142	5.95891	0.000323135	0.00862781	XP_012547463, PREDICTED: putative odorant receptor 85d [Bombyx mori]	9.28e-63
BmOR75	-	0.579897	15.0161	4.54254	6.35e-12	1.81e-09	XP_012545317, PREDICTED: odorant receptor 4-like [Bombyx mori]	1.47e-165
BmOR78	-	0.0996375	4.15052	5.22523	7.57e-07	5.92e-05	XP_012548565, PREDICTED: putative odorant receptor 85d [Bombyx mori]	5.08e-177
BmOR80	-	0.780483	4.23846	2.28325	0.00145028	0.0273029	BAR43488.1, putative olfactory receptor 46 [Ostrinia furnacalis]	3e-139
BmPBP1	BGIBMGA012615	98407.9	15718.2	-2.79492	0.000112926	0.00376477	ACT34881.1, pheromone-binding protein 1 [Bombyx mandarina]	9.14e-117
BmPBP2	BGIBMGA012616	102.74	873.644	2.93585	2.96e-08	3.35e-06	XP_012545845.1, PREDICTED: pheromone-binding protein [Bombyx mori]	9.38e-109
BmUGT33D2	JQ070230	0	18.1628	Inf	8.54e-05	0.00301726	NP_001243955.1, UDP-glycosyltransferase UGT33D2 precursor [Bombyx mori] &gt;lcl|AEW43146.1 UDP-glycosyltransferase UGT33D2 [Bombyx mori]	0
BmUGT33D6	JQ070234	64.033	1.98223	-5.17256	0.000537501	0.0127744	NP_001243957.1, UDP-glycosyltransferase UGT33D6 [Bombyx mori] &gt;lcl|AEW43150.1 UDP-glycosyltransferase UGT33D6 [Bombyx mori]	0
BmUGT40G2	JQ070253	0.0998075	2.38715	4.43268	3.8e-05	0.00163532	AEW43169.1, UDP-glycosyltransferase UGT40G2 [Bombyx mori]	0
XLOC_000040	BGIBMGA000028	0.46404	6.48816	3.65672	3.49e-07	2.96e-05	XP_004926099, PREDICTED: uncharacterized protein LOC101738974 [Bombyx mori] &gt;gi|827546778|ref|XP_012545783.1| PREDICTED: uncharacterized protein LOC101738974 [Bombyx mori]	0
XLOC_000051	BGIBMGA000014,BGIBMGA000015	0	1.17272	Inf	0.000282142	0.00776411	XP_004926110, PREDICTED: uncharacterized protein LOC101740498 isoform X1 [Bombyx mori]	7.94e-143
XLOC_000054	BGIBMGA000011	8.57536	0.235507	-5.32601	2.65e-08	3.05e-06	XP_004926116, PREDICTED: uncharacterized protein LOC101741384 [Bombyx mori]	1.01e-99
XLOC_000078	BGIBMGA000065	27.7193	98.2136	1.67212	0.0024243	0.0391172	XP_004934367, PREDICTED: cystathionine beta-synthase-like [Bombyx mori]	0
XLOC_000118	BGIBMGA000159	0.0289327	1.56158	5.61125	0.00114341	0.0226927	XP_011547902, PREDICTED: uncharacterized protein LOC105380103 [Plutella xylostella]	2.44e-84
XLOC_000174	-	2.35558	0.233082	-3.49491	0.00039508	0.0101047	No hits
XLOC_000186	-	2.06111	0	#NAME?	0.000141889	0.00446205	No hits
XLOC_000196	-	1.62154	0.0767447	-4.56097	3.64e-05	0.00158365	XP_012549926, PREDICTED: THAP domain-containing protein 2-like [Bombyx mori]	1.74e-15
XLOC_000197	-	1.1427	0.0457911	-4.79726	0.00142264	0.0269212	No hits
XLOC_000214	-	0	1.75131	Inf	0.000675399	0.0151878	XP_011557050, PREDICTED: uncharacterized protein LOC105387936 [Plutella xylostella]	1.52e-38
XLOC_000222	BGIBMGA000177	8.40148	2.10421	-2.14636	3.52e-05	0.00154507	XP_004934148, PREDICTED: transmembrane protein 70 homolog, mitochondrial-like, partial [Bombyx mori]	4.78e-88
XLOC_000231	BGIBMGA000184	1.84127	0.0674566	-4.92086	4.12e-06	0.000260341	XP_012547004, PREDICTED: cysteine dioxygenase type 1 [Bombyx mori]	2.99e-15
XLOC_000270	-	5.19452	1.07281	-2.43131	1.01e-05	0.000560434	XP_012551845, PREDICTED: androgen-dependent TFPI-regulating protein-like [Bombyx mori]	8.15e-11
XLOC_000286	-	3.21913	0	#NAME?	5.37e-05	0.00213461	No hits
XLOC_000290	-	3.40273	0.879028	-2.10073	0.000593184	0.0138937	BAD86650, reverse transcriptase [Bombyx mori]	2.5e-23
XLOC_000312	BGIBMGA000361	26.6306	117.799	1.98835	4.87e-05	0.00198073	KPJ05672, hypothetical protein RR46_00646 [Papilio xuthus]	1.41e-51
XLOC_000328	BGIBMGA000378,BGIBMGA000379	1.16021	4.18456	1.69978	0.00105009	0.021224	KPI97886.1, Protein still life, isoforms C/SIF type 2 [Papilio xuthus]	0
XLOC_000357	-	1.59596	18.0268	3.33732	0.00262621	0.0415333	XP_012550827, PREDICTED: pancreatic lipase-related protein 2-like [Bombyx mori]	1.38e-43
XLOC_000367	BGIBMGA000421	1.37369	7.34066	2.26394	6.26e-05	0.00241023	XP_012550840, PREDICTED: probable serine/threonine-protein kinase tsuA isoform X1 [Bombyx mori]	0
XLOC_000369	BGIBMGA000423	1.45807	11.0978	2.76598	0.00165182	0.0297851	XP_012548244, PREDICTED: uncharacterized protein LOC105842068 [Bombyx mori]	3.39e-09
XLOC_000374	BGIBMGA000426	2.54805	0.327321	-3.1095	0.000623619	0.014422	FAA00583, TPA: putative cuticle protein [Bombyx mori]	8.88e-70
XLOC_000405	-	1.42118	0.296694	-2.41973	0.0013384	0.0256138	AAA17752, reverse transcriptase [Bombyx mori]	2.81e-46
XLOC_000444	BGIBMGA000346	635.074	111.796	-2.66321	0.00263357	0.0415657	NP_001166727, cuticular protein RR-1 motif 23 precursor [Bombyx mori] &gt;gi|223671147|tpd|FAA00525.1| TPA: putative cuticle protein [Bombyx mori]	7.67e-70
XLOC_000452	BGIBMGA000338	337.261	23.0943	-4.02121	4.86e-09	6.51e-07	NP_001166719, cuticular protein RR-1 motif 32 precursor [Bombyx mori] &gt;gi|223671166|tpd|FAA00535.1| TPA: putative cuticle protein [Bombyx mori]	1.98e-77
XLOC_000453	BGIBMGA000337	21.3599	2.908	-3.03671	2.47e-06	0.000167675	NP_001166718, cuticular protein RR-1 motif 33 precursor [Bombyx mori] &gt;gi|223671168|tpd|FAA00536.1| TPA: putative cuticle protein [Bombyx mori]	1.59e-101
XLOC_000463	BGIBMGA000327	60.8549	5.42763	-3.63924	2.35e-09	3.39e-07	NP_001166711, cuticular protein RR-1 motif 43 precursor [Bombyx mori] &gt;gi|223671188|tpd|FAA00546.1| TPA: putative cuticle protein [Bombyx mori]	3.66e-86
XLOC_000478	BGIBMGA000311	29.2883	10.6536	-1.61379	0.00159205	0.0290752	NP_001189465, fadd [Bombyx mori] &gt;gi|304421438|gb|ADM32518.1| fadd [Bombyx mori]	1.32e-146
XLOC_000480	BGIBMGA000308,BGIBMGA000309	0.776665	4.04661	2.2319	8.2e-05	0.00292416	XP_012550733.1, PREDICTED: synapsin [Bombyx mori]	1.9e-142
XLOC_000561	BGIBMGA000226	2.28871	9.02261	1.82918	0.00176755	0.0312157	XP_012550706, PREDICTED: cuticular protein RR-1 motif 47 isoform X1 [Bombyx mori]	0
XLOC_000572	-	723.045	255.119	-1.65676	0.00170171	0.0304203	No hits
XLOC_000592	-	0	5.4421	Inf	0.00193981	0.0334455	No hits
XLOC_000757	BGIBMGA000590	8.96616	64.4311	2.68787	3.83e-07	3.2e-05	NP_001108476, pleiotrophin-like protein precursor [Bombyx mori]	3.04e-88
XLOC_000789	BGIBMGA000558	4.06325	0.841551	-2.41775	5.79e-05	0.00227442	XP_004929836, PREDICTED: uncharacterized protein LOC101735522 [Bombyx mori]	0
XLOC_000848	-	6.398	0.0854172	-6.37977	1.77e-10	3.37e-08	XP_012548928, PREDICTED: tissue factor pathway inhibitor-like [Bombyx mori]	1.29e-149
XLOC_000871	-	6.85308	1.97511	-1.94665	0.000289694	0.0079153	XP_008483908, PREDICTED: uncharacterized protein LOC103520587 [Diaphorina citri]	5.6e-28
XLOC_000881	-	0.0550584	9.79604	7.32952	1.96e-09	2.86e-07	No hits
XLOC_000938	-	0	24.6663	Inf	0.000600539	0.014036	No hits
XLOC_001007	-	0.31986	6.45687	4.19026	0.000556125	0.0131518	No hits
XLOC_001014	-	27.3225	1.30818	-4.53488	8.1e-05	0.00289967	XP_012545434, PREDICTED: homeobox protein homothorax [Bombyx mori]	4.19e-99
XLOC_001037	BGIBMGA000831	7.82224	1.64093	-2.40459	4.18e-05	0.00177019	No hits
XLOC_001076	BGIBMGA001121	1.8539	7.83781	1.92033	0.000490268	0.0119062	XP_012547141, PREDICTED: protein kinase C-binding protein NELL1-like [Bombyx mori]	0
XLOC_001097	BGIBMGA001143	0.0373372	10.6167	8.00717	2.07e-20	2.85e-17	XP_004927799, PREDICTED: uncharacterized protein LOC101743981 [Bombyx mori] &gt;gi|827550805|ref|XP_012547338.1| PREDICTED: uncharacterized protein LOC101743981 [Bombyx mori]	0
XLOC_001119	BGIBMGA001164	79.0533	640.711	2.87127	3.22e-07	2.74e-05	NP_001036987, juvenile hormone binding protein brP-2095 precursor [Bombyx mori] &gt;gi|73992802|dbj|BAE43414.1| hypothetical protein [Bombyx mori] &gt;gi|255977210|dbj|BAH97097.1| juvenile hormone binding protein [Bombyx mori]	4.28e-179
XLOC_001223	BGIBMGA001273	1.76309	0.0773566	-4.66893	4.3e-06	0.000268154	XP_004927964, PREDICTED: trimethyllysine dioxygenase, mitochondrial [Bombyx mori]	0
XLOC_001300	BGIBMGA001113	2.08168	11.067	2.26144	0.000498457	0.0120474	XP_013194819, PREDICTED: nephrin-like [Amyelois transitella]	1.38e-16
XLOC_001311	BGIBMGA001034	296.704	86.7434	-1.92277	0.00131625	0.025278	XP_004927773, PREDICTED: GATA zinc finger domain-containing protein 14-like [Bombyx mori]	3.31e-151
XLOC_001355	-	2.68704	0.0586237	-5.6748	0.00164897	0.0297681	No hits
XLOC_001422	BGIBMGA000915	13.1667	2.21838	-2.72254	2.53e-06	0.000170813	AJO16035, laminin beta-wing chain [Bombyx mori] &gt;gi|757399502|gb|AJO16036.1| laminin beta-wing chain [Bombyx mori]	0
XLOC_001430	BGIBMGA000900,BGIBMGA000901,BGIBMGA000902	10.117	38.3011	1.77642	0.0015917	0.0290752	XP_004927919, PREDICTED: neurogenic protein mastermind-like [Bombyx mori]	0
XLOC_001520	-	0.0692754	4.01151	5.71546	0.00102559	0.0208246	No hits	8.23e-18
XLOC_001528	-	0	9.31075	Inf	0.000628953	0.0144937	No hits
XLOC_001533	-	7.67158	2.28283	-1.90688	0.00221568	0.0368219	XP_012545663, PREDICTED: uncharacterized protein LOC101747033 [Bombyx mori]	2.64e-08
XLOC_001538	-	0.756209	6.48135	2.95363	0.00255607	0.0406639	XP_013141511, PREDICTED: uncharacterized protein LOC106105634 [Papilio polytes]	2.29e-17
XLOC_001541	-	1.36622	0.0919254	-4.04463	7.63e-05	0.00277483	XP_012550452, PREDICTED: histone-lysine N-methyltransferase SETMAR-like isoform X2 [Bombyx mori]	1.13e-11
XLOC_001557	-	0	15.575	Inf	1.39e-07	1.31e-05	XP_009027589, hypothetical protein HELRODRAFT_153349, partial [Helobdella robusta] &gt;gi|555691304|gb|ESN94536.1| hypothetical protein HELRODRAFT_153349, partial [Helobdella robusta]	4.47e-11
XLOC_001569	-	5.45168	1.05687	-2.52681	3.12e-05	0.00139189	ADI61830, endonuclease-reverse transcriptase [Bombyx mori]	8.5e-92
XLOC_001580	-	3.70509	0.220504	-4.20447	0.000888311	0.0188017	KOB74806, Transposable element Tc3 transposase [Operophtera brumata]	1.04e-08
XLOC_001582	-	0	20.301	Inf	3.49e-09	4.88e-07	No hits
XLOC_001583	-	2.77584	0.26342	-3.56476	1.48e-05	0.000775266	BAD86652, reverse transcriptase [Bombyx mori]	1.33e-27
XLOC_001590	-	5.26495	0.589609	-3.31692	0.000375948	0.00972861	XP_012552567, PREDICTED: skin secretory protein xP2-like, partial [Bombyx mori]	4.98e-79
XLOC_001597	-	1.09077	0.0844378	-3.85519	0.00229589	0.0374664	No hits
XLOC_001605	-	0	20.0977	Inf	7.94e-09	1.01e-06	No hits
XLOC_001610	-	2.29155	0.117799	-4.42449	5.82e-05	0.00227566	No hits
XLOC_001611	-	0.267175	2.39443	3.00604	0.00194674	0.0334663	No hits
XLOC_001614	-	0.302388	6.49247	4.26052	0.000917425	0.0192694	No hits
XLOC_001617	-	3.46865	0.626251	-2.63131	0.00208925	0.0351615	XP_013178986, PREDICTED: uncharacterized protein LOC106126064 [Papilio xuthus]	3.35e-46
XLOC_001635	-	2.16554	0.180829	-3.74248	1.48e-06	0.000108071	AAA17752, reverse transcriptase [Bombyx mori]	9.11e-96
XLOC_001646	-	53.8709	1.22364	-5.61759	6.54e-12	1.84e-09	XP_012547163, PREDICTED: LOW QUALITY PROTEIN: uncharacterized protein LOC105841908 [Bombyx mori]	7.72e-55
XLOC_001647	-	42.0344	0.722931	-6.02108	9.22e-10	1.46e-07	XP_004921918, PREDICTED: uncharacterized protein LOC101744631 [Bombyx mori]	7.91e-62
XLOC_001650	-	2.15103	0.266765	-3.16982	0.000134693	0.00430743	No hits
XLOC_001660	-	10.6577	0.513283	-4.51632	2.25e-10	4.13e-08	KPJ17097, hypothetical protein RR48_13953 [Papilio machaon]	2.97e-13
XLOC_001681	BGIBMGA001326	3.94591	1.38242	-1.66728	0.0033606	0.0497522	XP_004927158, PREDICTED: uncharacterized protein LOC101741811 [Bombyx mori]	0
XLOC_001695	-	0	1.77487	Inf	0.00175121	0.0310274	XP_012546650, PREDICTED: LOW QUALITY PROTEIN: organic cation transporter protein-like [Bombyx mori]	1.66e-148
XLOC_001707	BGIBMGA001331	7.86706	39.1696	2.16952	4.58e-05	0.00190248	XP_013200631, PREDICTED: ATP-dependent RNA helicase dbp2-like [Amyelois transitella]	3.29e-32
XLOC_001722	-	2.35049	0.454958	-2.53704	0.00204772	0.0347669	XP_011555765, PREDICTED: ribonuclease H1-like [Plutella xylostella]	1.38e-32
XLOC_001734	-	0.145022	1.68098	3.3781	1.35e-05	0.000715643	XP_012551942, PREDICTED: uncharacterized protein LOC105842588 [Bombyx mori]	2.58e-118
XLOC_001755	BGIBMGA001357	0.472413	26.0418	5.62943	0.00071308	0.0158246	XP_004926785, PREDICTED: uncharacterized protein LOC101736617 [Bombyx mori]	6.42e-146
XLOC_001759	BGIBMGA001351	88.0274	19.1556	-2.35299	4.18e-06	0.000262544	XP_004926771, PREDICTED: aldo-keto reductase AKR2E4-like [Bombyx mori]	0
XLOC_001769	-	0.106738	3.12261	4.71782	3.07e-07	2.62e-05	AAB47739, transposase [Bombyx mori]	1.01e-178
XLOC_001776	-	3.73103	0.30647	-3.7538	0.00337966	0.0499336	AAQ57129, endonuclease and reverse transcriptase-like protein [Bombyx mori]	5.45e-76
XLOC_001779	-	1.28637	0.0763876	-4.22582	7.62e-05	0.00277483	XP_011568959, PREDICTED: RNA-directed DNA polymerase from mobile element jockey-like [Plutella xylostella]	0
XLOC_001788	-	4.78831	0.880306	-2.60393	0.00128995	0.0248816	No hits	1.07e-08
XLOC_001835	BGIBMGA001531	0.0401242	1.51239	5.10228	0.000928838	0.0194163	NP_001127719, neuropeptide receptor A21 [Bombyx mori] &gt;gi|195947012|dbj|BAG68420.1| neuropeptide receptor A21 [Bombyx mori]	0
XLOC_001886	BGIBMGA001588,BGIBMGA001589	1.77491	12.3871	2.65788	0.00023644	0.00668543	XP_004929789.1, PREDICTED: synaptotagmin-4 [Bombyx mori]	0
XLOC_001907	BGIBMGA001482	2.13015	0.716226	-1.72267	0.00319741	0.0481145	XP_004929607, PREDICTED: UPF0729 protein AAEL015238 [Bombyx mori]	5.47e-44
XLOC_001914	BGIBMGA001475	29.2992	6.35193	-2.35701	4.01e-06	0.000254335	XP_012548844, PREDICTED: uncharacterized protein LOC101744275 isoform X1 [Bombyx mori] &gt;gi|827554592|ref|XP_012548845.1| PREDICTED: uncharacterized protein LOC101744275 isoform X1 [Bombyx mori] &gt;gi|827554594|ref|XP_012548846.1| PREDICTED: uncharacterized protein LOC101744275 isoform X1 [Bombyx mori]	0
XLOC_001992	BGIBMGA001402	36.7529	12.8913	-1.66614	0.000961885	0.0198428	NP_001040475, mitochondrial aldehyde dehydrogenase [Bombyx mori] &gt;gi|95103046|gb|ABF51464.1| mitochondrial aldehyde dehydrogenase [Bombyx mori]	1.58e-174
XLOC_002015	-	0.149236	2.25546	3.77587	0.00315394	0.0475255	XP_011697315, PREDICTED: uncharacterized protein LOC105455584 [Wasmannia auropunctata]	1.73e-78
XLOC_002019	-	0.0295296	2.58995	6.30578	6.81e-10	1.1e-07	No hits
XLOC_002027	-	0.0491492	1.79128	5.01931	0.000295708	0.00805043	XP_012545832, PREDICTED: actin cytoskeleton-regulatory complex protein pan-1-like [Bombyx mori]	1.26e-153
XLOC_002028	-	5.4461	0.429096	-3.8239	0.000350656	0.00918226	BAA76304, endonuclease and reverse transcriptase-like protein [Bombyx mori]	4.27e-30
XLOC_002051	-	2.42655	0.166943	-4.02718	6.27e-10	1.03e-07	AFY12622, reverse transcriptase, partial [Bombyx mori]	6.21e-86
XLOC_002056	-	0	12.8994	Inf	0.00323002	0.0484426	No hits
XLOC_002061	-	5.90968	0.167329	-5.30737	0.000675384	0.0151878	No hits
XLOC_002074	-	5.62374	0.27882	-4.47553	9.37e-06	0.00052631	ADI61831, endonuclease-reverse transcriptase [Bombyx mori]	1.42e-79
XLOC_002077	-	0	2.20413	Inf	0.000434971	0.0108718	KOB70672, putative dde superfamily endonuclease [Operophtera brumata]	2.93e-13
XLOC_002099	BGIBMGA001737	11.9813	4.0355	-1.72383	0.00125208	0.0243651	XP_004922178, PREDICTED: E3 ubiquitin-protein ligase Rnf220 isoform X2 [Bombyx mori]	0
XLOC_002104	BGIBMGA001742	2.9518	0.6647	-2.28992	0.000408894	0.0103734	XP_011566334, PREDICTED: uncharacterized protein LOC105396011 [Plutella xylostella]	7.93e-172
XLOC_002110	BGIBMGA001747	1.88253	7.89852	1.92047	0.0018828	0.0326997	XP_012549067, PREDICTED: uncharacterized protein LOC101738427 [Bombyx mori]	9.16e-78
XLOC_002114	-	1.57044	0.409192	-2.09928	0.000453772	0.0112141	XP_011551371, PREDICTED: uncharacterized protein LOC105383056 [Plutella xylostella]	1.01e-77
XLOC_002176	BGIBMGA001814	2.2576	12.2546	2.29809	0.00314206	0.04745	XP_004922350, PREDICTED: uncharacterized protein LOC101745796 [Bombyx mori]	0
XLOC_002193	BGIBMGA001830	23.0678	6.23811	-2.04255	6.53e-05	0.00249811	XP_004922283, PREDICTED: RNA exonuclease 4-like [Bombyx mori] &gt;gi|827537873|ref|XP_012548681.1| PREDICTED: RNA exonuclease 4-like [Bombyx mori]	2.99e-118
XLOC_002212	BGIBMGA001700	20.4448	5.07267	-2.17112	0.000450306	0.011141	NP_001040521, ubiquitin-related modifier 1 homolog [Bombyx mori] &gt;gi|122096242|sp|Q1HQ10.1|URM1_BOMMO RecName: Full=Ubiquitin-related modifier 1 homolog &gt;gi|95102780|gb|ABF51331.1| ubiquitin related modifier [Bombyx mori]	5.65e-69
XLOC_002228	BGIBMGA001684	4.48184	0.251602	-4.31896	8.89e-12	2.38e-09	XP_004922185, PREDICTED: zinc finger protein 28-like [Bombyx mori]	0
XLOC_002258	BGIBMGA001656	52.0814	13.3036	-2.12015	3.67e-05	0.00159016	XP_012547494, PREDICTED: zinc finger and BTB domain-containing protein 41-like [Bombyx mori]	0
XLOC_002276	BGIBMGA001636	1.86215	0.287592	-2.85455	8.46e-06	0.000482926	XP_012547513, PREDICTED: uncharacterized protein LOC105841957 [Bombyx mori]	0
XLOC_002313	-	0.058948	17.0052	8.00565	1.64e-08	1.98e-06	EHJ74035, putative pol-like protein [Danaus plexippus]	4.17e-15
XLOC_002325	-	61.9099	15.8946	-2.11708	4.69e-05	0.00194139	XP_012553287, PREDICTED: uncharacterized protein LOC101736261 [Bombyx mori]	2.15e-13
XLOC_002341	-	1.11615	0.11818	-3.40498	0.00248107	0.0398458	KHN32322, RNA-binding protein 12B, partial [Glycine soja]	5.12e-07
XLOC_002362	-	6.84191	0	#NAME?	3.7e-05	0.00159853	No hits
XLOC_002363	-	5.08304	0.115151	-5.6341	1.89e-07	1.71e-05	WP_047149320, hypothetical protein [Escherichia coli]	8.74e-09
XLOC_002365	-	0.13211	3.59788	4.6027	0.000836362	0.0179267	No hits
XLOC_002378	-	0.980675	8.25268	2.92491	0.00277087	0.0432958	XP_014367004, PREDICTED: uncharacterized protein LOC106717627 [Papilio machaon]	3.31e-56
XLOC_002423	BGIBMGA001958	29.592	2.92918	-3.48676	2.81e-05	0.00130165	XP_004933448, PREDICTED: fibroin heavy chain-like [Bombyx mori] &gt;gi|262034571|gb|ACY06910.1| putative cuticle protein CPG31 [Bombyx mori]	1.54e-09
XLOC_002430	BGIBMGA001965	86.2752	0.509479	-7.54675	1.87e-30	8.21e-27	XP_004933504, PREDICTED: aldehyde dehydrogenase family 3 member B1-like [Bombyx mori]	0
XLOC_002447	BGIBMGA001983	126.036	37.0488	-1.92178	0.000201767	0.00584805	AAK52495, chymotrypsin inhibitor CI-8A [Bombyx mori]	0
XLOC_002470	BGIBMGA001891	50.7305	4.47434	-3.66062	2.95e-11	6.89e-09	NP_001153673, carboxypeptidase B-like precursor [Bombyx mori] &gt;gi|224176023|dbj|BAH23565.1| similar to carboxypeptidase B [Bombyx mori]	0
XLOC_002472	BGIBMGA001889	0	7.07348	Inf	5.01e-11	1.08e-08	XP_013183179, PREDICTED: piggyBac transposable element-derived protein 3-like [Amyelois transitella]	1.97e-24
XLOC_002474	BGIBMGA001887	5.3093	22.7176	1.94271	0.000168724	0.00511292	XP_004933417, PREDICTED: mitotic spindle assembly checkpoint protein MAD1 [Bombyx mori]	0
XLOC_002481	BGIBMGA001878	1.40704	7.83344	2.32837	2.92e-05	0.00133478	XP_004933423, PREDICTED: fukutin-related protein [Bombyx mori]	0
XLOC_002491	-	0.301108	2.15351	2.6869	0.000167134	0.00507173	XP_012550147, PREDICTED: uncharacterized protein LOC105842335 [Bombyx mori]	6.14e-19
XLOC_002531	-	1.903	0.0373783	-5.82285	6.93e-06	0.000406262	No hits
XLOC_002532	-	16.8719	4.64165	-2.01507	0.000157942	0.00485992	XP_015110820, PREDICTED: uncharacterized protein LOC107037018 [Diachasma alloeum]	9.01e-10
XLOC_002535	-	0.633528	9.40757	3.73385	0.00126128	0.0245007	ADI61823, endonuclease-reverse transcriptase [Bombyx mori]	2.7e-40
XLOC_002536	-	3.43991	0.380249	-3.32789	0.000911889	0.0191899	AAN06610, transposase [Bombyx mori]	6.9e-65
XLOC_002537	-	2.24445	0.0818799	-4.91501	0.0017732	0.0312157	XP_014371805, PREDICTED: uncharacterized protein LOC106721395 [Papilio machaon]	7.72e-30
XLOC_002575	BGIBMGA002091	17.2215	5.64114	-1.75413	0.00122246	0.0239158	XP_004932797, PREDICTED: transcriptional repressor CTCF [Bombyx mori] &gt;gi|827561405|ref|XP_012551504.1| PREDICTED: transcriptional repressor CTCF [Bombyx mori] &gt;gi|827561408|ref|XP_012551505.1| PREDICTED: transcriptional repressor CTCF [Bombyx mori]	0
XLOC_002593	BGIBMGA002018	0.488159	2.52746	2.2281	0.000284264	0.00780659	EHJ74029, putative laminin A chain [Danaus plexippus]	1.01e-69
XLOC_002630	BGIBMGA002060,BGIBMGA002061	0.720652	6.31277	2.98566	2.96e-07	2.54e-05	XP_012551427.1, PREDICTED: protein DDI1 homolog [Bombyx mori]	2.25e-114
XLOC_002664	BGIBMGA002017	1.21305	5.25568	1.96573	0.000518524	0.0124367	XP_004932816, PREDICTED: inhibitory POU protein isoform X2 [Bombyx mori]	0
XLOC_002687	-	0	7.43267	Inf	1.09e-07	1.06e-05	No hits
XLOC_002691	-	0.173636	2.37246	3.61642	0.00152769	0.0283474	XP_013141214, PREDICTED: uncharacterized protein LOC106105456 [Papilio polytes]	3.23e-08
XLOC_002696	-	0.0200213	8.14427	8.52637	7.57e-14	3.08e-11	No hits
XLOC_002701	-	1.44312	0.1085	-3.90053	0.000470822	0.0115446	BAA76304, endonuclease and reverse transcriptase-like protein [Bombyx mori]	1.21e-10
XLOC_002711	-	11.039	3.94731	-1.6384	0.00181803	0.0318263	No hits	5.47e-08
XLOC_002720	-	7.09503	0.272826	-4.85725	0.000329729	0.00872789	BAA33570, pol polyprotein [Bombyx mori]	1.16e-19
XLOC_002721	-	1.71786	0.203836	-3.23448	0.0016796	0.0301232	BAA33570, pol polyprotein [Bombyx mori]	1.1e-14
XLOC_002742	BGIBMGA002183	3.76593	29.8898	2.83188	0.000570931	0.0134441	XP_012553439, PREDICTED: uncharacterized protein LOC101744165 [Bombyx mori]	5.1e-19
XLOC_002760	-	4.09071	42.514	3.23454	0.00207622	0.0350342	NP_001106745, carboxypeptidase inhibitor precursor [Bombyx mori] &gt;gi|95102736|gb|ABF51309.1| carboxypeptidase inhibitor [Bombyx mori]	3.31e-73
XLOC_002768	BGIBMGA002162	0.791965	3.94008	2.16433	0.000263924	0.00737711	XP_012544357, PREDICTED: protocadherin-16 [Bombyx mori]	0
XLOC_002785	-	0	4.78723	Inf	5.05e-05	0.00202906	No hits
XLOC_002793	-	40.812	4.0666	-3.4882	1.43e-09	2.19e-07	XP_014366484, PREDICTED: RNA-directed DNA polymerase from mobile element jockey-like isoform X5 [Papilio machaon]	1.41e-76
XLOC_002795	BGIBMGA002199	8.23383	1.25192	-2.86496	1.03e-05	0.000567784	XP_004934365, PREDICTED: 4-coumarate--CoA ligase 1-like [Bombyx mori]	1.62e-100
XLOC_002831	-	0.26932	7.53867	4.65677	0.00056274	0.0132797	EHJ70885, putative pol-like protein [Danaus plexippus]	0
XLOC_002834	-	0.0991777	1.35576	3.61793	6.89e-06	0.000404687	XP_011555786, PREDICTED: uncharacterized protein LOC105386838 [Plutella xylostella]	0
XLOC_002859	BGIBMGA002303	0.780445	58.7062	6.08414	1.3e-18	1.3e-15	XP_013171637, PREDICTED: uncharacterized protein LOC106120758 [Papilio xuthus]	8.37e-20
XLOC_002862	BGIBMGA002306	20.6639	4.87856	-2.24738	0.000399511	0.0101942	WP_047149320, hypothetical protein [Escherichia coli]	1.52e-45
XLOC_002902	BGIBMGA002284	0.0915864	2.90901	4.83042	0.000113759	0.00378679	XP_012546701, PREDICTED: uncharacterized protein LOC101743340 [Bombyx mori]	0
XLOC_002958	-	13.8238	0.40116	-5.26678	0.000311914	0.00840846	XP_012547163, PREDICTED: LOW QUALITY PROTEIN: uncharacterized protein LOC105841908 [Bombyx mori]	8.79e-62
XLOC_002987	-	1.16749	0.0528157	-4.61098	0.00142719	0.0269839	EOB12991, hypothetical protein NBO_272g0001 [Nosema bombycis CQ1]	4.36e-15
XLOC_002988	-	1.52831	0.163449	-3.37652	1.47e-05	0.000773128	No hits
XLOC_002989	-	1.84673	0.0782354	-4.73139	8.7e-06	0.000495333	AFY12622, reverse transcriptase, partial [Bombyx mori]	2.86e-20
XLOC_002990	-	1.62187	0.0504588	-5.15948	6.78e-09	8.81e-07	XP_012553043, PREDICTED: uncharacterized protein LOC101746233 [Bombyx mori]	7.93e-11
XLOC_002991	-	1.05486	0.0924027	-3.66677	0.000108062	0.00362462	No hits	5.45e-10
XLOC_002992	-	1.0511	0.0462824	-4.65496	0.000735237	0.0162018	ADF18553, endonuclease-reverse transcriptase [Bombyx mori]	5.56e-26
XLOC_003064	BGIBMGA002462	30.0774	9.77172	-1.77326	0.000424525	0.0106803	XP_004931117, PREDICTED: bifunctional purine biosynthesis protein PURH [Bombyx mori]	0
XLOC_003077	BGIBMGA002476	0.80821	4.57719	2.34555	0.00020975	0.00603169	XP_004931237, PREDICTED: uncharacterized protein LOC101745836 [Bombyx mori] &gt;gi|827558119|ref|XP_012550227.1| PREDICTED: uncharacterized protein LOC101745836 [Bombyx mori]	0
XLOC_003152	BGIBMGA002449	0.838018	5.7274	2.62123	0.00032794	0.008691	XP_004931226, PREDICTED: ras-related protein Rab-8A [Bombyx mori]	3.45e-69
XLOC_003154	BGIBMGA002447	7.6639	0.30087	-4.82421	1.72e-05	0.000867983	XP_012550112, PREDICTED: uncharacterized protein LOC105842324 [Bombyx mori]	3.15e-92
XLOC_003166	BGIBMGA002436	8.26306	1.4754	-2.64206	5.17e-05	0.00206467	XP_012550119, PREDICTED: uncharacterized protein LOC101744812 [Bombyx mori]	3.16e-173
XLOC_003178	-	7.29446	0.0995643	-6.35356	1.66e-18	1.54e-15	XP_012550110, PREDICTED: uncharacterized protein LOC105842323 [Bombyx mori]	0
XLOC_003200	-	1.28404	0.0513914	-4.78957	6.75e-09	8.81e-07	No hits
XLOC_003216	BGIBMGA002384	296.124	68.7225	-2.26514	1.26e-05	0.000680681	NP_001166790, cuticular protein glycine-rich 13 precursor [Bombyx mori] &gt;gi|223671000|tpd|FAA00451.1| TPA: putative cuticle protein [Bombyx mori]	3.8e-91
XLOC_003237	-	5.25982	0.103251	-5.82496	3.4e-05	0.00150253	AAA92147, reverse transcriptase [Bombyx mori]	3.14e-98
XLOC_003239	-	0.275862	3.09968	3.33838	0.000460967	0.0113792	AAB47739, transposase [Bombyx mori]	2.17e-41
XLOC_003248	-	4.17063	0.0562242	-6.38003	3.95e-09	5.49e-07	ABS71025, putative DNA-mediated transposase [Helicoverpa zea]	8.45e-30
XLOC_003257	-	4.82566	1.25754	-2.09169	0.000125736	0.00406239	XP_013184937, PREDICTED: uncharacterized protein LOC106130593 [Amyelois transitella]	7.36e-37
XLOC_003258	-	11.5498	1.57694	-3.0267	4.44e-05	0.0018498	XP_012550888, PREDICTED: uncharacterized protein LOC105842437 [Bombyx mori]	2.11e-15
XLOC_003259	-	1.9484	0.108726	-4.3081	8.17e-06	0.000467257	XP_014361446, PREDICTED: uncharacterized protein LOC106713229 [Papilio machaon]	1.73e-125
XLOC_003260	-	0.231946	2.19685	3.09801	2.48e-05	0.00117253	S70430, hypothetical protein 4 - fruit fly (Drosophila melanogaster) retrotransposon mgd1	6.16e-132
XLOC_003276	-	0	19.0817	Inf	2.51e-06	0.000169528	No hits
XLOC_003297	BGIBMGA002664	12.3525	2.90867	-2.231	0.000958429	0.0198127	FAA00503, TPA: putative cuticle protein [Bombyx mori]	1.8e-139
XLOC_003309	BGIBMGA002671	8.75061	1.98205	-2.30229	0.00066898	0.0151209	NP_001040497, exosc7 protein [Bombyx mori] &gt;gi|95103140|gb|ABF51511.1| exosc7 protein [Bombyx mori]	6.4e-150
XLOC_003327	BGIBMGA002689	6.97804	107.354	3.79942	0.000992671	0.0203442	NP_001037045, seroin 1 precursor [Bombyx mori] &gt;gi|19070653|gb|AAL83945.1|AF352584_1 seroin 1 [Bombyx mori]	1.63e-47
XLOC_003330	BGIBMGA002690	26.3031	2.38094	-3.61044	4.88e-05	0.00198073	XP_004932379, PREDICTED: uncharacterized protein LOC101741030 [Bombyx mori]	3.18e-60
XLOC_003331	BGIBMGA002598	77.5012	25.153	-1.77376	0.00028539	0.00782773	XP_004932383, PREDICTED: uncharacterized protein LOC101741178 isoform X4 [Bombyx mori]	1.97e-41
XLOC_003365	BGIBMGA002724	1.2932	0.0975414	-3.87835	0.00137563	0.0261441	No hits
XLOC_003387	-	17.3639	66.6139	1.7835	0.000443628	0.011013	No hits
XLOC_003456	BGIBMGA002567	9056.92	2921.58	-1.78845	0.000309051	0.0083516	No hits
XLOC_003458	BGIBMGA002565	75.7109	12.4265	-2.75597	4.2e-07	3.47e-05	XP_004932415, PREDICTED: uncharacterized protein LOC101746215 [Bombyx mori]	1.99e-117
XLOC_003459	-	194.788	26.2124	-3.05225	1.43e-08	1.74e-06	No hits
XLOC_003476	-	1.28297	0.120317	-3.57461	0.000726576	0.0160592	ADZ95837, reverse transcriptase, partial [Archiearis parthenias]	6.31e-25
XLOC_003498	-	2.76987	0.273846	-3.4783	0.00186564	0.0324529	No hits	2.22e-15
XLOC_003499	-	20.5709	2.82544	-3.01634	2.12e-06	0.000147917	No hits
XLOC_003506	-	1.1467	0.0223836	-5.81117	0.00328855	0.0491494	No hits
XLOC_003514	-	1.15121	0.158809	-3.00385	0.000586642	0.0137574	AAO33922, unknown [Bombyx mori]	8.37e-09
XLOC_003516	-	6.32803	0.413804	-4.08189	2.35e-05	0.00112363	No hits
XLOC_003562	BGIBMGA002733,BGIBMGA002735	0.113871	1.37626	3.44775	0.00106411	0.0214088	ALM88339, SIFamide receptor [Chilo suppressalis]	0
XLOC_003590	BGIBMGA002751	0.231883	2.2749	3.14887	0.000345178	0.00907123	XP_012546722, PREDICTED: LOW QUALITY PROTEIN: leucine-rich repeat-containing protein 49 [Bombyx mori]	0
XLOC_003595	-	0	13.9557	Inf	6.12e-06	0.000364354	No hits
XLOC_003633	BGIBMGA002885	52.0279	17.248	-1.75065	0.0032087	0.0482512	XP_004921585, PREDICTED: matrix metalloproteinase-25-like [Bombyx mori]	0
XLOC_003656	-	3.52452	0.643626	-2.62445	0.00113898	0.0226251	WP_047149324, hypothetical protein [Escherichia coli]	1.73e-32
[truncated: 1,124 more rows]

## Sheet: D_F vs. W_M
Gene name	Accession number	D_F	W_M	log2Fold-Change	pval	padj	BLAST against nr database
[truncated: 1,484 more rows]
