# Supplementary material for: Evidence of peripheral olfactory impairment in the domestic silkworms: insight from the comparative transcriptome and population genetics
Source: BMC Genomics. 2018 Nov 1;19:788. doi: 10.1186/s12864-018-5172-1 (PMC6211594; doi:10.1186/s12864-018-5172-1)
Supplement: Supplementary file 10 — Table S8. Gene Ontology enrichment analysis of the DEGs. D_Down and D_Up mean down- and up-regulated in the domestic silkworms, respectively. (XLSX 351 kb) [file 12864_2018_5172_MOESM10_ESM.xlsx]

## Sheet: All the DEGs
GO-ID	Term	Category	FDR	P-Value	#Test	#Ref	#notAnnotTest	#notAnnotRef	Over/Under	TestSeqs
GO:0006259	DNA metabolic process	P	9.04078e-26	1.1277e-29	412	2543	769	10146	OVER	XLOC_015359, XLOC_018500, XLOC_013298, XLOC_021917, XLOC_003259, XLOC_005679, XLOC_016459, XLOC_018995, XLOC_016698, XLOC_017660, XLOC_018992, XLOC_008839, XLOC_008838, XLOC_005688, XLOC_008835, XLOC_005321, XLOC_003260, XLOC_003261, XLOC_002051, XLOC_006893, XLOC_004593, XLOC_020848, XLOC_018889, XLOC_017437, XLOC_020724, XLOC_017559, XLOC_021812, XLOC_015130, XLOC_021816, XLOC_019629, XLOC_0198…
GO:0004519	endonuclease activity	F	1.02015e-22	2.54496e-26	256	1329	925	11360	OVER	XLOC_015359, XLOC_007172, XLOC_010467, XLOC_013976, XLOC_018623, XLOC_013298, XLOC_002958, XLOC_020272, XLOC_022211, XLOC_001635, XLOC_021488, XLOC_021489, XLOC_005679, XLOC_012518, XLOC_012637, XLOC_009356, XLOC_009354, XLOC_011322, XLOC_011321, XLOC_006092, XLOC_013988, XLOC_012534, XLOC_018995, XLOC_022439, XLOC_017660, XLOC_001518, XLOC_020383, XLOC_001646, XLOC_001647, XLOC_005688, XLOC_0088…
GO:0090305	nucleic acid phosphodiester bond hydrolysis	P	7.86261e-22	3.24943e-25	259	1379	922	11310	OVER	XLOC_015359, XLOC_007172, XLOC_010467, XLOC_013976, XLOC_018623, XLOC_013298, XLOC_002958, XLOC_020272, XLOC_022211, XLOC_001635, XLOC_021488, XLOC_021489, XLOC_005679, XLOC_012518, XLOC_012637, XLOC_009356, XLOC_009354, XLOC_011322, XLOC_011321, XLOC_006092, XLOC_013988, XLOC_012534, XLOC_018995, XLOC_022439, XLOC_017660, XLOC_001518, XLOC_020383, XLOC_001646, XLOC_001647, XLOC_005688, XLOC_0088…
GO:0004518	nuclease activity	F	7.86261e-22	3.92297e-25	259	1381	922	11308	OVER	XLOC_015359, XLOC_007172, XLOC_010467, XLOC_013976, XLOC_018623, XLOC_013298, XLOC_002958, XLOC_020272, XLOC_022211, XLOC_001635, XLOC_021488, XLOC_021489, XLOC_005679, XLOC_012518, XLOC_012637, XLOC_009356, XLOC_009354, XLOC_011322, XLOC_011321, XLOC_006092, XLOC_013988, XLOC_012534, XLOC_018995, XLOC_022439, XLOC_017660, XLOC_001518, XLOC_020383, XLOC_001646, XLOC_001647, XLOC_005688, XLOC_0088…
GO:0003964	RNA-directed DNA polymerase activity	F	5.55146e-21	4.15476e-24	279	1568	902	11121	OVER	XLOC_015359, XLOC_007172, XLOC_010467, XLOC_013976, XLOC_013298, XLOC_002958, XLOC_021917, XLOC_022211, XLOC_001635, XLOC_021489, XLOC_005679, XLOC_012637, XLOC_009356, XLOC_009354, XLOC_011321, XLOC_006092, XLOC_013988, XLOC_016459, XLOC_018995, XLOC_022439, XLOC_016698, XLOC_017660, XLOC_001518, XLOC_020383, XLOC_001646, XLOC_022444, XLOC_001647, XLOC_008838, XLOC_005688, XLOC_008835, XLOC_0191…
GO:0006278	RNA-dependent DNA biosynthetic process	P	5.55146e-21	4.15476e-24	279	1568	902	11121	OVER	XLOC_015359, XLOC_007172, XLOC_010467, XLOC_013976, XLOC_013298, XLOC_002958, XLOC_021917, XLOC_022211, XLOC_001635, XLOC_021489, XLOC_005679, XLOC_012637, XLOC_009356, XLOC_009354, XLOC_011321, XLOC_006092, XLOC_013988, XLOC_016459, XLOC_018995, XLOC_022439, XLOC_016698, XLOC_017660, XLOC_001518, XLOC_020383, XLOC_001646, XLOC_022444, XLOC_001647, XLOC_008838, XLOC_005688, XLOC_008835, XLOC_0191…
GO:0034061	DNA polymerase activity	F	1.44911e-20	1.26528e-23	279	1581	902	11108	OVER	XLOC_015359, XLOC_007172, XLOC_010467, XLOC_013976, XLOC_013298, XLOC_002958, XLOC_021917, XLOC_022211, XLOC_001635, XLOC_021489, XLOC_005679, XLOC_012637, XLOC_009356, XLOC_009354, XLOC_011321, XLOC_006092, XLOC_013988, XLOC_016459, XLOC_018995, XLOC_022439, XLOC_016698, XLOC_017660, XLOC_001518, XLOC_020383, XLOC_001646, XLOC_022444, XLOC_001647, XLOC_008838, XLOC_005688, XLOC_008835, XLOC_0191…
GO:0071897	DNA biosynthetic process	P	2.29324e-20	2.28838e-23	279	1588	902	11101	OVER	XLOC_015359, XLOC_007172, XLOC_010467, XLOC_013976, XLOC_013298, XLOC_002958, XLOC_021917, XLOC_022211, XLOC_001635, XLOC_021489, XLOC_005679, XLOC_012637, XLOC_009356, XLOC_009354, XLOC_011321, XLOC_006092, XLOC_013988, XLOC_016459, XLOC_018995, XLOC_022439, XLOC_016698, XLOC_017660, XLOC_001518, XLOC_020383, XLOC_001646, XLOC_022444, XLOC_001647, XLOC_008838, XLOC_005688, XLOC_008835, XLOC_0191…
GO:0016779	nucleotidyltransferase activity	F	2.30831e-20	2.59134e-23	292	1697	889	10992	OVER	XLOC_015359, XLOC_007172, XLOC_010467, XLOC_013976, XLOC_013298, XLOC_002958, XLOC_021917, XLOC_022211, XLOC_001635, XLOC_003257, XLOC_021489, XLOC_005679, XLOC_012637, XLOC_009356, XLOC_009354, XLOC_011321, XLOC_006092, XLOC_013988, XLOC_016459, XLOC_018995, XLOC_022439, XLOC_016698, XLOC_017660, XLOC_001518, XLOC_020383, XLOC_001646, XLOC_022444, XLOC_001647, XLOC_008838, XLOC_005688, XLOC_0088…
GO:0016788	hydrolase activity, acting on ester bonds	F	1.11657e-18	1.39275e-21	284	1680	897	11009	OVER	XLOC_015359, XLOC_007172, XLOC_010467, XLOC_013976, XLOC_018623, XLOC_013298, XLOC_002958, XLOC_001996, XLOC_020272, XLOC_022211, XLOC_001635, XLOC_021488, XLOC_021489, XLOC_005679, XLOC_004469, XLOC_012518, XLOC_012637, XLOC_006763, XLOC_009356, XLOC_009354, XLOC_011322, XLOC_011321, XLOC_006092, XLOC_013988, XLOC_012534, XLOC_018995, XLOC_022439, XLOC_017660, XLOC_001518, XLOC_020383, XLOC_0016…
GO:0016787	hydrolase activity	F	7.81944e-15	1.07289e-17	458	3403	723	9286	OVER	XLOC_015359, XLOC_017535, XLOC_020701, XLOC_017417, XLOC_018623, XLOC_013298, XLOC_006524, XLOC_005679, XLOC_004469, XLOC_006763, XLOC_018995, XLOC_018510, XLOC_017660, XLOC_018992, XLOC_007629, XLOC_005688, XLOC_008835, XLOC_004353, XLOC_003260, XLOC_003261, XLOC_002051, XLOC_006893, XLOC_004593, XLOC_018409, XLOC_020848, XLOC_018889, XLOC_017437, XLOC_020724, XLOC_017432, XLOC_021812, XLOC_0151…
GO:0090304	nucleic acid metabolic process	P	2.82297e-13	4.22548e-16	484	3731	697	8958	OVER	XLOC_015359, XLOC_018500, XLOC_018623, XLOC_013298, XLOC_021917, XLOC_003257, XLOC_003259, XLOC_005679, XLOC_006641, XLOC_016459, XLOC_018995, XLOC_016698, XLOC_017660, XLOC_018992, XLOC_008839, XLOC_008838, XLOC_005688, XLOC_008835, XLOC_005321, XLOC_003260, XLOC_003261, XLOC_002051, XLOC_006893, XLOC_004593, XLOC_020848, XLOC_018889, XLOC_017437, XLOC_020724, XLOC_017559, XLOC_018642, XLOC_0218…
GO:0016772	transferase activity, transferring phosphorus-containing groups	F	3.44668e-13	5.58898e-16	323	2211	858	10478	OVER	XLOC_015359, XLOC_007172, XLOC_010467, XLOC_013976, XLOC_013298, XLOC_002958, XLOC_021917, XLOC_022211, XLOC_001635, XLOC_003257, XLOC_008947, XLOC_021489, XLOC_005679, XLOC_001076, XLOC_012637, XLOC_009356, XLOC_009354, XLOC_011321, XLOC_006092, XLOC_013988, XLOC_016459, XLOC_018995, XLOC_022439, XLOC_015360, XLOC_016698, XLOC_017660, XLOC_001518, XLOC_003702, XLOC_020383, XLOC_004119, XLOC_0016…
GO:0006725	cellular aromatic compound metabolic process	P	6.32138e-12	1.1039e-14	505	4011	676	8678	OVER	XLOC_015359, XLOC_018500, XLOC_018623, XLOC_013298, XLOC_021917, XLOC_003257, XLOC_008947, XLOC_003259, XLOC_005679, XLOC_006641, XLOC_016459, XLOC_018995, XLOC_016698, XLOC_017660, XLOC_018992, XLOC_008839, XLOC_008838, XLOC_005688, XLOC_008835, XLOC_005321, XLOC_003260, XLOC_003261, XLOC_002051, XLOC_006893, XLOC_004593, XLOC_020848, XLOC_018889, XLOC_017437, XLOC_020724, XLOC_017559, XLOC_0186…
GO:0006139	nucleobase-containing compound metabolic process	P	8.41461e-12	1.57439e-14	499	3959	682	8730	OVER	XLOC_015359, XLOC_018500, XLOC_018623, XLOC_013298, XLOC_021917, XLOC_003257, XLOC_008947, XLOC_003259, XLOC_005679, XLOC_006641, XLOC_016459, XLOC_018995, XLOC_016698, XLOC_017660, XLOC_018992, XLOC_008839, XLOC_008838, XLOC_005688, XLOC_008835, XLOC_005321, XLOC_003260, XLOC_003261, XLOC_002051, XLOC_006893, XLOC_004593, XLOC_020848, XLOC_018889, XLOC_017437, XLOC_020724, XLOC_017559, XLOC_0186…
GO:1901360	organic cyclic compound metabolic process	P	1.32759e-11	2.64956e-14	505	4031	676	8658	OVER	XLOC_015359, XLOC_018500, XLOC_018623, XLOC_013298, XLOC_021917, XLOC_003257, XLOC_008947, XLOC_003259, XLOC_005679, XLOC_006641, XLOC_016459, XLOC_018995, XLOC_016698, XLOC_017660, XLOC_018992, XLOC_008839, XLOC_008838, XLOC_005688, XLOC_008835, XLOC_005321, XLOC_003260, XLOC_003261, XLOC_002051, XLOC_006893, XLOC_004593, XLOC_020848, XLOC_018889, XLOC_017437, XLOC_020724, XLOC_017559, XLOC_0186…
GO:0046483	heterocycle metabolic process	P	2.85269e-11	6.04911e-14	501	4010	680	8679	OVER	XLOC_015359, XLOC_018500, XLOC_018623, XLOC_013298, XLOC_021917, XLOC_003257, XLOC_008947, XLOC_003259, XLOC_005679, XLOC_006641, XLOC_016459, XLOC_018995, XLOC_016698, XLOC_017660, XLOC_018992, XLOC_008839, XLOC_008838, XLOC_005688, XLOC_008835, XLOC_005321, XLOC_003260, XLOC_003261, XLOC_002051, XLOC_006893, XLOC_004593, XLOC_020848, XLOC_018889, XLOC_017437, XLOC_020724, XLOC_017559, XLOC_0186…
GO:0006807	nitrogen compound metabolic process	P	3.07034e-09	6.89361e-12	534	4462	647	8227	OVER	XLOC_015359, XLOC_017417, XLOC_018500, XLOC_018623, XLOC_013298, XLOC_021917, XLOC_003257, XLOC_008947, XLOC_003259, XLOC_005679, XLOC_006641, XLOC_016459, XLOC_018995, XLOC_015360, XLOC_016698, XLOC_017660, XLOC_018992, XLOC_008839, XLOC_008838, XLOC_005688, XLOC_008835, XLOC_005321, XLOC_003260, XLOC_003261, XLOC_002051, XLOC_006893, XLOC_004593, XLOC_020848, XLOC_018889, XLOC_017437, XLOC_0207…
GO:0015074	DNA integration	P	6.33666e-09	1.50177e-11	146	847	1035	11842	OVER	XLOC_018904, XLOC_010467, XLOC_018500, XLOC_019435, XLOC_021999, XLOC_019434, XLOC_019678, XLOC_021518, XLOC_016044, XLOC_021002, XLOC_022575, XLOC_021245, XLOC_003775, XLOC_021367, XLOC_003259, XLOC_021402, XLOC_003776, XLOC_020311, XLOC_022330, XLOC_016979, XLOC_020539, XLOC_012256, XLOC_011445, XLOC_021867, XLOC_021988, XLOC_021628, XLOC_013100, XLOC_018992, XLOC_008839, XLOC_017383, XLOC_0224…
GO:0016740	transferase activity	F	7.39857e-09	1.84572e-11	390	3050	791	9639	OVER	XLOC_015359, XLOC_020945, XLOC_013298, XLOC_021917, XLOC_003257, XLOC_008947, XLOC_005679, XLOC_001076, XLOC_016459, XLOC_018995, XLOC_015360, XLOC_016698, XLOC_017660, XLOC_004119, XLOC_008838, XLOC_005688, XLOC_008835, XLOC_003260, XLOC_003261, XLOC_002051, XLOC_006893, XLOC_004593, XLOC_010905, XLOC_020848, XLOC_018889, XLOC_017437, XLOC_020724, XLOC_017559, XLOC_021812, XLOC_015130, XLOC_0218…
GO:0034641	cellular nitrogen compound metabolic process	P	1.71132e-08	4.48268e-11	511	4277	670	8412	OVER	XLOC_015359, XLOC_018500, XLOC_018623, XLOC_013298, XLOC_021917, XLOC_003257, XLOC_008947, XLOC_003259, XLOC_005679, XLOC_006641, XLOC_016459, XLOC_018995, XLOC_015360, XLOC_016698, XLOC_017660, XLOC_018992, XLOC_008839, XLOC_008838, XLOC_005688, XLOC_008835, XLOC_005321, XLOC_003260, XLOC_003261, XLOC_002051, XLOC_006893, XLOC_004593, XLOC_020848, XLOC_018889, XLOC_017437, XLOC_020724, XLOC_0175…
GO:0019438	aromatic compound biosynthetic process	P	5.1891e-08	1.42398e-10	328	2503	853	10186	OVER	XLOC_015359, XLOC_012885, XLOC_007172, XLOC_010467, XLOC_013976, XLOC_013298, XLOC_002958, XLOC_021917, XLOC_022211, XLOC_001635, XLOC_022334, XLOC_003257, XLOC_008947, XLOC_021489, XLOC_005679, XLOC_012637, XLOC_006641, XLOC_009356, XLOC_009354, XLOC_011321, XLOC_006092, XLOC_013988, XLOC_016459, XLOC_018995, XLOC_022439, XLOC_016698, XLOC_017660, XLOC_001518, XLOC_020383, XLOC_001646, XLOC_0224…
GO:0034654	nucleobase-containing compound biosynthetic process	P	5.75076e-08	1.64984e-10	323	2459	858	10230	OVER	XLOC_015359, XLOC_012885, XLOC_007172, XLOC_010467, XLOC_013976, XLOC_013298, XLOC_002958, XLOC_021917, XLOC_022211, XLOC_001635, XLOC_022334, XLOC_003257, XLOC_008947, XLOC_021489, XLOC_005679, XLOC_012637, XLOC_006641, XLOC_009356, XLOC_009354, XLOC_011321, XLOC_006092, XLOC_013988, XLOC_016459, XLOC_018995, XLOC_022439, XLOC_016698, XLOC_017660, XLOC_001518, XLOC_020383, XLOC_001646, XLOC_0224…
GO:0018130	heterocycle biosynthetic process	P	7.33229e-08	2.19502e-10	328	2513	853	10176	OVER	XLOC_015359, XLOC_012885, XLOC_007172, XLOC_010467, XLOC_013976, XLOC_013298, XLOC_002958, XLOC_021917, XLOC_022211, XLOC_001635, XLOC_022334, XLOC_003257, XLOC_008947, XLOC_021489, XLOC_005679, XLOC_012637, XLOC_006641, XLOC_009356, XLOC_009354, XLOC_011321, XLOC_006092, XLOC_013988, XLOC_016459, XLOC_018995, XLOC_022439, XLOC_016698, XLOC_017660, XLOC_001518, XLOC_020383, XLOC_001646, XLOC_0224…
GO:0005549	odorant binding	F	1.00899e-07	3.1464e-10	58	228	1123	12461	OVER	BmOBP23, XLOC_020668, XLOC_011070, BmOBP28, BmOR61, XLOC_017331, BmOR68, XLOC_009354, BmOBP6, BmOBP37, BmOR75, XLOC_022439, BmOR78, BmOR71, BmOR72, BmOR74, BmOR30, BmOR39, XLOC_000312, BmOR3, BmOR4, XLOC_004319, BmOR5, BmOR37, BmOR1, XLOC_021070, XLOC_002051, BmOR7, XLOC_007394, BmOR80, BmOBP48, XLOC_013877, XLOC_014723, XLOC_016068, BmOR45, XLOC_002987, BmOR46, BmOR47, BmOR48, BmOBP11, XLOC_0182…
GO:1901362	organic cyclic compound biosynthetic process	P	1.08284e-07	3.51178e-10	328	2524	853	10165	OVER	XLOC_015359, XLOC_012885, XLOC_007172, XLOC_010467, XLOC_013976, XLOC_013298, XLOC_002958, XLOC_021917, XLOC_022211, XLOC_001635, XLOC_022334, XLOC_003257, XLOC_008947, XLOC_021489, XLOC_005679, XLOC_012637, XLOC_006641, XLOC_009356, XLOC_009354, XLOC_011321, XLOC_006092, XLOC_013988, XLOC_016459, XLOC_018995, XLOC_022439, XLOC_016698, XLOC_017660, XLOC_001518, XLOC_020383, XLOC_001646, XLOC_0224…
GO:0003824	catalytic activity	F	1.47597e-05	5.02921e-08	675	6220	506	6469	OVER	XLOC_015359, XLOC_017535, XLOC_020945, XLOC_020701, XLOC_017417, XLOC_018623, XLOC_013298, XLOC_021917, XLOC_003257, XLOC_008947, XLOC_006524, XLOC_005679, XLOC_004469, XLOC_001076, XLOC_006763, XLOC_016459, XLOC_018995, XLOC_018510, XLOC_015360, XLOC_016698, XLOC_017660, XLOC_018992, XLOC_004119, XLOC_007629, XLOC_008838, XLOC_005688, XLOC_008835, XLOC_004353, XLOC_003260, XLOC_003261, XLOC_0020…
GO:0004190	aspartic-type endopeptidase activity	F	1.47597e-05	5.33903e-08	61	290	1120	12399	OVER	XLOC_018904, XLOC_007372, XLOC_020701, XLOC_021954, XLOC_019435, XLOC_019434, XLOC_016044, XLOC_021002, XLOC_021245, XLOC_003775, XLOC_021367, XLOC_022493, XLOC_004385, XLOC_022330, XLOC_010550, XLOC_020539, XLOC_008073, XLOC_015720, XLOC_020615, XLOC_009283, XLOC_011445, XLOC_021947, XLOC_017582, XLOC_013100, XLOC_018992, XLOC_017383, XLOC_020061, XLOC_022720, XLOC_021312, XLOC_005720, XLOC_0205…
GO:0070001	aspartic-type peptidase activity	F	1.47597e-05	5.33903e-08	61	290	1120	12399	OVER	XLOC_018904, XLOC_007372, XLOC_020701, XLOC_021954, XLOC_019435, XLOC_019434, XLOC_016044, XLOC_021002, XLOC_021245, XLOC_003775, XLOC_021367, XLOC_022493, XLOC_004385, XLOC_022330, XLOC_010550, XLOC_020539, XLOC_008073, XLOC_015720, XLOC_020615, XLOC_009283, XLOC_011445, XLOC_021947, XLOC_017582, XLOC_013100, XLOC_018992, XLOC_017383, XLOC_020061, XLOC_022720, XLOC_021312, XLOC_005720, XLOC_0205…
GO:0050911	detection of chemical stimulus involved in sensory perception of smell	P	7.4775e-05	2.79812e-07	47	207	1134	12482	OVER	XLOC_007394, BmOR80, XLOC_013877, XLOC_020668, XLOC_014723, XLOC_016068, XLOC_011070, BmOR45, BmOR61, XLOC_017331, XLOC_002987, BmOR68, BmOR46, BmOR47, BmOR48, XLOC_012716, XLOC_009354, XLOC_018217, XLOC_018659, BmOR75, XLOC_022439, XLOC_018337, BmOR78, BmOR12, BmOR71, BmOR72, BmOR74, BmOR30, BmOR39, XLOC_000312, BmOR3, BmOR4, BmOR5, BmOR57, BmOR58, XLOC_004536, BmOR59, BmOR37, BmOR15, BmOR1, XLO…
GO:0050907	detection of chemical stimulus involved in sensory perception	P	7.90226e-05	3.1542e-07	47	208	1134	12481	OVER	XLOC_007394, BmOR80, XLOC_013877, XLOC_020668, XLOC_014723, XLOC_016068, XLOC_011070, BmOR45, BmOR61, XLOC_017331, XLOC_002987, BmOR68, BmOR46, BmOR47, BmOR48, XLOC_012716, XLOC_009354, XLOC_018217, XLOC_018659, BmOR75, XLOC_022439, XLOC_018337, BmOR78, BmOR12, BmOR71, BmOR72, BmOR74, BmOR30, BmOR39, XLOC_000312, BmOR3, BmOR4, BmOR5, BmOR57, BmOR58, XLOC_004536, BmOR59, BmOR37, BmOR15, BmOR1, XLO…
GO:0009593	detection of chemical stimulus	P	7.90226e-05	3.1542e-07	47	208	1134	12481	OVER	XLOC_007394, BmOR80, XLOC_013877, XLOC_020668, XLOC_014723, XLOC_016068, XLOC_011070, BmOR45, BmOR61, XLOC_017331, XLOC_002987, BmOR68, BmOR46, BmOR47, BmOR48, XLOC_012716, XLOC_009354, XLOC_018217, XLOC_018659, BmOR75, XLOC_022439, XLOC_018337, BmOR78, BmOR12, BmOR71, BmOR72, BmOR74, BmOR30, BmOR39, XLOC_000312, BmOR3, BmOR4, BmOR5, BmOR57, BmOR58, XLOC_004536, BmOR59, BmOR37, BmOR15, BmOR1, XLO…
GO:0007608	sensory perception of smell	P	8.63036e-05	3.55247e-07	47	209	1134	12480	OVER	XLOC_007394, BmOR80, XLOC_013877, XLOC_020668, XLOC_014723, XLOC_016068, XLOC_011070, BmOR45, BmOR61, XLOC_017331, XLOC_002987, BmOR68, BmOR46, BmOR47, BmOR48, XLOC_012716, XLOC_009354, XLOC_018217, XLOC_018659, BmOR75, XLOC_022439, XLOC_018337, BmOR78, BmOR12, BmOR71, BmOR72, BmOR74, BmOR30, BmOR39, XLOC_000312, BmOR3, BmOR4, BmOR5, BmOR57, BmOR58, XLOC_004536, BmOR59, BmOR37, BmOR15, BmOR1, XLO…
GO:0050906	detection of stimulus involved in sensory perception	P	0.000105977	4.49449e-07	47	211	1134	12478	OVER	XLOC_007394, BmOR80, XLOC_013877, XLOC_020668, XLOC_014723, XLOC_016068, XLOC_011070, BmOR45, BmOR61, XLOC_017331, XLOC_002987, BmOR68, BmOR46, BmOR47, BmOR48, XLOC_012716, XLOC_009354, XLOC_018217, XLOC_018659, BmOR75, XLOC_022439, XLOC_018337, BmOR78, BmOR12, BmOR71, BmOR72, BmOR74, BmOR30, BmOR39, XLOC_000312, BmOR3, BmOR4, BmOR5, BmOR57, BmOR58, XLOC_004536, BmOR59, BmOR37, BmOR15, BmOR1, XLO…
GO:0051606	detection of stimulus	P	0.000116602	5.09053e-07	48	219	1133	12470	OVER	XLOC_007394, BmOR80, XLOC_013877, XLOC_020668, XLOC_014723, XLOC_016068, XLOC_011070, BmOR45, BmOR61, XLOC_017331, XLOC_002987, BmOR68, BmOR46, BmOR47, BmOR48, XLOC_012716, XLOC_009354, XLOC_018217, XLOC_018659, BmOR75, XLOC_022439, XLOC_018337, BmOR78, BmOR12, BmOR71, BmOR72, BmOR74, BmOR30, BmOR39, XLOC_000312, BmOR3, BmOR4, BmOR5, BmOR57, BmOR58, XLOC_004536, BmOR59, BmOR37, BmOR15, BmOR1, XLO…
GO:0004984	olfactory receptor activity	F	0.000140214	6.29626e-07	46	207	1135	12482	OVER	XLOC_007394, BmOR80, XLOC_013877, XLOC_020668, XLOC_014723, XLOC_016068, XLOC_011070, BmOR45, BmOR61, XLOC_017331, XLOC_002987, BmOR68, BmOR46, BmOR47, BmOR48, XLOC_009354, XLOC_018217, XLOC_018659, BmOR75, XLOC_022439, XLOC_018337, BmOR78, BmOR12, BmOR71, BmOR72, BmOR74, BmOR30, BmOR39, XLOC_000312, BmOR3, BmOR4, BmOR5, BmOR57, BmOR58, XLOC_004536, BmOR59, BmOR37, BmOR15, BmOR1, XLOC_012705, XLO…
GO:0007606	sensory perception of chemical stimulus	P	0.000154631	7.13652e-07	48	222	1133	12467	OVER	XLOC_007394, BmOR80, XLOC_013877, XLOC_020668, XLOC_014723, XLOC_016068, XLOC_011070, BmOR45, BmOR61, XLOC_017331, XLOC_002987, BmOR68, BmOR46, BmOR47, BmOR48, XLOC_012716, XLOC_009354, XLOC_018217, XLOC_018659, BmOR75, XLOC_022439, XLOC_018532, XLOC_018337, BmOR78, BmOR12, BmOR71, BmOR72, BmOR74, BmOR30, BmOR39, XLOC_000312, BmOR3, BmOR4, BmOR5, BmOR57, BmOR58, XLOC_004536, BmOR59, BmOR37, BmOR1…
GO:0044271	cellular nitrogen compound biosynthetic process	P	0.000223054	1.05726e-06	337	2829	844	9860	OVER	XLOC_015359, XLOC_012885, XLOC_007172, XLOC_010467, XLOC_013976, XLOC_013298, XLOC_002958, XLOC_021917, XLOC_022211, XLOC_001635, XLOC_022334, XLOC_003257, XLOC_008947, XLOC_021489, XLOC_005679, XLOC_012637, XLOC_006641, XLOC_009356, XLOC_009354, XLOC_011321, XLOC_006092, XLOC_013988, XLOC_016459, XLOC_018995, XLOC_022439, XLOC_015360, XLOC_016698, XLOC_017660, XLOC_001518, XLOC_020383, XLOC_0016…
GO:0004175	endopeptidase activity	F	0.000769767	3.74465e-06	103	677	1078	12012	OVER	XLOC_018904, XLOC_017535, XLOC_020701, XLOC_019435, XLOC_019434, XLOC_016044, XLOC_021002, XLOC_017372, XLOC_021245, XLOC_003775, XLOC_021367, XLOC_006524, XLOC_022330, XLOC_020539, XLOC_020538, XLOC_011445, XLOC_014437, XLOC_013581, XLOC_016059, XLOC_013100, XLOC_018113, XLOC_018992, XLOC_017383, XLOC_022720, XLOC_008835, XLOC_005720, XLOC_012027, XLOC_018889, XLOC_014680, XLOC_020174, XLOC_0225…
GO:0043170	macromolecule metabolic process	P	0.000886904	4.42512e-06	586	5437	595	7252	OVER	XLOC_015359, XLOC_017535, XLOC_020701, XLOC_018500, XLOC_018623, XLOC_013298, XLOC_021917, XLOC_003257, XLOC_008947, XLOC_003259, XLOC_006524, XLOC_005679, XLOC_006641, XLOC_016459, XLOC_018995, XLOC_015360, XLOC_016698, XLOC_017660, XLOC_018992, XLOC_008839, XLOC_008838, XLOC_005688, XLOC_008835, XLOC_005321, XLOC_003260, XLOC_003261, XLOC_002051, XLOC_006893, XLOC_004593, XLOC_020848, XLOC_0188…
GO:0044260	cellular macromolecule metabolic process	P	0.00184252	9.54482e-06	523	4805	658	7884	OVER	XLOC_015359, XLOC_018500, XLOC_018623, XLOC_013298, XLOC_021917, XLOC_003257, XLOC_008947, XLOC_003259, XLOC_005679, XLOC_006641, XLOC_016459, XLOC_018995, XLOC_015360, XLOC_016698, XLOC_017660, XLOC_018992, XLOC_008839, XLOC_008838, XLOC_005688, XLOC_008835, XLOC_005321, XLOC_003260, XLOC_003261, XLOC_002051, XLOC_006893, XLOC_004593, XLOC_020848, XLOC_018889, XLOC_017437, XLOC_020724, XLOC_0175…
GO:0007600	sensory perception	P	0.00184252	9.6527e-06	49	255	1132	12434	OVER	XLOC_020668, XLOC_011070, BmOR61, XLOC_017331, BmOR68, XLOC_012716, XLOC_009354, BmOR75, XLOC_022439, BmOR78, BmOR71, BmOR72, BmOR74, BmOR30, BmOR39, XLOC_000312, BmOR3, BmOR4, BmOR5, BmOR37, BmOR1, XLOC_021070, XLOC_002051, BmOR7, XLOC_007394, BmOR80, XLOC_013877, XLOC_014723, XLOC_016068, BmOR45, XLOC_017792, XLOC_002987, BmOR46, BmOR47, BmOR48, XLOC_018217, XLOC_018659, XLOC_018532, XLOC_01833…
GO:0004888	transmembrane signaling receptor activity	F	0.00184832	9.91364e-06	73	443	1108	12246	OVER	XLOC_012961, XLOC_008781, XLOC_011235, XLOC_020668, XLOC_011070, BmOR61, XLOC_017331, XLOC_007659, BmOR68, BmIR40a, XLOC_009354, XLOC_018915, XLOC_008076, XLOC_015924, XLOC_014637, BmOR75, XLOC_022439, BmOR78, XLOC_001835, BmOR71, XLOC_012330, BmOR72, XLOC_016450, BmOR74, BmOR30, XLOC_013263, BmOR39, XLOC_000312, BmOR3, XLOC_000476, BmOR4, BmOR5, XLOC_006978, BmOR37, BmOR1, XLOC_021070, XLOC_0086…
GO:0009059	macromolecule biosynthetic process	P	0.00256884	1.40987e-05	326	2807	855	9882	OVER	XLOC_015359, XLOC_012885, XLOC_007172, XLOC_010467, XLOC_013976, XLOC_013298, XLOC_002958, XLOC_021917, XLOC_022211, XLOC_001635, XLOC_022334, XLOC_003257, XLOC_021489, XLOC_005679, XLOC_012637, XLOC_006641, XLOC_009356, XLOC_009354, XLOC_011321, XLOC_006092, XLOC_013988, XLOC_016459, XLOC_018995, XLOC_022439, XLOC_015360, XLOC_016698, XLOC_017660, XLOC_001518, XLOC_020383, XLOC_001646, XLOC_0224…
GO:0044238	primary metabolic process	P	0.00282461	1.58547e-05	635	6014	546	6675	OVER	XLOC_015359, XLOC_017535, XLOC_020701, XLOC_017417, XLOC_018500, XLOC_018623, XLOC_013298, XLOC_021917, XLOC_003257, XLOC_008947, XLOC_003259, XLOC_006524, XLOC_005679, XLOC_004469, XLOC_006641, XLOC_016459, XLOC_018995, XLOC_015360, XLOC_016698, XLOC_017660, XLOC_018992, XLOC_008839, XLOC_008838, XLOC_005688, XLOC_008835, XLOC_005321, XLOC_003260, XLOC_003261, XLOC_002051, XLOC_006893, XLOC_0045…
GO:0099600	transmembrane receptor activity	F	0.00353754	2.03232e-05	74	462	1107	12227	OVER	XLOC_012961, XLOC_008781, XLOC_011235, XLOC_020668, XLOC_011070, BmOR61, XLOC_017331, XLOC_007659, BmOR68, BmIR40a, XLOC_006005, XLOC_009354, XLOC_018915, XLOC_008076, XLOC_015924, XLOC_014637, BmOR75, XLOC_022439, BmOR78, XLOC_001835, BmOR71, XLOC_012330, BmOR72, XLOC_016450, BmOR74, BmOR30, XLOC_013263, BmOR39, XLOC_000312, BmOR3, XLOC_000476, BmOR4, BmOR5, XLOC_006978, BmOR37, BmOR1, XLOC_0210…
GO:0034645	cellular macromolecule biosynthetic process	P	0.00353754	2.0739e-05	323	2791	858	9898	OVER	XLOC_015359, XLOC_012885, XLOC_007172, XLOC_010467, XLOC_013976, XLOC_013298, XLOC_002958, XLOC_021917, XLOC_022211, XLOC_001635, XLOC_022334, XLOC_003257, XLOC_021489, XLOC_005679, XLOC_012637, XLOC_006641, XLOC_009356, XLOC_009354, XLOC_011321, XLOC_006092, XLOC_013988, XLOC_016459, XLOC_018995, XLOC_022439, XLOC_015360, XLOC_016698, XLOC_017660, XLOC_001518, XLOC_020383, XLOC_001646, XLOC_0224…
GO:0071704	organic substance metabolic process	P	0.00476451	2.85264e-05	648	6180	533	6509	OVER	XLOC_015359, XLOC_017535, XLOC_020701, XLOC_017417, XLOC_018500, XLOC_018623, XLOC_013298, XLOC_021917, XLOC_003257, XLOC_008947, XLOC_003259, XLOC_006524, XLOC_005679, XLOC_004469, XLOC_006641, XLOC_016459, XLOC_018995, XLOC_015360, XLOC_016698, XLOC_017660, XLOC_018992, XLOC_008839, XLOC_008838, XLOC_005688, XLOC_008835, XLOC_005321, XLOC_003260, XLOC_003261, XLOC_002051, XLOC_006893, XLOC_0045…
GO:1901576	organic substance biosynthetic process	P	0.00482844	2.95115e-05	359	3165	822	9524	OVER	XLOC_015359, XLOC_012885, XLOC_007172, XLOC_010467, XLOC_013976, XLOC_013298, XLOC_002958, XLOC_021917, XLOC_022211, XLOC_001635, XLOC_022334, XLOC_003257, XLOC_008947, XLOC_021489, XLOC_005679, XLOC_012637, XLOC_006641, XLOC_009356, XLOC_009354, XLOC_013862, XLOC_011321, XLOC_006092, XLOC_013988, XLOC_016459, XLOC_018995, XLOC_022439, XLOC_015360, XLOC_016698, XLOC_017660, XLOC_001518, XLOC_0203…
GO:0016891	endoribonuclease activity, producing 5'-phosphomonoesters	F	0.00515267	3.22918e-05	42	216	1139	12473	OVER	XLOC_015217, XLOC_016149, XLOC_009250, XLOC_009051, XLOC_014967, XLOC_012248, XLOC_014349, XLOC_018623, XLOC_011297, XLOC_005608, XLOC_005417, XLOC_006806, XLOC_016040, XLOC_001734, XLOC_022499, XLOC_021488, XLOC_005537, XLOC_019073, XLOC_011528, XLOC_009378, XLOC_011322, XLOC_013303, XLOC_016979, XLOC_010035, XLOC_011321, XLOC_012534, XLOC_012457, XLOC_018335, XLOC_015088, XLOC_011180, XLOC_0176…
GO:0050877	neurological system process	P	0.00515267	3.27786e-05	49	269	1132	12420	OVER	XLOC_020668, XLOC_011070, BmOR61, XLOC_017331, BmOR68, XLOC_012716, XLOC_009354, BmOR75, XLOC_022439, BmOR78, BmOR71, BmOR72, BmOR74, BmOR30, BmOR39, XLOC_000312, BmOR3, BmOR4, BmOR5, BmOR37, BmOR1, XLOC_021070, XLOC_002051, BmOR7, XLOC_007394, BmOR80, XLOC_013877, XLOC_014723, XLOC_016068, BmOR45, XLOC_017792, XLOC_002987, BmOR46, BmOR47, BmOR48, XLOC_018217, XLOC_018659, XLOC_018532, XLOC_01833…
GO:0038023	signaling receptor activity	F	0.00519469	3.36939e-05	74	470	1107	12219	OVER	XLOC_012961, XLOC_008781, XLOC_011235, XLOC_020668, XLOC_011070, BmOR61, XLOC_017331, XLOC_007659, BmOR68, BmIR40a, XLOC_004026, XLOC_009354, XLOC_018915, XLOC_008076, XLOC_015924, XLOC_014637, BmOR75, XLOC_022439, BmOR78, XLOC_001835, BmOR71, XLOC_012330, BmOR72, XLOC_016450, BmOR74, BmOR30, XLOC_013263, BmOR39, XLOC_000312, BmOR3, XLOC_000476, BmOR4, BmOR5, XLOC_006978, BmOR37, BmOR1, XLOC_0210…
GO:0016893	endonuclease activity, active with either ribo- or deoxyribonucleic acids and producing 5'-phosphomonoesters	F	0.00693125	4.66867e-05	42	220	1139	12469	OVER	XLOC_015217, XLOC_016149, XLOC_009250, XLOC_009051, XLOC_014967, XLOC_012248, XLOC_014349, XLOC_018623, XLOC_011297, XLOC_005608, XLOC_005417, XLOC_006806, XLOC_016040, XLOC_001734, XLOC_022499, XLOC_021488, XLOC_005537, XLOC_019073, XLOC_011528, XLOC_009378, XLOC_011322, XLOC_013303, XLOC_016979, XLOC_010035, XLOC_011321, XLOC_012534, XLOC_012457, XLOC_018335, XLOC_015088, XLOC_011180, XLOC_0176…
GO:0004523	RNA-DNA hybrid ribonuclease activity	F	0.00693125	4.61558e-05	40	205	1141	12484	OVER	XLOC_016149, XLOC_009250, XLOC_009051, XLOC_014967, XLOC_012248, XLOC_014349, XLOC_018623, XLOC_011297, XLOC_005608, XLOC_005417, XLOC_006806, XLOC_016040, XLOC_001734, XLOC_022499, XLOC_021488, XLOC_005537, XLOC_011528, XLOC_009378, XLOC_011322, XLOC_013303, XLOC_016979, XLOC_010035, XLOC_011321, XLOC_012534, XLOC_012457, XLOC_018335, XLOC_015088, XLOC_011180, XLOC_017660, XLOC_019125, XLOC_0016…
GO:0004521	endoribonuclease activity	F	0.00890489	6.10913e-05	42	223	1139	12466	OVER	XLOC_015217, XLOC_016149, XLOC_009250, XLOC_009051, XLOC_014967, XLOC_012248, XLOC_014349, XLOC_018623, XLOC_011297, XLOC_005608, XLOC_005417, XLOC_006806, XLOC_016040, XLOC_001734, XLOC_022499, XLOC_021488, XLOC_005537, XLOC_019073, XLOC_011528, XLOC_009378, XLOC_011322, XLOC_013303, XLOC_016979, XLOC_010035, XLOC_011321, XLOC_012534, XLOC_012457, XLOC_018335, XLOC_015088, XLOC_011180, XLOC_0176…
GO:0044249	cellular biosynthetic process	P	0.00932012	6.51025e-05	356	3166	825	9523	OVER	XLOC_015359, XLOC_012885, XLOC_007172, XLOC_010467, XLOC_013976, XLOC_013298, XLOC_002958, XLOC_021917, XLOC_022211, XLOC_001635, XLOC_022334, XLOC_003257, XLOC_008947, XLOC_021489, XLOC_005679, XLOC_012637, XLOC_006641, XLOC_009356, XLOC_009354, XLOC_013862, XLOC_011321, XLOC_006092, XLOC_013988, XLOC_016459, XLOC_018995, XLOC_022439, XLOC_015360, XLOC_016698, XLOC_017660, XLOC_001518, XLOC_0203…
GO:0090502	RNA phosphodiester bond hydrolysis, endonucleolytic	P	0.00938495	6.6726e-05	42	224	1139	12465	OVER	XLOC_015217, XLOC_016149, XLOC_009250, XLOC_009051, XLOC_014967, XLOC_012248, XLOC_014349, XLOC_018623, XLOC_011297, XLOC_005608, XLOC_005417, XLOC_006806, XLOC_016040, XLOC_001734, XLOC_022499, XLOC_021488, XLOC_005537, XLOC_019073, XLOC_011528, XLOC_009378, XLOC_011322, XLOC_013303, XLOC_016979, XLOC_010035, XLOC_011321, XLOC_012534, XLOC_012457, XLOC_018335, XLOC_015088, XLOC_011180, XLOC_0176…
GO:0044237	cellular metabolic process	P	0.0105361	7.62248e-05	595	5658	586	7031	OVER	XLOC_015359, XLOC_017417, XLOC_018500, XLOC_018623, XLOC_013298, XLOC_021917, XLOC_003257, XLOC_008947, XLOC_003259, XLOC_005679, XLOC_001076, XLOC_006641, XLOC_016459, XLOC_018995, XLOC_015360, XLOC_016698, XLOC_017660, XLOC_018992, XLOC_004119, XLOC_008839, XLOC_008838, XLOC_005688, XLOC_008835, XLOC_005321, XLOC_003260, XLOC_003261, XLOC_002051, XLOC_006893, XLOC_004593, XLOC_020848, XLOC_0188…
GO:0060089	molecular transducer activity	F	0.0107969	8.0805e-05	77	510	1104	12179	OVER	XLOC_012961, XLOC_008781, XLOC_011235, XLOC_020668, XLOC_011070, BmOR61, XLOC_017331, XLOC_007659, BmOR68, BmIR40a, XLOC_006005, XLOC_004026, XLOC_009354, XLOC_018915, XLOC_008076, XLOC_015924, XLOC_014637, BmOR75, XLOC_022439, BmOR78, XLOC_001835, BmOR71, XLOC_012330, BmOR72, XLOC_016450, BmOR74, BmOR30, XLOC_013263, BmOR39, XLOC_000312, BmOR3, XLOC_000476, BmOR4, BmOR5, XLOC_006978, BmOR37, BmO…
GO:0004872	receptor activity	F	0.0107969	8.0805e-05	77	510	1104	12179	OVER	XLOC_012961, XLOC_008781, XLOC_011235, XLOC_020668, XLOC_011070, BmOR61, XLOC_017331, XLOC_007659, BmOR68, BmIR40a, XLOC_006005, XLOC_004026, XLOC_009354, XLOC_018915, XLOC_008076, XLOC_015924, XLOC_014637, BmOR75, XLOC_022439, BmOR78, XLOC_001835, BmOR71, XLOC_012330, BmOR72, XLOC_016450, BmOR74, BmOR30, XLOC_013263, BmOR39, XLOC_000312, BmOR3, XLOC_000476, BmOR4, BmOR5, XLOC_006978, BmOR37, BmO…
GO:0009058	biosynthetic process	P	0.0109939	8.36509e-05	362	3237	819	9452	OVER	XLOC_015359, XLOC_012885, XLOC_007172, XLOC_010467, XLOC_013976, XLOC_013298, XLOC_002958, XLOC_021917, XLOC_022211, XLOC_001635, XLOC_022334, XLOC_003257, XLOC_008947, XLOC_021489, XLOC_005679, XLOC_012637, XLOC_006641, XLOC_009356, XLOC_009354, XLOC_013862, XLOC_011321, XLOC_006092, XLOC_013988, XLOC_016459, XLOC_018995, XLOC_022439, XLOC_015360, XLOC_016698, XLOC_017660, XLOC_001518, XLOC_0203…
GO:0003008	system process	P	0.0173571	0.000134232	49	287	1132	12402	OVER	XLOC_020668, XLOC_011070, BmOR61, XLOC_017331, BmOR68, XLOC_012716, XLOC_009354, BmOR75, XLOC_022439, BmOR78, BmOR71, BmOR72, BmOR74, BmOR30, BmOR39, XLOC_000312, BmOR3, BmOR4, BmOR5, BmOR37, BmOR1, XLOC_021070, XLOC_002051, BmOR7, XLOC_007394, BmOR80, XLOC_013877, XLOC_014723, XLOC_016068, BmOR45, XLOC_017792, XLOC_002987, BmOR46, BmOR47, BmOR48, XLOC_018217, XLOC_018659, XLOC_018532, XLOC_01833…
GO:0090501	RNA phosphodiester bond hydrolysis	P	0.0201626	0.000158444	43	242	1138	12447	OVER	XLOC_015217, XLOC_016149, XLOC_009250, XLOC_009051, XLOC_014967, XLOC_012248, XLOC_014349, XLOC_018623, XLOC_003309, XLOC_011297, XLOC_005608, XLOC_005417, XLOC_006806, XLOC_016040, XLOC_001734, XLOC_022499, XLOC_021488, XLOC_005537, XLOC_019073, XLOC_011528, XLOC_009378, XLOC_011322, XLOC_013303, XLOC_016979, XLOC_010035, XLOC_011321, XLOC_012534, XLOC_012457, XLOC_018335, XLOC_015088, XLOC_0111…
GO:0004871	signal transducer activity	F	0.0213073	0.000170097	76	515	1105	12174	OVER	XLOC_012961, XLOC_008781, XLOC_011235, XLOC_020668, XLOC_011070, BmOR61, XLOC_017331, XLOC_007659, BmOR68, BmIR40a, XLOC_004026, XLOC_009354, XLOC_018915, XLOC_008076, XLOC_015924, XLOC_014637, BmOR75, XLOC_022439, BmOR78, XLOC_001835, BmOR71, XLOC_012330, BmOR72, XLOC_016450, BmOR74, BmOR30, XLOC_013263, BmOR39, XLOC_000312, BmOR3, XLOC_000476, BmOR4, BmOR5, XLOC_006978, BmOR37, BmOR1, XLOC_0210…
GO:0004144	diacylglycerol O-acyltransferase activity	F	0.0246314	0.000199706	5	3	1176	12686	OVER	XLOC_022202, XLOC_019769, XLOC_019768, XLOC_019798, XLOC_003166
GO:0004540	ribonuclease activity	F	0.0280935	0.00023128	42	239	1139	12450	OVER	XLOC_015217, XLOC_016149, XLOC_009250, XLOC_009051, XLOC_014967, XLOC_012248, XLOC_014349, XLOC_018623, XLOC_011297, XLOC_005608, XLOC_005417, XLOC_006806, XLOC_016040, XLOC_001734, XLOC_022499, XLOC_021488, XLOC_005537, XLOC_019073, XLOC_011528, XLOC_009378, XLOC_011322, XLOC_013303, XLOC_016979, XLOC_010035, XLOC_011321, XLOC_012534, XLOC_012457, XLOC_018335, XLOC_015088, XLOC_011180, XLOC_0176…
GO:0003676	nucleic acid binding	F	0.0312496	0.00026116	372	3388	809	9301	OVER	XLOC_012885, XLOC_010467, XLOC_018500, XLOC_018623, XLOC_013298, XLOC_002958, XLOC_020272, XLOC_022574, XLOC_022211, XLOC_021002, XLOC_001635, XLOC_022575, XLOC_022334, XLOC_021245, XLOC_003257, XLOC_021488, XLOC_021367, XLOC_003259, XLOC_012518, XLOC_006641, XLOC_020277, XLOC_020035, XLOC_022330, XLOC_011322, XLOC_011321, XLOC_011447, XLOC_012534, XLOC_011445, XLOC_007180, XLOC_019842, XLOC_0153…
GO:0008233	peptidase activity	F	0.0447599	0.000385236	124	964	1057	11725	OVER	XLOC_018904, XLOC_017535, XLOC_020701, XLOC_019435, XLOC_019434, XLOC_016044, XLOC_022453, XLOC_021002, XLOC_017372, XLOC_021245, XLOC_003775, XLOC_021367, XLOC_006524, XLOC_022330, XLOC_014557, XLOC_020539, XLOC_020538, XLOC_011445, XLOC_007180, XLOC_014437, XLOC_013581, XLOC_010190, XLOC_016059, XLOC_013100, XLOC_018113, XLOC_018992, XLOC_017383, XLOC_017262, XLOC_022720, XLOC_008835, XLOC_0057…
GO:0016411	acylglycerol O-acyltransferase activity	F	0.0447599	0.000382276	6	7	1175	12682	OVER	XLOC_022202, XLOC_019769, XLOC_019768, XLOC_019798, XLOC_010118, XLOC_003166
GO:0008374	O-acyltransferase activity	F	0.050167	0.000438031	7	11	1174	12678	OVER	XLOC_022202, XLOC_019769, XLOC_019768, XLOC_019798, XLOC_010658, XLOC_010118, XLOC_003166
GO:0070011	peptidase activity, acting on L-amino acid peptides	F	0.0526693	0.000466449	115	886	1066	11803	OVER	XLOC_018904, XLOC_017535, XLOC_020701, XLOC_019435, XLOC_019434, XLOC_016044, XLOC_021002, XLOC_017372, XLOC_021245, XLOC_003775, XLOC_021367, XLOC_006524, XLOC_022330, XLOC_014557, XLOC_020539, XLOC_020538, XLOC_011445, XLOC_007180, XLOC_014437, XLOC_013581, XLOC_016059, XLOC_013100, XLOC_018113, XLOC_018992, XLOC_017383, XLOC_017262, XLOC_022720, XLOC_008835, XLOC_005720, XLOC_012027, XLOC_0188…
GO:0042221	response to chemical	P	0.0717027	0.000643956	59	394	1122	12295	OVER	XLOC_020668, XLOC_011070, BmOR61, XLOC_017331, XLOC_001992, BmOR68, XLOC_015070, XLOC_012716, XLOC_004026, XLOC_009354, BmOR75, XLOC_022439, BmOR78, BmOR71, BmOR72, XLOC_019001, BmOR74, BmOR30, BmOR39, XLOC_000312, BmOR3, BmOR4, BmOR5, BmOR37, BmOR1, XLOC_021070, XLOC_002051, XLOC_007267, BmOR7, XLOC_007394, BmOR80, XLOC_016821, XLOC_013877, XLOC_014723, XLOC_016068, BmOR45, XLOC_002987, BmOR46, …
GO:0030990	intraciliary transport particle	C	0.162964	0.00148389	4	3	1177	12686	OVER	XLOC_009007, XLOC_015432, XLOC_003816, XLOC_007674
GO:0009987	cellular process	P	0.195296	0.00180266	692	6871	489	5818	OVER	XLOC_015359, XLOC_018867, XLOC_017417, XLOC_018500, XLOC_018623, XLOC_013298, XLOC_021917, XLOC_003257, XLOC_008947, XLOC_003259, XLOC_005679, XLOC_001076, XLOC_006641, XLOC_016459, XLOC_015009, BmOR75, XLOC_018995, XLOC_018510, XLOC_015360, XLOC_016698, BmOR78, BmOR71, BmOR72, XLOC_017660, BmOR74, XLOC_018992, XLOC_004119, XLOC_008839, XLOC_007629, XLOC_008838, XLOC_005688, XLOC_008835, XLOC_004…
GO:0005343	organic acid:sodium symporter activity	F	0.246564	0.00230664	3	1	1178	12688	OVER	XLOC_003587, XLOC_013680, XLOC_017792
GO:0006508	proteolysis	P	0.270562	0.00256489	129	1068	1052	11621	OVER	XLOC_018904, XLOC_017535, XLOC_020701, XLOC_019435, XLOC_019434, XLOC_016044, XLOC_002447, XLOC_022453, XLOC_021002, XLOC_017372, XLOC_021245, XLOC_003775, XLOC_021367, XLOC_006524, XLOC_022330, XLOC_014557, XLOC_020539, XLOC_020538, XLOC_011445, XLOC_007180, XLOC_014437, XLOC_013581, XLOC_010190, XLOC_016059, XLOC_013100, XLOC_018113, XLOC_018992, XLOC_016170, XLOC_017383, XLOC_017262, XLOC_0227…
GO:0005212	structural constituent of eye lens	F	0.284509	0.00276808	4	4	1177	12685	OVER	XLOC_005968, XLOC_005967, XLOC_005969, XLOC_006028
GO:0033151	V(D)J recombination	P	0.284509	0.00276808	4	4	1177	12685	OVER	XLOC_020272, XLOC_003248, XLOC_015465, XLOC_020024
GO:0008152	metabolic process	P	0.320686	0.00317425	778	7845	403	4844	OVER	XLOC_017417, XLOC_018500, XLOC_013298, XLOC_021917, XLOC_003257, XLOC_008947, XLOC_003259, XLOC_006524, XLOC_005679, XLOC_001076, XLOC_006763, XLOC_018995, XLOC_018510, XLOC_017660, XLOC_018992, XLOC_004119, XLOC_007629, XLOC_005688, XLOC_004353, XLOC_003260, XLOC_003261, XLOC_004593, XLOC_020848, XLOC_017437, XLOC_017432, XLOC_001097, XLOC_019629, XLOC_017689, XLOC_019868, XLOC_018775, XLOC_0196…
GO:0008270	zinc ion binding	F	0.320686	0.00320006	165	1424	1016	11265	OVER	XLOC_018904, XLOC_017535, XLOC_010467, XLOC_019435, XLOC_021999, XLOC_016044, XLOC_004505, XLOC_006806, XLOC_022575, XLOC_021488, XLOC_001112, XLOC_003775, XLOC_021402, XLOC_003776, XLOC_020555, XLOC_006641, XLOC_020311, XLOC_020035, XLOC_022330, XLOC_020539, XLOC_012256, XLOC_020659, XLOC_011447, XLOC_016854, XLOC_011721, XLOC_021628, XLOC_013100, XLOC_018992, XLOC_016170, XLOC_008839, XLOC_0173…
GO:0046914	transition metal ion binding	F	0.330879	0.00334304	179	1563	1002	11126	OVER	XLOC_018904, XLOC_017535, XLOC_010467, XLOC_019435, XLOC_021999, XLOC_016044, XLOC_004505, XLOC_006806, XLOC_022575, XLOC_021488, XLOC_001112, XLOC_003775, XLOC_021402, XLOC_007459, XLOC_003776, XLOC_020555, XLOC_006641, XLOC_020311, XLOC_020035, XLOC_022330, XLOC_020539, XLOC_012256, XLOC_020659, XLOC_011447, XLOC_016854, XLOC_011721, XLOC_021628, XLOC_013100, XLOC_018992, XLOC_016170, XLOC_0088…
GO:0016444	somatic cell DNA recombination	P	0.443638	0.00464832	4	5	1177	12684	OVER	XLOC_020272, XLOC_003248, XLOC_015465, XLOC_020024
GO:0002200	somatic diversification of immune receptors	P	0.443638	0.00464832	4	5	1177	12684	OVER	XLOC_020272, XLOC_003248, XLOC_015465, XLOC_020024
GO:0002562	somatic diversification of immune receptors via germline recombination within a single locus	P	0.443638	0.00464832	4	5	1177	12684	OVER	XLOC_020272, XLOC_003248, XLOC_015465, XLOC_020024
GO:0015238	drug transmembrane transporter activity	F	0.508424	0.00540084	3	2	1178	12687	OVER	XLOC_006758, XLOC_016821, XLOC_012716
GO:0044441	ciliary part	C	0.508424	0.00545397	8	25	1173	12664	OVER	XLOC_021499, XLOC_021504, XLOC_010803, XLOC_017522, XLOC_009007, XLOC_007674, XLOC_005240, XLOC_012383
GO:0008108	UDP-glucose:hexose-1-phosphate uridylyltransferase activity	F	0.652578	0.00722919	4	6	1177	12683	OVER	XLOC_002834, XLOC_017383, XLOC_014680, XLOC_014134
GO:0015296	anion:cation symporter activity	F	0.652578	0.00722919	4	6	1177	12683	OVER	XLOC_003587, XLOC_001916, XLOC_013680, XLOC_017792
GO:0017153	sodium:dicarboxylate symporter activity	F	0.652578	0.00724453	2	0	1179	12689	OVER	XLOC_003587, XLOC_013680
GO:0004983	neuropeptide Y receptor activity	F	0.77016	0.00874199	5	11	1176	12678	OVER	XLOC_000476, XLOC_015924, XLOC_007659, XLOC_003159, XLOC_003562
GO:0044463	cell projection part	C	0.794301	0.00911509	9	34	1172	12655	OVER	XLOC_021499, XLOC_021504, XLOC_010803, XLOC_017522, XLOC_009007, XLOC_008556, XLOC_007674, XLOC_005240, XLOC_012383
GO:0090484	drug transporter activity	F	0.872361	0.0101197	3	3	1178	12686	OVER	XLOC_006758, XLOC_016821, XLOC_012716
GO:0016702	oxidoreductase activity, acting on single donors with incorporation of molecular oxygen, incorporation of two atoms of oxygen	F	0.904304	0.010603	4	7	1177	12682	OVER	XLOC_012113, XLOC_006840, XLOC_000231, XLOC_009522
GO:0042302	structural constituent of cuticle	F	0.926172	0.010975	24	148	1157	12541	OVER	XLOC_016714, XLOC_013663, XLOC_016787, XLOC_016745, XLOC_016712, XLOC_016746, XLOC_013160, XLOC_012770, XLOC_006827, XLOC_000444, XLOC_002228, XLOC_000453, XLOC_000463, XLOC_000452, XLOC_000336, XLOC_000456, XLOC_003297, XLOC_009108, XLOC_010625, XLOC_013638, XLOC_000561, XLOC_000374, XLOC_009203, XLOC_009202
GO:0016701	oxidoreductase activity, acting on single donors with incorporation of molecular oxygen	F	0.962968	0.0115311	5	12	1176	12677	OVER	XLOC_012113, XLOC_007459, XLOC_006840, XLOC_000231, XLOC_009522
GO:0005506	iron ion binding	F	1	0.244031	12	100	1169	12589	OVER	BmCYP6AE6P, XLOC_001223, XLOC_007459, BmCYP4C1, XLOC_010713, XLOC_017994, XLOC_003123, BmCYP4L6, XLOC_000231, BmAOX1, BmCYP305B1, BmCYP6AE3
GO:0020037	heme binding	F	1	0.500765	11	114	1170	12575	OVER	BmCYP6AE6P, XLOC_012113, XLOC_018867, BmCYP4C1, XLOC_017994, XLOC_016873, BmCYP4L6, BmCYP305B1, XLOC_007267, XLOC_019001, BmCYP6AE3
GO:0046906	tetrapyrrole binding	F	1	0.511683	11	115	1170	12574	OVER	BmCYP6AE6P, XLOC_012113, XLOC_018867, BmCYP4C1, XLOC_017994, XLOC_016873, BmCYP4L6, BmCYP305B1, XLOC_007267, XLOC_019001, BmCYP6AE3
GO:0005234	extracellular-glutamate-gated ion channel activity	F	1	0.569981	2	20	1179	12669	OVER	BmIR40a, XLOC_008677
GO:0005231	excitatory extracellular ligand-gated ion channel activity	F	1	0.562378	3	31	1178	12658	OVER	BmIR40a, XLOC_008677, XLOC_016450
GO:0005886	plasma membrane	C	1	0.285737	35	336	1146	12353	OVER	BmOR80, BmOR45, XLOC_017792, XLOC_002768, BmOR46, BmOR47, BmOR48, XLOC_012716, XLOC_006005, XLOC_004442, XLOC_018915, XLOC_015924, XLOC_014637, BmOR75, BmOR78, BmOR71, BmOR72, XLOC_016450, BmOR74, XLOC_018475, BmOR39, BmOR3, BmOR4, XLOC_021410, BmOR5, BmOR57, BmOR58, XLOC_006978, BmOR37, XLOC_001863, BmOR1, XLOC_010803, XLOC_012627, XLOC_000033, BmOR7
GO:0071944	cell periphery	C	1	0.480901	37	390	1144	12299	OVER	BmOR80, BmOR45, XLOC_017792, XLOC_002768, BmOR46, BmOR47, BmOR48, XLOC_012716, XLOC_006005, XLOC_004442, XLOC_018915, XLOC_015924, XLOC_014637, BmOR75, XLOC_016873, BmOR78, BmOR71, BmOR72, XLOC_016450, XLOC_019001, BmOR74, XLOC_018475, BmOR39, BmOR3, BmOR4, XLOC_021410, BmOR5, BmOR57, BmOR58, XLOC_006978, BmOR37, XLOC_001863, BmOR1, XLOC_010803, XLOC_012627, XLOC_000033, BmOR7
GO:0015020	glucuronosyltransferase activity	F	1	0.0812264	6	30	1175	12659	OVER	BmUGT42B1, BmUGT33D2, BmUGT40G2, BmUGT40G1, BmUGT33D5, BmUGT33D6
GO:0008194	UDP-glycosyltransferase activity	F	1	0.388251	6	53	1175	12636	OVER	BmUGT42B1, BmUGT33D2, BmUGT40G2, BmUGT40G1, BmUGT33D5, BmUGT33D6
GO:0047555	3',5'-cyclic-GMP phosphodiesterase activity	F	1	0.0851478	1	0	1180	12689	OVER	XLOC_000033
GO:0032240	negative regulation of nucleobase-containing compound transport	P	1	0.0851478	1	0	1180	12689	OVER	XLOC_000033
GO:0032239	regulation of nucleobase-containing compound transport	P	1	0.0851478	1	0	1180	12689	OVER	XLOC_000033
GO:0016324	apical plasma membrane	C	1	0.359196	1	4	1180	12685	OVER	XLOC_000033
GO:0045177	apical part of cell	C	1	0.463715	1	6	1180	12683	OVER	XLOC_000033
GO:0051051	negative regulation of transport	P	1	0.551199	1	8	1180	12681	OVER	XLOC_000033
GO:0004122	cystathionine beta-synthase activity	F	1	0.234326	1	2	1180	12687	OVER	XLOC_000078
GO:0019343	cysteine biosynthetic process via cystathionine	P	1	0.234326	1	2	1180	12687	OVER	XLOC_000078
GO:0006535	cysteine biosynthetic process from serine	P	1	0.299535	1	3	1180	12686	OVER	XLOC_000078
GO:0019344	cysteine biosynthetic process	P	1	0.299535	1	3	1180	12686	OVER	XLOC_000078
GO:0006563	L-serine metabolic process	P	1	0.509402	1	7	1180	12682	OVER	XLOC_000078
GO:0009070	serine family amino acid biosynthetic process	P	1	0.509402	1	7	1180	12682	OVER	XLOC_000078
GO:0006534	cysteine metabolic process	P	1	0.207047	2	8	1179	12681	OVER	XLOC_000078, XLOC_000231
GO:0000097	sulfur amino acid biosynthetic process	P	1	0.239602	2	9	1179	12680	OVER	XLOC_000078, XLOC_000231
GO:0000096	sulfur amino acid metabolic process	P	1	0.36942	2	13	1179	12676	OVER	XLOC_000078, XLOC_000231
GO:0009069	serine family amino acid metabolic process	P	1	0.54428	2	19	1179	12670	OVER	XLOC_000078, XLOC_000231
GO:0008652	cellular amino acid biosynthetic process	P	1	0.562378	3	31	1178	12658	OVER	XLOC_000078, XLOC_005589, XLOC_000231
GO:0034227	tRNA thio-modification	P	1	0.0862817	2	4	1179	12685	OVER	XLOC_000222, XLOC_002212
GO:0042412	taurine biosynthetic process	P	1	0.163051	1	1	1180	12688	OVER	XLOC_000231
GO:0019694	alkanesulfonate metabolic process	P	1	0.163051	1	1	1180	12688	OVER	XLOC_000231
GO:0046305	alkanesulfonate biosynthetic process	P	1	0.163051	1	1	1180	12688	OVER	XLOC_000231
GO:0009093	cysteine catabolic process	P	1	0.163051	1	1	1180	12688	OVER	XLOC_000231
GO:0019530	taurine metabolic process	P	1	0.163051	1	1	1180	12688	OVER	XLOC_000231
GO:0019450	L-cysteine catabolic process to pyruvate	P	1	0.163051	1	1	1180	12688	OVER	XLOC_000231
GO:0019451	L-cysteine catabolic process to pyruvate, using cysteine dioxygenase	P	1	0.163051	1	1	1180	12688	OVER	XLOC_000231
GO:0019448	L-cysteine catabolic process	P	1	0.163051	1	1	1180	12688	OVER	XLOC_000231
GO:0017172	cysteine dioxygenase activity	F	1	0.234326	1	2	1180	12687	OVER	XLOC_000231
GO:0000098	sulfur amino acid catabolic process	P	1	0.234326	1	2	1180	12687	OVER	XLOC_000231
GO:0044273	sulfur compound catabolic process	P	1	0.234326	1	2	1180	12687	OVER	XLOC_000231
GO:0046439	L-cysteine metabolic process	P	1	0.413778	1	5	1180	12684	OVER	XLOC_000231
GO:0009071	serine family amino acid catabolic process	P	1	0.509402	1	7	1180	12682	OVER	XLOC_000231
GO:0030676	Rac guanyl-nucleotide exchange factor activity	F	1	0.0851478	1	0	1180	12689	OVER	XLOC_000328
GO:0051491	positive regulation of filopodium assembly	P	1	0.163051	1	1	1180	12688	OVER	XLOC_000328
GO:0031346	positive regulation of cell projection organization	P	1	0.234326	1	2	1180	12687	OVER	XLOC_000328
GO:0051489	regulation of filopodium assembly	P	1	0.234326	1	2	1180	12687	OVER	XLOC_000328
GO:0046847	filopodium assembly	P	1	0.234326	1	2	1180	12687	OVER	XLOC_000328
GO:0060491	regulation of cell projection assembly	P	1	0.299535	1	3	1180	12686	OVER	XLOC_000328
GO:0050770	regulation of axonogenesis	P	1	0.413778	1	5	1180	12684	OVER	XLOC_000328
GO:0050803	regulation of synapse structure or activity	P	1	0.413778	1	5	1180	12684	OVER	XLOC_000328
GO:0010769	regulation of cell morphogenesis involved in differentiation	P	1	0.463715	1	6	1180	12683	OVER	XLOC_000328
GO:0010975	regulation of neuron projection development	P	1	0.589439	1	9	1180	12680	OVER	XLOC_000328
GO:0005057	signal transducer activity, downstream of receptor	F	1	0.489743	2	17	1179	12672	OVER	XLOC_000328, XLOC_016187
GO:0031012	extracellular matrix	C	1	0.524487	5	51	1176	12638	OVER	XLOC_000336, XLOC_003633, XLOC_000456, XLOC_010449, XLOC_010625
GO:0008061	chitin binding	F	1	0.4724	7	69	1174	12620	OVER	XLOC_000367, XLOC_013388, XLOC_008889, XLOC_001097, XLOC_014076, XLOC_013272, XLOC_009983
GO:0008010	structural constituent of chitin-based larval cuticle	F	1	0.114156	2	5	1179	12684	OVER	XLOC_000456, XLOC_010625
GO:0005214	structural constituent of chitin-based cuticle	F	1	0.175022	2	7	1179	12682	OVER	XLOC_000456, XLOC_010625
GO:0040003	chitin-based cuticle development	P	1	0.239602	2	9	1179	12680	OVER	XLOC_000456, XLOC_010625
GO:0042335	cuticle development	P	1	0.431277	2	15	1179	12674	OVER	XLOC_000456, XLOC_010625
GO:0008188	neuropeptide receptor activity	F	1	0.0650439	5	21	1176	12668	OVER	XLOC_000476, XLOC_015924, XLOC_007659, XLOC_003159, XLOC_003562
GO:0001653	peptide receptor activity	F	1	0.155479	6	37	1175	12652	OVER	XLOC_000476, XLOC_015924, XLOC_007659, XLOC_003159, XLOC_003562, XLOC_014371
GO:0008528	G-protein coupled peptide receptor activity	F	1	0.155479	6	37	1175	12652	OVER	XLOC_000476, XLOC_015924, XLOC_007659, XLOC_003159, XLOC_003562, XLOC_014371
GO:0008021	synaptic vesicle	C	1	0.589439	1	9	1180	12680	OVER	XLOC_000480
GO:0070382	exocytic vesicle	C	1	0.589439	1	9	1180	12680	OVER	XLOC_000480
GO:0001505	regulation of neurotransmitter levels	P	1	0.400725	2	14	1179	12675	OVER	XLOC_000480, XLOC_017792
GO:0000786	nucleosome	C	1	0.134221	11	78	1170	12611	OVER	XLOC_000587, XLOC_022211, XLOC_001635, XLOC_022334, XLOC_015797, XLOC_019868, XLOC_010269, XLOC_022426, XLOC_022538, XLOC_010490, XLOC_020256
GO:0044815	DNA packaging complex	C	1	0.183518	11	84	1170	12605	OVER	XLOC_000587, XLOC_022211, XLOC_001635, XLOC_022334, XLOC_015797, XLOC_019868, XLOC_010269, XLOC_022426, XLOC_022538, XLOC_010490, XLOC_020256
GO:0032993	protein-DNA complex	C	1	0.192464	11	85	1170	12604	OVER	XLOC_000587, XLOC_022211, XLOC_001635, XLOC_022334, XLOC_015797, XLOC_019868, XLOC_010269, XLOC_022426, XLOC_022538, XLOC_010490, XLOC_020256
GO:0000785	chromatin	C	1	0.334234	11	99	1170	12590	OVER	XLOC_000587, XLOC_022211, XLOC_001635, XLOC_022334, XLOC_015797, XLOC_019868, XLOC_010269, XLOC_022426, XLOC_022538, XLOC_010490, XLOC_020256
GO:0046982	protein heterodimerization activity	F	1	0.334145	10	89	1171	12600	OVER	XLOC_000587, XLOC_022211, XLOC_001635, XLOC_022334, XLOC_019868, XLOC_010269, XLOC_022426, XLOC_022538, XLOC_010490, XLOC_020256
GO:0006334	nucleosome assembly	P	1	0.235833	6	43	1175	12646	OVER	XLOC_000587, XLOC_022211, XLOC_022334, XLOC_015797, XLOC_022538, XLOC_010490
GO:0031497	chromatin assembly	P	1	0.250329	6	44	1175	12645	OVER	XLOC_000587, XLOC_022211, XLOC_022334, XLOC_015797, XLOC_022538, XLOC_010490
GO:0006333	chromatin assembly or disassembly	P	1	0.250329	6	44	1175	12645	OVER	XLOC_000587, XLOC_022211, XLOC_022334, XLOC_015797, XLOC_022538, XLOC_010490
GO:0034728	nucleosome organization	P	1	0.265068	6	45	1175	12644	OVER	XLOC_000587, XLOC_022211, XLOC_022334, XLOC_015797, XLOC_022538, XLOC_010490
GO:0065004	protein-DNA complex assembly	P	1	0.341376	6	50	1175	12639	OVER	XLOC_000587, XLOC_022211, XLOC_022334, XLOC_015797, XLOC_022538, XLOC_010490
GO:0071824	protein-DNA complex subunit organization	P	1	0.372598	6	52	1175	12637	OVER	XLOC_000587, XLOC_022211, XLOC_022334, XLOC_015797, XLOC_022538, XLOC_010490
GO:0006323	DNA packaging	P	1	0.388251	6	53	1175	12636	OVER	XLOC_000587, XLOC_022211, XLOC_022334, XLOC_015797, XLOC_022538, XLOC_010490
GO:0009253	peptidoglycan catabolic process	P	1	0.400725	2	14	1179	12675	OVER	XLOC_000764, XLOC_017166
GO:0008745	N-acetylmuramoyl-L-alanine amidase activity	F	1	0.400725	2	14	1179	12675	OVER	XLOC_000764, XLOC_017166
GO:0006027	glycosaminoglycan catabolic process	P	1	0.400725	2	14	1179	12675	OVER	XLOC_000764, XLOC_017166
GO:0000270	peptidoglycan metabolic process	P	1	0.431277	2	15	1179	12674	OVER	XLOC_000764, XLOC_017166
GO:0007596	blood coagulation	P	1	0.413778	1	5	1180	12684	OVER	XLOC_000848
GO:0007599	hemostasis	P	1	0.413778	1	5	1180	12684	OVER	XLOC_000848
GO:0050878	regulation of body fluid levels	P	1	0.463715	1	6	1180	12683	OVER	XLOC_000848
GO:0050817	coagulation	P	1	0.463715	1	6	1180	12683	OVER	XLOC_000848
GO:0042060	wound healing	P	1	0.624422	1	10	1180	12679	OVER	XLOC_000848
GO:0009611	response to wounding	P	1	0.624422	1	10	1180	12679	OVER	XLOC_000848
GO:0070461	SAGA-type complex	C	1	0.463715	1	6	1180	12683	OVER	XLOC_001214
GO:0006578	amino-acid betaine biosynthetic process	P	1	0.0851478	1	0	1180	12689	OVER	XLOC_001223
GO:0006577	amino-acid betaine metabolic process	P	1	0.0851478	1	0	1180	12689	OVER	XLOC_001223
GO:0045329	carnitine biosynthetic process	P	1	0.0851478	1	0	1180	12689	OVER	XLOC_001223
GO:0009437	carnitine metabolic process	P	1	0.0851478	1	0	1180	12689	OVER	XLOC_001223
GO:0050353	trimethyllysine dioxygenase activity	F	1	0.0851478	1	0	1180	12689	OVER	XLOC_001223
GO:0008336	gamma-butyrobetaine dioxygenase activity	F	1	0.163051	1	1	1180	12688	OVER	XLOC_001223
GO:0031418	L-ascorbic acid binding	F	1	0.463715	1	6	1180	12683	OVER	XLOC_001223
GO:0016706	oxidoreductase activity, acting on paired donors, with incorporation or reduction of molecular oxygen, 2-oxoglutarate as one donor, and incorporation of one atom each of oxygen into both donors	F	1	0.509402	1	7	1180	12682	OVER	XLOC_001223
GO:0097164	ammonium ion metabolic process	P	1	0.207047	2	8	1179	12681	OVER	XLOC_001223, XLOC_017792
GO:0033743	peptide-methionine (R)-S-oxide reductase activity	F	1	0.163051	1	1	1180	12688	OVER	XLOC_001283
GO:0016671	oxidoreductase activity, acting on a sulfur group of donors, disulfide as acceptor	F	1	0.359196	1	4	1180	12685	OVER	XLOC_001283
GO:0016607	nuclear speck	C	1	0.359196	1	4	1180	12685	OVER	XLOC_001430
GO:0016604	nuclear body	C	1	0.509402	1	7	1180	12682	OVER	XLOC_001430
GO:0052689	carboxylic ester hydrolase activity	F	1	0.138732	9	61	1172	12628	OVER	XLOC_001458, XLOC_012002, XLOC_019494, XLOC_004536, XLOC_000357, XLOC_004469, XLOC_014065, XLOC_006763, XLOC_013160
GO:0001518	voltage-gated sodium channel complex	C	1	0.163051	1	1	1180	12688	OVER	XLOC_001863
GO:0060078	regulation of postsynaptic membrane potential	P	1	0.163051	1	1	1180	12688	OVER	XLOC_001863
GO:0005248	voltage-gated sodium channel activity	F	1	0.163051	1	1	1180	12688	OVER	XLOC_001863
GO:1905030	voltage-gated ion channel activity involved in regulation of postsynaptic membrane potential	F	1	0.163051	1	1	1180	12688	OVER	XLOC_001863
GO:0034706	sodium channel complex	C	1	0.234326	1	2	1180	12687	OVER	XLOC_001863
GO:0000412	histone peptidyl-prolyl isomerization	P	1	0.163051	1	1	1180	12688	OVER	XLOC_001907
GO:0005527	macrolide binding	F	1	0.299535	1	3	1180	12686	OVER	XLOC_001907
GO:0005528	FK506 binding	F	1	0.299535	1	3	1180	12686	OVER	XLOC_001907
GO:0008144	drug binding	F	1	0.463715	1	6	1180	12683	OVER	XLOC_001907
GO:0015377	cation:chloride symporter activity	F	1	0.359196	1	4	1180	12685	OVER	XLOC_001916
GO:1902476	chloride transmembrane transport	P	1	0.551199	1	8	1180	12681	OVER	XLOC_001916
GO:0008774	acetaldehyde dehydrogenase (acetylating) activity	F	1	0.0851478	1	0	1180	12689	OVER	XLOC_001992
GO:0006117	acetaldehyde metabolic process	P	1	0.0851478	1	0	1180	12689	OVER	XLOC_001992
GO:1901215	negative regulation of neuron death	P	1	0.163051	1	1	1180	12688	OVER	XLOC_001992
GO:0045471	response to ethanol	P	1	0.299535	1	3	1180	12686	OVER	XLOC_001992
GO:1901214	regulation of neuron death	P	1	0.359196	1	4	1180	12685	OVER	XLOC_001992
GO:0004029	aldehyde dehydrogenase (NAD) activity	F	1	0.359196	1	4	1180	12685	OVER	XLOC_001992
GO:0070997	neuron death	P	1	0.359196	1	4	1180	12685	OVER	XLOC_001992
GO:0097305	response to alcohol	P	1	0.463715	1	6	1180	12683	OVER	XLOC_001992
GO:0006081	cellular aldehyde metabolic process	P	1	0.173329	5	30	1176	12659	OVER	XLOC_001992, XLOC_002430, XLOC_004097, XLOC_013100, XLOC_022493
GO:0060548	negative regulation of cell death	P	1	0.431277	2	15	1179	12674	OVER	XLOC_001992, XLOC_008556
GO:0042132	fructose 1,6-bisphosphate 1-phosphatase activity	F	1	0.0851478	1	0	1180	12689	OVER	XLOC_001996
GO:0019203	carbohydrate phosphatase activity	F	1	0.0248936	3	5	1178	12684	OVER	XLOC_001996, XLOC_015057, XLOC_015056
GO:0050308	sugar-phosphatase activity	F	1	0.0248936	3	5	1178	12684	OVER	XLOC_001996, XLOC_015057, XLOC_015056
GO:0007638	mechanosensory behavior	P	1	0.0851478	1	0	1180	12689	OVER	XLOC_002078
GO:0001077	transcriptional activator activity, RNA polymerase II core promoter proximal region sequence-specific binding	F	1	0.163051	1	1	1180	12688	OVER	XLOC_002078
GO:0009612	response to mechanical stimulus	P	1	0.299535	1	3	1180	12686	OVER	XLOC_002078
GO:0001228	transcriptional activator activity, RNA polymerase II transcription regulatory region sequence-specific binding	F	1	0.463715	1	6	1180	12683	OVER	XLOC_002078
GO:0048935	peripheral nervous system neuron development	P	1	0.589439	1	9	1180	12680	OVER	XLOC_002078
GO:0048934	peripheral nervous system neuron differentiation	P	1	0.589439	1	9	1180	12680	OVER	XLOC_002078
GO:0000978	RNA polymerase II core promoter proximal region sequence-specific DNA binding	F	1	0.175022	2	7	1179	12682	OVER	XLOC_002078, XLOC_003826
GO:0000987	core promoter proximal region sequence-specific DNA binding	F	1	0.175022	2	7	1179	12682	OVER	XLOC_002078, XLOC_003826
GO:0001159	core promoter proximal region DNA binding	F	1	0.175022	2	7	1179	12682	OVER	XLOC_002078, XLOC_003826
GO:0000982	transcription factor activity, RNA polymerase II core promoter proximal region sequence-specific binding	F	1	0.207047	2	8	1179	12681	OVER	XLOC_002078, XLOC_003826
GO:0000977	RNA polymerase II regulatory region sequence-specific DNA binding	F	1	0.594613	2	21	1179	12668	OVER	XLOC_002078, XLOC_003826
GO:0001012	RNA polymerase II regulatory region DNA binding	F	1	0.594613	2	21	1179	12668	OVER	XLOC_002078, XLOC_003826
GO:0007517	muscle organ development	P	1	0.400725	2	14	1179	12675	OVER	XLOC_002078, XLOC_012627
GO:0030030	cell projection organization	P	1	0.382967	9	83	1172	12606	OVER	XLOC_002078, XLOC_017522, XLOC_009007, XLOC_008556, XLOC_015432, XLOC_000328, XLOC_003816, XLOC_007674, XLOC_005240
GO:0030177	positive regulation of Wnt signaling pathway	P	1	0.359196	1	4	1180	12685	OVER	XLOC_002099
GO:0090263	positive regulation of canonical Wnt signaling pathway	P	1	0.359196	1	4	1180	12685	OVER	XLOC_002099
GO:0060828	regulation of canonical Wnt signaling pathway	P	1	0.463715	1	6	1180	12683	OVER	XLOC_002099
GO:0030111	regulation of Wnt signaling pathway	P	1	0.589439	1	9	1180	12680	OVER	XLOC_002099
GO:0043765	T/G mismatch-specific endonuclease activity	F	1	0.0851478	1	0	1180	12689	OVER	XLOC_002193
GO:0044824	retroviral 3' processing activity	F	1	0.0851478	1	0	1180	12689	OVER	XLOC_002193
GO:0044823	retroviral integrase activity	F	1	0.0851478	1	0	1180	12689	OVER	XLOC_002193
GO:0008907	integrase activity	F	1	0.0851478	1	0	1180	12689	OVER	XLOC_002193
GO:0032447	protein urmylation	P	1	0.359196	1	4	1180	12685	OVER	XLOC_002212
GO:0002097	tRNA wobble base modification	P	1	0.463715	1	6	1180	12683	OVER	XLOC_002212
GO:0002098	tRNA wobble uridine modification	P	1	0.463715	1	6	1180	12683	OVER	XLOC_002212
GO:0016783	sulfurtransferase activity	F	1	0.463715	1	6	1180	12683	OVER	XLOC_002212
GO:0016782	transferase activity, transferring sulfur-containing groups	F	1	0.0259189	7	28	1174	12661	OVER	XLOC_002212, XLOC_004986, XLOC_008603, XLOC_013905, XLOC_020861, XLOC_009246, XLOC_002460
GO:0004030	aldehyde dehydrogenase [NAD(P)+] activity	F	1	0.234326	1	2	1180	12687	OVER	XLOC_002430
GO:0030162	regulation of proteolysis	P	1	0.255809	8	63	1173	12626	OVER	XLOC_002447, XLOC_011893, XLOC_000848, XLOC_008556, XLOC_011857, XLOC_005593, XLOC_005462, XLOC_008122
GO:0032269	negative regulation of cellular protein metabolic process	P	1	0.35853	8	71	1173	12618	OVER	XLOC_002447, XLOC_011893, XLOC_000848, XLOC_009701, XLOC_011857, XLOC_005593, XLOC_005462, XLOC_008122
GO:0051248	negative regulation of protein metabolic process	P	1	0.371775	8	72	1173	12617	OVER	XLOC_002447, XLOC_011893, XLOC_000848, XLOC_009701, XLOC_011857, XLOC_005593, XLOC_005462, XLOC_008122
GO:0004867	serine-type endopeptidase inhibitor activity	F	1	0.142507	4	20	1177	12669	OVER	XLOC_002447, XLOC_011893, XLOC_000848, XLOC_011857
GO:0004866	endopeptidase inhibitor activity	F	1	0.446942	4	36	1177	12653	OVER	XLOC_002447, XLOC_011893, XLOC_000848, XLOC_011857
GO:0061135	endopeptidase regulator activity	F	1	0.466266	4	37	1177	12652	OVER	XLOC_002447, XLOC_011893, XLOC_000848, XLOC_011857
GO:0010951	negative regulation of endopeptidase activity	P	1	0.466266	4	37	1177	12652	OVER	XLOC_002447, XLOC_011893, XLOC_000848, XLOC_011857
GO:0030414	peptidase inhibitor activity	F	1	0.196556	7	49	1174	12640	OVER	XLOC_002447, XLOC_011893, XLOC_000848, XLOC_011857, XLOC_005593, XLOC_005462, XLOC_008122
GO:0010466	negative regulation of peptidase activity	P	1	0.208874	7	50	1174	12639	OVER	XLOC_002447, XLOC_011893, XLOC_000848, XLOC_011857, XLOC_005593, XLOC_005462, XLOC_008122
GO:0045861	negative regulation of proteolysis	P	1	0.208874	7	50	1174	12639	OVER	XLOC_002447, XLOC_011893, XLOC_000848, XLOC_011857, XLOC_005593, XLOC_005462, XLOC_008122
GO:0061134	peptidase regulator activity	F	1	0.234328	7	52	1174	12637	OVER	XLOC_002447, XLOC_011893, XLOC_000848, XLOC_011857, XLOC_005593, XLOC_005462, XLOC_008122
GO:0051346	negative regulation of hydrolase activity	P	1	0.260737	7	54	1174	12635	OVER	XLOC_002447, XLOC_011893, XLOC_000848, XLOC_011857, XLOC_005593, XLOC_005462, XLOC_008122
GO:0052547	regulation of peptidase activity	P	1	0.315748	7	58	1174	12631	OVER	XLOC_002447, XLOC_011893, XLOC_000848, XLOC_011857, XLOC_005593, XLOC_005462, XLOC_008122
GO:0051985	negative regulation of chromosome segregation	P	1	0.463715	1	6	1180	12683	OVER	XLOC_002474
GO:0033048	negative regulation of mitotic sister chromatid segregation	P	1	0.463715	1	6	1180	12683	OVER	XLOC_002474
GO:0033046	negative regulation of sister chromatid segregation	P	1	0.463715	1	6	1180	12683	OVER	XLOC_002474
GO:0071174	mitotic spindle checkpoint	P	1	0.463715	1	6	1180	12683	OVER	XLOC_002474
GO:0071173	spindle assembly checkpoint	P	1	0.463715	1	6	1180	12683	OVER	XLOC_002474
GO:0007094	mitotic spindle assembly checkpoint	P	1	0.463715	1	6	1180	12683	OVER	XLOC_002474
GO:1902100	negative regulation of metaphase/anaphase transition of cell cycle	P	1	0.463715	1	6	1180	12683	OVER	XLOC_002474
GO:0045839	negative regulation of mitotic nuclear division	P	1	0.463715	1	6	1180	12683	OVER	XLOC_002474
GO:0051784	negative regulation of nuclear division	P	1	0.463715	1	6	1180	12683	OVER	XLOC_002474
GO:0045841	negative regulation of mitotic metaphase/anaphase transition	P	1	0.463715	1	6	1180	12683	OVER	XLOC_002474
GO:1905819	negative regulation of chromosome separation	P	1	0.463715	1	6	1180	12683	OVER	XLOC_002474
GO:2000816	negative regulation of mitotic sister chromatid separation	P	1	0.463715	1	6	1180	12683	OVER	XLOC_002474
GO:0031577	spindle checkpoint	P	1	0.509402	1	7	1180	12682	OVER	XLOC_002474
GO:2000145	regulation of cell motility	P	1	0.337483	2	12	1179	12677	OVER	XLOC_002593, XLOC_005240
GO:0040012	regulation of locomotion	P	1	0.460975	2	16	1179	12673	OVER	XLOC_002593, XLOC_005240
GO:0030155	regulation of cell adhesion	P	1	0.30507	2	11	1179	12678	OVER	XLOC_002593, XLOC_013275
GO:0016805	dipeptidase activity	F	1	0.359196	1	4	1180	12685	OVER	XLOC_002636
GO:0008239	dipeptidyl-peptidase activity	F	1	0.359196	1	4	1180	12685	OVER	XLOC_002636
GO:0060180	female mating behavior	P	1	0.234326	1	2	1180	12687	OVER	XLOC_002760
GO:0045924	regulation of female receptivity	P	1	0.234326	1	2	1180	12687	OVER	XLOC_002760
GO:0019098	reproductive behavior	P	1	0.359196	1	4	1180	12685	OVER	XLOC_002760
GO:0007617	mating behavior	P	1	0.359196	1	4	1180	12685	OVER	XLOC_002760
GO:0007618	mating	P	1	0.463715	1	6	1180	12683	OVER	XLOC_002760
GO:0036338	viral membrane	C	1	0.54428	2	19	1179	12670	OVER	XLOC_002801, XLOC_020498
GO:0019031	viral envelope	C	1	0.54428	2	19	1179	12670	OVER	XLOC_002801, XLOC_020498
GO:0070569	uridylyltransferase activity	F	1	0.0148481	4	8	1177	12681	OVER	XLOC_002834, XLOC_017383, XLOC_014680, XLOC_014134
GO:0006012	galactose metabolic process	P	1	0.0333643	4	11	1177	12678	OVER	XLOC_002834, XLOC_017383, XLOC_014680, XLOC_014134
GO:0007210	serotonin receptor signaling pathway	P	1	0.0608944	2	3	1179	12686	OVER	XLOC_002879, XLOC_010803
GO:0004993	G-protein coupled serotonin receptor activity	F	1	0.0608944	2	3	1179	12686	OVER	XLOC_002879, XLOC_010803
GO:0099589	serotonin receptor activity	F	1	0.0608944	2	3	1179	12686	OVER	XLOC_002879, XLOC_010803
GO:0008227	G-protein coupled amine receptor activity	F	1	0.0925035	3	10	1178	12679	OVER	XLOC_002879, XLOC_014637, XLOC_010803
GO:0004634	phosphopyruvate hydratase activity	F	1	0.234326	1	2	1180	12687	OVER	XLOC_002891
GO:0000015	phosphopyruvate hydratase complex	C	1	0.234326	1	2	1180	12687	OVER	XLOC_002891
GO:0004643	phosphoribosylaminoimidazolecarboxamide formyltransferase activity	F	1	0.0851478	1	0	1180	12689	OVER	XLOC_003064
GO:0003937	IMP cyclohydrolase activity	F	1	0.0851478	1	0	1180	12689	OVER	XLOC_003064
GO:0019238	cyclohydrolase activity	F	1	0.359196	1	4	1180	12685	OVER	XLOC_003064
GO:0016742	hydroxymethyl-, formyl- and related transferase activity	F	1	0.463715	1	6	1180	12683	OVER	XLOC_003064
GO:0008241	peptidyl-dipeptidase activity	F	1	0.624422	1	10	1180	12679	OVER	XLOC_003126
GO:0008422	beta-glucosidase activity	F	1	0.163051	1	1	1180	12688	OVER	XLOC_003292
GO:0015926	glucosidase activity	F	1	0.589439	1	9	1180	12680	OVER	XLOC_003292
GO:0017091	AU-rich element binding	F	1	0.0851478	1	0	1180	12689	OVER	XLOC_003309
GO:0071042	nuclear polyadenylation-dependent mRNA catabolic process	P	1	0.0851478	1	0	1180	12689	OVER	XLOC_003309
GO:0071047	polyadenylation-dependent mRNA catabolic process	P	1	0.0851478	1	0	1180	12689	OVER	XLOC_003309
GO:0034473	U1 snRNA 3'-end processing	P	1	0.0851478	1	0	1180	12689	OVER	XLOC_003309
GO:0034476	U5 snRNA 3'-end processing	P	1	0.0851478	1	0	1180	12689	OVER	XLOC_003309
GO:0043633	polyadenylation-dependent RNA catabolic process	P	1	0.163051	1	1	1180	12688	OVER	XLOC_003309
GO:0043634	polyadenylation-dependent ncRNA catabolic process	P	1	0.163051	1	1	1180	12688	OVER	XLOC_003309
GO:0000459	exonucleolytic trimming involved in rRNA processing	P	1	0.163051	1	1	1180	12688	OVER	XLOC_003309
GO:0000467	exonucleolytic trimming to generate mature 3'-end of 5.8S rRNA from tricistronic rRNA transcript (SSU-rRNA, 5.8S rRNA, LSU-rRNA)	P	1	0.163051	1	1	1180	12688	OVER	XLOC_003309
GO:0016078	tRNA catabolic process	P	1	0.163051	1	1	1180	12688	OVER	XLOC_003309
GO:0071035	nuclear polyadenylation-dependent rRNA catabolic process	P	1	0.163051	1	1	1180	12688	OVER	XLOC_003309
GO:0071038	nuclear polyadenylation-dependent tRNA catabolic process	P	1	0.163051	1	1	1180	12688	OVER	XLOC_003309
GO:0071029	nuclear ncRNA surveillance	P	1	0.163051	1	1	1180	12688	OVER	XLOC_003309
GO:0071046	nuclear polyadenylation-dependent ncRNA catabolic process	P	1	0.163051	1	1	1180	12688	OVER	XLOC_003309
GO:0043928	exonucleolytic nuclear-transcribed mRNA catabolic process involved in deadenylation-dependent decay	P	1	0.163051	1	1	1180	12688	OVER	XLOC_003309
GO:0034475	U4 snRNA 3'-end processing	P	1	0.163051	1	1	1180	12688	OVER	XLOC_003309
GO:0000291	nuclear-transcribed mRNA catabolic process, exonucleolytic	P	1	0.234326	1	2	1180	12687	OVER	XLOC_003309
GO:0071028	nuclear mRNA surveillance	P	1	0.234326	1	2	1180	12687	OVER	XLOC_003309
GO:0071027	nuclear RNA surveillance	P	1	0.234326	1	2	1180	12687	OVER	XLOC_003309
GO:0034427	nuclear-transcribed mRNA catabolic process, exonucleolytic, 3'-5'	P	1	0.234326	1	2	1180	12687	OVER	XLOC_003309
GO:0034472	snRNA 3'-end processing	P	1	0.234326	1	2	1180	12687	OVER	XLOC_003309
GO:0031125	rRNA 3'-end processing	P	1	0.234326	1	2	1180	12687	OVER	XLOC_003309
GO:0071025	RNA surveillance	P	1	0.299535	1	3	1180	12686	OVER	XLOC_003309
GO:0043628	ncRNA 3'-end processing	P	1	0.359196	1	4	1180	12685	OVER	XLOC_003309
GO:0000469	cleavage involved in rRNA processing	P	1	0.359196	1	4	1180	12685	OVER	XLOC_003309
GO:0000460	maturation of 5.8S rRNA	P	1	0.463715	1	6	1180	12683	OVER	XLOC_003309
GO:0000466	maturation of 5.8S rRNA from tricistronic rRNA transcript (SSU-rRNA, 5.8S rRNA, LSU-rRNA)	P	1	0.463715	1	6	1180	12683	OVER	XLOC_003309
GO:0000177	cytoplasmic exosome (RNase complex)	C	1	0.463715	1	6	1180	12683	OVER	XLOC_003309
GO:0000288	nuclear-transcribed mRNA catabolic process, deadenylation-dependent decay	P	1	0.509402	1	7	1180	12682	OVER	XLOC_003309
GO:0000176	nuclear exosome (RNase complex)	C	1	0.509402	1	7	1180	12682	OVER	XLOC_003309
GO:0016180	snRNA processing	P	1	0.551199	1	8	1180	12681	OVER	XLOC_003309
GO:0016073	snRNA metabolic process	P	1	0.589439	1	9	1180	12680	OVER	XLOC_003309
GO:1905354	exoribonuclease complex	C	1	0.624422	1	10	1180	12679	OVER	XLOC_003309
GO:0000178	exosome (RNase complex)	C	1	0.624422	1	10	1180	12679	OVER	XLOC_003309
GO:0019136	deoxynucleoside kinase activity	F	1	0.163051	1	1	1180	12688	OVER	XLOC_003362
GO:0009157	deoxyribonucleoside monophosphate biosynthetic process	P	1	0.299535	1	3	1180	12686	OVER	XLOC_003362
GO:0009162	deoxyribonucleoside monophosphate metabolic process	P	1	0.299535	1	3	1180	12686	OVER	XLOC_003362
GO:0019206	nucleoside kinase activity	F	1	0.359196	1	4	1180	12685	OVER	XLOC_003362
GO:0015081	sodium ion transmembrane transporter activity	F	1	0.356964	6	51	1175	12638	OVER	XLOC_003587, XLOC_001863, XLOC_013680, XLOC_017660, XLOC_000351, XLOC_017792
GO:0015294	solute:cation symporter activity	F	1	0.219163	5	33	1176	12656	OVER	XLOC_003587, XLOC_001916, XLOC_013680, XLOC_017660, XLOC_017792
GO:0015293	symporter activity	F	1	0.285048	5	37	1176	12652	OVER	XLOC_003587, XLOC_001916, XLOC_013680, XLOC_017660, XLOC_017792
GO:0005310	dicarboxylic acid transmembrane transporter activity	F	1	0.0608944	2	3	1179	12686	OVER	XLOC_003587, XLOC_013680
GO:0006835	dicarboxylic acid transport	P	1	0.0862817	2	4	1179	12685	OVER	XLOC_003587, XLOC_013680
GO:0015370	solute:sodium symporter activity	F	1	0.126808	4	19	1177	12670	OVER	XLOC_003587, XLOC_013680, XLOC_017660, XLOC_017792
GO:0046943	carboxylic acid transmembrane transporter activity	F	1	0.249448	4	26	1177	12663	OVER	XLOC_003587, XLOC_013680, XLOC_017792, XLOC_016253
GO:0005342	organic acid transmembrane transporter activity	F	1	0.268769	4	27	1177	12662	OVER	XLOC_003587, XLOC_013680, XLOC_017792, XLOC_016253
GO:0008514	organic anion transmembrane transporter activity	F	1	0.308101	4	29	1177	12660	OVER	XLOC_003587, XLOC_013680, XLOC_017792, XLOC_016253
GO:0046942	carboxylic acid transport	P	1	0.188184	5	31	1176	12658	OVER	XLOC_003587, XLOC_016821, XLOC_013680, XLOC_017792, XLOC_016253
GO:0015849	organic acid transport	P	1	0.203476	5	32	1176	12657	OVER	XLOC_003587, XLOC_016821, XLOC_013680, XLOC_017792, XLOC_016253
GO:0008440	inositol-1,4,5-trisphosphate 3-kinase activity	F	1	0.413778	1	5	1180	12684	OVER	XLOC_003702
GO:0051766	inositol trisphosphate kinase activity	F	1	0.463715	1	6	1180	12683	OVER	XLOC_003702
GO:0008219	cell death	P	1	0.35853	8	71	1173	12618	OVER	XLOC_003702, XLOC_013246, XLOC_001992, XLOC_000478, XLOC_018510, XLOC_008556, XLOC_005764, XLOC_010419
GO:0004791	thioredoxin-disulfide reductase activity	F	1	0.163051	1	1	1180	12688	OVER	XLOC_003716
GO:0016668	oxidoreductase activity, acting on a sulfur group of donors, NAD(P) as acceptor	F	1	0.234326	1	2	1180	12687	OVER	XLOC_003716
GO:0016667	oxidoreductase activity, acting on a sulfur group of donors	F	1	0.54428	2	19	1179	12670	OVER	XLOC_003716, XLOC_001283
GO:0006801	superoxide metabolic process	P	1	0.624422	1	10	1180	12679	OVER	XLOC_003730
GO:0005777	peroxisome	C	1	0.0903187	6	31	1175	12658	OVER	XLOC_003797, XLOC_014814, XLOC_015040, XLOC_016821, XLOC_008677, XLOC_017274
GO:0042579	microbody	C	1	0.0903187	6	31	1175	12658	OVER	XLOC_003797, XLOC_014814, XLOC_015040, XLOC_016821, XLOC_008677, XLOC_017274
GO:0006625	protein targeting to peroxisome	P	1	0.14391	2	6	1179	12683	OVER	XLOC_003797, XLOC_017274
GO:0043574	peroxisomal transport	P	1	0.14391	2	6	1179	12683	OVER	XLOC_003797, XLOC_017274
GO:0072663	establishment of protein localization to peroxisome	P	1	0.14391	2	6	1179	12683	OVER	XLOC_003797, XLOC_017274
GO:0072662	protein localization to peroxisome	P	1	0.14391	2	6	1179	12683	OVER	XLOC_003797, XLOC_017274
GO:0005778	peroxisomal membrane	C	1	0.30507	2	11	1179	12678	OVER	XLOC_003797, XLOC_017274
GO:0031903	microbody membrane	C	1	0.30507	2	11	1179	12678	OVER	XLOC_003797, XLOC_017274
GO:0044439	peroxisomal part	C	1	0.30507	2	11	1179	12678	OVER	XLOC_003797, XLOC_017274
GO:0044438	microbody part	C	1	0.30507	2	11	1179	12678	OVER	XLOC_003797, XLOC_017274
GO:0007031	peroxisome organization	P	1	0.337483	2	12	1179	12677	OVER	XLOC_003797, XLOC_017274
GO:0004838	L-tyrosine:2-oxoglutarate aminotransferase activity	F	1	0.0851478	1	0	1180	12689	OVER	XLOC_004003
GO:0070547	L-tyrosine aminotransferase activity	F	1	0.0851478	1	0	1180	12689	OVER	XLOC_004003
GO:0008483	transaminase activity	F	1	0.489743	2	17	1179	12672	OVER	XLOC_004003, XLOC_016672
GO:0016769	transferase activity, transferring nitrogenous groups	F	1	0.489743	2	17	1179	12672	OVER	XLOC_004003, XLOC_016672
GO:0098531	transcription factor activity, direct ligand regulated sequence-specific DNA binding	F	1	0.624422	1	10	1180	12679	OVER	XLOC_004026
GO:0004879	RNA polymerase II transcription factor activity, ligand-activated sequence-specific DNA binding	F	1	0.624422	1	10	1180	12679	OVER	XLOC_004026
GO:0042816	vitamin B6 metabolic process	P	1	0.129896	3	12	1178	12677	OVER	XLOC_004097, XLOC_013100, XLOC_022493
GO:0042819	vitamin B6 biosynthetic process	P	1	0.129896	3	12	1178	12677	OVER	XLOC_004097, XLOC_013100, XLOC_022493
GO:0004733	pyridoxamine-phosphate oxidase activity	F	1	0.129896	3	12	1178	12677	OVER	XLOC_004097, XLOC_013100, XLOC_022493
GO:0008615	pyridoxine biosynthetic process	P	1	0.129896	3	12	1178	12677	OVER	XLOC_004097, XLOC_013100, XLOC_022493
GO:0008614	pyridoxine metabolic process	P	1	0.129896	3	12	1178	12677	OVER	XLOC_004097, XLOC_013100, XLOC_022493
GO:0042364	water-soluble vitamin biosynthetic process	P	1	0.150278	3	13	1178	12676	OVER	XLOC_004097, XLOC_013100, XLOC_022493
GO:0009110	vitamin biosynthetic process	P	1	0.150278	3	13	1178	12676	OVER	XLOC_004097, XLOC_013100, XLOC_022493
GO:0042822	pyridoxal phosphate metabolic process	P	1	0.171592	3	14	1178	12675	OVER	XLOC_004097, XLOC_013100, XLOC_022493
GO:0042823	pyridoxal phosphate biosynthetic process	P	1	0.171592	3	14	1178	12675	OVER	XLOC_004097, XLOC_013100, XLOC_022493
GO:0046184	aldehyde biosynthetic process	P	1	0.171592	3	14	1178	12675	OVER	XLOC_004097, XLOC_013100, XLOC_022493
GO:0006766	vitamin metabolic process	P	1	0.193693	3	15	1178	12674	OVER	XLOC_004097, XLOC_013100, XLOC_022493
GO:0006767	water-soluble vitamin metabolic process	P	1	0.193693	3	15	1178	12674	OVER	XLOC_004097, XLOC_013100, XLOC_022493
GO:0016641	oxidoreductase activity, acting on the CH-NH2 group of donors, oxygen as acceptor	F	1	0.216442	3	16	1178	12673	OVER	XLOC_004097, XLOC_013100, XLOC_022493
GO:0010181	FMN binding	F	1	0.33546	3	21	1178	12668	OVER	XLOC_004097, XLOC_013100, XLOC_022493
GO:0016638	oxidoreductase activity, acting on the CH-NH2 group of donors	F	1	0.33546	3	21	1178	12668	OVER	XLOC_004097, XLOC_013100, XLOC_022493
GO:1901617	organic hydroxy compound biosynthetic process	P	1	0.498699	3	28	1178	12661	OVER	XLOC_004097, XLOC_013100, XLOC_022493
GO:0005246	calcium channel regulator activity	F	1	0.0851478	1	0	1180	12689	OVER	XLOC_004442
GO:0051924	regulation of calcium ion transport	P	1	0.234326	1	2	1180	12687	OVER	XLOC_004442
GO:0099106	ion channel regulator activity	F	1	0.234326	1	2	1180	12687	OVER	XLOC_004442
GO:0016247	channel regulator activity	F	1	0.299535	1	3	1180	12686	OVER	XLOC_004442
GO:0005891	voltage-gated calcium channel complex	C	1	0.413778	1	5	1180	12684	OVER	XLOC_004442
GO:0010959	regulation of metal ion transport	P	1	0.413778	1	5	1180	12684	OVER	XLOC_004442
GO:0034704	calcium channel complex	C	1	0.463715	1	6	1180	12683	OVER	XLOC_004442
GO:0008970	phosphatidylcholine 1-acylhydrolase activity	F	1	0.0851478	1	0	1180	12689	OVER	XLOC_004469
GO:0006429	leucyl-tRNA aminoacylation	P	1	0.234326	1	2	1180	12687	OVER	XLOC_004536
GO:0004823	leucine-tRNA ligase activity	F	1	0.234326	1	2	1180	12687	OVER	XLOC_004536
GO:0006450	regulation of translational fidelity	P	1	0.551199	1	8	1180	12681	OVER	XLOC_004536
GO:0002161	aminoacyl-tRNA editing activity	F	1	0.589439	1	9	1180	12680	OVER	XLOC_004536
GO:0006448	regulation of translational elongation	P	1	0.624422	1	10	1180	12679	OVER	XLOC_004536
GO:0042147	retrograde transport, endosome to Golgi	P	1	0.463715	1	6	1180	12683	OVER	XLOC_004566
GO:0016482	cytosolic transport	P	1	0.624422	1	10	1180	12679	OVER	XLOC_004566
GO:0006890	retrograde vesicle-mediated transport, Golgi to ER	P	1	0.624422	1	10	1180	12679	OVER	XLOC_004566
GO:0098799	outer mitochondrial membrane protein complex	C	1	0.234326	1	2	1180	12687	OVER	XLOC_004627
GO:0005742	mitochondrial outer membrane translocase complex	C	1	0.234326	1	2	1180	12687	OVER	XLOC_004627
GO:0015266	protein channel activity	F	1	0.359196	1	4	1180	12685	OVER	XLOC_004627
GO:0030150	protein import into mitochondrial matrix	P	1	0.509402	1	7	1180	12682	OVER	XLOC_004627
GO:0008320	protein transmembrane transporter activity	F	1	0.551199	1	8	1180	12681	OVER	XLOC_004627
GO:0005741	mitochondrial outer membrane	C	1	0.489743	2	17	1179	12672	OVER	XLOC_004627, XLOC_012745
GO:0031968	organelle outer membrane	C	1	0.489743	2	17	1179	12672	OVER	XLOC_004627, XLOC_012745
GO:0019867	outer membrane	C	1	0.517525	2	18	1179	12671	OVER	XLOC_004627, XLOC_012745
GO:0006626	protein targeting to mitochondrion	P	1	0.54428	2	19	1179	12670	OVER	XLOC_004627, XLOC_012745
GO:0072655	establishment of protein localization to mitochondrion	P	1	0.54428	2	19	1179	12670	OVER	XLOC_004627, XLOC_012745
GO:0070585	protein localization to mitochondrion	P	1	0.594613	2	21	1179	12668	OVER	XLOC_004627, XLOC_012745
GO:0004965	G-protein coupled GABA receptor activity	F	1	0.463715	1	6	1180	12683	OVER	XLOC_004807
GO:0008146	sulfotransferase activity	F	1	0.0196873	6	20	1175	12669	OVER	XLOC_004986, XLOC_008603, XLOC_013905, XLOC_020861, XLOC_009246, XLOC_002460
GO:0016051	carbohydrate biosynthetic process	P	1	0.175992	4	22	1177	12667	OVER	XLOC_004986, XLOC_013905, XLOC_020861, XLOC_002460
GO:0015291	secondary active transmembrane transporter activity	F	1	0.228248	9	70	1172	12619	OVER	XLOC_005096, XLOC_003587, XLOC_013844, XLOC_005080, XLOC_001916, XLOC_013680, XLOC_017660, XLOC_017792, XLOC_005077
GO:0098661	inorganic anion transmembrane transport	P	1	0.0610853	4	14	1177	12675	OVER	XLOC_005096, XLOC_005080, XLOC_001916, XLOC_005077
GO:0015698	inorganic anion transport	P	1	0.175992	4	22	1177	12667	OVER	XLOC_005096, XLOC_005080, XLOC_001916, XLOC_005077
GO:0015103	inorganic anion transmembrane transporter activity	F	1	0.211819	4	24	1177	12665	OVER	XLOC_005096, XLOC_005080, XLOC_001916, XLOC_005077
GO:0098656	anion transmembrane transport	P	1	0.207677	6	41	1175	12648	OVER	XLOC_005096, XLOC_005080, XLOC_001916, XLOC_017792, XLOC_016253, XLOC_005077
GO:1902358	sulfate transmembrane transport	P	1	0.046925	3	7	1178	12682	OVER	XLOC_005096, XLOC_005080, XLOC_005077
GO:0015116	sulfate transmembrane transporter activity	F	1	0.046925	3	7	1178	12682	OVER	XLOC_005096, XLOC_005080, XLOC_005077
GO:1901682	sulfur compound transmembrane transporter activity	F	1	0.046925	3	7	1178	12682	OVER	XLOC_005096, XLOC_005080, XLOC_005077
GO:0008272	sulfate transport	P	1	0.046925	3	7	1178	12682	OVER	XLOC_005096, XLOC_005080, XLOC_005077
GO:0008271	secondary active sulfate transmembrane transporter activity	F	1	0.046925	3	7	1178	12682	OVER	XLOC_005096, XLOC_005080, XLOC_005077
GO:0072348	sulfur compound transport	P	1	0.0605457	3	8	1178	12681	OVER	XLOC_005096, XLOC_005080, XLOC_005077
GO:0008509	anion transmembrane transporter activity	F	1	0.0985614	9	56	1172	12633	OVER	XLOC_005096, XLOC_006758, XLOC_003587, XLOC_005080, XLOC_001916, XLOC_013680, XLOC_017792, XLOC_016253, XLOC_005077
GO:0006820	anion transport	P	1	0.11725	10	67	1171	12622	OVER	XLOC_005096, XLOC_007629, XLOC_003587, XLOC_016821, XLOC_005080, XLOC_001916, XLOC_013680, XLOC_017792, XLOC_016253, XLOC_005077
GO:0022804	active transmembrane transporter activity	F	1	0.472831	15	154	1166	12535	OVER	XLOC_005096, XLOC_016821, XLOC_013844, XLOC_007180, XLOC_005080, XLOC_001916, XLOC_013680, XLOC_015598, XLOC_017660, XLOC_017792, XLOC_021410, XLOC_006758, XLOC_003587, XLOC_012716, XLOC_005077
GO:0009187	cyclic nucleotide metabolic process	P	1	0.194073	6	40	1175	12649	OVER	XLOC_005172, XLOC_008947, XLOC_000033, XLOC_002074, XLOC_018475, XLOC_004807
GO:0016849	phosphorus-oxygen lyase activity	F	1	0.268189	5	36	1176	12653	OVER	XLOC_005172, XLOC_008947, XLOC_002074, XLOC_018475, XLOC_004807
GO:0009190	cyclic nucleotide biosynthetic process	P	1	0.336603	5	40	1176	12649	OVER	XLOC_005172, XLOC_008947, XLOC_002074, XLOC_018475, XLOC_004807
GO:0060295	regulation of cilium movement involved in cell motility	P	1	0.163051	1	1	1180	12688	OVER	XLOC_005240
GO:0060296	regulation of cilium beat frequency involved in ciliary motility	P	1	0.163051	1	1	1180	12688	OVER	XLOC_005240
GO:0003352	regulation of cilium movement	P	1	0.163051	1	1	1180	12688	OVER	XLOC_005240
GO:0003356	regulation of cilium beat frequency	P	1	0.163051	1	1	1180	12688	OVER	XLOC_005240
GO:1902019	regulation of cilium-dependent cell motility	P	1	0.163051	1	1	1180	12688	OVER	XLOC_005240
GO:0060259	regulation of feeding behavior	P	1	0.234326	1	2	1180	12687	OVER	XLOC_005240
GO:0060285	cilium-dependent cell motility	P	1	0.234326	1	2	1180	12687	OVER	XLOC_005240
GO:0060294	cilium movement involved in cell motility	P	1	0.234326	1	2	1180	12687	OVER	XLOC_005240
GO:0048520	positive regulation of behavior	P	1	0.234326	1	2	1180	12687	OVER	XLOC_005240
GO:2000253	positive regulation of feeding behavior	P	1	0.234326	1	2	1180	12687	OVER	XLOC_005240
GO:2000147	positive regulation of cell motility	P	1	0.299535	1	3	1180	12686	OVER	XLOC_005240
GO:0001539	cilium or flagellum-dependent cell motility	P	1	0.299535	1	3	1180	12686	OVER	XLOC_005240
GO:0005814	centriole	C	1	0.359196	1	4	1180	12685	OVER	XLOC_005240
GO:0051272	positive regulation of cellular component movement	P	1	0.359196	1	4	1180	12685	OVER	XLOC_005240
GO:0040017	positive regulation of locomotion	P	1	0.463715	1	6	1180	12683	OVER	XLOC_005240
GO:0018095	protein polyglutamylation	P	1	0.463715	1	6	1180	12683	OVER	XLOC_005240
GO:0050795	regulation of behavior	P	1	0.509402	1	7	1180	12682	OVER	XLOC_005240
GO:0018200	peptidyl-glutamic acid modification	P	1	0.551199	1	8	1180	12681	OVER	XLOC_005240
GO:0007631	feeding behavior	P	1	0.551199	1	8	1180	12681	OVER	XLOC_005240
GO:0060632	regulation of microtubule-based movement	P	1	0.624422	1	10	1180	12679	OVER	XLOC_005240
GO:0044450	microtubule organizing center part	C	1	0.624422	1	10	1180	12679	OVER	XLOC_005240
GO:0006687	glycosphingolipid metabolic process	P	1	0.0851478	1	0	1180	12689	OVER	XLOC_005268
GO:0006677	glycosylceramide metabolic process	P	1	0.0851478	1	0	1180	12689	OVER	XLOC_005268
GO:0046479	glycosphingolipid catabolic process	P	1	0.0851478	1	0	1180	12689	OVER	XLOC_005268
GO:0046477	glycosylceramide catabolic process	P	1	0.0851478	1	0	1180	12689	OVER	XLOC_005268
GO:0046514	ceramide catabolic process	P	1	0.0851478	1	0	1180	12689	OVER	XLOC_005268
GO:0019377	glycolipid catabolic process	P	1	0.0851478	1	0	1180	12689	OVER	XLOC_005268
GO:0006672	ceramide metabolic process	P	1	0.163051	1	1	1180	12688	OVER	XLOC_005268
GO:0016137	glycoside metabolic process	P	1	0.163051	1	1	1180	12688	OVER	XLOC_005268
GO:0016139	glycoside catabolic process	P	1	0.163051	1	1	1180	12688	OVER	XLOC_005268
GO:0004557	alpha-galactosidase activity	F	1	0.163051	1	1	1180	12688	OVER	XLOC_005268
GO:0030149	sphingolipid catabolic process	P	1	0.234326	1	2	1180	12687	OVER	XLOC_005268
GO:0046466	membrane lipid catabolic process	P	1	0.234326	1	2	1180	12687	OVER	XLOC_005268
GO:1901658	glycosyl compound catabolic process	P	1	0.299535	1	3	1180	12686	OVER	XLOC_005268
GO:0015925	galactosidase activity	F	1	0.299535	1	3	1180	12686	OVER	XLOC_005268
GO:0009311	oligosaccharide metabolic process	P	1	0.551199	1	8	1180	12681	OVER	XLOC_005268
GO:0004551	nucleotide diphosphatase activity	F	1	0.0851478	1	0	1180	12689	OVER	XLOC_005275
GO:0008796	bis(5'-nucleosyl)-tetraphosphatase activity	F	1	0.0851478	1	0	1180	12689	OVER	XLOC_005275
GO:0006542	glutamine biosynthetic process	P	1	0.413778	1	5	1180	12684	OVER	XLOC_005589
GO:0016211	ammonia ligase activity	F	1	0.413778	1	5	1180	12684	OVER	XLOC_005589
GO:0004356	glutamate-ammonia ligase activity	F	1	0.413778	1	5	1180	12684	OVER	XLOC_005589
GO:0016880	acid-ammonia (or amide) ligase activity	F	1	0.413778	1	5	1180	12684	OVER	XLOC_005589
GO:0006541	glutamine metabolic process	P	1	0.589439	1	9	1180	12680	OVER	XLOC_005589
GO:0045735	nutrient reservoir activity	F	1	0.463715	1	6	1180	12683	OVER	XLOC_005913
GO:0005319	lipid transporter activity	F	1	0.594613	2	21	1179	12668	OVER	XLOC_005913, XLOC_007629
GO:0006869	lipid transport	P	1	0.453748	3	26	1178	12663	OVER	XLOC_005913, XLOC_007629, XLOC_016821
GO:0010876	lipid localization	P	1	0.347944	4	31	1177	12658	OVER	XLOC_005913, XLOC_015615, XLOC_007629, XLOC_016821
GO:0005536	glucose binding	F	1	0.163051	1	1	1180	12688	OVER	XLOC_005920
GO:0004396	hexokinase activity	F	1	0.163051	1	1	1180	12688	OVER	XLOC_005920
GO:0001678	cellular glucose homeostasis	P	1	0.299535	1	3	1180	12686	OVER	XLOC_005920
GO:0042593	glucose homeostasis	P	1	0.359196	1	4	1180	12685	OVER	XLOC_005920
GO:0033500	carbohydrate homeostasis	P	1	0.359196	1	4	1180	12685	OVER	XLOC_005920
GO:0046835	carbohydrate phosphorylation	P	1	0.551199	1	8	1180	12681	OVER	XLOC_005920
GO:0019200	carbohydrate kinase activity	F	1	0.589439	1	9	1180	12680	OVER	XLOC_005920
GO:0048029	monosaccharide binding	F	1	0.207047	2	8	1179	12681	OVER	XLOC_005920, XLOC_001223
GO:0006090	pyruvate metabolic process	P	1	0.0650439	5	21	1176	12668	OVER	XLOC_005920, XLOC_001992, XLOC_010455, XLOC_002891, XLOC_000231
GO:0006757	ATP generation from ADP	P	1	0.216442	3	16	1178	12673	OVER	XLOC_005920, XLOC_010455, XLOC_002891
GO:0006096	glycolytic process	P	1	0.216442	3	16	1178	12673	OVER	XLOC_005920, XLOC_010455, XLOC_002891
GO:0046031	ADP metabolic process	P	1	0.263355	3	18	1178	12671	OVER	XLOC_005920, XLOC_010455, XLOC_002891
GO:0009135	purine nucleoside diphosphate metabolic process	P	1	0.287271	3	19	1178	12670	OVER	XLOC_005920, XLOC_010455, XLOC_002891
GO:0009179	purine ribonucleoside diphosphate metabolic process	P	1	0.287271	3	19	1178	12670	OVER	XLOC_005920, XLOC_010455, XLOC_002891
GO:0009185	ribonucleoside diphosphate metabolic process	P	1	0.287271	3	19	1178	12670	OVER	XLOC_005920, XLOC_010455, XLOC_002891
GO:0006165	nucleoside diphosphate phosphorylation	P	1	0.230442	4	25	1177	12664	OVER	XLOC_005920, XLOC_010455, XLOC_002891, XLOC_007832
GO:0009132	nucleoside diphosphate metabolic process	P	1	0.308101	4	29	1177	12660	OVER	XLOC_005920, XLOC_010455, XLOC_002891, XLOC_007832
GO:0046939	nucleotide phosphorylation	P	1	0.347944	4	31	1177	12658	OVER	XLOC_005920, XLOC_010455, XLOC_002891, XLOC_007832
GO:0044724	single-organism carbohydrate catabolic process	P	1	0.158923	4	21	1177	12668	OVER	XLOC_005920, XLOC_010455, XLOC_007459, XLOC_002891
GO:0016052	carbohydrate catabolic process	P	1	0.230442	4	25	1177	12664	OVER	XLOC_005920, XLOC_010455, XLOC_007459, XLOC_002891
GO:0031409	pigment binding	F	1	0.551199	1	8	1180	12681	OVER	XLOC_006258
GO:0098743	cell aggregation	P	1	0.0851478	1	0	1180	12689	OVER	XLOC_006449
GO:0098630	aggregation of unicellular organisms	P	1	0.0851478	1	0	1180	12689	OVER	XLOC_006449
GO:0000128	flocculation	P	1	0.0851478	1	0	1180	12689	OVER	XLOC_006449
GO:0007018	microtubule-based movement	P	1	0.262034	9	73	1172	12616	OVER	XLOC_006638, XLOC_021499, XLOC_012326, XLOC_021504, XLOC_009007, XLOC_015432, XLOC_007674, XLOC_013782, XLOC_005240
GO:0003777	microtubule motor activity	F	1	0.406206	5	44	1176	12645	OVER	XLOC_006638, XLOC_021499, XLOC_012326, XLOC_021504, XLOC_013782
GO:0030286	dynein complex	C	1	0.131765	5	27	1176	12662	OVER	XLOC_006638, XLOC_021499, XLOC_021504, XLOC_017522, XLOC_013782
GO:0005875	microtubule associated complex	C	1	0.356964	6	51	1175	12638	OVER	XLOC_006638, XLOC_021499, XLOC_021504, XLOC_017522, XLOC_015432, XLOC_013782
GO:0008762	UDP-N-acetylmuramate dehydrogenase activity	F	1	0.0851478	1	0	1180	12689	OVER	XLOC_006758
GO:0015604	organic phosphonate transmembrane transporter activity	F	1	0.359196	1	4	1180	12685	OVER	XLOC_006758
GO:0015416	ATPase-coupled organic phosphonate transmembrane transporter activity	F	1	0.359196	1	4	1180	12685	OVER	XLOC_006758
GO:0043225	ATPase-coupled anion transmembrane transporter activity	F	1	0.359196	1	4	1180	12685	OVER	XLOC_006758
GO:0015716	organic phosphonate transport	P	1	0.359196	1	4	1180	12685	OVER	XLOC_006758
GO:0015605	organophosphate ester transmembrane transporter activity	F	1	0.413778	1	5	1180	12684	OVER	XLOC_006758
GO:0008559	xenobiotic-transporting ATPase activity	F	1	0.0205018	2	1	1179	12688	OVER	XLOC_006758, XLOC_016821
GO:0042908	xenobiotic transport	P	1	0.0205018	2	1	1179	12688	OVER	XLOC_006758, XLOC_016821
GO:0042910	xenobiotic transporter activity	F	1	0.0205018	2	1	1179	12688	OVER	XLOC_006758, XLOC_016821
GO:0006855	drug transmembrane transport	P	1	0.038697	2	2	1179	12687	OVER	XLOC_006758, XLOC_016821
GO:0015893	drug transport	P	1	0.0165965	3	4	1178	12685	OVER	XLOC_006758, XLOC_016821, XLOC_012716
GO:0042493	response to drug	P	1	0.046925	3	7	1178	12682	OVER	XLOC_006758, XLOC_016821, XLOC_012716
GO:0003868	4-hydroxyphenylpyruvate dioxygenase activity	F	1	0.163051	1	1	1180	12688	OVER	XLOC_006840
GO:0032787	monocarboxylic acid metabolic process	P	1	0.451276	10	99	1171	12590	OVER	XLOC_006968, XLOC_005920, XLOC_001992, XLOC_010455, XLOC_017994, XLOC_002891, XLOC_014492, XLOC_008677, XLOC_003123, XLOC_000231
GO:0030695	GTPase regulator activity	F	1	0.555247	6	64	1175	12625	OVER	XLOC_007032, XLOC_015930, XLOC_004097, XLOC_013100, XLOC_022493, XLOC_019265
GO:0004348	glucosylceramidase activity	F	1	0.400725	2	14	1179	12675	OVER	XLOC_007209, XLOC_017417
GO:0006665	sphingolipid metabolic process	P	1	0.33546	3	21	1178	12668	OVER	XLOC_007209, XLOC_017417, XLOC_005268
GO:1904666	regulation of ubiquitin protein ligase activity	P	1	0.234326	1	2	1180	12687	OVER	XLOC_007237
GO:1904668	positive regulation of ubiquitin protein ligase activity	P	1	0.234326	1	2	1180	12687	OVER	XLOC_007237
GO:0010997	anaphase-promoting complex binding	F	1	0.234326	1	2	1180	12687	OVER	XLOC_007237
GO:0055106	ubiquitin-protein transferase regulator activity	F	1	0.299535	1	3	1180	12686	OVER	XLOC_007237
GO:0097027	ubiquitin-protein transferase activator activity	F	1	0.299535	1	3	1180	12686	OVER	XLOC_007237
GO:0051443	positive regulation of ubiquitin-protein transferase activity	P	1	0.299535	1	3	1180	12686	OVER	XLOC_007237
GO:0051438	regulation of ubiquitin-protein transferase activity	P	1	0.359196	1	4	1180	12685	OVER	XLOC_007237
GO:0031398	positive regulation of protein ubiquitination	P	1	0.509402	1	7	1180	12682	OVER	XLOC_007237
GO:1903322	positive regulation of protein modification by small protein conjugation or removal	P	1	0.509402	1	7	1180	12682	OVER	XLOC_007237
GO:0031396	regulation of protein ubiquitination	P	1	0.589439	1	9	1180	12680	OVER	XLOC_007237
GO:1903320	regulation of protein modification by small protein conjugation or removal	P	1	0.589439	1	9	1180	12680	OVER	XLOC_007237
GO:0050660	flavin adenine dinucleotide binding	F	1	0.303077	12	106	1169	12583	OVER	XLOC_007382, XLOC_021499, XLOC_006758, XLOC_010713, XLOC_007389, XLOC_008677, XLOC_017159, XLOC_000405, XLOC_021040, BmAOX1, XLOC_003716, XLOC_013791
GO:0007096	regulation of exit from mitosis	P	1	0.234326	1	2	1180	12687	OVER	XLOC_007429
GO:0010458	exit from mitosis	P	1	0.234326	1	2	1180	12687	OVER	XLOC_007429
GO:0007088	regulation of mitotic nuclear division	P	1	0.400725	2	14	1179	12675	OVER	XLOC_007429, XLOC_002474
GO:0051783	regulation of nuclear division	P	1	0.400725	2	14	1179	12675	OVER	XLOC_007429, XLOC_002474
GO:0035335	peptidyl-tyrosine dephosphorylation	P	1	0.504136	4	39	1177	12650	OVER	XLOC_007429, XLOC_014410, XLOC_001803, XLOC_005594
GO:0004725	protein tyrosine phosphatase activity	F	1	0.504136	4	39	1177	12650	OVER	XLOC_007429, XLOC_014410, XLOC_001803, XLOC_005594
GO:0008138	protein tyrosine/serine/threonine phosphatase activity	F	1	0.216442	3	16	1178	12673	OVER	XLOC_007429, XLOC_014410, XLOC_005594
GO:0050113	inositol oxygenase activity	F	1	0.234326	1	2	1180	12687	OVER	XLOC_007459
GO:0019310	inositol catabolic process	P	1	0.234326	1	2	1180	12687	OVER	XLOC_007459
GO:0006020	inositol metabolic process	P	1	0.299535	1	3	1180	12686	OVER	XLOC_007459
GO:1901616	organic hydroxy compound catabolic process	P	1	0.413778	1	5	1180	12684	OVER	XLOC_007459
GO:0046164	alcohol catabolic process	P	1	0.413778	1	5	1180	12684	OVER	XLOC_007459
GO:0046174	polyol catabolic process	P	1	0.413778	1	5	1180	12684	OVER	XLOC_007459
GO:0044275	cellular carbohydrate catabolic process	P	1	0.463715	1	6	1180	12683	OVER	XLOC_007459
GO:0019751	polyol metabolic process	P	1	0.624422	1	10	1180	12679	OVER	XLOC_007459
GO:0004054	arginine kinase activity	F	1	0.0851478	1	0	1180	12689	OVER	XLOC_007480
GO:0019202	amino acid kinase activity	F	1	0.163051	1	1	1180	12688	OVER	XLOC_007480
GO:0016775	phosphotransferase activity, nitrogenous group as acceptor	F	1	0.234326	1	2	1180	12687	OVER	XLOC_007480
GO:0004012	phospholipid-translocating ATPase activity	F	1	0.359196	1	4	1180	12685	OVER	XLOC_007629
GO:0034204	lipid translocation	P	1	0.359196	1	4	1180	12685	OVER	XLOC_007629
GO:0045332	phospholipid translocation	P	1	0.359196	1	4	1180	12685	OVER	XLOC_007629
GO:0015914	phospholipid transport	P	1	0.359196	1	4	1180	12685	OVER	XLOC_007629
GO:0005548	phospholipid transporter activity	F	1	0.463715	1	6	1180	12683	OVER	XLOC_007629
GO:0097035	regulation of membrane lipid distribution	P	1	0.463715	1	6	1180	12683	OVER	XLOC_007629
GO:0015711	organic anion transport	P	1	0.207677	6	41	1175	12648	OVER	XLOC_007629, XLOC_003587, XLOC_016821, XLOC_013680, XLOC_017792, XLOC_016253
GO:0015748	organophosphate ester transport	P	1	0.239602	2	9	1179	12680	OVER	XLOC_007629, XLOC_006758
GO:0097542	ciliary tip	C	1	0.0851478	1	0	1180	12689	OVER	XLOC_007674
GO:0030991	intraciliary transport particle A	C	1	0.163051	1	1	1180	12688	OVER	XLOC_007674
GO:0035721	intraciliary retrograde transport	P	1	0.163051	1	1	1180	12688	OVER	XLOC_007674
GO:0005929	cilium	C	1	0.234326	1	2	1180	12687	OVER	XLOC_007674
GO:0061512	protein localization to cilium	P	1	0.299535	1	3	1180	12686	OVER	XLOC_007674
GO:0004550	nucleoside diphosphate kinase activity	F	1	0.551199	1	8	1180	12681	OVER	XLOC_007832
GO:0002803	positive regulation of antibacterial peptide production	P	1	0.234326	1	2	1180	12687	OVER	XLOC_008076
GO:0002807	positive regulation of antimicrobial peptide biosynthetic process	P	1	0.234326	1	2	1180	12687	OVER	XLOC_008076
GO:0002808	regulation of antibacterial peptide biosynthetic process	P	1	0.234326	1	2	1180	12687	OVER	XLOC_008076
GO:0002833	positive regulation of response to biotic stimulus	P	1	0.234326	1	2	1180	12687	OVER	XLOC_008076
GO:0002922	positive regulation of humoral immune response	P	1	0.234326	1	2	1180	12687	OVER	XLOC_008076
GO:0006963	positive regulation of antibacterial peptide biosynthetic process	P	1	0.234326	1	2	1180	12687	OVER	XLOC_008076
GO:0002225	positive regulation of antimicrobial peptide production	P	1	0.234326	1	2	1180	12687	OVER	XLOC_008076
GO:1900426	positive regulation of defense response to bacterium	P	1	0.234326	1	2	1180	12687	OVER	XLOC_008076
GO:0002699	positive regulation of immune effector process	P	1	0.234326	1	2	1180	12687	OVER	XLOC_008076
GO:0002702	positive regulation of production of molecular mediator of immune response	P	1	0.234326	1	2	1180	12687	OVER	XLOC_008076
GO:0002760	positive regulation of antimicrobial humoral response	P	1	0.234326	1	2	1180	12687	OVER	XLOC_008076
GO:0002780	antibacterial peptide biosynthetic process	P	1	0.234326	1	2	1180	12687	OVER	XLOC_008076
GO:0002778	antibacterial peptide production	P	1	0.234326	1	2	1180	12687	OVER	XLOC_008076
GO:0002786	regulation of antibacterial peptide production	P	1	0.234326	1	2	1180	12687	OVER	XLOC_008076
GO:0007352	zygotic specification of dorsal/ventral axis	P	1	0.234326	1	2	1180	12687	OVER	XLOC_008076
GO:0034250	positive regulation of cellular amide metabolic process	P	1	0.299535	1	3	1180	12686	OVER	XLOC_008076
GO:0032103	positive regulation of response to external stimulus	P	1	0.299535	1	3	1180	12686	OVER	XLOC_008076
GO:1900424	regulation of defense response to bacterium	P	1	0.299535	1	3	1180	12686	OVER	XLOC_008076
GO:0019731	antibacterial humoral response	P	1	0.359196	1	4	1180	12685	OVER	XLOC_008076
GO:0002805	regulation of antimicrobial peptide biosynthetic process	P	1	0.359196	1	4	1180	12685	OVER	XLOC_008076
GO:0061844	antimicrobial humoral immune response mediated by antimicrobial peptide	P	1	0.359196	1	4	1180	12685	OVER	XLOC_008076
GO:0002784	regulation of antimicrobial peptide production	P	1	0.359196	1	4	1180	12685	OVER	XLOC_008076
GO:0002775	antimicrobial peptide production	P	1	0.359196	1	4	1180	12685	OVER	XLOC_008076
GO:0002777	antimicrobial peptide biosynthetic process	P	1	0.359196	1	4	1180	12685	OVER	XLOC_008076
GO:0002920	regulation of humoral immune response	P	1	0.413778	1	5	1180	12684	OVER	XLOC_008076
GO:0002700	regulation of production of molecular mediator of immune response	P	1	0.413778	1	5	1180	12684	OVER	XLOC_008076
GO:0002759	regulation of antimicrobial humoral response	P	1	0.413778	1	5	1180	12684	OVER	XLOC_008076
GO:0050830	defense response to Gram-positive bacterium	P	1	0.463715	1	6	1180	12683	OVER	XLOC_008076
GO:0009950	dorsal/ventral axis specification	P	1	0.463715	1	6	1180	12683	OVER	XLOC_008076
GO:0002440	production of molecular mediator of immune response	P	1	0.463715	1	6	1180	12683	OVER	XLOC_008076
GO:0008063	Toll signaling pathway	P	1	0.509402	1	7	1180	12682	OVER	XLOC_008076
GO:0009620	response to fungus	P	1	0.509402	1	7	1180	12682	OVER	XLOC_008076
GO:0050778	positive regulation of immune response	P	1	0.551199	1	8	1180	12681	OVER	XLOC_008076
GO:0031349	positive regulation of defense response	P	1	0.551199	1	8	1180	12681	OVER	XLOC_008076
GO:0002697	regulation of immune effector process	P	1	0.551199	1	8	1180	12681	OVER	XLOC_008076
GO:0002831	regulation of response to biotic stimulus	P	1	0.589439	1	9	1180	12680	OVER	XLOC_008076
GO:0002684	positive regulation of immune system process	P	1	0.589439	1	9	1180	12680	OVER	XLOC_008076
GO:0034248	regulation of cellular amide metabolic process	P	1	0.540769	4	41	1177	12648	OVER	XLOC_008076, XLOC_004536, XLOC_019368, XLOC_009701
GO:0009798	axis specification	P	1	0.569981	2	20	1179	12669	OVER	XLOC_008076, XLOC_008556
GO:0048584	positive regulation of response to stimulus	P	1	0.474796	5	48	1176	12641	OVER	XLOC_008076, XLOC_009066, XLOC_002099, XLOC_009411, XLOC_017242
GO:0080134	regulation of response to stress	P	1	0.371403	5	42	1176	12647	OVER	XLOC_008076, XLOC_009066, XLOC_015690, XLOC_009411, XLOC_017242
GO:0050776	regulation of immune response	P	1	0.431277	2	15	1179	12674	OVER	XLOC_008076, XLOC_015690
GO:0031347	regulation of defense response	P	1	0.517525	2	18	1179	12671	OVER	XLOC_008076, XLOC_015690
GO:0019730	antimicrobial humoral response	P	1	0.239602	2	9	1179	12680	OVER	XLOC_008076, XLOC_018510
GO:0006959	humoral immune response	P	1	0.30507	2	11	1179	12678	OVER	XLOC_008076, XLOC_018510
GO:0002376	immune system process	P	1	0.147971	14	107	1167	12582	OVER	XLOC_008076, XLOC_018867, XLOC_018510, XLOC_022538, XLOC_015465, XLOC_015690, XLOC_017043, XLOC_017166, XLOC_021012, XLOC_020272, XLOC_022334, XLOC_003248, XLOC_000764, XLOC_020024
GO:0006955	immune response	P	1	0.541262	7	74	1174	12615	OVER	XLOC_008076, XLOC_021012, XLOC_000764, XLOC_018510, XLOC_015690, XLOC_017043, XLOC_017166
GO:0006952	defense response	P	1	0.345706	10	90	1171	12599	OVER	XLOC_008076, XLOC_021012, XLOC_013246, XLOC_008838, XLOC_021611, XLOC_000764, XLOC_002760, XLOC_015690, XLOC_018320, XLOC_017166
GO:0002682	regulation of immune system process	P	1	0.219163	5	33	1176	12656	OVER	XLOC_008076, XLOC_022334, XLOC_018867, XLOC_022538, XLOC_015690
GO:0017171	serine hydrolase activity	F	1	0.239166	25	227	1156	12462	OVER	XLOC_008183, XLOC_009172, XLOC_016426, XLOC_015575, XLOC_018684, XLOC_017052, XLOC_017053, XLOC_006524, XLOC_006601, XLOC_008342, XLOC_012610, XLOC_012830, XLOC_008370, XLOC_013581, XLOC_000848, XLOC_017248, XLOC_002902, XLOC_017221, XLOC_017222, XLOC_001820, XLOC_017262, XLOC_002078, XLOC_004674, XLOC_016927, XLOC_021790
GO:0008236	serine-type peptidase activity	F	1	0.239166	25	227	1156	12462	OVER	XLOC_008183, XLOC_009172, XLOC_016426, XLOC_015575, XLOC_018684, XLOC_017052, XLOC_017053, XLOC_006524, XLOC_006601, XLOC_008342, XLOC_012610, XLOC_012830, XLOC_008370, XLOC_013581, XLOC_000848, XLOC_017248, XLOC_002902, XLOC_017221, XLOC_017222, XLOC_001820, XLOC_017262, XLOC_002078, XLOC_004674, XLOC_016927, XLOC_021790
GO:0060282	positive regulation of oocyte development	P	1	0.0851478	1	0	1180	12689	OVER	XLOC_008556
GO:0000212	meiotic spindle organization	P	1	0.0851478	1	0	1180	12689	OVER	XLOC_008556
GO:0043393	regulation of protein binding	P	1	0.0851478	1	0	1180	12689	OVER	XLOC_008556
GO:2000243	positive regulation of reproductive process	P	1	0.0851478	1	0	1180	12689	OVER	XLOC_008556
GO:0001674	female germ cell nucleus	C	1	0.0851478	1	0	1180	12689	OVER	XLOC_008556
GO:0090306	spindle assembly involved in meiosis	P	1	0.0851478	1	0	1180	12689	OVER	XLOC_008556
GO:0072687	meiotic spindle	C	1	0.0851478	1	0	1180	12689	OVER	XLOC_008556
GO:1900193	regulation of oocyte maturation	P	1	0.0851478	1	0	1180	12689	OVER	XLOC_008556
GO:1900195	positive regulation of oocyte maturation	P	1	0.0851478	1	0	1180	12689	OVER	XLOC_008556
GO:0042585	germinal vesicle	C	1	0.0851478	1	0	1180	12689	OVER	XLOC_008556
GO:0007056	spindle assembly involved in female meiosis	P	1	0.0851478	1	0	1180	12689	OVER	XLOC_008556
GO:0007057	spindle assembly involved in female meiosis I	P	1	0.0851478	1	0	1180	12689	OVER	XLOC_008556
GO:0032091	negative regulation of protein binding	P	1	0.0851478	1	0	1180	12689	OVER	XLOC_008556
GO:0007144	female meiosis I	P	1	0.0851478	1	0	1180	12689	OVER	XLOC_008556
GO:0045120	pronucleus	C	1	0.0851478	1	0	1180	12689	OVER	XLOC_008556
GO:1903431	positive regulation of cell maturation	P	1	0.0851478	1	0	1180	12689	OVER	XLOC_008556
GO:0043203	axon hillock	C	1	0.0851478	1	0	1180	12689	OVER	XLOC_008556
GO:0043073	germ cell nucleus	C	1	0.0851478	1	0	1180	12689	OVER	XLOC_008556
GO:0035173	histone kinase activity	F	1	0.163051	1	1	1180	12688	OVER	XLOC_008556
GO:0035174	histone serine kinase activity	F	1	0.163051	1	1	1180	12688	OVER	XLOC_008556
GO:0001556	oocyte maturation	P	1	0.163051	1	1	1180	12688	OVER	XLOC_008556
GO:0035404	histone-serine phosphorylation	P	1	0.163051	1	1	1180	12688	OVER	XLOC_008556
GO:0007100	mitotic centrosome separation	P	1	0.163051	1	1	1180	12688	OVER	XLOC_008556
GO:0031616	spindle pole centrosome	C	1	0.234326	1	2	1180	12687	OVER	XLOC_008556
GO:0060281	regulation of oocyte development	P	1	0.234326	1	2	1180	12687	OVER	XLOC_008556
GO:2000241	regulation of reproductive process	P	1	0.234326	1	2	1180	12687	OVER	XLOC_008556
GO:0019894	kinesin binding	F	1	0.234326	1	2	1180	12687	OVER	XLOC_008556
GO:0061842	microtubule organizing center localization	P	1	0.234326	1	2	1180	12687	OVER	XLOC_008556
GO:0072698	protein localization to microtubule cytoskeleton	P	1	0.234326	1	2	1180	12687	OVER	XLOC_008556
GO:0043902	positive regulation of multi-organism process	P	1	0.234326	1	2	1180	12687	OVER	XLOC_008556
GO:1905508	protein localization to microtubule organizing center	P	1	0.234326	1	2	1180	12687	OVER	XLOC_008556
GO:0051100	negative regulation of binding	P	1	0.234326	1	2	1180	12687	OVER	XLOC_008556
GO:0071539	protein localization to centrosome	P	1	0.234326	1	2	1180	12687	OVER	XLOC_008556
GO:0051642	centrosome localization	P	1	0.234326	1	2	1180	12687	OVER	XLOC_008556
GO:1903429	regulation of cell maturation	P	1	0.234326	1	2	1180	12687	OVER	XLOC_008556
GO:0032436	positive regulation of proteasomal ubiquitin-dependent protein catabolic process	P	1	0.234326	1	2	1180	12687	OVER	XLOC_008556
GO:0032434	regulation of proteasomal ubiquitin-dependent protein catabolic process	P	1	0.234326	1	2	1180	12687	OVER	XLOC_008556
GO:0044380	protein localization to cytoskeleton	P	1	0.234326	1	2	1180	12687	OVER	XLOC_008556
GO:0016572	histone phosphorylation	P	1	0.299535	1	3	1180	12686	OVER	XLOC_008556
GO:0051299	centrosome separation	P	1	0.299535	1	3	1180	12686	OVER	XLOC_008556
GO:0051098	regulation of binding	P	1	0.299535	1	3	1180	12686	OVER	XLOC_008556
GO:0033267	axon part	C	1	0.299535	1	3	1180	12686	OVER	XLOC_008556
GO:0090307	mitotic spindle assembly	P	1	0.359196	1	4	1180	12685	OVER	XLOC_008556
GO:0072686	mitotic spindle	C	1	0.359196	1	4	1180	12685	OVER	XLOC_008556
GO:1901800	positive regulation of proteasomal protein catabolic process	P	1	0.359196	1	4	1180	12685	OVER	XLOC_008556
GO:0045732	positive regulation of protein catabolic process	P	1	0.359196	1	4	1180	12685	OVER	XLOC_008556
GO:1903362	regulation of cellular protein catabolic process	P	1	0.359196	1	4	1180	12685	OVER	XLOC_008556
GO:1903364	positive regulation of cellular protein catabolic process	P	1	0.359196	1	4	1180	12685	OVER	XLOC_008556
GO:0061136	regulation of proteasomal protein catabolic process	P	1	0.359196	1	4	1180	12685	OVER	XLOC_008556
GO:1903052	positive regulation of proteolysis involved in cellular protein catabolic process	P	1	0.359196	1	4	1180	12685	OVER	XLOC_008556
GO:1903050	regulation of proteolysis involved in cellular protein catabolic process	P	1	0.359196	1	4	1180	12685	OVER	XLOC_008556
GO:0031331	positive regulation of cellular catabolic process	P	1	0.413778	1	5	1180	12684	OVER	XLOC_008556
GO:0007143	female meiotic division	P	1	0.413778	1	5	1180	12684	OVER	XLOC_008556
GO:0009896	positive regulation of catabolic process	P	1	0.413778	1	5	1180	12684	OVER	XLOC_008556
GO:0018105	peptidyl-serine phosphorylation	P	1	0.413778	1	5	1180	12684	OVER	XLOC_008556
GO:0048599	oocyte development	P	1	0.463715	1	6	1180	12683	OVER	XLOC_008556
GO:1990138	neuron projection extension	P	1	0.463715	1	6	1180	12683	OVER	XLOC_008556
GO:0018209	peptidyl-serine modification	P	1	0.463715	1	6	1180	12683	OVER	XLOC_008556
GO:0009994	oocyte differentiation	P	1	0.463715	1	6	1180	12683	OVER	XLOC_008556
GO:0048471	perinuclear region of cytoplasm	C	1	0.509402	1	7	1180	12682	OVER	XLOC_008556
GO:0042176	regulation of protein catabolic process	P	1	0.509402	1	7	1180	12682	OVER	XLOC_008556
GO:0043900	regulation of multi-organism process	P	1	0.509402	1	7	1180	12682	OVER	XLOC_008556
GO:0051225	spindle assembly	P	1	0.509402	1	7	1180	12682	OVER	XLOC_008556
GO:0046777	protein autophosphorylation	P	1	0.509402	1	7	1180	12682	OVER	XLOC_008556
GO:0031647	regulation of protein stability	P	1	0.551199	1	8	1180	12681	OVER	XLOC_008556
GO:0031329	regulation of cellular catabolic process	P	1	0.551199	1	8	1180	12681	OVER	XLOC_008556
GO:0060560	developmental growth involved in morphogenesis	P	1	0.551199	1	8	1180	12681	OVER	XLOC_008556
GO:0048469	cell maturation	P	1	0.589439	1	9	1180	12680	OVER	XLOC_008556
GO:0048588	developmental cell growth	P	1	0.589439	1	9	1180	12680	OVER	XLOC_008556
GO:0005876	spindle microtubule	C	1	0.589439	1	9	1180	12680	OVER	XLOC_008556
GO:1902850	microtubule cytoskeleton organization involved in mitosis	P	1	0.624422	1	10	1180	12679	OVER	XLOC_008556
GO:0007052	mitotic spindle organization	P	1	0.624422	1	10	1180	12679	OVER	XLOC_008556
GO:0000922	spindle pole	C	1	0.431277	2	15	1179	12674	OVER	XLOC_008556, XLOC_018552
GO:0003997	acyl-CoA oxidase activity	F	1	0.551199	1	8	1180	12681	OVER	XLOC_008677
GO:0016634	oxidoreductase activity, acting on the CH-CH group of donors, oxygen as acceptor	F	1	0.624422	1	10	1180	12679	OVER	XLOC_008677
GO:0003995	acyl-CoA dehydrogenase activity	F	1	0.489743	2	17	1179	12672	OVER	XLOC_008677, XLOC_000405
GO:0007218	neuropeptide signaling pathway	P	1	0.0607769	11	66	1170	12623	OVER	XLOC_008781, XLOC_000476, XLOC_015924, XLOC_007659, XLOC_006922, XLOC_003159, XLOC_003562, XLOC_014371, XLOC_016554, XLOC_001835, XLOC_015451
GO:0050896	response to stimulus	P	1	0.494975	140	1498	1041	11191	OVER	XLOC_008781, XLOC_020668, BmOR61, XLOC_008947, XLOC_001992, BmOR68, XLOC_006922, XLOC_015070, XLOC_009354, XLOC_018915, XLOC_008792, XLOC_015924, XLOC_015009, BmOR75, XLOC_022439, XLOC_018510, BmOR78, BmOR71, XLOC_013100, BmOR72, BmOR74, XLOC_018475, XLOC_000312, XLOC_008838, XLOC_003667, XLOC_021070, XLOC_008677, XLOC_000033, XLOC_002051, XLOC_005172, XLOC_013877, XLOC_014723, XLOC_016068, BmOR4…
GO:0046068	cGMP metabolic process	P	1	0.106907	5	25	1176	12664	OVER	XLOC_008947, XLOC_000033, XLOC_002074, XLOC_018475, XLOC_004807
GO:0004383	guanylate cyclase activity	F	1	0.193646	4	23	1177	12666	OVER	XLOC_008947, XLOC_002074, XLOC_018475, XLOC_004807
GO:0006182	cGMP biosynthetic process	P	1	0.230442	4	25	1177	12664	OVER	XLOC_008947, XLOC_002074, XLOC_018475, XLOC_004807
GO:0009975	cyclase activity	F	1	0.347944	4	31	1177	12658	OVER	XLOC_008947, XLOC_002074, XLOC_018475, XLOC_004807
GO:0052652	cyclic purine nucleotide metabolic process	P	1	0.407691	4	34	1177	12655	OVER	XLOC_008947, XLOC_002074, XLOC_018475, XLOC_004807
GO:0097225	sperm midpiece	C	1	0.0851478	1	0	1180	12689	OVER	XLOC_009007
GO:0097228	sperm principal piece	C	1	0.0851478	1	0	1180	12689	OVER	XLOC_009007
GO:0097223	sperm part	C	1	0.163051	1	1	1180	12688	OVER	XLOC_009007
GO:0097729	9+2 motile cilium	C	1	0.163051	1	1	1180	12688	OVER	XLOC_009007
GO:0036126	sperm flagellum	C	1	0.163051	1	1	1180	12688	OVER	XLOC_009007
GO:0035735	intraciliary transport involved in cilium assembly	P	1	0.299535	1	3	1180	12686	OVER	XLOC_009007
GO:0030992	intraciliary transport particle B	C	1	0.038697	2	2	1179	12687	OVER	XLOC_009007, XLOC_003816
GO:0036064	ciliary basal body	C	1	0.0757783	3	9	1178	12680	OVER	XLOC_009007, XLOC_007674, XLOC_005240
GO:0005813	centrosome	C	1	0.235205	5	34	1176	12655	OVER	XLOC_009007, XLOC_008556, XLOC_003816, XLOC_007674, XLOC_005240
GO:0005815	microtubule organizing center	C	1	0.372598	6	52	1175	12637	OVER	XLOC_009007, XLOC_008556, XLOC_003816, XLOC_007674, XLOC_005240, XLOC_018552
GO:0098840	protein transport along microtubule	P	1	0.0925035	3	10	1178	12679	OVER	XLOC_009007, XLOC_015432, XLOC_007674
GO:0042073	intraciliary transport	P	1	0.0925035	3	10	1178	12679	OVER	XLOC_009007, XLOC_015432, XLOC_007674
GO:0099118	microtubule-based protein transport	P	1	0.0925035	3	10	1178	12679	OVER	XLOC_009007, XLOC_015432, XLOC_007674
GO:0031503	protein complex localization	P	1	0.129896	3	12	1178	12677	OVER	XLOC_009007, XLOC_015432, XLOC_007674
GO:0099111	microtubule-based transport	P	1	0.453748	3	26	1178	12663	OVER	XLOC_009007, XLOC_015432, XLOC_007674
GO:0010970	transport along microtubule	P	1	0.453748	3	26	1178	12663	OVER	XLOC_009007, XLOC_015432, XLOC_007674
GO:0030705	cytoskeleton-dependent intracellular transport	P	1	0.476448	3	27	1178	12662	OVER	XLOC_009007, XLOC_015432, XLOC_007674
GO:0031514	motile cilium	C	1	0.142507	4	20	1177	12669	OVER	XLOC_009007, XLOC_015432, XLOC_018694, XLOC_003816
GO:0004520	endodeoxyribonuclease activity	F	1	0.142507	4	20	1177	12669	OVER	XLOC_009066, XLOC_002193, XLOC_009411, XLOC_017242
GO:0004536	deoxyribonuclease activity	F	1	0.211819	4	24	1177	12665	OVER	XLOC_009066, XLOC_002193, XLOC_009411, XLOC_017242
GO:2001251	negative regulation of chromosome organization	P	1	0.126808	4	19	1177	12670	OVER	XLOC_009066, XLOC_002474, XLOC_009411, XLOC_017242
GO:0010948	negative regulation of cell cycle process	P	1	0.230442	4	25	1177	12664	OVER	XLOC_009066, XLOC_002474, XLOC_009411, XLOC_017242
GO:0007093	mitotic cell cycle checkpoint	P	1	0.249448	4	26	1177	12663	OVER	XLOC_009066, XLOC_002474, XLOC_009411, XLOC_017242
GO:0033044	regulation of chromosome organization	P	1	0.308101	4	29	1177	12660	OVER	XLOC_009066, XLOC_002474, XLOC_009411, XLOC_017242
GO:0010639	negative regulation of organelle organization	P	1	0.308101	4	29	1177	12660	OVER	XLOC_009066, XLOC_002474, XLOC_009411, XLOC_017242
GO:0045930	negative regulation of mitotic cell cycle	P	1	0.347944	4	31	1177	12658	OVER	XLOC_009066, XLOC_002474, XLOC_009411, XLOC_017242
GO:0000075	cell cycle checkpoint	P	1	0.387846	4	33	1177	12656	OVER	XLOC_009066, XLOC_002474, XLOC_009411, XLOC_017242
GO:0051129	negative regulation of cellular component organization	P	1	0.407691	4	34	1177	12655	OVER	XLOC_009066, XLOC_002474, XLOC_009411, XLOC_017242
GO:0006479	protein methylation	P	1	0.556443	5	53	1176	12636	OVER	XLOC_009066, XLOC_004269, XLOC_010855, XLOC_009411, XLOC_017242
GO:0008213	protein alkylation	P	1	0.556443	5	53	1176	12636	OVER	XLOC_009066, XLOC_004269, XLOC_010855, XLOC_009411, XLOC_017242
GO:0051336	regulation of hydrolase activity	P	1	0.451084	19	194	1162	12495	OVER	XLOC_009066, XLOC_007032, XLOC_011893, XLOC_015930, XLOC_015965, XLOC_000848, XLOC_000328, XLOC_013100, XLOC_019265, XLOC_017242, XLOC_016187, XLOC_002447, XLOC_011857, XLOC_004097, XLOC_005593, XLOC_022493, XLOC_009411, XLOC_005462, XLOC_008122
GO:0010564	regulation of cell cycle process	P	1	0.302096	5	38	1176	12651	OVER	XLOC_009066, XLOC_007429, XLOC_002474, XLOC_009411, XLOC_017242
GO:2000373	positive regulation of DNA topoisomerase (ATP-hydrolyzing) activity	P	1	0.0757783	3	9	1178	12680	OVER	XLOC_009066, XLOC_009411, XLOC_017242
GO:2000371	regulation of DNA topoisomerase (ATP-hydrolyzing) activity	P	1	0.0757783	3	9	1178	12680	OVER	XLOC_009066, XLOC_009411, XLOC_017242
GO:2001032	regulation of double-strand break repair via nonhomologous end joining	P	1	0.0757783	3	9	1178	12680	OVER	XLOC_009066, XLOC_009411, XLOC_017242
GO:2001034	positive regulation of double-strand break repair via nonhomologous end joining	P	1	0.0757783	3	9	1178	12680	OVER	XLOC_009066, XLOC_009411, XLOC_017242
GO:0071156	regulation of cell cycle arrest	P	1	0.0757783	3	9	1178	12680	OVER	XLOC_009066, XLOC_009411, XLOC_017242
GO:0071157	negative regulation of cell cycle arrest	P	1	0.0757783	3	9	1178	12680	OVER	XLOC_009066, XLOC_009411, XLOC_017242
GO:0000729	DNA double-strand break processing	P	1	0.0757783	3	9	1178	12680	OVER	XLOC_009066, XLOC_009411, XLOC_017242
GO:0044547	DNA topoisomerase binding	F	1	0.0757783	3	9	1178	12680	OVER	XLOC_009066, XLOC_009411, XLOC_017242
GO:0010912	positive regulation of isomerase activity	P	1	0.0757783	3	9	1178	12680	OVER	XLOC_009066, XLOC_009411, XLOC_017242
GO:0010911	regulation of isomerase activity	P	1	0.0757783	3	9	1178	12680	OVER	XLOC_009066, XLOC_009411, XLOC_017242
GO:2000781	positive regulation of double-strand break repair	P	1	0.0757783	3	9	1178	12680	OVER	XLOC_009066, XLOC_009411, XLOC_017242
GO:0032781	positive regulation of ATPase activity	P	1	0.0925035	3	10	1178	12679	OVER	XLOC_009066, XLOC_009411, XLOC_017242
GO:0097676	histone H3-K36 dimethylation	P	1	0.0925035	3	10	1178	12679	OVER	XLOC_009066, XLOC_009411, XLOC_017242
GO:0035861	site of double-strand break	C	1	0.0925035	3	10	1178	12679	OVER	XLOC_009066, XLOC_009411, XLOC_017242
GO:0000014	single-stranded DNA endodeoxyribonuclease activity	F	1	0.0925035	3	10	1178	12679	OVER	XLOC_009066, XLOC_009411, XLOC_017242
GO:0018027	peptidyl-lysine dimethylation	P	1	0.0925035	3	10	1178	12679	OVER	XLOC_009066, XLOC_009411, XLOC_017242
GO:2000779	regulation of double-strand break repair	P	1	0.0925035	3	10	1178	12679	OVER	XLOC_009066, XLOC_009411, XLOC_017242
GO:2001022	positive regulation of response to DNA damage stimulus	P	1	0.110589	3	11	1178	12678	OVER	XLOC_009066, XLOC_009411, XLOC_017242
GO:0010452	histone H3-K36 methylation	P	1	0.110589	3	11	1178	12678	OVER	XLOC_009066, XLOC_009411, XLOC_017242
GO:0045739	positive regulation of DNA repair	P	1	0.110589	3	11	1178	12678	OVER	XLOC_009066, XLOC_009411, XLOC_017242
GO:0031297	replication fork processing	P	1	0.110589	3	11	1178	12678	OVER	XLOC_009066, XLOC_009411, XLOC_017242
GO:0046975	histone methyltransferase activity (H3-K36 specific)	F	1	0.110589	3	11	1178	12678	OVER	XLOC_009066, XLOC_009411, XLOC_017242
GO:0042800	histone methyltransferase activity (H3-K4 specific)	F	1	0.129896	3	12	1178	12677	OVER	XLOC_009066, XLOC_009411, XLOC_017242
GO:0045005	DNA-dependent DNA replication maintenance of fidelity	P	1	0.129896	3	12	1178	12677	OVER	XLOC_009066, XLOC_009411, XLOC_017242
GO:0000737	DNA catabolic process, endonucleolytic	P	1	0.129896	3	12	1178	12677	OVER	XLOC_009066, XLOC_009411, XLOC_017242
GO:0006308	DNA catabolic process	P	1	0.129896	3	12	1178	12677	OVER	XLOC_009066, XLOC_009411, XLOC_017242
GO:0043462	regulation of ATPase activity	P	1	0.150278	3	13	1178	12676	OVER	XLOC_009066, XLOC_009411, XLOC_017242
GO:2001020	regulation of response to DNA damage stimulus	P	1	0.150278	3	13	1178	12676	OVER	XLOC_009066, XLOC_009411, XLOC_017242
GO:0051054	positive regulation of DNA metabolic process	P	1	0.150278	3	13	1178	12676	OVER	XLOC_009066, XLOC_009411, XLOC_017242
GO:0006282	regulation of DNA repair	P	1	0.150278	3	13	1178	12676	OVER	XLOC_009066, XLOC_009411, XLOC_017242
GO:0051568	histone H3-K4 methylation	P	1	0.216442	3	16	1178	12673	OVER	XLOC_009066, XLOC_009411, XLOC_017242
GO:0044774	mitotic DNA integrity checkpoint	P	1	0.239706	3	17	1178	12672	OVER	XLOC_009066, XLOC_009411, XLOC_017242
GO:0003697	single-stranded DNA binding	F	1	0.33546	3	21	1178	12668	OVER	XLOC_009066, XLOC_009411, XLOC_017242
GO:0031570	DNA integrity checkpoint	P	1	0.383473	3	23	1178	12666	OVER	XLOC_009066, XLOC_009411, XLOC_017242
GO:0080135	regulation of cellular response to stress	P	1	0.383473	3	23	1178	12666	OVER	XLOC_009066, XLOC_009411, XLOC_017242
GO:0007050	cell cycle arrest	P	1	0.407202	3	24	1178	12665	OVER	XLOC_009066, XLOC_009411, XLOC_017242
GO:0051052	regulation of DNA metabolic process	P	1	0.430647	3	25	1178	12664	OVER	XLOC_009066, XLOC_009411, XLOC_017242
GO:0018024	histone-lysine N-methyltransferase activity	F	1	0.407691	4	34	1177	12655	OVER	XLOC_009066, XLOC_010855, XLOC_009411, XLOC_017242
GO:0042054	histone methyltransferase activity	F	1	0.427404	4	35	1177	12654	OVER	XLOC_009066, XLOC_010855, XLOC_009411, XLOC_017242
GO:0016278	lysine N-methyltransferase activity	F	1	0.466266	4	37	1177	12652	OVER	XLOC_009066, XLOC_010855, XLOC_009411, XLOC_017242
GO:0016279	protein-lysine N-methyltransferase activity	F	1	0.466266	4	37	1177	12652	OVER	XLOC_009066, XLOC_010855, XLOC_009411, XLOC_017242
GO:0034968	histone lysine methylation	P	1	0.466266	4	37	1177	12652	OVER	XLOC_009066, XLOC_010855, XLOC_009411, XLOC_017242
GO:0016571	histone methylation	P	1	0.504136	4	39	1177	12650	OVER	XLOC_009066, XLOC_010855, XLOC_009411, XLOC_017242
GO:0018022	peptidyl-lysine methylation	P	1	0.522621	4	40	1177	12649	OVER	XLOC_009066, XLOC_010855, XLOC_009411, XLOC_017242
GO:0008276	protein methyltransferase activity	F	1	0.540769	4	41	1177	12648	OVER	XLOC_009066, XLOC_010855, XLOC_009411, XLOC_017242
GO:0042803	protein homodimerization activity	F	1	0.0846089	5	23	1176	12666	OVER	XLOC_009066, XLOC_012750, XLOC_016821, XLOC_009411, XLOC_017242
GO:0042802	identical protein binding	F	1	0.302096	5	38	1176	12651	OVER	XLOC_009066, XLOC_012750, XLOC_016821, XLOC_009411, XLOC_017242
GO:0007346	regulation of mitotic cell cycle	P	1	0.235833	6	43	1175	12646	OVER	XLOC_009066, XLOC_013246, XLOC_007429, XLOC_002474, XLOC_009411, XLOC_017242
GO:0045787	positive regulation of cell cycle	P	1	0.0723625	4	15	1177	12674	OVER	XLOC_009066, XLOC_013246, XLOC_009411, XLOC_017242
GO:0051726	regulation of cell cycle	P	1	0.322659	10	88	1171	12601	OVER	XLOC_009066, XLOC_013246, XLOC_018867, XLOC_015885, XLOC_007429, XLOC_004012, XLOC_002474, XLOC_019265, XLOC_009411, XLOC_017242
GO:0000726	non-recombinational repair	P	1	0.0723625	4	15	1177	12674	OVER	XLOC_009066, XLOC_022538, XLOC_009411, XLOC_017242
GO:0006303	double-strand break repair via nonhomologous end joining	P	1	0.0723625	4	15	1177	12674	OVER	XLOC_009066, XLOC_022538, XLOC_009411, XLOC_017242
GO:0006302	double-strand break repair	P	1	0.427404	4	35	1177	12654	OVER	XLOC_009066, XLOC_022538, XLOC_009411, XLOC_017242
GO:0005615	extracellular space	C	1	0.239518	17	148	1164	12541	OVER	XLOC_009253, XLOC_008095, XLOC_016426, XLOC_012502, XLOC_015340, XLOC_017266, XLOC_002447, XLOC_016194, XLOC_000453, XLOC_018560, XLOC_006601, XLOC_005778, XLOC_005723, XLOC_000456, XLOC_002760, XLOC_010649, XLOC_005781
GO:0044421	extracellular region part	C	1	0.0784668	28	221	1153	12468	OVER	XLOC_009253, XLOC_016426, XLOC_012502, XLOC_019998, XLOC_002447, XLOC_018560, XLOC_022334, XLOC_006601, XLOC_003633, XLOC_005778, XLOC_002760, XLOC_008095, XLOC_015340, XLOC_022538, XLOC_017266, XLOC_016194, XLOC_000453, XLOC_002212, XLOC_000336, XLOC_005723, XLOC_000456, XLOC_010449, XLOC_010625, XLOC_010649, XLOC_009522, XLOC_005240, XLOC_007220, XLOC_005781
GO:0004582	dolichyl-phosphate beta-D-mannosyltransferase activity	F	1	0.0851478	1	0	1180	12689	OVER	XLOC_009299
GO:0033185	dolichol-phosphate-mannose synthase complex	C	1	0.0851478	1	0	1180	12689	OVER	XLOC_009299
GO:0035269	protein O-linked mannosylation	P	1	0.163051	1	1	1180	12688	OVER	XLOC_009299
GO:0031501	mannosyltransferase complex	C	1	0.163051	1	1	1180	12688	OVER	XLOC_009299
GO:0035268	protein mannosylation	P	1	0.234326	1	2	1180	12687	OVER	XLOC_009299
GO:0006493	protein O-linked glycosylation	P	1	0.509402	1	7	1180	12682	OVER	XLOC_009299
GO:0097502	mannosylation	P	1	0.551199	1	8	1180	12681	OVER	XLOC_009299
GO:0000257	nitrilase activity	F	1	0.0851478	1	0	1180	12689	OVER	XLOC_009321
GO:0016815	hydrolase activity, acting on carbon-nitrogen (but not peptide) bonds, in nitriles	F	1	0.0851478	1	0	1180	12689	OVER	XLOC_009321
GO:0035004	phosphatidylinositol 3-kinase activity	F	1	0.0851478	1	0	1180	12689	OVER	XLOC_009338
GO:0016303	1-phosphatidylinositol-3-kinase activity	F	1	0.0851478	1	0	1180	12689	OVER	XLOC_009338
GO:0036092	phosphatidylinositol-3-phosphate biosynthetic process	P	1	0.0851478	1	0	1180	12689	OVER	XLOC_009338
GO:0052742	phosphatidylinositol kinase activity	F	1	0.359196	1	4	1180	12685	OVER	XLOC_009338
GO:0048015	phosphatidylinositol-mediated signaling	P	1	0.463715	1	6	1180	12683	OVER	XLOC_009338
GO:0048017	inositol lipid-mediated signaling	P	1	0.509402	1	7	1180	12682	OVER	XLOC_009338
GO:0004411	homogentisate 1,2-dioxygenase activity	F	1	0.0851478	1	0	1180	12689	OVER	XLOC_009522
GO:1902222	erythrose 4-phosphate/phosphoenolpyruvate family amino acid catabolic process	P	1	0.163051	1	1	1180	12688	OVER	XLOC_009522
GO:1902221	erythrose 4-phosphate/phosphoenolpyruvate family amino acid metabolic process	P	1	0.163051	1	1	1180	12688	OVER	XLOC_009522
GO:0006558	L-phenylalanine metabolic process	P	1	0.163051	1	1	1180	12688	OVER	XLOC_009522
GO:0006559	L-phenylalanine catabolic process	P	1	0.163051	1	1	1180	12688	OVER	XLOC_009522
GO:0006570	tyrosine metabolic process	P	1	0.359196	1	4	1180	12685	OVER	XLOC_009522
GO:0004334	fumarylacetoacetase activity	F	1	0.0851478	1	0	1180	12689	OVER	XLOC_009581
GO:0016822	hydrolase activity, acting on acid carbon-carbon bonds	F	1	0.163051	1	1	1180	12688	OVER	XLOC_009581
GO:0016823	hydrolase activity, acting on acid carbon-carbon bonds, in ketonic substances	F	1	0.163051	1	1	1180	12688	OVER	XLOC_009581
GO:0008190	eukaryotic initiation factor 4E binding	F	1	0.0851478	1	0	1180	12689	OVER	XLOC_009701
GO:0045947	negative regulation of translational initiation	P	1	0.0851478	1	0	1180	12689	OVER	XLOC_009701
GO:0017148	negative regulation of translation	P	1	0.463715	1	6	1180	12683	OVER	XLOC_009701
GO:0034249	negative regulation of cellular amide metabolic process	P	1	0.463715	1	6	1180	12683	OVER	XLOC_009701
GO:0004649	poly(ADP-ribose) glycohydrolase activity	F	1	0.234326	1	2	1180	12687	OVER	XLOC_009751
GO:0042171	lysophosphatidic acid acyltransferase activity	F	1	0.359196	1	4	1180	12685	OVER	XLOC_010118
GO:0071617	lysophospholipid acyltransferase activity	F	1	0.359196	1	4	1180	12685	OVER	XLOC_010118
GO:0003841	1-acylglycerol-3-phosphate O-acyltransferase activity	F	1	0.359196	1	4	1180	12685	OVER	XLOC_010118
GO:0019205	nucleobase-containing compound kinase activity	F	1	0.383473	3	23	1178	12666	OVER	XLOC_010215, XLOC_007832, XLOC_003362
GO:0016747	transferase activity, transferring acyl groups other than amino-acyl groups	F	1	0.0479822	18	121	1163	12568	OVER	XLOC_010231, XLOC_014753, XLOC_010366, XLOC_010365, XLOC_014224, XLOC_019769, XLOC_019768, XLOC_019798, XLOC_017278, XLOC_022202, XLOC_010658, XLOC_011738, XLOC_001241, XLOC_010118, XLOC_003166, XLOC_006663, XLOC_006010, XLOC_010905
GO:0016746	transferase activity, transferring acyl groups	F	1	0.344753	18	171	1163	12518	OVER	XLOC_010231, XLOC_014753, XLOC_010366, XLOC_010365, XLOC_014224, XLOC_019769, XLOC_019768, XLOC_019798, XLOC_017278, XLOC_022202, XLOC_010658, XLOC_011738, XLOC_001241, XLOC_010118, XLOC_003166, XLOC_006663, XLOC_006010, XLOC_010905
GO:0046983	protein dimerization activity	F	1	0.317959	25	239	1156	12450	OVER	XLOC_010269, XLOC_016821, XLOC_017994, XLOC_014484, XLOC_000587, XLOC_001557, XLOC_022211, XLOC_001635, XLOC_022597, XLOC_022334, XLOC_016041, XLOC_020256, XLOC_009411, XLOC_009066, XLOC_012750, XLOC_019868, XLOC_014076, XLOC_022538, XLOC_010490, XLOC_019767, XLOC_017242, XLOC_021499, XLOC_022426, XLOC_002891, XLOC_008534
GO:0004743	pyruvate kinase activity	F	1	0.299535	1	3	1180	12686	OVER	XLOC_010455
GO:0031420	alkali metal ion binding	F	1	0.413778	1	5	1180	12684	OVER	XLOC_010455
GO:0030955	potassium ion binding	F	1	0.413778	1	5	1180	12684	OVER	XLOC_010455
GO:0044723	single-organism carbohydrate metabolic process	P	1	0.109329	13	92	1168	12597	OVER	XLOC_010455, XLOC_014680, XLOC_014134, XLOC_002834, XLOC_017383, XLOC_005920, XLOC_007459, XLOC_004986, XLOC_013905, XLOC_002891, XLOC_020861, XLOC_005268, XLOC_002460
GO:0001750	photoreceptor outer segment	C	1	0.0851478	1	0	1180	12689	OVER	XLOC_010803
GO:0008020	G-protein coupled photoreceptor activity	F	1	0.0851478	1	0	1180	12689	OVER	XLOC_010803
GO:0009584	detection of visible light	P	1	0.0851478	1	0	1180	12689	OVER	XLOC_010803
GO:0097731	9+0 non-motile cilium	C	1	0.163051	1	1	1180	12688	OVER	XLOC_010803
GO:0097730	non-motile cilium	C	1	0.163051	1	1	1180	12688	OVER	XLOC_010803
GO:0097733	photoreceptor cell cilium	C	1	0.163051	1	1	1180	12688	OVER	XLOC_010803
GO:0071482	cellular response to light stimulus	P	1	0.413778	1	5	1180	12684	OVER	XLOC_010803
GO:0071214	cellular response to abiotic stimulus	P	1	0.509402	1	7	1180	12682	OVER	XLOC_010803
GO:0071478	cellular response to radiation	P	1	0.509402	1	7	1180	12682	OVER	XLOC_010803
GO:0009583	detection of light stimulus	P	1	0.551199	1	8	1180	12681	OVER	XLOC_010803
GO:0007602	phototransduction	P	1	0.551199	1	8	1180	12681	OVER	XLOC_010803
GO:0009581	detection of external stimulus	P	1	0.624422	1	10	1180	12679	OVER	XLOC_010803
GO:0009582	detection of abiotic stimulus	P	1	0.624422	1	10	1180	12679	OVER	XLOC_010803
GO:0008201	heparin binding	F	1	0.234326	1	2	1180	12687	OVER	XLOC_011078
GO:0005539	glycosaminoglycan binding	F	1	0.359196	1	4	1180	12685	OVER	XLOC_011078
GO:0006022	aminoglycan metabolic process	P	1	0.42778	10	97	1171	12592	OVER	XLOC_011377, XLOC_000367, XLOC_013388, XLOC_008889, XLOC_000764, XLOC_001097, XLOC_014076, XLOC_013272, XLOC_009983, XLOC_017166
GO:0006030	chitin metabolic process	P	1	0.385055	8	73	1173	12616	OVER	XLOC_011377, XLOC_000367, XLOC_013388, XLOC_008889, XLOC_001097, XLOC_014076, XLOC_013272, XLOC_009983
GO:1901071	glucosamine-containing compound metabolic process	P	1	0.424951	8	76	1173	12613	OVER	XLOC_011377, XLOC_000367, XLOC_013388, XLOC_008889, XLOC_001097, XLOC_014076, XLOC_013272, XLOC_009983
GO:0006040	amino sugar metabolic process	P	1	0.451446	8	78	1173	12611	OVER	XLOC_011377, XLOC_000367, XLOC_013388, XLOC_008889, XLOC_001097, XLOC_014076, XLOC_013272, XLOC_009983
GO:0005975	carbohydrate metabolic process	P	1	0.0176822	35	250	1146	12439	OVER	XLOC_011377, XLOC_003292, XLOC_009295, XLOC_017614, XLOC_017417, XLOC_014680, XLOC_015690, XLOC_018320, XLOC_001996, XLOC_007836, XLOC_007459, XLOC_004986, XLOC_008889, XLOC_013905, XLOC_009751, XLOC_002460, XLOC_013388, XLOC_011722, XLOC_018811, XLOC_010455, XLOC_018731, XLOC_014076, XLOC_014134, XLOC_018773, XLOC_002834, XLOC_017383, XLOC_008519, XLOC_005920, XLOC_007209, XLOC_014190, XLOC_0028…
GO:1901565	organonitrogen compound catabolic process	P	1	0.166678	10	73	1171	12616	OVER	XLOC_011377, XLOC_012113, XLOC_013388, XLOC_008889, XLOC_000764, XLOC_014076, XLOC_005268, XLOC_000231, XLOC_009522, XLOC_017166
GO:1901136	carbohydrate derivative catabolic process	P	1	0.0842742	7	38	1174	12651	OVER	XLOC_011377, XLOC_013388, XLOC_008889, XLOC_000764, XLOC_014076, XLOC_005268, XLOC_017166
GO:0006026	aminoglycan catabolic process	P	1	0.0646557	6	28	1175	12661	OVER	XLOC_011377, XLOC_013388, XLOC_008889, XLOC_000764, XLOC_014076, XLOC_017166
GO:0004568	chitinase activity	F	1	0.0415717	4	12	1177	12677	OVER	XLOC_011377, XLOC_013388, XLOC_008889, XLOC_014076
GO:0006032	chitin catabolic process	P	1	0.0610853	4	14	1177	12675	OVER	XLOC_011377, XLOC_013388, XLOC_008889, XLOC_014076
GO:1901072	glucosamine-containing compound catabolic process	P	1	0.0723625	4	15	1177	12674	OVER	XLOC_011377, XLOC_013388, XLOC_008889, XLOC_014076
GO:0046348	amino sugar catabolic process	P	1	0.0846162	4	16	1177	12673	OVER	XLOC_011377, XLOC_013388, XLOC_008889, XLOC_014076
GO:0008284	positive regulation of cell proliferation	P	1	0.463715	1	6	1180	12683	OVER	XLOC_011388
GO:0043531	ADP binding	F	1	0.14391	2	6	1179	12683	OVER	XLOC_011573, XLOC_008838
GO:0030060	L-malate dehydrogenase activity	F	1	0.509402	1	7	1180	12682	OVER	XLOC_011722
GO:0004312	fatty acid synthase activity	F	1	0.299535	1	3	1180	12686	OVER	XLOC_011738
GO:0004316	3-oxoacyl-[acyl-carrier-protein] reductase (NADPH) activity	F	1	0.299535	1	3	1180	12686	OVER	XLOC_011738
GO:0005576	extracellular region	C	1	0.0472832	56	470	1125	12219	OVER	XLOC_012002, XLOC_014065, XLOC_019998, XLOC_002447, XLOC_005913, XLOC_022334, XLOC_006601, XLOC_004469, XLOC_002760, XLOC_006763, XLOC_005593, XLOC_013388, XLOC_014076, XLOC_012099, XLOC_017266, XLOC_002212, XLOC_000357, XLOC_005723, XLOC_006258, XLOC_010625, XLOC_009522, XLOC_005240, XLOC_007220, XLOC_009253, XLOC_011893, XLOC_010684, XLOC_016426, XLOC_012502, XLOC_013272, XLOC_015690, XLOC_0121…
GO:0006727	ommochrome biosynthetic process	P	1	0.0851478	1	0	1180	12689	OVER	XLOC_012113
GO:0008055	ocellus pigment biosynthetic process	P	1	0.0851478	1	0	1180	12689	OVER	XLOC_012113
GO:0033060	ocellus pigmentation	P	1	0.0851478	1	0	1180	12689	OVER	XLOC_012113
GO:0046152	ommochrome metabolic process	P	1	0.0851478	1	0	1180	12689	OVER	XLOC_012113
GO:0046158	ocellus pigment metabolic process	P	1	0.0851478	1	0	1180	12689	OVER	XLOC_012113
GO:0004833	tryptophan 2,3-dioxygenase activity	F	1	0.0851478	1	0	1180	12689	OVER	XLOC_012113
GO:0019442	tryptophan catabolic process to acetyl-CoA	P	1	0.0851478	1	0	1180	12689	OVER	XLOC_012113
GO:0006726	eye pigment biosynthetic process	P	1	0.163051	1	1	1180	12688	OVER	XLOC_012113
GO:0042441	eye pigment metabolic process	P	1	0.163051	1	1	1180	12688	OVER	XLOC_012113
GO:0043324	pigment metabolic process involved in developmental pigmentation	P	1	0.163051	1	1	1180	12688	OVER	XLOC_012113
GO:0043474	pigment metabolic process involved in pigmentation	P	1	0.163051	1	1	1180	12688	OVER	XLOC_012113
GO:0048069	eye pigmentation	P	1	0.163051	1	1	1180	12688	OVER	XLOC_012113
GO:0048066	developmental pigmentation	P	1	0.359196	1	4	1180	12685	OVER	XLOC_012113
GO:0019441	tryptophan catabolic process to kynurenine	P	1	0.359196	1	4	1180	12685	OVER	XLOC_012113
GO:0070189	kynurenine metabolic process	P	1	0.413778	1	5	1180	12684	OVER	XLOC_012113
GO:0042436	indole-containing compound catabolic process	P	1	0.463715	1	6	1180	12683	OVER	XLOC_012113
GO:0042402	cellular biogenic amine catabolic process	P	1	0.463715	1	6	1180	12683	OVER	XLOC_012113
GO:0006568	tryptophan metabolic process	P	1	0.463715	1	6	1180	12683	OVER	XLOC_012113
GO:0006569	tryptophan catabolic process	P	1	0.463715	1	6	1180	12683	OVER	XLOC_012113
GO:0006586	indolalkylamine metabolic process	P	1	0.463715	1	6	1180	12683	OVER	XLOC_012113
GO:0043473	pigmentation	P	1	0.463715	1	6	1180	12683	OVER	XLOC_012113
GO:0046218	indolalkylamine catabolic process	P	1	0.463715	1	6	1180	12683	OVER	XLOC_012113
GO:0009310	amine catabolic process	P	1	0.463715	1	6	1180	12683	OVER	XLOC_012113
GO:0042537	benzene-containing compound metabolic process	P	1	0.463715	1	6	1180	12683	OVER	XLOC_012113
GO:0042430	indole-containing compound metabolic process	P	1	0.551199	1	8	1180	12681	OVER	XLOC_012113
GO:1901606	alpha-amino acid catabolic process	P	1	0.359533	3	22	1178	12667	OVER	XLOC_012113, XLOC_000231, XLOC_009522
GO:0009063	cellular amino acid catabolic process	P	1	0.430647	3	25	1178	12664	OVER	XLOC_012113, XLOC_000231, XLOC_009522
GO:0051213	dioxygenase activity	F	1	0.0846089	5	23	1176	12666	OVER	XLOC_012113, XLOC_001223, XLOC_006840, XLOC_000231, XLOC_009522
GO:0009074	aromatic amino acid family catabolic process	P	1	0.175022	2	7	1179	12682	OVER	XLOC_012113, XLOC_009522
GO:0009072	aromatic amino acid family metabolic process	P	1	0.0187958	5	14	1176	12675	OVER	XLOC_012113, XLOC_009581, XLOC_006840, XLOC_004003, XLOC_009522
GO:0006637	acyl-CoA metabolic process	P	1	0.287271	3	19	1178	12670	OVER	XLOC_012113, XLOC_014814, XLOC_015040
GO:0035383	thioester metabolic process	P	1	0.287271	3	19	1178	12670	OVER	XLOC_012113, XLOC_014814, XLOC_015040
GO:0046148	pigment biosynthetic process	P	1	0.54428	2	19	1179	12670	OVER	XLOC_012113, XLOC_019123
GO:0016500	protein-hormone receptor activity	F	1	0.299535	1	3	1180	12686	OVER	XLOC_012330
GO:0034464	BBSome	C	1	0.509402	1	7	1180	12682	OVER	XLOC_012383
GO:0003993	acid phosphatase activity	F	1	0.359533	3	22	1178	12667	OVER	XLOC_012441, XLOC_015057, XLOC_015056
GO:0003899	DNA-directed 5'-3' RNA polymerase activity	F	1	0.134221	11	78	1170	12611	OVER	XLOC_012596, XLOC_001635, XLOC_003257, XLOC_014197, XLOC_016674, XLOC_016653, XLOC_019767, XLOC_021182, XLOC_015728, XLOC_017331, XLOC_013929
GO:0004252	serine-type endopeptidase activity	F	1	0.120162	24	195	1157	12494	OVER	XLOC_012610, XLOC_012830, XLOC_008183, XLOC_008370, XLOC_009172, XLOC_016426, XLOC_013581, XLOC_000848, XLOC_015575, XLOC_017248, XLOC_002902, XLOC_017221, XLOC_018684, XLOC_017222, XLOC_001820, XLOC_017052, XLOC_017053, XLOC_006524, XLOC_006601, XLOC_002078, XLOC_004674, XLOC_016927, XLOC_021790, XLOC_008342
GO:0016011	dystroglycan complex	C	1	0.359196	1	4	1180	12685	OVER	XLOC_012627
GO:0016012	sarcoglycan complex	C	1	0.359196	1	4	1180	12685	OVER	XLOC_012627
GO:0016010	dystrophin-associated glycoprotein complex	C	1	0.463715	1	6	1180	12683	OVER	XLOC_012627
GO:0090665	glycoprotein complex	C	1	0.463715	1	6	1180	12683	OVER	XLOC_012627
GO:1903717	response to ammonia	P	1	0.0851478	1	0	1180	12689	OVER	XLOC_012716
GO:1903718	cellular response to ammonia	P	1	0.0851478	1	0	1180	12689	OVER	XLOC_012716
GO:0031427	response to methotrexate	P	1	0.0851478	1	0	1180	12689	OVER	XLOC_012716
GO:0072488	ammonium transmembrane transport	P	1	0.163051	1	1	1180	12688	OVER	XLOC_012716
GO:0001101	response to acid chemical	P	1	0.413778	1	5	1180	12684	OVER	XLOC_012716
GO:0008519	ammonium transmembrane transporter activity	F	1	0.0205018	2	1	1179	12688	OVER	XLOC_012716, XLOC_017792
GO:0015696	ammonium transport	P	1	0.038697	2	2	1179	12687	OVER	XLOC_012716, XLOC_017792
GO:1901699	cellular response to nitrogen compound	P	1	0.30507	2	11	1179	12678	OVER	XLOC_012716, XLOC_019265
GO:0010243	response to organonitrogen compound	P	1	0.400725	2	14	1179	12675	OVER	XLOC_012716, XLOC_019265
GO:1901698	response to nitrogen compound	P	1	0.569981	2	20	1179	12669	OVER	XLOC_012716, XLOC_019265
GO:0006741	NADP biosynthetic process	P	1	0.163051	1	1	1180	12688	OVER	XLOC_012750
GO:0003951	NAD+ kinase activity	F	1	0.163051	1	1	1180	12688	OVER	XLOC_012750
GO:0019674	NAD metabolic process	P	1	0.509402	1	7	1180	12682	OVER	XLOC_012750
GO:0019363	pyridine nucleotide biosynthetic process	P	1	0.509402	1	7	1180	12682	OVER	XLOC_012750
GO:0019359	nicotinamide nucleotide biosynthetic process	P	1	0.509402	1	7	1180	12682	OVER	XLOC_012750
GO:0072525	pyridine-containing compound biosynthetic process	P	1	0.158923	4	21	1177	12668	OVER	XLOC_012750, XLOC_004097, XLOC_013100, XLOC_022493
GO:0046496	nicotinamide nucleotide metabolic process	P	1	0.367914	4	32	1177	12657	OVER	XLOC_012750, XLOC_005920, XLOC_010455, XLOC_002891
GO:0019362	pyridine nucleotide metabolic process	P	1	0.367914	4	32	1177	12657	OVER	XLOC_012750, XLOC_005920, XLOC_010455, XLOC_002891
GO:0006733	oxidoreduction coenzyme metabolic process	P	1	0.522621	4	40	1177	12649	OVER	XLOC_012750, XLOC_005920, XLOC_010455, XLOC_002891
GO:0072524	pyridine-containing compound metabolic process	P	1	0.161464	7	46	1174	12643	OVER	XLOC_012750, XLOC_005920, XLOC_010455, XLOC_002891, XLOC_004097, XLOC_013100, XLOC_022493
GO:0006732	coenzyme metabolic process	P	1	0.467674	11	111	1170	12578	OVER	XLOC_012750, XLOC_012113, XLOC_005920, XLOC_014814, XLOC_015040, XLOC_010455, XLOC_002891, XLOC_004097, XLOC_013100, XLOC_022493, XLOC_016176
GO:0045156	electron transporter, transferring electrons within the cyclic electron transport pathway of photosynthesis activity	F	1	0.0851478	1	0	1180	12689	OVER	XLOC_012770
GO:0004398	histidine decarboxylase activity	F	1	0.0851478	1	0	1180	12689	OVER	XLOC_012832
GO:0030170	pyridoxal phosphate binding	F	1	0.407691	4	34	1177	12655	OVER	XLOC_012832, XLOC_004003, XLOC_004032, XLOC_016672
GO:0016831	carboxy-lyase activity	F	1	0.431277	2	15	1179	12674	OVER	XLOC_012832, XLOC_004032
GO:0016830	carbon-carbon lyase activity	F	1	0.54428	2	19	1179	12670	OVER	XLOC_012832, XLOC_004032
GO:0032501	multicellular organismal process	P	1	0.0657186	76	677	1105	12012	OVER	XLOC_012885, XLOC_018867, XLOC_020668, XLOC_011070, BmOR61, XLOC_017331, XLOC_020272, XLOC_022334, BmOR68, XLOC_012716, XLOC_002760, XLOC_009038, XLOC_005991, XLOC_009354, XLOC_008076, BmOR75, XLOC_022439, XLOC_018510, BmOR78, BmOR71, BmOR72, BmOR74, BmOR30, XLOC_017266, BmOR39, XLOC_000312, BmOR3, BmOR4, BmOR5, BmOR37, BmOR1, XLOC_010625, XLOC_021070, XLOC_009007, XLOC_008556, XLOC_020024, XLOC_…
GO:0007165	signal transduction	P	1	0.506874	83	889	1098	11800	OVER	XLOC_012961, XLOC_008781, XLOC_011235, XLOC_016241, XLOC_008947, XLOC_007659, XLOC_006922, BmIR40a, XLOC_015070, XLOC_004026, XLOC_001430, XLOC_022493, XLOC_005594, XLOC_018915, XLOC_008076, XLOC_015924, XLOC_014637, XLOC_015009, XLOC_015965, BmOR75, BmOR78, XLOC_001835, BmOR71, XLOC_012330, XLOC_013100, BmOR72, BmOR74, XLOC_013263, XLOC_018475, BmOR39, BmOR3, XLOC_000476, BmOR4, BmOR5, XLOC_0069…
GO:0007186	G-protein coupled receptor signaling pathway	P	1	0.0454467	26	190	1155	12499	OVER	XLOC_012961, XLOC_008781, XLOC_015451, XLOC_007659, XLOC_006922, XLOC_003159, XLOC_015070, XLOC_015228, XLOC_018915, XLOC_015924, XLOC_017689, XLOC_013208, XLOC_014637, XLOC_014371, XLOC_016554, XLOC_001835, XLOC_012330, XLOC_013263, XLOC_004807, XLOC_000476, XLOC_002879, XLOC_006978, XLOC_003562, XLOC_002990, XLOC_010803, XLOC_006234
GO:0004697	protein kinase C activity	F	1	0.551199	1	8	1180	12681	OVER	XLOC_013039
GO:0031624	ubiquitin conjugating enzyme binding	F	1	0.0851478	1	0	1180	12689	OVER	XLOC_013246
GO:0045977	positive regulation of mitotic cell cycle, embryonic	P	1	0.0851478	1	0	1180	12689	OVER	XLOC_013246
GO:0040019	positive regulation of embryonic development	P	1	0.0851478	1	0	1180	12689	OVER	XLOC_013246
GO:0009794	regulation of mitotic cell cycle, embryonic	P	1	0.0851478	1	0	1180	12689	OVER	XLOC_013246
GO:0045931	positive regulation of mitotic cell cycle	P	1	0.0851478	1	0	1180	12689	OVER	XLOC_013246
GO:0044390	ubiquitin-like protein conjugating enzyme binding	F	1	0.0851478	1	0	1180	12689	OVER	XLOC_013246
GO:0045448	mitotic cell cycle, embryonic	P	1	0.163051	1	1	1180	12688	OVER	XLOC_013246
GO:0070182	DNA polymerase binding	F	1	0.234326	1	2	1180	12687	OVER	XLOC_013246
GO:0010259	multicellular organism aging	P	1	0.624422	1	10	1180	12679	OVER	XLOC_013246
GO:0008340	determination of adult lifespan	P	1	0.624422	1	10	1180	12679	OVER	XLOC_013246
GO:0045995	regulation of embryonic development	P	1	0.114156	2	5	1179	12684	OVER	XLOC_013246, XLOC_002593
GO:0051094	positive regulation of developmental process	P	1	0.569981	2	20	1179	12669	OVER	XLOC_013246, XLOC_008556
GO:2000026	regulation of multicellular organismal development	P	1	0.540594	5	52	1176	12637	OVER	XLOC_013246, XLOC_022334, XLOC_002593, XLOC_022538, XLOC_000328
GO:0050793	regulation of developmental process	P	1	0.514114	7	72	1174	12617	OVER	XLOC_013246, XLOC_022334, XLOC_018867, XLOC_002593, XLOC_022538, XLOC_008556, XLOC_000328
GO:0051239	regulation of multicellular organismal process	P	1	0.541262	7	74	1174	12615	OVER	XLOC_013246, XLOC_022334, XLOC_018867, XLOC_002593, XLOC_022538, XLOC_008556, XLOC_000328
GO:0000413	protein peptidyl-prolyl isomerization	P	1	0.288341	4	28	1177	12661	OVER	XLOC_013248, XLOC_004866, XLOC_001907, XLOC_005098
GO:0016859	cis-trans isomerase activity	F	1	0.308101	4	29	1177	12660	OVER	XLOC_013248, XLOC_004866, XLOC_001907, XLOC_005098
GO:0003755	peptidyl-prolyl cis-trans isomerase activity	F	1	0.308101	4	29	1177	12660	OVER	XLOC_013248, XLOC_004866, XLOC_001907, XLOC_005098
GO:0018208	peptidyl-proline modification	P	1	0.327988	4	30	1177	12659	OVER	XLOC_013248, XLOC_004866, XLOC_001907, XLOC_005098
GO:0016620	oxidoreductase activity, acting on the aldehyde or oxo group of donors, NAD or NADP as acceptor	F	1	0.0649623	8	43	1173	12646	OVER	XLOC_013846, XLOC_001992, XLOC_014814, XLOC_015040, XLOC_006758, XLOC_014778, XLOC_014800, XLOC_002430
GO:0016903	oxidoreductase activity, acting on the aldehyde or oxo group of donors	F	1	0.108569	8	49	1173	12640	OVER	XLOC_013846, XLOC_001992, XLOC_014814, XLOC_015040, XLOC_006758, XLOC_014778, XLOC_014800, XLOC_002430
GO:0035049	juvenile hormone acid methyltransferase activity	F	1	0.463715	1	6	1180	12683	OVER	XLOC_013862
GO:0019010	farnesoic acid O-methyltransferase activity	F	1	0.463715	1	6	1180	12683	OVER	XLOC_013862
GO:0001055	RNA polymerase II activity	F	1	0.463715	1	6	1180	12683	OVER	XLOC_013929
GO:0001054	RNA polymerase I activity	F	1	0.509402	1	7	1180	12682	OVER	XLOC_013929
GO:0005736	DNA-directed RNA polymerase I complex	C	1	0.551199	1	8	1180	12681	OVER	XLOC_013929
GO:0005665	DNA-directed RNA polymerase II, core complex	C	1	0.589439	1	9	1180	12680	OVER	XLOC_013929
GO:0001056	RNA polymerase III activity	F	1	0.589439	1	9	1180	12680	OVER	XLOC_013929
GO:0006360	transcription from RNA polymerase I promoter	P	1	0.589439	1	9	1180	12680	OVER	XLOC_013929
GO:0005000	vasopressin receptor activity	F	1	0.509402	1	7	1180	12682	OVER	XLOC_014371
GO:0004197	cysteine-type endopeptidase activity	F	1	0.294177	13	115	1168	12574	OVER	XLOC_014532, XLOC_020538, XLOC_018889, XLOC_013208, XLOC_014437, XLOC_016059, XLOC_017372, XLOC_002995, XLOC_008835, XLOC_005764, XLOC_006224, XLOC_009038, XLOC_010419
GO:0004046	aminoacylase activity	F	1	0.359196	1	4	1180	12685	OVER	XLOC_014557
GO:0016811	hydrolase activity, acting on carbon-nitrogen (but not peptide) bonds, in linear amides	F	1	0.558558	4	42	1177	12647	OVER	XLOC_014557, XLOC_000764, XLOC_017166, XLOC_018442
GO:0004989	octopamine receptor activity	F	1	0.0851478	1	0	1180	12689	OVER	XLOC_014637
GO:0004857	enzyme inhibitor activity	F	1	0.0600125	12	74	1169	12615	OVER	XLOC_014744, XLOC_002447, XLOC_011893, XLOC_013756, XLOC_000848, XLOC_018840, XLOC_011857, XLOC_005593, XLOC_022262, XLOC_005991, XLOC_005462, XLOC_008122
GO:0043086	negative regulation of catalytic activity	P	1	0.101772	12	82	1169	12607	OVER	XLOC_014744, XLOC_002447, XLOC_011893, XLOC_013756, XLOC_000848, XLOC_018840, XLOC_011857, XLOC_005593, XLOC_022262, XLOC_005991, XLOC_005462, XLOC_008122
GO:0030234	enzyme regulator activity	F	1	0.210643	21	183	1160	12506	OVER	XLOC_014744, XLOC_007032, XLOC_011893, XLOC_015930, XLOC_013756, XLOC_016867, XLOC_000848, XLOC_018840, XLOC_013100, XLOC_019265, XLOC_014992, XLOC_002447, XLOC_007237, XLOC_011857, XLOC_004097, XLOC_005593, XLOC_022493, XLOC_022262, XLOC_005991, XLOC_005462, XLOC_008122
GO:0098772	molecular function regulator	F	1	0.324871	25	240	1156	12449	OVER	XLOC_014744, XLOC_007032, XLOC_011893, XLOC_015930, XLOC_013756, XLOC_016867, XLOC_018840, XLOC_016187, XLOC_002447, XLOC_007237, XLOC_004442, XLOC_005593, XLOC_022493, XLOC_005991, XLOC_008122, XLOC_015965, XLOC_000848, XLOC_000328, XLOC_013100, XLOC_019265, XLOC_014992, XLOC_011857, XLOC_004097, XLOC_022262, XLOC_005462
GO:0065009	regulation of molecular function	P	1	0.510083	28	298	1153	12391	OVER	XLOC_014744, XLOC_007032, XLOC_011893, XLOC_015930, XLOC_013756, XLOC_016867, XLOC_018840, XLOC_016187, XLOC_002447, XLOC_007237, XLOC_005593, XLOC_022493, XLOC_009411, XLOC_005991, XLOC_008122, XLOC_009066, XLOC_015965, XLOC_000848, XLOC_000328, XLOC_013100, XLOC_019265, XLOC_014992, XLOC_017242, XLOC_008556, XLOC_011857, XLOC_004097, XLOC_022262, XLOC_005462
GO:0050790	regulation of catalytic activity	P	1	0.459537	27	280	1154	12409	OVER	XLOC_014744, XLOC_007032, XLOC_011893, XLOC_015930, XLOC_013756, XLOC_016867, XLOC_018840, XLOC_016187, XLOC_002447, XLOC_007237, XLOC_005593, XLOC_022493, XLOC_009411, XLOC_005991, XLOC_008122, XLOC_009066, XLOC_015965, XLOC_000848, XLOC_000328, XLOC_013100, XLOC_019265, XLOC_014992, XLOC_017242, XLOC_011857, XLOC_004097, XLOC_022262, XLOC_005462
GO:0044092	negative regulation of molecular function	P	1	0.0719625	13	85	1168	12604	OVER	XLOC_014744, XLOC_011893, XLOC_013756, XLOC_000848, XLOC_018840, XLOC_002447, XLOC_008556, XLOC_011857, XLOC_005593, XLOC_022262, XLOC_005991, XLOC_005462, XLOC_008122
GO:0008073	ornithine decarboxylase inhibitor activity	F	1	0.0187958	5	14	1176	12675	OVER	XLOC_014744, XLOC_013756, XLOC_018840, XLOC_022262, XLOC_005991
GO:0042979	ornithine decarboxylase regulator activity	F	1	0.0187958	5	14	1176	12675	OVER	XLOC_014744, XLOC_013756, XLOC_018840, XLOC_022262, XLOC_005991
GO:0010025	wax biosynthetic process	P	1	0.0608944	2	3	1179	12686	OVER	XLOC_014814, XLOC_015040
GO:0010166	wax metabolic process	P	1	0.0608944	2	3	1179	12686	OVER	XLOC_014814, XLOC_015040
GO:0035336	long-chain fatty-acyl-CoA metabolic process	P	1	0.114156	2	5	1179	12684	OVER	XLOC_014814, XLOC_015040
GO:0035337	fatty-acyl-CoA metabolic process	P	1	0.114156	2	5	1179	12684	OVER	XLOC_014814, XLOC_015040
GO:0080019	fatty-acyl-CoA reductase (alcohol-forming) activity	F	1	0.0954258	5	24	1176	12665	OVER	XLOC_014814, XLOC_015040, XLOC_006758, XLOC_014778, XLOC_014800
GO:0004112	cyclic-nucleotide phosphodiesterase activity	F	1	0.0757783	3	9	1178	12680	OVER	XLOC_014974, XLOC_000033, XLOC_016241
GO:0004114	3',5'-cyclic-nucleotide phosphodiesterase activity	F	1	0.0757783	3	9	1178	12680	OVER	XLOC_014974, XLOC_000033, XLOC_016241
GO:0008877	glucose-1-phosphatase activity	F	1	0.0862817	2	4	1179	12685	OVER	XLOC_015057, XLOC_015056
GO:0019236	response to pheromone	P	1	0.234326	1	2	1180	12687	OVER	XLOC_015070
GO:0016075	rRNA catabolic process	P	1	0.14391	2	6	1179	12683	OVER	XLOC_015217, XLOC_003309
GO:0034661	ncRNA catabolic process	P	1	0.175022	2	7	1179	12682	OVER	XLOC_015217, XLOC_003309
GO:0044270	cellular nitrogen compound catabolic process	P	1	0.527763	7	73	1174	12616	OVER	XLOC_015217, XLOC_009066, XLOC_012113, XLOC_016954, XLOC_003309, XLOC_009411, XLOC_017242
GO:0046700	heterocycle catabolic process	P	1	0.541262	7	74	1174	12615	OVER	XLOC_015217, XLOC_009066, XLOC_012113, XLOC_016954, XLOC_003309, XLOC_009411, XLOC_017242
GO:0019439	aromatic compound catabolic process	P	1	0.398354	8	74	1173	12615	OVER	XLOC_015217, XLOC_009066, XLOC_012113, XLOC_016954, XLOC_003309, XLOC_009522, XLOC_009411, XLOC_017242
GO:1901361	organic cyclic compound catabolic process	P	1	0.411658	8	75	1173	12614	OVER	XLOC_015217, XLOC_009066, XLOC_012113, XLOC_016954, XLOC_003309, XLOC_009522, XLOC_009411, XLOC_017242
GO:0034655	nucleobase-containing compound catabolic process	P	1	0.419516	6	55	1175	12634	OVER	XLOC_015217, XLOC_009066, XLOC_016954, XLOC_003309, XLOC_009411, XLOC_017242
GO:0004525	ribonuclease III activity	F	1	0.14391	2	6	1179	12683	OVER	XLOC_015217, XLOC_019073
GO:0032296	double-stranded RNA-specific ribonuclease activity	F	1	0.14391	2	6	1179	12683	OVER	XLOC_015217, XLOC_019073
GO:0004930	G-protein coupled receptor activity	F	1	0.0297108	22	147	1159	12542	OVER	XLOC_015228, XLOC_012961, XLOC_018915, XLOC_008781, XLOC_015924, XLOC_013208, XLOC_014637, XLOC_014371, XLOC_016554, XLOC_001835, XLOC_012330, XLOC_013263, XLOC_004807, XLOC_000476, XLOC_002879, XLOC_007659, XLOC_006978, XLOC_003159, XLOC_003562, XLOC_002990, XLOC_010803, XLOC_006234
GO:0055072	iron ion homeostasis	P	1	0.551199	1	8	1180	12681	OVER	XLOC_015340
GO:0004035	alkaline phosphatase activity	F	1	0.509402	1	7	1180	12682	OVER	XLOC_015426
GO:1905515	non-motile cilium assembly	P	1	0.359196	1	4	1180	12685	OVER	XLOC_015432
GO:0005871	kinesin complex	C	1	0.359196	1	4	1180	12685	OVER	XLOC_015432
GO:0008504	monoamine transmembrane transporter activity	F	1	0.0851478	1	0	1180	12689	OVER	XLOC_015598
GO:0015844	monoamine transport	P	1	0.0851478	1	0	1180	12689	OVER	XLOC_015598
GO:1901642	nucleoside transmembrane transport	P	1	0.299535	1	3	1180	12686	OVER	XLOC_015598
GO:0005337	nucleoside transmembrane transporter activity	F	1	0.359196	1	4	1180	12685	OVER	XLOC_015598
GO:0015858	nucleoside transport	P	1	0.359196	1	4	1180	12685	OVER	XLOC_015598
GO:0015932	nucleobase-containing compound transmembrane transporter activity	F	1	0.589439	1	9	1180	12680	OVER	XLOC_015598
GO:1901264	carbohydrate derivative transport	P	1	0.624422	1	10	1180	12679	OVER	XLOC_015598
GO:1901505	carbohydrate derivative transporter activity	F	1	0.624422	1	10	1180	12679	OVER	XLOC_015598
GO:0034389	lipid particle organization	P	1	0.163051	1	1	1180	12688	OVER	XLOC_015615
GO:0019915	lipid storage	P	1	0.413778	1	5	1180	12684	OVER	XLOC_015615
GO:0044711	single-organism biosynthetic process	P	1	0.50788	35	373	1146	12316	OVER	XLOC_015615, XLOC_005172, XLOC_019933, XLOC_017994, XLOC_017792, XLOC_006968, XLOC_008947, XLOC_004986, XLOC_013905, XLOC_009338, XLOC_010118, XLOC_022493, XLOC_002460, XLOC_009299, XLOC_013862, XLOC_012750, XLOC_012113, XLOC_019769, XLOC_019768, XLOC_014492, XLOC_019123, XLOC_013100, XLOC_016176, XLOC_018475, XLOC_004807, XLOC_000078, XLOC_005589, XLOC_003166, XLOC_003123, XLOC_020861, XLOC_0040…
GO:0051235	maintenance of location	P	1	0.460975	2	16	1179	12673	OVER	XLOC_015615, XLOC_018778
GO:0045088	regulation of innate immune response	P	1	0.589439	1	9	1180	12680	OVER	XLOC_015690
GO:0097472	cyclin-dependent protein kinase activity	F	1	0.234326	1	2	1180	12687	OVER	XLOC_015885
GO:0004693	cyclin-dependent protein serine/threonine kinase activity	F	1	0.234326	1	2	1180	12687	OVER	XLOC_015885
GO:0061659	ubiquitin-like protein ligase activity	F	1	0.131765	5	27	1176	12662	OVER	XLOC_016170, XLOC_020272, XLOC_003248, XLOC_015465, XLOC_020024
GO:0032446	protein modification by small protein conjugation	P	1	0.38662	12	114	1169	12575	OVER	XLOC_016170, XLOC_020272, XLOC_013246, XLOC_005172, XLOC_002212, XLOC_003248, XLOC_007237, XLOC_009349, XLOC_002099, XLOC_015465, XLOC_020024, XLOC_017274
GO:0016567	protein ubiquitination	P	1	0.378387	11	103	1170	12586	OVER	XLOC_016170, XLOC_020272, XLOC_013246, XLOC_005172, XLOC_003248, XLOC_007237, XLOC_009349, XLOC_002099, XLOC_015465, XLOC_020024, XLOC_017274
GO:0004594	pantothenate kinase activity	F	1	0.163051	1	1	1180	12688	OVER	XLOC_016176
GO:0015937	coenzyme A biosynthetic process	P	1	0.359196	1	4	1180	12685	OVER	XLOC_016176
GO:0034030	ribonucleoside bisphosphate biosynthetic process	P	1	0.413778	1	5	1180	12684	OVER	XLOC_016176
GO:0034033	purine nucleoside bisphosphate biosynthetic process	P	1	0.413778	1	5	1180	12684	OVER	XLOC_016176
GO:0015936	coenzyme A metabolic process	P	1	0.413778	1	5	1180	12684	OVER	XLOC_016176
GO:0033866	nucleoside bisphosphate biosynthetic process	P	1	0.413778	1	5	1180	12684	OVER	XLOC_016176
GO:0034032	purine nucleoside bisphosphate metabolic process	P	1	0.463715	1	6	1180	12683	OVER	XLOC_016176
GO:0033875	ribonucleoside bisphosphate metabolic process	P	1	0.463715	1	6	1180	12683	OVER	XLOC_016176
GO:0033865	nucleoside bisphosphate metabolic process	P	1	0.463715	1	6	1180	12683	OVER	XLOC_016176
GO:0098960	postsynaptic neurotransmitter receptor activity	F	1	0.589439	1	9	1180	12680	OVER	XLOC_016450
GO:0022848	acetylcholine-gated cation-selective channel activity	F	1	0.589439	1	9	1180	12680	OVER	XLOC_016450
GO:1904315	transmitter-gated ion channel activity involved in regulation of postsynaptic membrane potential	F	1	0.589439	1	9	1180	12680	OVER	XLOC_016450
GO:0099529	neurotransmitter receptor activity involved in regulation of postsynaptic membrane potential	F	1	0.589439	1	9	1180	12680	OVER	XLOC_016450
GO:0015909	long-chain fatty acid transport	P	1	0.163051	1	1	1180	12688	OVER	XLOC_016821
GO:0015910	peroxisomal long-chain fatty acid import	P	1	0.163051	1	1	1180	12688	OVER	XLOC_016821
GO:0015908	fatty acid transport	P	1	0.234326	1	2	1180	12687	OVER	XLOC_016821
GO:0015718	monocarboxylic acid transport	P	1	0.509402	1	7	1180	12682	OVER	XLOC_016821
GO:0043551	regulation of phosphatidylinositol 3-kinase activity	P	1	0.413778	1	5	1180	12684	OVER	XLOC_016867
GO:1903725	regulation of phospholipid metabolic process	P	1	0.413778	1	5	1180	12684	OVER	XLOC_016867
GO:0035014	phosphatidylinositol 3-kinase regulator activity	F	1	0.413778	1	5	1180	12684	OVER	XLOC_016867
GO:0043550	regulation of lipid kinase activity	P	1	0.463715	1	6	1180	12683	OVER	XLOC_016867
GO:0005942	phosphatidylinositol 3-kinase complex	C	1	0.509402	1	7	1180	12682	OVER	XLOC_016867
GO:0030247	polysaccharide binding	F	1	0.359196	1	4	1180	12685	OVER	XLOC_017043
GO:0001871	pattern binding	F	1	0.359196	1	4	1180	12685	OVER	XLOC_017043
GO:0005044	scavenger receptor activity	F	1	0.400725	2	14	1179	12675	OVER	XLOC_017043, XLOC_018684
GO:0038024	cargo receptor activity	F	1	0.431277	2	15	1179	12674	OVER	XLOC_017043, XLOC_018684
GO:0047979	hexose oxidase activity	F	1	0.0851478	1	0	1180	12689	OVER	XLOC_017159
GO:0046562	glucose oxidase activity	F	1	0.0851478	1	0	1180	12689	OVER	XLOC_017159
GO:0016899	oxidoreductase activity, acting on the CH-OH group of donors, oxygen as acceptor	F	1	0.163051	1	1	1180	12688	OVER	XLOC_017159
GO:0007623	circadian rhythm	P	1	0.551199	1	8	1180	12681	OVER	XLOC_017266
GO:0048511	rhythmic process	P	1	0.624422	1	10	1180	12679	OVER	XLOC_017266
GO:0008022	protein C-terminus binding	F	1	0.234326	1	2	1180	12687	OVER	XLOC_017274
GO:0005779	integral component of peroxisomal membrane	C	1	0.509402	1	7	1180	12682	OVER	XLOC_017274
GO:0031231	intrinsic component of peroxisomal membrane	C	1	0.509402	1	7	1180	12682	OVER	XLOC_017274
GO:0036157	outer dynein arm	C	1	0.299535	1	3	1180	12686	OVER	XLOC_017522
GO:0036158	outer dynein arm assembly	P	1	0.299535	1	3	1180	12686	OVER	XLOC_017522
GO:0070286	axonemal dynein complex assembly	P	1	0.359196	1	4	1180	12685	OVER	XLOC_017522
GO:0035082	axoneme assembly	P	1	0.413778	1	5	1180	12684	OVER	XLOC_017522
GO:0001578	microtubule bundle formation	P	1	0.463715	1	6	1180	12683	OVER	XLOC_017522
GO:0070925	organelle assembly	P	1	0.372553	7	62	1174	12627	OVER	XLOC_017522, XLOC_009007, XLOC_008556, XLOC_015432, XLOC_003816, XLOC_007674, XLOC_005240
GO:0030031	cell projection assembly	P	1	0.0497853	7	33	1174	12656	OVER	XLOC_017522, XLOC_009007, XLOC_015432, XLOC_000328, XLOC_003816, XLOC_007674, XLOC_005240
GO:0044782	cilium organization	P	1	0.110075	6	33	1175	12656	OVER	XLOC_017522, XLOC_009007, XLOC_015432, XLOC_003816, XLOC_007674, XLOC_005240
GO:0060271	cilium assembly	P	1	0.142507	4	20	1177	12669	OVER	XLOC_017522, XLOC_009007, XLOC_015432, XLOC_005240
GO:0043169	cation binding	F	1	0.27159	238	2459	943	10230	OVER	XLOC_017535, XLOC_018867, XLOC_010467, XLOC_013298, XLOC_021917, XLOC_022575, XLOC_021488, XLOC_012518, XLOC_001076, XLOC_006641, XLOC_020035, XLOC_022330, XLOC_011447, XLOC_012777, XLOC_019842, XLOC_018992, XLOC_008839, XLOC_007629, XLOC_006414, XLOC_014829, XLOC_012527, XLOC_003260, XLOC_009487, XLOC_022560, XLOC_011573, XLOC_014967, XLOC_017792, XLOC_021816, BmCYP6AE3, XLOC_020174, XLOC_022596…
GO:0046872	metal ion binding	F	1	0.26329	236	2434	945	10255	OVER	XLOC_017535, XLOC_018867, XLOC_010467, XLOC_013298, XLOC_021917, XLOC_022575, XLOC_021488, XLOC_012518, XLOC_001076, XLOC_006641, XLOC_020035, XLOC_022330, XLOC_011447, XLOC_012777, XLOC_019842, XLOC_018992, XLOC_008839, XLOC_007629, XLOC_006414, XLOC_014829, XLOC_012527, XLOC_003260, XLOC_009487, XLOC_022560, XLOC_011573, XLOC_014967, XLOC_021816, BmCYP6AE3, XLOC_020174, XLOC_022596, XLOC_009939…
GO:0004370	glycerol kinase activity	F	1	0.413778	1	5	1180	12684	OVER	XLOC_017614
GO:0052646	alditol phosphate metabolic process	P	1	0.509402	1	7	1180	12682	OVER	XLOC_017614
GO:0006072	glycerol-3-phosphate metabolic process	P	1	0.509402	1	7	1180	12682	OVER	XLOC_017614
GO:0004143	diacylglycerol kinase activity	F	1	0.413778	1	5	1180	12684	OVER	XLOC_017689
GO:0007205	protein kinase C-activating G-protein coupled receptor signaling pathway	P	1	0.413778	1	5	1180	12684	OVER	XLOC_017689
GO:0005307	choline:sodium symporter activity	F	1	0.0851478	1	0	1180	12689	OVER	XLOC_017792
GO:0005298	proline:sodium symporter activity	F	1	0.0851478	1	0	1180	12689	OVER	XLOC_017792
GO:0042136	neurotransmitter biosynthetic process	P	1	0.0851478	1	0	1180	12689	OVER	XLOC_017792
GO:0015193	L-proline transmembrane transporter activity	F	1	0.0851478	1	0	1180	12689	OVER	XLOC_017792
GO:0015220	choline transmembrane transporter activity	F	1	0.0851478	1	0	1180	12689	OVER	XLOC_017792
GO:1900620	acetate ester biosynthetic process	P	1	0.0851478	1	0	1180	12689	OVER	XLOC_017792
GO:0033265	choline binding	F	1	0.0851478	1	0	1180	12689	OVER	XLOC_017792
GO:0008292	acetylcholine biosynthetic process	P	1	0.0851478	1	0	1180	12689	OVER	XLOC_017792
GO:0015871	choline transport	P	1	0.0851478	1	0	1180	12689	OVER	XLOC_017792
GO:0005416	cation:amino acid symporter activity	F	1	0.163051	1	1	1180	12688	OVER	XLOC_017792
GO:0005283	sodium:amino acid symporter activity	F	1	0.163051	1	1	1180	12688	OVER	XLOC_017792
GO:0042133	neurotransmitter metabolic process	P	1	0.163051	1	1	1180	12688	OVER	XLOC_017792
GO:0015175	neutral amino acid transmembrane transporter activity	F	1	0.163051	1	1	1180	12688	OVER	XLOC_017792
GO:1900619	acetate ester metabolic process	P	1	0.163051	1	1	1180	12688	OVER	XLOC_017792
GO:0008291	acetylcholine metabolic process	P	1	0.163051	1	1	1180	12688	OVER	XLOC_017792
GO:0015179	L-amino acid transmembrane transporter activity	F	1	0.359196	1	4	1180	12685	OVER	XLOC_017792
GO:0070405	ammonium ion binding	F	1	0.463715	1	6	1180	12683	OVER	XLOC_017792
GO:0003333	amino acid transmembrane transport	P	1	0.517525	2	18	1179	12671	OVER	XLOC_017792, XLOC_016253
GO:1905039	carboxylic acid transmembrane transport	P	1	0.569981	2	20	1179	12669	OVER	XLOC_017792, XLOC_016253
GO:1903825	organic acid transmembrane transport	P	1	0.594613	2	21	1179	12668	OVER	XLOC_017792, XLOC_016253
GO:0015171	amino acid transmembrane transporter activity	F	1	0.594613	2	21	1179	12668	OVER	XLOC_017792, XLOC_016253
GO:0006865	amino acid transport	P	1	0.594613	2	21	1179	12668	OVER	XLOC_017792, XLOC_016253
GO:0080132	fatty acid alpha-hydroxylase activity	F	1	0.0851478	1	0	1180	12689	OVER	XLOC_017994
GO:0004089	carbonate dehydratase activity	F	1	0.509402	1	7	1180	12682	OVER	XLOC_018018
GO:0004415	hyalurononglucosaminidase activity	F	1	0.163051	1	1	1180	12688	OVER	XLOC_018320
GO:0061783	peptidoglycan muralytic activity	F	1	0.0978072	4	17	1177	12672	OVER	XLOC_018409, XLOC_000764, XLOC_018510, XLOC_017166
GO:0004553	hydrolase activity, hydrolyzing O-glycosyl compounds	F	1	0.0400135	18	118	1163	12571	OVER	XLOC_018409, XLOC_011377, XLOC_003292, XLOC_013388, XLOC_009295, XLOC_018811, XLOC_017417, XLOC_018731, XLOC_014076, XLOC_018510, XLOC_015690, XLOC_018320, XLOC_018773, XLOC_007209, XLOC_008889, XLOC_014190, XLOC_005268, XLOC_009751
GO:0016798	hydrolase activity, acting on glycosyl bonds	F	1	0.0708199	18	128	1163	12561	OVER	XLOC_018409, XLOC_011377, XLOC_003292, XLOC_013388, XLOC_009295, XLOC_018811, XLOC_017417, XLOC_018731, XLOC_014076, XLOC_018510, XLOC_015690, XLOC_018320, XLOC_018773, XLOC_007209, XLOC_008889, XLOC_014190, XLOC_005268, XLOC_009751
GO:0003796	lysozyme activity	F	1	0.038697	2	2	1179	12687	OVER	XLOC_018409, XLOC_018510
GO:0004016	adenylate cyclase activity	F	1	0.551199	1	8	1180	12681	OVER	XLOC_018475
GO:0046058	cAMP metabolic process	P	1	0.589439	1	9	1180	12680	OVER	XLOC_018475
GO:0006171	cAMP biosynthetic process	P	1	0.589439	1	9	1180	12680	OVER	XLOC_018475
GO:0050347	trans-octaprenyltranstransferase activity	F	1	0.038697	2	2	1179	12687	OVER	XLOC_018493, XLOC_012215
GO:0052923	all-trans-nonaprenyl-diphosphate synthase (geranyl-diphosphate specific) activity	F	1	0.038697	2	2	1179	12687	OVER	XLOC_018493, XLOC_012215
GO:0016765	transferase activity, transferring alkyl or aryl (other than methyl) groups	F	1	0.562378	3	31	1178	12658	OVER	XLOC_018493, XLOC_020945, XLOC_012215
GO:0035070	salivary gland histolysis	P	1	0.299535	1	3	1180	12686	OVER	XLOC_018510
GO:0035071	salivary gland cell autophagic cell death	P	1	0.299535	1	3	1180	12686	OVER	XLOC_018510
GO:0048102	autophagic cell death	P	1	0.299535	1	3	1180	12686	OVER	XLOC_018510
GO:0060033	anatomical structure regression	P	1	0.413778	1	5	1180	12684	OVER	XLOC_018510
GO:0010623	programmed cell death involved in cell development	P	1	0.551199	1	8	1180	12681	OVER	XLOC_018510
GO:0007435	salivary gland morphogenesis	P	1	0.551199	1	8	1180	12681	OVER	XLOC_018510
GO:0035272	exocrine system development	P	1	0.589439	1	9	1180	12680	OVER	XLOC_018510
GO:0022612	gland morphogenesis	P	1	0.589439	1	9	1180	12680	OVER	XLOC_018510
GO:0007431	salivary gland development	P	1	0.589439	1	9	1180	12680	OVER	XLOC_018510
GO:0090063	positive regulation of microtubule nucleation	P	1	0.463715	1	6	1180	12683	OVER	XLOC_018552
GO:0031113	regulation of microtubule polymerization	P	1	0.463715	1	6	1180	12683	OVER	XLOC_018552
GO:0031116	positive regulation of microtubule polymerization	P	1	0.463715	1	6	1180	12683	OVER	XLOC_018552
GO:0010968	regulation of microtubule nucleation	P	1	0.463715	1	6	1180	12683	OVER	XLOC_018552
GO:0031112	positive regulation of microtubule polymerization or depolymerization	P	1	0.509402	1	7	1180	12682	OVER	XLOC_018552
GO:0007020	microtubule nucleation	P	1	0.551199	1	8	1180	12681	OVER	XLOC_018552
GO:0046785	microtubule polymerization	P	1	0.551199	1	8	1180	12681	OVER	XLOC_018552
GO:0000384	first spliceosomal transesterification activity	F	1	0.0851478	1	0	1180	12689	OVER	XLOC_018642
GO:0000389	mRNA 3'-splice site recognition	P	1	0.0851478	1	0	1180	12689	OVER	XLOC_018642
GO:0000350	generation of catalytic spliceosome for second transesterification step	P	1	0.163051	1	1	1180	12688	OVER	XLOC_018642
GO:0000393	spliceosomal conformational changes to generate catalytic conformation	P	1	0.163051	1	1	1180	12688	OVER	XLOC_018642
GO:0000974	Prp19 complex	C	1	0.163051	1	1	1180	12688	OVER	XLOC_018642
GO:0071014	post-mRNA release spliceosomal complex	C	1	0.163051	1	1	1180	12688	OVER	XLOC_018642
GO:0071012	catalytic step 1 spliceosome	C	1	0.163051	1	1	1180	12688	OVER	XLOC_018642
GO:0071020	post-spliceosomal complex	C	1	0.163051	1	1	1180	12688	OVER	XLOC_018642
GO:0006376	mRNA splice site selection	P	1	0.299535	1	3	1180	12686	OVER	XLOC_018642
GO:0000245	spliceosomal complex assembly	P	1	0.589439	1	9	1180	12680	OVER	XLOC_018642
GO:0004563	beta-N-acetylhexosaminidase activity	F	1	0.589439	1	9	1180	12680	OVER	XLOC_018731
GO:0015929	hexosaminidase activity	F	1	0.272367	2	10	1179	12679	OVER	XLOC_018731, XLOC_018320
GO:0010043	response to zinc ion	P	1	0.0851478	1	0	1180	12689	OVER	XLOC_018778
GO:0032119	sequestering of zinc ion	P	1	0.0851478	1	0	1180	12689	OVER	XLOC_018778
GO:0061088	regulation of sequestering of zinc ion	P	1	0.0851478	1	0	1180	12689	OVER	XLOC_018778
GO:0006882	cellular zinc ion homeostasis	P	1	0.163051	1	1	1180	12688	OVER	XLOC_018778
GO:0055069	zinc ion homeostasis	P	1	0.163051	1	1	1180	12688	OVER	XLOC_018778
GO:0005385	zinc ion transmembrane transporter activity	F	1	0.234326	1	2	1180	12687	OVER	XLOC_018778
GO:0006829	zinc II ion transport	P	1	0.234326	1	2	1180	12687	OVER	XLOC_018778
GO:0010038	response to metal ion	P	1	0.234326	1	2	1180	12687	OVER	XLOC_018778
GO:0051238	sequestering of metal ion	P	1	0.234326	1	2	1180	12687	OVER	XLOC_018778
GO:0071577	zinc II ion transmembrane transport	P	1	0.234326	1	2	1180	12687	OVER	XLOC_018778
GO:2000021	regulation of ion homeostasis	P	1	0.359196	1	4	1180	12685	OVER	XLOC_018778
GO:0032844	regulation of homeostatic process	P	1	0.509402	1	7	1180	12682	OVER	XLOC_018778
GO:0046916	cellular transition metal ion homeostasis	P	1	0.509402	1	7	1180	12682	OVER	XLOC_018778
GO:0046915	transition metal ion transmembrane transporter activity	F	1	0.509402	1	7	1180	12682	OVER	XLOC_018778
GO:0072503	cellular divalent inorganic cation homeostasis	P	1	0.624422	1	10	1180	12679	OVER	XLOC_018778
GO:0010035	response to inorganic substance	P	1	0.337483	2	12	1179	12677	OVER	XLOC_018778, XLOC_012716
GO:0055076	transition metal ion homeostasis	P	1	0.36942	2	13	1179	12676	OVER	XLOC_018778, XLOC_015340
GO:0042386	hemocyte differentiation	P	1	0.234326	1	2	1180	12687	OVER	XLOC_018867
GO:0045610	regulation of hemocyte differentiation	P	1	0.234326	1	2	1180	12687	OVER	XLOC_018867
GO:0035206	regulation of hemocyte proliferation	P	1	0.413778	1	5	1180	12684	OVER	XLOC_018867
GO:0035172	hemocyte proliferation	P	1	0.463715	1	6	1180	12683	OVER	XLOC_018867
GO:0005811	lipid particle	C	1	0.569981	2	20	1179	12669	OVER	XLOC_018867, XLOC_001992
GO:0002168	instar larval development	P	1	0.0608944	2	3	1179	12686	OVER	XLOC_018867, XLOC_012502
GO:0002164	larval development	P	1	0.30507	2	11	1179	12678	OVER	XLOC_018867, XLOC_012502
GO:1901363	heterocyclic compound binding	F	1	0.153857	445	4586	736	8103	OVER	XLOC_018867, XLOC_018500, XLOC_018623, XLOC_013298, XLOC_003257, XLOC_008947, XLOC_003259, XLOC_006641, XLOC_019842, XLOC_015360, XLOC_017660, XLOC_014154, XLOC_018992, XLOC_008839, XLOC_007629, XLOC_008838, XLOC_004353, XLOC_005321, XLOC_002299, XLOC_003260, XLOC_020848, XLOC_019611, XLOC_013079, XLOC_009939, XLOC_004486, XLOC_006665, XLOC_004003, XLOC_003152, XLOC_019629, XLOC_017689, XLOC_0198…
GO:0097159	organic cyclic compound binding	F	1	0.160353	445	4591	736	8098	OVER	XLOC_018867, XLOC_018500, XLOC_018623, XLOC_013298, XLOC_003257, XLOC_008947, XLOC_003259, XLOC_006641, XLOC_019842, XLOC_015360, XLOC_017660, XLOC_014154, XLOC_018992, XLOC_008839, XLOC_007629, XLOC_008838, XLOC_004353, XLOC_005321, XLOC_002299, XLOC_003260, XLOC_020848, XLOC_019611, XLOC_013079, XLOC_009939, XLOC_004486, XLOC_006665, XLOC_004003, XLOC_003152, XLOC_019629, XLOC_017689, XLOC_0198…
GO:0004325	ferrochelatase activity	F	1	0.163051	1	1	1180	12688	OVER	XLOC_019123
GO:0006783	heme biosynthetic process	P	1	0.589439	1	9	1180	12680	OVER	XLOC_019123
GO:0042168	heme metabolic process	P	1	0.624422	1	10	1180	12679	OVER	XLOC_019123
GO:1900077	negative regulation of cellular response to insulin stimulus	P	1	0.163051	1	1	1180	12688	OVER	XLOC_019265
GO:0046627	negative regulation of insulin receptor signaling pathway	P	1	0.163051	1	1	1180	12688	OVER	XLOC_019265
GO:1900076	regulation of cellular response to insulin stimulus	P	1	0.234326	1	2	1180	12687	OVER	XLOC_019265
GO:0046626	regulation of insulin receptor signaling pathway	P	1	0.234326	1	2	1180	12687	OVER	XLOC_019265
GO:0033596	TSC1-TSC2 complex	C	1	0.234326	1	2	1180	12687	OVER	XLOC_019265
GO:0032869	cellular response to insulin stimulus	P	1	0.299535	1	3	1180	12686	OVER	XLOC_019265
GO:0032868	response to insulin	P	1	0.299535	1	3	1180	12686	OVER	XLOC_019265
GO:1901653	cellular response to peptide	P	1	0.299535	1	3	1180	12686	OVER	XLOC_019265
GO:0071375	cellular response to peptide hormone stimulus	P	1	0.299535	1	3	1180	12686	OVER	XLOC_019265
GO:0032007	negative regulation of TOR signaling	P	1	0.299535	1	3	1180	12686	OVER	XLOC_019265
GO:0008286	insulin receptor signaling pathway	P	1	0.299535	1	3	1180	12686	OVER	XLOC_019265
GO:0043434	response to peptide hormone	P	1	0.359196	1	4	1180	12685	OVER	XLOC_019265
GO:0071417	cellular response to organonitrogen compound	P	1	0.359196	1	4	1180	12685	OVER	XLOC_019265
GO:1901652	response to peptide	P	1	0.413778	1	5	1180	12684	OVER	XLOC_019265
GO:0032006	regulation of TOR signaling	P	1	0.463715	1	6	1180	12683	OVER	XLOC_019265
GO:0031369	translation initiation factor binding	F	1	0.114156	2	5	1179	12684	OVER	XLOC_019368, XLOC_009701
GO:0006446	regulation of translational initiation	P	1	0.517525	2	18	1179	12671	OVER	XLOC_019368, XLOC_009701
GO:0004806	triglyceride lipase activity	F	1	0.0757783	3	9	1178	12680	OVER	XLOC_019494, XLOC_000357, XLOC_004469
GO:0045017	glycerolipid biosynthetic process	P	1	0.268189	5	36	1176	12653	OVER	XLOC_019769, XLOC_019768, XLOC_009338, XLOC_003166, XLOC_009299
GO:0000276	mitochondrial proton-transporting ATP synthase complex, coupling factor F(o)	C	1	0.589439	1	9	1180	12680	OVER	XLOC_019933
GO:0045263	proton-transporting ATP synthase complex, coupling factor F(o)	C	1	0.624422	1	10	1180	12679	OVER	XLOC_019933
GO:0002520	immune system development	P	1	0.0380186	6	24	1175	12665	OVER	XLOC_020272, XLOC_022334, XLOC_003248, XLOC_022538, XLOC_015465, XLOC_020024
GO:0004482	mRNA (guanine-N7-)-methyltransferase activity	F	1	0.359196	1	4	1180	12685	OVER	XLOC_020372
GO:0036265	RNA (guanine-N7)-methylation	P	1	0.463715	1	6	1180	12683	OVER	XLOC_020372
GO:0003968	RNA-directed 5'-3' RNA polymerase activity	F	1	0.509402	1	7	1180	12682	OVER	XLOC_020372
GO:0001172	transcription, RNA-templated	P	1	0.509402	1	7	1180	12682	OVER	XLOC_020372
GO:0008174	mRNA methyltransferase activity	F	1	0.551199	1	8	1180	12681	OVER	XLOC_020372
GO:0006370	7-methylguanosine mRNA capping	P	1	0.551199	1	8	1180	12681	OVER	XLOC_020372
GO:0008170	N-methyltransferase activity	F	1	0.524487	5	51	1176	12638	OVER	XLOC_020372, XLOC_009066, XLOC_010855, XLOC_009411, XLOC_017242
GO:0034062	5'-3' RNA polymerase activity	F	1	0.121021	12	85	1169	12604	OVER	XLOC_020372, XLOC_012596, XLOC_001635, XLOC_003257, XLOC_014197, XLOC_016674, XLOC_016653, XLOC_019767, XLOC_021182, XLOC_015728, XLOC_017331, XLOC_013929
GO:0097747	RNA polymerase activity	F	1	0.121021	12	85	1169	12604	OVER	XLOC_020372, XLOC_012596, XLOC_001635, XLOC_003257, XLOC_014197, XLOC_016674, XLOC_016653, XLOC_019767, XLOC_021182, XLOC_015728, XLOC_017331, XLOC_013929
GO:0003774	motor activity	F	1	0.4724	7	69	1174	12620	OVER	XLOC_020619, XLOC_006638, XLOC_010368, XLOC_021499, XLOC_012326, XLOC_021504, XLOC_013782
GO:0004364	glutathione transferase activity	F	1	0.509402	1	7	1180	12682	OVER	XLOC_020945
GO:0001562	response to protozoan	P	1	0.234326	1	2	1180	12687	OVER	XLOC_021012
GO:0042832	defense response to protozoan	P	1	0.234326	1	2	1180	12687	OVER	XLOC_021012
GO:0033181	plasma membrane proton-transporting V-type ATPase complex	C	1	0.299535	1	3	1180	12686	OVER	XLOC_021410
GO:0022853	active ion transmembrane transporter activity	F	1	0.280018	6	46	1175	12643	OVER	XLOC_021410, XLOC_006758, XLOC_003587, XLOC_001916, XLOC_013680, XLOC_017792
GO:0033177	proton-transporting two-sector ATPase complex, proton-transporting domain	C	1	0.594613	2	21	1179	12668	OVER	XLOC_021410, XLOC_019933
GO:0016730	oxidoreductase activity, acting on iron-sulfur proteins as donors	F	1	0.0851478	1	0	1180	12689	OVER	XLOC_021499
GO:0016731	oxidoreductase activity, acting on iron-sulfur proteins as donors, NAD or NADP as acceptor	F	1	0.0851478	1	0	1180	12689	OVER	XLOC_021499
GO:0008860	ferredoxin-NAD+ reductase activity	F	1	0.0851478	1	0	1180	12689	OVER	XLOC_021499
GO:0003341	cilium movement	P	1	0.0350162	3	6	1178	12683	OVER	XLOC_021499, XLOC_021504, XLOC_005240
GO:0042995	cell projection	C	1	0.0900271	12	80	1169	12609	OVER	XLOC_021499, XLOC_021504, XLOC_010803, XLOC_017522, XLOC_009007, XLOC_008556, XLOC_015432, XLOC_018694, XLOC_003816, XLOC_007674, XLOC_005240, XLOC_012383
GO:0005858	axonemal dynein complex	C	1	0.0605457	3	8	1178	12681	OVER	XLOC_021499, XLOC_021504, XLOC_017522
GO:0044447	axoneme part	C	1	0.0925035	3	10	1178	12679	OVER	XLOC_021499, XLOC_021504, XLOC_017522
GO:0005930	axoneme	C	1	0.0415717	4	12	1177	12677	OVER	XLOC_021499, XLOC_021504, XLOC_017522, XLOC_007674
GO:0097014	ciliary plasm	C	1	0.0415717	4	12	1177	12677	OVER	XLOC_021499, XLOC_021504, XLOC_017522, XLOC_007674
GO:0003713	transcription coactivator activity	F	1	0.517525	2	18	1179	12671	OVER	XLOC_021875, XLOC_001430
GO:1903561	extracellular vesicle	C	1	0.0558115	7	34	1174	12655	OVER	XLOC_022334, XLOC_002212, XLOC_022538, XLOC_019998, XLOC_009522, XLOC_005240, XLOC_007220
GO:0070062	extracellular exosome	C	1	0.0558115	7	34	1174	12655	OVER	XLOC_022334, XLOC_002212, XLOC_022538, XLOC_019998, XLOC_009522, XLOC_005240, XLOC_007220
GO:0043230	extracellular organelle	C	1	0.0558115	7	34	1174	12655	OVER	XLOC_022334, XLOC_002212, XLOC_022538, XLOC_019998, XLOC_009522, XLOC_005240, XLOC_007220
GO:0045595	regulation of cell differentiation	P	1	0.319294	5	39	1176	12650	OVER	XLOC_022334, XLOC_018867, XLOC_022538, XLOC_008556, XLOC_000328
GO:0045652	regulation of megakaryocyte differentiation	P	1	0.038697	2	2	1179	12687	OVER	XLOC_022334, XLOC_022538
GO:0045653	negative regulation of megakaryocyte differentiation	P	1	0.038697	2	2	1179	12687	OVER	XLOC_022334, XLOC_022538
GO:0030219	megakaryocyte differentiation	P	1	0.0608944	2	3	1179	12686	OVER	XLOC_022334, XLOC_022538
GO:0034723	DNA replication-dependent nucleosome organization	P	1	0.0608944	2	3	1179	12686	OVER	XLOC_022334, XLOC_022538
GO:0051291	protein heterooligomerization	P	1	0.0608944	2	3	1179	12686	OVER	XLOC_022334, XLOC_022538
GO:0051290	protein heterotetramerization	P	1	0.0608944	2	3	1179	12686	OVER	XLOC_022334, XLOC_022538
GO:0006335	DNA replication-dependent nucleosome assembly	P	1	0.0608944	2	3	1179	12686	OVER	XLOC_022334, XLOC_022538
GO:0045638	negative regulation of myeloid cell differentiation	P	1	0.0608944	2	3	1179	12686	OVER	XLOC_022334, XLOC_022538
GO:1903707	negative regulation of hemopoiesis	P	1	0.0862817	2	4	1179	12685	OVER	XLOC_022334, XLOC_022538
GO:0034724	DNA replication-independent nucleosome organization	P	1	0.114156	2	5	1179	12684	OVER	XLOC_022334, XLOC_022538
GO:0006336	DNA replication-independent nucleosome assembly	P	1	0.114156	2	5	1179	12684	OVER	XLOC_022334, XLOC_022538
GO:0045637	regulation of myeloid cell differentiation	P	1	0.114156	2	5	1179	12684	OVER	XLOC_022334, XLOC_022538
GO:1903706	regulation of hemopoiesis	P	1	0.207047	2	8	1179	12681	OVER	XLOC_022334, XLOC_022538
GO:0030099	myeloid cell differentiation	P	1	0.207047	2	8	1179	12681	OVER	XLOC_022334, XLOC_022538
GO:0002683	negative regulation of immune system process	P	1	0.207047	2	8	1179	12681	OVER	XLOC_022334, XLOC_022538
GO:0000784	nuclear chromosome, telomeric region	C	1	0.239602	2	9	1179	12680	OVER	XLOC_022334, XLOC_022538
GO:0051262	protein tetramerization	P	1	0.272367	2	10	1179	12679	OVER	XLOC_022334, XLOC_022538
GO:0045596	negative regulation of cell differentiation	P	1	0.337483	2	12	1179	12677	OVER	XLOC_022334, XLOC_022538
GO:0000781	chromosome, telomeric region	C	1	0.36942	2	13	1179	12676	OVER	XLOC_022334, XLOC_022538
GO:0042393	histone binding	F	1	0.400725	2	14	1179	12675	OVER	XLOC_022334, XLOC_022538
GO:0019904	protein domain specific binding	F	1	0.489743	2	17	1179	12672	OVER	XLOC_022334, XLOC_022538
GO:0030097	hemopoiesis	P	1	0.517525	2	18	1179	12671	OVER	XLOC_022334, XLOC_022538
GO:0048534	hematopoietic or lymphoid organ development	P	1	0.54428	2	19	1179	12670	OVER	XLOC_022334, XLOC_022538
GO:0051093	negative regulation of developmental process	P	1	0.569981	2	20	1179	12669	OVER	XLOC_022334, XLOC_022538
GO:1904837	beta-catenin-TCF complex assembly	P	1	0.234326	1	2	1180	12687	OVER	XLOC_022538
GO:0051324	prophase	P	1	0.234326	1	2	1180	12687	OVER	XLOC_022538
GO:0000088	mitotic prophase	P	1	0.234326	1	2	1180	12687	OVER	XLOC_022538
GO:0098763	mitotic cell cycle phase	P	1	0.299535	1	3	1180	12686	OVER	XLOC_022538
GO:0000279	M phase	P	1	0.299535	1	3	1180	12686	OVER	XLOC_022538
GO:0044848	biological phase	P	1	0.299535	1	3	1180	12686	OVER	XLOC_022538
GO:0061641	CENP-A containing chromatin organization	P	1	0.299535	1	3	1180	12686	OVER	XLOC_022538
GO:0034080	CENP-A containing nucleosome assembly	P	1	0.299535	1	3	1180	12686	OVER	XLOC_022538
GO:0016233	telomere capping	P	1	0.299535	1	3	1180	12686	OVER	XLOC_022538
GO:0022403	cell cycle phase	P	1	0.299535	1	3	1180	12686	OVER	XLOC_022538
GO:0000087	mitotic M phase	P	1	0.299535	1	3	1180	12686	OVER	XLOC_022538
GO:0045815	positive regulation of gene expression, epigenetic	P	1	0.359196	1	4	1180	12685	OVER	XLOC_022538
GO:0000183	chromatin silencing at rDNA	P	1	0.359196	1	4	1180	12685	OVER	XLOC_022538
GO:0031055	chromatin remodeling at centromere	P	1	0.359196	1	4	1180	12685	OVER	XLOC_022538
GO:0043486	histone exchange	P	1	0.413778	1	5	1180	12684	OVER	XLOC_022538
GO:0034508	centromere complex assembly	P	1	0.509402	1	7	1180	12682	OVER	XLOC_022538
GO:0043044	ATP-dependent chromatin remodeling	P	1	0.589439	1	9	1180	12680	OVER	XLOC_022538

## Sheet: D_Down in D_M vs. W_M
GO-ID	Term	Category	FDR	P-Value	#Test	#Ref	#notAnnotTest	#notAnnotRef	Over/Under	TestSeqs
GO:0004190	aspartic-type endopeptidase activity	F	2.35167e-05	5.8667e-09	29	322	302	13217	OVER	XLOC_007372, XLOC_020701, XLOC_019133, XLOC_016044, XLOC_019531, XLOC_020174, XLOC_021002, XLOC_021245, XLOC_021367, XLOC_022591, XLOC_004385, XLOC_004044, XLOC_010550, XLOC_009262, XLOC_008073, XLOC_009283, XLOC_015720, XLOC_020615, XLOC_019941, XLOC_014130, XLOC_017582, XLOC_014134, XLOC_019267, XLOC_002834, XLOC_022301, XLOC_002630, XLOC_022720, XLOC_005720, XLOC_020585
GO:0070001	aspartic-type peptidase activity	F	2.35167e-05	5.8667e-09	29	322	302	13217	OVER	XLOC_007372, XLOC_020701, XLOC_019133, XLOC_016044, XLOC_019531, XLOC_020174, XLOC_021002, XLOC_021245, XLOC_021367, XLOC_022591, XLOC_004385, XLOC_004044, XLOC_010550, XLOC_009262, XLOC_008073, XLOC_009283, XLOC_015720, XLOC_020615, XLOC_019941, XLOC_014130, XLOC_017582, XLOC_014134, XLOC_019267, XLOC_002834, XLOC_022301, XLOC_002630, XLOC_022720, XLOC_005720, XLOC_020585
GO:0015074	DNA integration	P	0.000972685	3.63984e-07	50	943	281	12596	OVER	XLOC_007372, XLOC_010541, XLOC_018500, XLOC_019756, XLOC_016044, XLOC_021002, XLOC_021245, XLOC_021367, XLOC_020992, XLOC_004385, XLOC_016979, XLOC_010550, XLOC_009284, XLOC_008073, XLOC_009283, XLOC_015720, XLOC_020615, XLOC_021628, XLOC_017582, XLOC_008839, XLOC_019082, XLOC_022720, XLOC_002015, XLOC_007669, XLOC_005720, XLOC_003260, XLOC_020585, XLOC_014687, XLOC_011573, XLOC_012820, XLOC_0123…
GO:0004175	endopeptidase activity	F	0.0447408	2.2323e-05	38	742	293	12797	OVER	XLOC_007372, XLOC_017535, XLOC_008183, XLOC_009172, XLOC_020701, XLOC_019133, XLOC_016044, XLOC_019531, XLOC_018684, XLOC_020174, XLOC_021002, XLOC_021245, XLOC_021367, XLOC_006601, XLOC_006224, XLOC_022591, XLOC_004385, XLOC_004044, XLOC_008342, XLOC_010550, XLOC_009262, XLOC_008073, XLOC_009283, XLOC_015720, XLOC_020615, XLOC_019941, XLOC_014130, XLOC_017582, XLOC_014134, XLOC_019267, XLOC_0018…
GO:0006259	DNA metabolic process	P	0.520282	0.000324487	97	2858	234	10681	OVER	XLOC_018500, XLOC_016044, XLOC_021917, XLOC_006806, XLOC_022211, XLOC_021002, XLOC_021245, XLOC_021367, XLOC_021489, XLOC_008792, XLOC_016979, XLOC_011321, XLOC_006092, XLOC_014317, XLOC_016698, XLOC_014674, XLOC_021628, XLOC_001518, XLOC_008839, XLOC_022720, XLOC_005720, XLOC_003260, XLOC_006893, XLOC_008310, XLOC_014687, XLOC_011573, XLOC_012820, XLOC_011296, XLOC_020174, XLOC_004889, XLOC_0058…
GO:0030990	intraciliary transport particle	C	0.586531	0.000438966	3	4	328	13535	OVER	XLOC_015432, XLOC_009007, XLOC_007674
GO:0000128	flocculation	P	1	0.0238645	1	0	330	13539	OVER	XLOC_006449
GO:0000786	nucleosome	C	1	0.0616179	5	84	326	13455	OVER	XLOC_000587, XLOC_022211, XLOC_019868, XLOC_010490, XLOC_020256
GO:0001505	regulation of neurotransmitter levels	P	1	0.0546676	2	14	329	13525	OVER	XLOC_000480, XLOC_017792
GO:0001518	voltage-gated sodium channel complex	C	1	0.0471611	1	1	330	13538	OVER	XLOC_001863
GO:0001750	photoreceptor outer segment	C	1	0.0238645	1	0	330	13539	OVER	XLOC_010803
GO:0004398	histidine decarboxylase activity	F	1	0.0238645	1	0	330	13539	OVER	XLOC_012832
GO:0004518	nuclease activity	F	1	0.0404589	50	1590	281	11949	OVER	XLOC_016367, XLOC_019870, XLOC_019113, XLOC_000587, XLOC_006806, XLOC_022211, XLOC_021442, XLOC_021489, XLOC_012518, XLOC_008221, XLOC_011322, XLOC_016979, XLOC_011321, XLOC_006092, XLOC_014317, XLOC_014353, XLOC_001518, XLOC_019125, XLOC_000904, XLOC_002535, XLOC_018150, XLOC_021436, XLOC_022404, XLOC_012606, XLOC_003260, XLOC_006893, XLOC_008310, XLOC_011297, XLOC_017596, XLOC_004889, XLOC_0017…
GO:0004519	endonuclease activity	F	1	0.0236957	50	1535	281	12004	OVER	XLOC_016367, XLOC_019870, XLOC_019113, XLOC_000587, XLOC_006806, XLOC_022211, XLOC_021442, XLOC_021489, XLOC_012518, XLOC_008221, XLOC_011322, XLOC_016979, XLOC_011321, XLOC_006092, XLOC_014317, XLOC_014353, XLOC_001518, XLOC_019125, XLOC_000904, XLOC_002535, XLOC_018150, XLOC_021436, XLOC_022404, XLOC_012606, XLOC_003260, XLOC_006893, XLOC_008310, XLOC_011297, XLOC_017596, XLOC_004889, XLOC_0017…
GO:0004791	thioredoxin-disulfide reductase activity	F	1	0.0471611	1	1	330	13538	OVER	XLOC_003716
GO:0004833	tryptophan 2,3-dioxygenase activity	F	1	0.0238645	1	0	330	13539	OVER	XLOC_012113
GO:0005248	voltage-gated sodium channel activity	F	1	0.0471611	1	1	330	13538	OVER	XLOC_001863
GO:0005283	sodium:amino acid symporter activity	F	1	0.0471611	1	1	330	13538	OVER	XLOC_017792
GO:0005298	proline:sodium symporter activity	F	1	0.0238645	1	0	330	13539	OVER	XLOC_017792
GO:0005307	choline:sodium symporter activity	F	1	0.0238645	1	0	330	13539	OVER	XLOC_017792
GO:0005342	organic acid transmembrane transporter activity	F	1	0.0369832	3	28	328	13511	OVER	XLOC_013680, XLOC_017792, XLOC_016253
GO:0005343	organic acid:sodium symporter activity	F	1	0.00330018	2	2	329	13537	OVER	XLOC_013680, XLOC_017792
GO:0005416	cation:amino acid symporter activity	F	1	0.0471611	1	1	330	13538	OVER	XLOC_017792
GO:0005509	calcium ion binding	F	1	0.0532006	10	223	321	13316	OVER	XLOC_002768, XLOC_017689, XLOC_015778, XLOC_018390, XLOC_001863, XLOC_010449, XLOC_001076, XLOC_016740, XLOC_012968, XLOC_007423
GO:0005975	carbohydrate metabolic process	P	1	0.0411579	12	273	319	13266	OVER	XLOC_002834, XLOC_013388, XLOC_011722, XLOC_007836, XLOC_018811, XLOC_017417, XLOC_018731, XLOC_002891, XLOC_005720, XLOC_014134, XLOC_009751, XLOC_008310
GO:0006012	galactose metabolic process	P	1	0.0485826	2	13	329	13526	OVER	XLOC_002834, XLOC_014134
GO:0006139	nucleobase-containing compound metabolic process	P	1	0.0217214	124	4334	207	9205	OVER	XLOC_018500, XLOC_016044, XLOC_021917, XLOC_006806, XLOC_022211, XLOC_021002, XLOC_021245, XLOC_021367, XLOC_021489, XLOC_012518, XLOC_007214, XLOC_011322, XLOC_008792, XLOC_016979, XLOC_011321, XLOC_006092, XLOC_014317, XLOC_016698, XLOC_014674, XLOC_021628, XLOC_001518, XLOC_018475, XLOC_008839, XLOC_022720, XLOC_021875, XLOC_005720, XLOC_003260, XLOC_000033, XLOC_006893, XLOC_008310, XLOC_0146…
GO:0006508	proteolysis	P	1	0.0117727	41	1156	290	12383	OVER	XLOC_007372, XLOC_017535, XLOC_008183, XLOC_009172, XLOC_020701, XLOC_019133, XLOC_016044, XLOC_019531, XLOC_018684, XLOC_020174, XLOC_021002, XLOC_021245, XLOC_021367, XLOC_006601, XLOC_006224, XLOC_022591, XLOC_004385, XLOC_004044, XLOC_008342, XLOC_010550, XLOC_009262, XLOC_008073, XLOC_009283, XLOC_015720, XLOC_020615, XLOC_007180, XLOC_019941, XLOC_014130, XLOC_010190, XLOC_017582, XLOC_0141…
GO:0006725	cellular aromatic compound metabolic process	P	1	0.0244947	125	4391	206	9148	OVER	XLOC_018500, XLOC_016044, XLOC_021917, XLOC_006806, XLOC_022211, XLOC_021002, XLOC_021245, XLOC_021367, XLOC_021489, XLOC_012518, XLOC_007214, XLOC_011322, XLOC_008792, XLOC_016979, XLOC_011321, XLOC_006092, XLOC_014317, XLOC_016698, XLOC_014674, XLOC_021628, XLOC_001518, XLOC_018475, XLOC_008839, XLOC_022720, XLOC_021875, XLOC_005720, XLOC_003260, XLOC_000033, XLOC_006893, XLOC_008310, XLOC_0146…
GO:0006726	eye pigment biosynthetic process	P	1	0.0471611	1	1	330	13538	OVER	XLOC_012113
GO:0006727	ommochrome biosynthetic process	P	1	0.0238645	1	0	330	13539	OVER	XLOC_012113
GO:0006807	nitrogen compound metabolic process	P	1	0.0498757	134	4862	197	8677	OVER	XLOC_017417, XLOC_018500, XLOC_016044, XLOC_021917, XLOC_006806, XLOC_022211, XLOC_021002, XLOC_021245, XLOC_021367, XLOC_021489, XLOC_012518, XLOC_007214, XLOC_011322, XLOC_008792, XLOC_016979, XLOC_011321, XLOC_006092, XLOC_014317, XLOC_016698, XLOC_014674, XLOC_021628, XLOC_001518, XLOC_018475, XLOC_008839, XLOC_022720, XLOC_021875, XLOC_005720, XLOC_003260, XLOC_000033, XLOC_006893, XLOC_0083…
GO:0006820	anion transport	P	1	0.0101214	6	71	325	13468	OVER	XLOC_016821, XLOC_005080, XLOC_013680, XLOC_017792, XLOC_016253, XLOC_005077
GO:0007018	microtubule-based movement	P	1	0.0462038	5	77	326	13462	OVER	XLOC_006638, XLOC_012326, XLOC_015432, XLOC_009007, XLOC_007674
GO:0008020	G-protein coupled photoreceptor activity	F	1	0.0238645	1	0	330	13539	OVER	XLOC_010803
GO:0008055	ocellus pigment biosynthetic process	P	1	0.0238645	1	0	330	13539	OVER	XLOC_012113
GO:0008108	UDP-glucose:hexose-1-phosphate uridylyltransferase activity	F	1	0.0225128	2	8	329	13531	OVER	XLOC_002834, XLOC_014134
GO:0008233	peptidase activity	F	1	0.00233689	41	1047	290	12492	OVER	XLOC_007372, XLOC_017535, XLOC_008183, XLOC_009172, XLOC_020701, XLOC_019133, XLOC_016044, XLOC_019531, XLOC_018684, XLOC_020174, XLOC_021002, XLOC_021245, XLOC_021367, XLOC_006601, XLOC_006224, XLOC_022591, XLOC_004385, XLOC_004044, XLOC_008342, XLOC_010550, XLOC_009262, XLOC_008073, XLOC_009283, XLOC_015720, XLOC_020615, XLOC_007180, XLOC_019941, XLOC_014130, XLOC_010190, XLOC_017582, XLOC_0141…
GO:0008271	secondary active sulfate transmembrane transporter activity	F	1	0.0225128	2	8	329	13531	OVER	XLOC_005080, XLOC_005077
GO:0008272	sulfate transport	P	1	0.0225128	2	8	329	13531	OVER	XLOC_005080, XLOC_005077
GO:0008291	acetylcholine metabolic process	P	1	0.0471611	1	1	330	13538	OVER	XLOC_017792
GO:0008292	acetylcholine biosynthetic process	P	1	0.0238645	1	0	330	13539	OVER	XLOC_017792
GO:0008504	monoamine transmembrane transporter activity	F	1	0.0238645	1	0	330	13539	OVER	XLOC_015598
GO:0008509	anion transmembrane transporter activity	F	1	0.0193116	5	60	326	13479	OVER	XLOC_005080, XLOC_013680, XLOC_017792, XLOC_016253, XLOC_005077
GO:0008514	organic anion transmembrane transporter activity	F	1	0.0433657	3	30	328	13509	OVER	XLOC_013680, XLOC_017792, XLOC_016253
GO:0008970	phosphatidylcholine 1-acylhydrolase activity	F	1	0.0238645	1	0	330	13539	OVER	XLOC_004469
GO:0009584	detection of visible light	P	1	0.0238645	1	0	330	13539	OVER	XLOC_010803
GO:0010970	transport along microtubule	P	1	0.0311234	3	26	328	13513	OVER	XLOC_015432, XLOC_009007, XLOC_007674
GO:0015116	sulfate transmembrane transporter activity	F	1	0.0225128	2	8	329	13531	OVER	XLOC_005080, XLOC_005077
GO:0015175	neutral amino acid transmembrane transporter activity	F	1	0.0471611	1	1	330	13538	OVER	XLOC_017792
GO:0015193	L-proline transmembrane transporter activity	F	1	0.0238645	1	0	330	13539	OVER	XLOC_017792
GO:0015220	choline transmembrane transporter activity	F	1	0.0238645	1	0	330	13539	OVER	XLOC_017792
GO:0015291	secondary active transmembrane transporter activity	F	1	0.0403878	5	74	326	13465	OVER	XLOC_013844, XLOC_005080, XLOC_013680, XLOC_017792, XLOC_005077
GO:0015296	anion:cation symporter activity	F	1	0.0225128	2	8	329	13531	OVER	XLOC_013680, XLOC_017792
GO:0015711	organic anion transport	P	1	0.0254026	4	43	327	13496	OVER	XLOC_016821, XLOC_013680, XLOC_017792, XLOC_016253
GO:0015844	monoamine transport	P	1	0.0238645	1	0	330	13539	OVER	XLOC_015598
GO:0015849	organic acid transport	P	1	0.0113135	4	33	327	13506	OVER	XLOC_016821, XLOC_013680, XLOC_017792, XLOC_016253
GO:0015871	choline transport	P	1	0.0238645	1	0	330	13539	OVER	XLOC_017792
GO:0015909	long-chain fatty acid transport	P	1	0.0471611	1	1	330	13538	OVER	XLOC_016821
GO:0015910	peroxisomal long-chain fatty acid import	P	1	0.0471611	1	1	330	13538	OVER	XLOC_016821
GO:0016303	1-phosphatidylinositol-3-kinase activity	F	1	0.0238645	1	0	330	13539	OVER	XLOC_009338
GO:0016787	hydrolase activity	F	1	0.00152662	117	3744	214	9795	OVER	XLOC_017535, XLOC_020701, XLOC_017417, XLOC_016044, XLOC_006806, XLOC_022211, XLOC_021002, XLOC_021245, XLOC_021367, XLOC_021489, XLOC_004469, XLOC_002560, XLOC_012518, XLOC_013728, XLOC_009751, XLOC_011322, XLOC_008792, XLOC_016979, XLOC_011321, XLOC_006092, XLOC_014317, XLOC_007180, XLOC_010190, XLOC_001518, XLOC_022720, XLOC_005720, XLOC_003260, XLOC_000033, XLOC_006893, XLOC_008310, XLOC_0103…
GO:0016788	hydrolase activity, acting on ester bonds	F	1	0.0649196	57	1907	274	11632	OVER	XLOC_014065, XLOC_016367, XLOC_019870, XLOC_019113, XLOC_000587, XLOC_006806, XLOC_022211, XLOC_021442, XLOC_021489, XLOC_004469, XLOC_012518, XLOC_008221, XLOC_011322, XLOC_016979, XLOC_008076, XLOC_011321, XLOC_006092, XLOC_014317, XLOC_014353, XLOC_001518, XLOC_019125, XLOC_000904, XLOC_002535, XLOC_018150, XLOC_021436, XLOC_022404, XLOC_012606, XLOC_003260, XLOC_000033, XLOC_006893, XLOC_0083…
GO:0016899	oxidoreductase activity, acting on the CH-OH group of donors, oxygen as acceptor	F	1	0.0471611	1	1	330	13538	OVER	XLOC_017159
GO:0017153	sodium:dicarboxylate symporter activity	F	1	0.0471611	1	1	330	13538	OVER	XLOC_013680
GO:0019442	tryptophan catabolic process to acetyl-CoA	P	1	0.0238645	1	0	330	13539	OVER	XLOC_012113
GO:0020037	heme binding	F	1	0.0302157	7	118	324	13421	OVER	BmCYP6AE6P, XLOC_012113, BmCYP4C1, XLOC_017994, XLOC_019001, XLOC_007267, BmCYP6AE3
GO:0022804	active transmembrane transporter activity	F	1	0.0498595	8	161	323	13378	OVER	XLOC_016821, XLOC_013844, XLOC_007180, XLOC_005080, XLOC_013680, XLOC_015598, XLOC_017792, XLOC_005077
GO:0030155	regulation of cell adhesion	P	1	0.0372318	2	11	329	13528	OVER	XLOC_002593, XLOC_013275
GO:0030705	cytoskeleton-dependent intracellular transport	P	1	0.0339874	3	27	328	13512	OVER	XLOC_015432, XLOC_009007, XLOC_007674
GO:0030991	intraciliary transport particle A	C	1	0.0471611	1	1	330	13538	OVER	XLOC_007674
GO:0031503	protein complex localization	P	1	0.00495147	3	12	328	13527	OVER	XLOC_015432, XLOC_009007, XLOC_007674
GO:0031514	motile cilium	C	1	0.0188066	3	21	328	13518	OVER	XLOC_015432, XLOC_009007, XLOC_018694
GO:0032239	regulation of nucleobase-containing compound transport	P	1	0.0238645	1	0	330	13539	OVER	XLOC_000033
GO:0032240	negative regulation of nucleobase-containing compound transport	P	1	0.0238645	1	0	330	13539	OVER	XLOC_000033
GO:0033060	ocellus pigmentation	P	1	0.0238645	1	0	330	13539	OVER	XLOC_012113
GO:0033265	choline binding	F	1	0.0238645	1	0	330	13539	OVER	XLOC_017792
GO:0034389	lipid particle organization	P	1	0.0471611	1	1	330	13538	OVER	XLOC_015615
GO:0034641	cellular nitrogen compound metabolic process	P	1	0.0615832	128	4660	203	8879	OVER	XLOC_018500, XLOC_016044, XLOC_021917, XLOC_006806, XLOC_022211, XLOC_021002, XLOC_021245, XLOC_021367, XLOC_021489, XLOC_012518, XLOC_007214, XLOC_011322, XLOC_008792, XLOC_016979, XLOC_011321, XLOC_006092, XLOC_014317, XLOC_016698, XLOC_014674, XLOC_021628, XLOC_001518, XLOC_018475, XLOC_008839, XLOC_022720, XLOC_021875, XLOC_005720, XLOC_003260, XLOC_000033, XLOC_006893, XLOC_008310, XLOC_0146…
GO:0035004	phosphatidylinositol 3-kinase activity	F	1	0.0238645	1	0	330	13539	OVER	XLOC_009338
GO:0035721	intraciliary retrograde transport	P	1	0.0471611	1	1	330	13538	OVER	XLOC_007674
GO:0036064	ciliary basal body	C	1	0.0319998	2	10	329	13529	OVER	XLOC_009007, XLOC_007674
GO:0036092	phosphatidylinositol-3-phosphate biosynthetic process	P	1	0.0238645	1	0	330	13539	OVER	XLOC_009338
GO:0036126	sperm flagellum	C	1	0.0471611	1	1	330	13538	OVER	XLOC_009007
GO:0042073	intraciliary transport	P	1	0.00322435	3	10	328	13529	OVER	XLOC_015432, XLOC_009007, XLOC_007674
GO:0042133	neurotransmitter metabolic process	P	1	0.0471611	1	1	330	13538	OVER	XLOC_017792
GO:0042136	neurotransmitter biosynthetic process	P	1	0.0238645	1	0	330	13539	OVER	XLOC_017792
GO:0042441	eye pigment metabolic process	P	1	0.0471611	1	1	330	13538	OVER	XLOC_012113
GO:0042995	cell projection	C	1	0.0226879	6	86	325	13453	OVER	XLOC_010803, XLOC_015432, XLOC_009007, XLOC_018694, XLOC_007674, XLOC_012383
GO:0043324	pigment metabolic process involved in developmental pigmentation	P	1	0.0471611	1	1	330	13538	OVER	XLOC_012113
GO:0043474	pigment metabolic process involved in pigmentation	P	1	0.0471611	1	1	330	13538	OVER	XLOC_012113
GO:0044441	ciliary part	C	1	0.00755039	4	29	327	13510	OVER	XLOC_010803, XLOC_009007, XLOC_007674, XLOC_012383
GO:0044463	cell projection part	C	1	0.0189193	4	39	327	13500	OVER	XLOC_010803, XLOC_009007, XLOC_007674, XLOC_012383
GO:0046152	ommochrome metabolic process	P	1	0.0238645	1	0	330	13539	OVER	XLOC_012113
GO:0046158	ocellus pigment metabolic process	P	1	0.0238645	1	0	330	13539	OVER	XLOC_012113
GO:0046483	heterocycle metabolic process	P	1	0.0236811	125	4386	206	9153	OVER	XLOC_018500, XLOC_016044, XLOC_021917, XLOC_006806, XLOC_022211, XLOC_021002, XLOC_021245, XLOC_021367, XLOC_021489, XLOC_012518, XLOC_007214, XLOC_011322, XLOC_008792, XLOC_016979, XLOC_011321, XLOC_006092, XLOC_014317, XLOC_016698, XLOC_014674, XLOC_021628, XLOC_001518, XLOC_018475, XLOC_008839, XLOC_022720, XLOC_021875, XLOC_005720, XLOC_003260, XLOC_000033, XLOC_006893, XLOC_008310, XLOC_0146…
GO:0046562	glucose oxidase activity	F	1	0.0238645	1	0	330	13539	OVER	XLOC_017159
GO:0046906	tetrapyrrole binding	F	1	0.0313663	7	119	324	13420	OVER	BmCYP6AE6P, XLOC_012113, BmCYP4C1, XLOC_017994, XLOC_019001, XLOC_007267, BmCYP6AE3
GO:0046942	carboxylic acid transport	P	1	0.0102794	4	32	327	13507	OVER	XLOC_016821, XLOC_013680, XLOC_017792, XLOC_016253
GO:0046943	carboxylic acid transmembrane transporter activity	F	1	0.0339874	3	27	328	13512	OVER	XLOC_013680, XLOC_017792, XLOC_016253
GO:0046983	protein dimerization activity	F	1	0.0523345	11	253	320	13286	OVER	XLOC_000587, XLOC_001557, XLOC_022211, XLOC_016041, XLOC_019868, XLOC_016821, XLOC_017994, XLOC_002891, XLOC_010490, XLOC_020256, XLOC_014484
GO:0047555	3',5'-cyclic-GMP phosphodiesterase activity	F	1	0.0238645	1	0	330	13539	OVER	XLOC_000033
GO:0047979	hexose oxidase activity	F	1	0.0238645	1	0	330	13539	OVER	XLOC_017159
GO:0048069	eye pigmentation	P	1	0.0471611	1	1	330	13538	OVER	XLOC_012113
GO:0060078	regulation of postsynaptic membrane potential	P	1	0.0471611	1	1	330	13538	OVER	XLOC_001863
GO:0070011	peptidase activity, acting on L-amino acid peptides	F	1	0.000898105	40	961	291	12578	OVER	XLOC_007372, XLOC_017535, XLOC_008183, XLOC_009172, XLOC_020701, XLOC_019133, XLOC_016044, XLOC_019531, XLOC_018684, XLOC_020174, XLOC_021002, XLOC_021245, XLOC_021367, XLOC_006601, XLOC_006224, XLOC_022591, XLOC_004385, XLOC_004044, XLOC_008342, XLOC_010550, XLOC_009262, XLOC_008073, XLOC_009283, XLOC_015720, XLOC_020615, XLOC_007180, XLOC_019941, XLOC_014130, XLOC_017582, XLOC_014134, XLOC_0192…
GO:0070569	uridylyltransferase activity	F	1	0.0319998	2	10	329	13529	OVER	XLOC_002834, XLOC_014134
GO:0072348	sulfur compound transport	P	1	0.0270873	2	9	329	13530	OVER	XLOC_005080, XLOC_005077
GO:0080132	fatty acid alpha-hydroxylase activity	F	1	0.0238645	1	0	330	13539	OVER	XLOC_017994
GO:0090304	nucleic acid metabolic process	P	1	0.0161085	119	4096	212	9443	OVER	XLOC_018500, XLOC_016044, XLOC_021917, XLOC_006806, XLOC_022211, XLOC_021002, XLOC_021245, XLOC_021367, XLOC_021489, XLOC_012518, XLOC_007214, XLOC_011322, XLOC_008792, XLOC_016979, XLOC_011321, XLOC_006092, XLOC_014317, XLOC_016698, XLOC_014674, XLOC_021628, XLOC_001518, XLOC_008839, XLOC_022720, XLOC_021875, XLOC_005720, XLOC_003260, XLOC_006893, XLOC_008310, XLOC_014687, XLOC_011573, XLOC_0075…
GO:0090305	nucleic acid phosphodiester bond hydrolysis	P	1	0.039721	50	1588	281	11951	OVER	XLOC_016367, XLOC_019870, XLOC_019113, XLOC_000587, XLOC_006806, XLOC_022211, XLOC_021442, XLOC_021489, XLOC_012518, XLOC_008221, XLOC_011322, XLOC_016979, XLOC_011321, XLOC_006092, XLOC_014317, XLOC_014353, XLOC_001518, XLOC_019125, XLOC_000904, XLOC_002535, XLOC_018150, XLOC_021436, XLOC_022404, XLOC_012606, XLOC_003260, XLOC_006893, XLOC_008310, XLOC_011297, XLOC_017596, XLOC_004889, XLOC_0017…
GO:0097223	sperm part	C	1	0.0471611	1	1	330	13538	OVER	XLOC_009007
GO:0097225	sperm midpiece	C	1	0.0238645	1	0	330	13539	OVER	XLOC_009007
GO:0097228	sperm principal piece	C	1	0.0238645	1	0	330	13539	OVER	XLOC_009007
GO:0097542	ciliary tip	C	1	0.0238645	1	0	330	13539	OVER	XLOC_007674
GO:0097729	9+2 motile cilium	C	1	0.0471611	1	1	330	13538	OVER	XLOC_009007
GO:0097730	non-motile cilium	C	1	0.0471611	1	1	330	13538	OVER	XLOC_010803
GO:0097731	9+0 non-motile cilium	C	1	0.0471611	1	1	330	13538	OVER	XLOC_010803
GO:0097733	photoreceptor cell cilium	C	1	0.0471611	1	1	330	13538	OVER	XLOC_010803
GO:0098630	aggregation of unicellular organisms	P	1	0.0238645	1	0	330	13539	OVER	XLOC_006449
GO:0098656	anion transmembrane transport	P	1	0.0254026	4	43	327	13496	OVER	XLOC_005080, XLOC_017792, XLOC_016253, XLOC_005077
GO:0098743	cell aggregation	P	1	0.0238645	1	0	330	13539	OVER	XLOC_006449
GO:0098840	protein transport along microtubule	P	1	0.00322435	3	10	328	13529	OVER	XLOC_015432, XLOC_009007, XLOC_007674
GO:0099111	microtubule-based transport	P	1	0.0311234	3	26	328	13513	OVER	XLOC_015432, XLOC_009007, XLOC_007674
GO:0099118	microtubule-based protein transport	P	1	0.00322435	3	10	328	13529	OVER	XLOC_015432, XLOC_009007, XLOC_007674
GO:1900619	acetate ester metabolic process	P	1	0.0471611	1	1	330	13538	OVER	XLOC_017792
GO:1900620	acetate ester biosynthetic process	P	1	0.0238645	1	0	330	13539	OVER	XLOC_017792
GO:1901360	organic cyclic compound metabolic process	P	1	0.0279837	125	4411	206	9128	OVER	XLOC_018500, XLOC_016044, XLOC_021917, XLOC_006806, XLOC_022211, XLOC_021002, XLOC_021245, XLOC_021367, XLOC_021489, XLOC_012518, XLOC_007214, XLOC_011322, XLOC_008792, XLOC_016979, XLOC_011321, XLOC_006092, XLOC_014317, XLOC_016698, XLOC_014674, XLOC_021628, XLOC_001518, XLOC_018475, XLOC_008839, XLOC_022720, XLOC_021875, XLOC_005720, XLOC_003260, XLOC_000033, XLOC_006893, XLOC_008310, XLOC_0146…
GO:1901682	sulfur compound transmembrane transporter activity	F	1	0.0225128	2	8	329	13531	OVER	XLOC_005080, XLOC_005077
GO:1902358	sulfate transmembrane transport	P	1	0.0225128	2	8	329	13531	OVER	XLOC_005080, XLOC_005077
GO:1905030	voltage-gated ion channel activity involved in regulation of postsynaptic membrane potential	F	1	0.0471611	1	1	330	13538	OVER	XLOC_001863

## Sheet: D_Up in D_M vs. W_M
GO-ID	Term	Category	FDR	P-Value	#Test	#Ref	#notAnnotTest	#notAnnotRef	Over/Under	TestSeqs
GO:0016779	nucleotidyltransferase activity	F	1.06985e-20	4.05405e-24	144	1845	289	11592	OVER	XLOC_015359, XLOC_007172, XLOC_012248, XLOC_013976, XLOC_016047, XLOC_018345, XLOC_002958, XLOC_003779, XLOC_001635, XLOC_003257, XLOC_003775, XLOC_022290, XLOC_020555, XLOC_009356, XLOC_021087, XLOC_014319, XLOC_020538, XLOC_020659, XLOC_010994, XLOC_013988, XLOC_016459, XLOC_014437, XLOC_018995, XLOC_022439, XLOC_020383, XLOC_001646, XLOC_000155, XLOC_001647, XLOC_008835, XLOC_022843, XLOC_0203…
GO:0003964	RNA-directed DNA polymerase activity	F	1.06985e-20	2.68732e-24	138	1709	295	11728	OVER	XLOC_015359, XLOC_007172, XLOC_012248, XLOC_013976, XLOC_016047, XLOC_018345, XLOC_002958, XLOC_003779, XLOC_001635, XLOC_003775, XLOC_022290, XLOC_020555, XLOC_009356, XLOC_021087, XLOC_014319, XLOC_020538, XLOC_020659, XLOC_010994, XLOC_013988, XLOC_016459, XLOC_014437, XLOC_018995, XLOC_022439, XLOC_020383, XLOC_001646, XLOC_000155, XLOC_001647, XLOC_008835, XLOC_022843, XLOC_020300, XLOC_0032…
GO:0006278	RNA-dependent DNA biosynthetic process	P	1.06985e-20	2.68732e-24	138	1709	295	11728	OVER	XLOC_015359, XLOC_007172, XLOC_012248, XLOC_013976, XLOC_016047, XLOC_018345, XLOC_002958, XLOC_003779, XLOC_001635, XLOC_003775, XLOC_022290, XLOC_020555, XLOC_009356, XLOC_021087, XLOC_014319, XLOC_020538, XLOC_020659, XLOC_010994, XLOC_013988, XLOC_016459, XLOC_014437, XLOC_018995, XLOC_022439, XLOC_020383, XLOC_001646, XLOC_000155, XLOC_001647, XLOC_008835, XLOC_022843, XLOC_020300, XLOC_0032…
GO:0034061	DNA polymerase activity	F	1.06985e-20	5.33793e-24	138	1722	295	11715	OVER	XLOC_015359, XLOC_007172, XLOC_012248, XLOC_013976, XLOC_016047, XLOC_018345, XLOC_002958, XLOC_003779, XLOC_001635, XLOC_003775, XLOC_022290, XLOC_020555, XLOC_009356, XLOC_021087, XLOC_014319, XLOC_020538, XLOC_020659, XLOC_010994, XLOC_013988, XLOC_016459, XLOC_014437, XLOC_018995, XLOC_022439, XLOC_020383, XLOC_001646, XLOC_000155, XLOC_001647, XLOC_008835, XLOC_022843, XLOC_020300, XLOC_0032…
GO:0071897	DNA biosynthetic process	P	1.23462e-20	7.70001e-24	138	1729	295	11708	OVER	XLOC_015359, XLOC_007172, XLOC_012248, XLOC_013976, XLOC_016047, XLOC_018345, XLOC_002958, XLOC_003779, XLOC_001635, XLOC_003775, XLOC_022290, XLOC_020555, XLOC_009356, XLOC_021087, XLOC_014319, XLOC_020538, XLOC_020659, XLOC_010994, XLOC_013988, XLOC_016459, XLOC_014437, XLOC_018995, XLOC_022439, XLOC_020383, XLOC_001646, XLOC_000155, XLOC_001647, XLOC_008835, XLOC_022843, XLOC_020300, XLOC_0032…
GO:0004518	nuclease activity	F	1.80266e-20	1.57398e-23	127	1513	306	11924	OVER	XLOC_015359, XLOC_007172, XLOC_012248, XLOC_013976, XLOC_018345, XLOC_002958, XLOC_003779, XLOC_020272, XLOC_001635, XLOC_021488, XLOC_003775, XLOC_022290, XLOC_009356, XLOC_014319, XLOC_020538, XLOC_010994, XLOC_013988, XLOC_012534, XLOC_014437, XLOC_018995, XLOC_022439, XLOC_020383, XLOC_001646, XLOC_000155, XLOC_001647, XLOC_008835, XLOC_022843, XLOC_020300, XLOC_020024, XLOC_003261, XLOC_0020…
GO:0090305	nucleic acid phosphodiester bond hydrolysis	P	1.80266e-20	1.4083e-23	127	1511	306	11926	OVER	XLOC_015359, XLOC_007172, XLOC_012248, XLOC_013976, XLOC_018345, XLOC_002958, XLOC_003779, XLOC_020272, XLOC_001635, XLOC_021488, XLOC_003775, XLOC_022290, XLOC_009356, XLOC_014319, XLOC_020538, XLOC_010994, XLOC_013988, XLOC_012534, XLOC_014437, XLOC_018995, XLOC_022439, XLOC_020383, XLOC_001646, XLOC_000155, XLOC_001647, XLOC_008835, XLOC_022843, XLOC_020300, XLOC_020024, XLOC_003261, XLOC_0020…
GO:0004519	endonuclease activity	F	2.62506e-20	2.61949e-23	124	1461	309	11976	OVER	XLOC_015359, XLOC_007172, XLOC_012248, XLOC_013976, XLOC_018345, XLOC_002958, XLOC_003779, XLOC_020272, XLOC_001635, XLOC_021488, XLOC_003775, XLOC_022290, XLOC_009356, XLOC_014319, XLOC_020538, XLOC_010994, XLOC_013988, XLOC_012534, XLOC_014437, XLOC_018995, XLOC_022439, XLOC_020383, XLOC_001646, XLOC_000155, XLOC_001647, XLOC_008835, XLOC_022843, XLOC_020300, XLOC_020024, XLOC_003261, XLOC_0020…
GO:0006259	DNA metabolic process	P	1.0445e-19	1.17258e-22	181	2774	252	10663	OVER	XLOC_015359, XLOC_007172, XLOC_012248, XLOC_013976, XLOC_019435, XLOC_016047, XLOC_018345, XLOC_019434, XLOC_002958, XLOC_003779, XLOC_020272, XLOC_001635, XLOC_022575, XLOC_003775, XLOC_003259, XLOC_021402, XLOC_003776, XLOC_022290, XLOC_020555, XLOC_020311, XLOC_009356, XLOC_021087, XLOC_012256, XLOC_014319, XLOC_020538, XLOC_020659, XLOC_010994, XLOC_013988, XLOC_016459, XLOC_014437, XLOC_0189…
GO:0016788	hydrolase activity, acting on ester bonds	F	1.66942e-16	2.08235e-19	133	1831	300	11606	OVER	XLOC_015359, XLOC_007172, XLOC_012248, XLOC_013976, XLOC_018345, XLOC_002958, XLOC_003779, XLOC_020272, XLOC_001635, XLOC_021488, XLOC_003775, XLOC_022290, XLOC_006763, XLOC_009356, XLOC_014319, XLOC_020538, XLOC_010994, XLOC_013988, XLOC_012534, XLOC_014437, XLOC_018995, XLOC_022439, XLOC_020383, XLOC_001646, XLOC_000155, XLOC_001647, XLOC_008835, XLOC_022843, XLOC_020300, XLOC_020024, XLOC_0032…
GO:0016772	transferase activity, transferring phosphorus-containing groups	F	2.16335e-15	2.9683e-18	154	2380	279	11057	OVER	XLOC_015359, XLOC_007172, XLOC_012248, XLOC_013976, XLOC_016047, XLOC_018345, XLOC_002958, XLOC_003779, XLOC_001635, XLOC_003257, XLOC_003775, XLOC_022290, XLOC_020555, XLOC_009356, XLOC_021087, XLOC_014319, XLOC_020538, XLOC_020659, XLOC_010994, XLOC_013988, XLOC_016459, XLOC_014437, XLOC_018995, XLOC_022439, XLOC_015360, XLOC_016176, XLOC_020383, XLOC_001646, XLOC_000155, XLOC_001647, XLOC_0088…
GO:0016740	transferase activity	F	3.70487e-12	5.54553e-15	180	3260	253	10177	OVER	XLOC_015359, XLOC_007172, XLOC_012248, XLOC_013976, XLOC_019798, XLOC_016047, XLOC_018345, XLOC_002958, XLOC_003779, XLOC_020272, XLOC_001635, XLOC_003257, XLOC_003775, XLOC_022290, XLOC_020555, XLOC_009356, XLOC_021087, XLOC_014319, XLOC_020538, XLOC_020659, XLOC_010994, XLOC_013988, XLOC_016459, XLOC_014437, XLOC_018995, XLOC_022439, XLOC_015360, XLOC_016176, XLOC_020383, XLOC_016170, XLOC_0016…
GO:0090304	nucleic acid metabolic process	P	5.57383e-12	9.03826e-15	207	4008	226	9429	OVER	XLOC_015359, XLOC_007172, XLOC_013976, XLOC_002958, XLOC_020272, XLOC_001635, XLOC_022575, XLOC_022334, XLOC_003257, XLOC_021488, XLOC_003259, XLOC_009356, XLOC_013988, XLOC_012534, XLOC_016459, XLOC_018995, XLOC_022439, XLOC_020383, XLOC_001646, XLOC_001647, XLOC_008835, XLOC_005321, XLOC_020024, XLOC_003261, XLOC_002051, XLOC_022560, XLOC_020385, XLOC_004593, XLOC_020848, XLOC_018889, XLOC_0174…
GO:0006725	cellular aromatic compound metabolic process	P	1.47057e-11	2.56804e-14	216	4300	217	9137	OVER	XLOC_015359, XLOC_007172, XLOC_013976, XLOC_002958, XLOC_020272, XLOC_001635, XLOC_022575, XLOC_022334, XLOC_003257, XLOC_021488, XLOC_003259, XLOC_009356, XLOC_013988, XLOC_012534, XLOC_016459, XLOC_018995, XLOC_022439, XLOC_020383, XLOC_001646, XLOC_001647, XLOC_008835, XLOC_005321, XLOC_020024, XLOC_003261, XLOC_002051, XLOC_022560, XLOC_020385, XLOC_004593, XLOC_020848, XLOC_018889, XLOC_0174…
GO:0019438	aromatic compound biosynthetic process	P	1.85006e-11	3.4615e-14	155	2676	278	10761	OVER	XLOC_015359, XLOC_007172, XLOC_012248, XLOC_013976, XLOC_012128, XLOC_016047, XLOC_018345, XLOC_002958, XLOC_003779, XLOC_001635, XLOC_022334, XLOC_003257, XLOC_003775, XLOC_022290, XLOC_020555, XLOC_009356, XLOC_021087, XLOC_014319, XLOC_020538, XLOC_020659, XLOC_010994, XLOC_013988, XLOC_016459, XLOC_014437, XLOC_018995, XLOC_022439, XLOC_016176, XLOC_020383, XLOC_001646, XLOC_000155, XLOC_0016…
GO:0034654	nucleobase-containing compound biosynthetic process	P	1.92523e-11	3.84229e-14	153	2629	280	10808	OVER	XLOC_015359, XLOC_007172, XLOC_012248, XLOC_013976, XLOC_012128, XLOC_016047, XLOC_018345, XLOC_002958, XLOC_003779, XLOC_001635, XLOC_022334, XLOC_003257, XLOC_003775, XLOC_022290, XLOC_020555, XLOC_009356, XLOC_021087, XLOC_014319, XLOC_020538, XLOC_020659, XLOC_010994, XLOC_013988, XLOC_016459, XLOC_014437, XLOC_018995, XLOC_022439, XLOC_016176, XLOC_020383, XLOC_001646, XLOC_000155, XLOC_0016…
GO:1901360	organic cyclic compound metabolic process	P	2.02466e-11	4.29328e-14	216	4320	217	9117	OVER	XLOC_015359, XLOC_007172, XLOC_013976, XLOC_002958, XLOC_020272, XLOC_001635, XLOC_022575, XLOC_022334, XLOC_003257, XLOC_021488, XLOC_003259, XLOC_009356, XLOC_013988, XLOC_012534, XLOC_016459, XLOC_018995, XLOC_022439, XLOC_020383, XLOC_001646, XLOC_001647, XLOC_008835, XLOC_005321, XLOC_020024, XLOC_003261, XLOC_002051, XLOC_022560, XLOC_020385, XLOC_004593, XLOC_020848, XLOC_018889, XLOC_0174…
GO:0018130	heterocycle biosynthetic process	P	2.10286e-11	4.72139e-14	155	2686	278	10751	OVER	XLOC_015359, XLOC_007172, XLOC_012248, XLOC_013976, XLOC_012128, XLOC_016047, XLOC_018345, XLOC_002958, XLOC_003779, XLOC_001635, XLOC_022334, XLOC_003257, XLOC_003775, XLOC_022290, XLOC_020555, XLOC_009356, XLOC_021087, XLOC_014319, XLOC_020538, XLOC_020659, XLOC_010994, XLOC_013988, XLOC_016459, XLOC_014437, XLOC_018995, XLOC_022439, XLOC_016176, XLOC_020383, XLOC_001646, XLOC_000155, XLOC_0016…
GO:0006139	nucleobase-containing compound metabolic process	P	2.33393e-11	5.53132e-14	213	4245	220	9192	OVER	XLOC_015359, XLOC_007172, XLOC_013976, XLOC_002958, XLOC_020272, XLOC_001635, XLOC_022575, XLOC_022334, XLOC_003257, XLOC_021488, XLOC_003259, XLOC_009356, XLOC_013988, XLOC_012534, XLOC_016459, XLOC_018995, XLOC_022439, XLOC_020383, XLOC_001646, XLOC_001647, XLOC_008835, XLOC_005321, XLOC_020024, XLOC_003261, XLOC_002051, XLOC_022560, XLOC_020385, XLOC_004593, XLOC_020848, XLOC_018889, XLOC_0174…
GO:1901362	organic cyclic compound biosynthetic process	P	2.6559e-11	6.62567e-14	155	2697	278	10740	OVER	XLOC_015359, XLOC_007172, XLOC_012248, XLOC_013976, XLOC_012128, XLOC_016047, XLOC_018345, XLOC_002958, XLOC_003779, XLOC_001635, XLOC_022334, XLOC_003257, XLOC_003775, XLOC_022290, XLOC_020555, XLOC_009356, XLOC_021087, XLOC_014319, XLOC_020538, XLOC_020659, XLOC_010994, XLOC_013988, XLOC_016459, XLOC_014437, XLOC_018995, XLOC_022439, XLOC_016176, XLOC_020383, XLOC_001646, XLOC_000155, XLOC_0016…
GO:0046483	heterocycle metabolic process	P	3.85736e-11	1.01041e-13	214	4297	219	9140	OVER	XLOC_015359, XLOC_007172, XLOC_013976, XLOC_002958, XLOC_020272, XLOC_001635, XLOC_022575, XLOC_022334, XLOC_003257, XLOC_021488, XLOC_003259, XLOC_009356, XLOC_013988, XLOC_012534, XLOC_016459, XLOC_018995, XLOC_022439, XLOC_020383, XLOC_001646, XLOC_001647, XLOC_008835, XLOC_005321, XLOC_020024, XLOC_003261, XLOC_002051, XLOC_022560, XLOC_020385, XLOC_004593, XLOC_020848, XLOC_018889, XLOC_0174…
GO:0034641	cellular nitrogen compound metabolic process	P	1.67513e-09	4.59684e-12	218	4570	215	8867	OVER	XLOC_015359, XLOC_007172, XLOC_013976, XLOC_002958, XLOC_020272, XLOC_001635, XLOC_022575, XLOC_022334, XLOC_003257, XLOC_021488, XLOC_003259, XLOC_009356, XLOC_013988, XLOC_012534, XLOC_016459, XLOC_018995, XLOC_022439, XLOC_015360, XLOC_020383, XLOC_001646, XLOC_001647, XLOC_008835, XLOC_005321, XLOC_020024, XLOC_003261, XLOC_002051, XLOC_022560, XLOC_020385, XLOC_004593, XLOC_020848, XLOC_0188…
GO:0006807	nitrogen compound metabolic process	P	3.00778e-09	8.62902e-12	224	4772	209	8665	OVER	XLOC_015359, XLOC_007172, XLOC_013976, XLOC_002958, XLOC_020272, XLOC_001635, XLOC_022575, XLOC_022334, XLOC_003257, XLOC_021488, XLOC_003259, XLOC_009356, XLOC_013988, XLOC_012534, XLOC_016459, XLOC_018995, XLOC_022439, XLOC_015360, XLOC_020383, XLOC_001646, XLOC_001647, XLOC_008835, XLOC_005321, XLOC_020024, XLOC_003261, XLOC_002051, XLOC_022560, XLOC_020385, XLOC_004593, XLOC_020848, XLOC_0188…
GO:0044271	cellular nitrogen compound biosynthetic process	P	7.62456e-09	2.28252e-11	159	3007	274	10430	OVER	XLOC_015359, XLOC_007172, XLOC_012248, XLOC_013976, XLOC_012128, XLOC_016047, XLOC_018345, XLOC_002958, XLOC_003779, XLOC_001635, XLOC_022334, XLOC_003257, XLOC_003775, XLOC_022290, XLOC_020555, XLOC_009356, XLOC_021087, XLOC_016858, XLOC_014319, XLOC_020538, XLOC_020659, XLOC_010994, XLOC_013988, XLOC_016459, XLOC_014437, XLOC_018995, XLOC_022439, XLOC_015360, XLOC_016176, XLOC_020383, XLOC_0016…
GO:0016787	hydrolase activity	F	1.33798e-08	4.17231e-11	183	3678	250	9759	OVER	XLOC_015359, XLOC_007172, XLOC_012248, XLOC_013976, XLOC_019435, XLOC_018345, XLOC_019434, XLOC_002958, XLOC_003779, XLOC_020272, XLOC_001635, XLOC_021488, XLOC_003775, XLOC_022290, XLOC_006763, XLOC_009356, XLOC_005275, XLOC_014557, XLOC_014319, XLOC_020538, XLOC_010994, XLOC_013988, XLOC_012534, XLOC_014437, XLOC_018995, XLOC_013581, XLOC_018510, XLOC_022439, XLOC_020383, XLOC_001646, XLOC_0001…
GO:0044249	cellular biosynthetic process	P	1.85484e-07	6.01545e-10	167	3355	266	10082	OVER	XLOC_015359, XLOC_007172, XLOC_012248, XLOC_013976, XLOC_012128, XLOC_016047, XLOC_018345, XLOC_002958, XLOC_003779, XLOC_001635, XLOC_022334, XLOC_003257, XLOC_003775, XLOC_022290, XLOC_020555, XLOC_009356, XLOC_021087, XLOC_016858, XLOC_014319, XLOC_020538, XLOC_020659, XLOC_010994, XLOC_013988, XLOC_016459, XLOC_014437, XLOC_018995, XLOC_022439, XLOC_015360, XLOC_016176, XLOC_020383, XLOC_0016…
GO:1901576	organic substance biosynthetic process	P	1.86999e-07	6.29783e-10	167	3357	266	10080	OVER	XLOC_015359, XLOC_007172, XLOC_012248, XLOC_013976, XLOC_012128, XLOC_016047, XLOC_018345, XLOC_002958, XLOC_003779, XLOC_001635, XLOC_022334, XLOC_003257, XLOC_003775, XLOC_022290, XLOC_020555, XLOC_009356, XLOC_021087, XLOC_016858, XLOC_014319, XLOC_020538, XLOC_020659, XLOC_010994, XLOC_013988, XLOC_016459, XLOC_014437, XLOC_018995, XLOC_022439, XLOC_015360, XLOC_016176, XLOC_020383, XLOC_0016…
GO:0034645	cellular macromolecule biosynthetic process	P	2.16399e-07	7.5579e-10	152	2962	281	10475	OVER	XLOC_015359, XLOC_007172, XLOC_012248, XLOC_013976, XLOC_012128, XLOC_016047, XLOC_018345, XLOC_002958, XLOC_003779, XLOC_001635, XLOC_022334, XLOC_003257, XLOC_003775, XLOC_022290, XLOC_020555, XLOC_009356, XLOC_021087, XLOC_016858, XLOC_014319, XLOC_020538, XLOC_020659, XLOC_010994, XLOC_013988, XLOC_016459, XLOC_014437, XLOC_018995, XLOC_022439, XLOC_015360, XLOC_020383, XLOC_001646, XLOC_0001…
GO:0009059	macromolecule biosynthetic process	P	3.2862e-07	1.18872e-09	152	2981	281	10456	OVER	XLOC_015359, XLOC_007172, XLOC_012248, XLOC_013976, XLOC_012128, XLOC_016047, XLOC_018345, XLOC_002958, XLOC_003779, XLOC_001635, XLOC_022334, XLOC_003257, XLOC_003775, XLOC_022290, XLOC_020555, XLOC_009356, XLOC_021087, XLOC_016858, XLOC_014319, XLOC_020538, XLOC_020659, XLOC_010994, XLOC_013988, XLOC_016459, XLOC_014437, XLOC_018995, XLOC_022439, XLOC_015360, XLOC_020383, XLOC_001646, XLOC_0001…
GO:0009058	biosynthetic process	P	8.97104e-07	3.35701e-09	167	3432	266	10005	OVER	XLOC_015359, XLOC_007172, XLOC_012248, XLOC_013976, XLOC_012128, XLOC_016047, XLOC_018345, XLOC_002958, XLOC_003779, XLOC_001635, XLOC_022334, XLOC_003257, XLOC_003775, XLOC_022290, XLOC_020555, XLOC_009356, XLOC_021087, XLOC_016858, XLOC_014319, XLOC_020538, XLOC_020659, XLOC_010994, XLOC_013988, XLOC_016459, XLOC_014437, XLOC_018995, XLOC_022439, XLOC_015360, XLOC_016176, XLOC_020383, XLOC_0016…
GO:0044260	cellular macromolecule metabolic process	P	1.80247e-05	6.96974e-08	220	5108	213	8329	OVER	XLOC_015359, XLOC_007172, XLOC_013976, XLOC_002958, XLOC_020272, XLOC_001635, XLOC_022575, XLOC_022334, XLOC_003257, XLOC_021488, XLOC_003259, XLOC_009356, XLOC_013988, XLOC_012534, XLOC_016459, XLOC_018995, XLOC_022439, XLOC_015360, XLOC_020383, XLOC_001646, XLOC_001647, XLOC_008835, XLOC_005321, XLOC_020024, XLOC_003261, XLOC_002051, XLOC_022560, XLOC_020385, XLOC_004593, XLOC_020848, XLOC_0188…
GO:0044237	cellular metabolic process	P	6.52347e-05	2.60385e-07	247	6006	186	7431	OVER	XLOC_015359, XLOC_007172, XLOC_013976, XLOC_002958, XLOC_020272, XLOC_001635, XLOC_022575, XLOC_022334, XLOC_003257, XLOC_021488, XLOC_003259, XLOC_009356, XLOC_013988, XLOC_012534, XLOC_016459, XLOC_018995, XLOC_022439, XLOC_015360, XLOC_020383, XLOC_001646, XLOC_001647, XLOC_008835, XLOC_005321, XLOC_020024, XLOC_003261, XLOC_002051, XLOC_022560, XLOC_020385, XLOC_004593, XLOC_020848, XLOC_0188…
GO:0043170	macromolecule metabolic process	P	9.23499e-05	3.80136e-07	239	5784	194	7653	OVER	XLOC_015359, XLOC_007172, XLOC_013976, XLOC_002958, XLOC_020272, XLOC_001635, XLOC_022575, XLOC_022334, XLOC_003257, XLOC_021488, XLOC_003259, XLOC_009356, XLOC_013988, XLOC_012534, XLOC_016459, XLOC_018995, XLOC_022439, XLOC_015360, XLOC_020383, XLOC_001646, XLOC_001647, XLOC_008835, XLOC_005321, XLOC_020024, XLOC_003261, XLOC_002051, XLOC_022560, XLOC_020385, XLOC_004593, XLOC_020848, XLOC_0188…
GO:0008374	O-acyltransferase activity	F	0.000153355	6.50378e-07	7	11	426	13426	OVER	XLOC_022202, XLOC_019769, XLOC_019768, XLOC_019798, XLOC_010658, XLOC_010118, XLOC_003166
GO:0044238	primary metabolic process	P	0.000193745	8.45838e-07	257	6392	176	7045	OVER	XLOC_015359, XLOC_007172, XLOC_013976, XLOC_002958, XLOC_020272, XLOC_001635, XLOC_022575, XLOC_022334, XLOC_003257, XLOC_021488, XLOC_003259, XLOC_009356, XLOC_013988, XLOC_012534, XLOC_016459, XLOC_018995, XLOC_022439, XLOC_015360, XLOC_020383, XLOC_001646, XLOC_001647, XLOC_008835, XLOC_005321, XLOC_020024, XLOC_003261, XLOC_002051, XLOC_022560, XLOC_020385, XLOC_004593, XLOC_020848, XLOC_0188…
GO:0016411	acylglycerol O-acyltransferase activity	F	0.000283692	1.27391e-06	6	7	427	13430	OVER	XLOC_022202, XLOC_019769, XLOC_019768, XLOC_019798, XLOC_010118, XLOC_003166
GO:0004144	diacylglycerol O-acyltransferase activity	F	0.000325367	1.50163e-06	5	3	428	13434	OVER	XLOC_022202, XLOC_019769, XLOC_019768, XLOC_019798, XLOC_003166
GO:0071704	organic substance metabolic process	P	0.000601357	2.85039e-06	260	6568	173	6869	OVER	XLOC_015359, XLOC_007172, XLOC_013976, XLOC_002958, XLOC_020272, XLOC_001635, XLOC_022575, XLOC_022334, XLOC_003257, XLOC_021488, XLOC_003259, XLOC_009356, XLOC_013988, XLOC_012534, XLOC_016459, XLOC_018995, XLOC_022439, XLOC_015360, XLOC_020383, XLOC_001646, XLOC_001647, XLOC_008835, XLOC_005321, XLOC_020024, XLOC_003261, XLOC_002051, XLOC_022560, XLOC_020385, XLOC_004593, XLOC_020848, XLOC_0188…
GO:0003824	catalytic activity	F	0.000959701	4.66862e-06	261	6634	172	6803	OVER	XLOC_015359, XLOC_007172, XLOC_013976, XLOC_002958, XLOC_020272, XLOC_001635, XLOC_003257, XLOC_021488, XLOC_006763, XLOC_009356, XLOC_013988, XLOC_012534, XLOC_016459, XLOC_018995, XLOC_018510, XLOC_022439, XLOC_015360, XLOC_001759, XLOC_020383, XLOC_001646, XLOC_001647, XLOC_022202, XLOC_008835, XLOC_004353, XLOC_020024, XLOC_003261, XLOC_002051, XLOC_009246, XLOC_022560, XLOC_004593, XLOC_0109…
GO:0033151	V(D)J recombination	P	0.0118954	5.93506e-05	4	4	429	13433	OVER	XLOC_020272, XLOC_003248, XLOC_015465, XLOC_020024
GO:0042302	structural constituent of cuticle	F	0.0189853	9.74742e-05	16	156	417	13281	OVER	XLOC_013663, XLOC_016787, XLOC_016745, XLOC_016746, XLOC_012770, XLOC_006827, XLOC_002228, XLOC_000453, XLOC_000463, XLOC_000452, XLOC_009108, XLOC_010625, XLOC_013638, XLOC_000374, XLOC_009203, XLOC_009202
GO:0002200	somatic diversification of immune receptors	P	0.0189853	0.000104198	4	5	429	13432	OVER	XLOC_020272, XLOC_003248, XLOC_015465, XLOC_020024
GO:0002562	somatic diversification of immune receptors via germline recombination within a single locus	P	0.0189853	0.000104198	4	5	429	13432	OVER	XLOC_020272, XLOC_003248, XLOC_015465, XLOC_020024
GO:0016444	somatic cell DNA recombination	P	0.0189853	0.000104198	4	5	429	13432	OVER	XLOC_020272, XLOC_003248, XLOC_015465, XLOC_020024
GO:0005549	odorant binding	F	0.0460394	0.000258422	21	265	412	13172	OVER	XLOC_007394, BmOBP11, BmOBP48, XLOC_013877, XLOC_020668, XLOC_014723, XLOC_018659, XLOC_016068, XLOC_022439, BmOBP19, XLOC_011070, XLOC_018337, BmOBP28, BmOR71, XLOC_017331, BmOR39, XLOC_004319, BmOR47, XLOC_021070, XLOC_002992, XLOC_002051
GO:0003676	nucleic acid binding	F	0.071617	0.000410924	149	3611	284	9826	OVER	XLOC_012248, XLOC_012128, XLOC_019435, XLOC_019434, XLOC_016169, XLOC_001907, XLOC_002958, XLOC_020272, XLOC_001635, XLOC_022575, XLOC_022334, XLOC_003257, XLOC_021488, XLOC_003775, XLOC_003259, XLOC_021402, XLOC_003776, XLOC_020555, XLOC_020311, XLOC_016858, XLOC_017705, XLOC_006490, XLOC_012256, XLOC_011447, XLOC_020659, XLOC_012534, XLOC_019842, XLOC_013581, XLOC_021988, XLOC_015360, XLOC_0019…
GO:0009987	cellular process	P	0.167772	0.00098357	268	7295	165	6142	OVER	XLOC_015359, XLOC_007172, XLOC_013976, XLOC_002958, XLOC_020272, XLOC_001635, XLOC_022575, XLOC_022334, XLOC_003257, XLOC_021488, XLOC_003259, XLOC_009356, XLOC_013988, XLOC_012534, XLOC_016459, XLOC_018995, XLOC_018510, XLOC_022439, XLOC_015360, BmOR71, XLOC_020383, XLOC_001646, XLOC_001647, XLOC_008835, XLOC_004353, XLOC_005321, XLOC_020024, XLOC_003261, XLOC_002051, XLOC_022560, XLOC_020385, X…
GO:0002520	immune system development	P	0.361787	0.00216612	5	25	428	13412	OVER	XLOC_020272, XLOC_022334, XLOC_003248, XLOC_015465, XLOC_020024
GO:0008152	metabolic process	P	0.438158	0.00273268	297	8326	136	5111	OVER	XLOC_015359, XLOC_007172, XLOC_013976, XLOC_002958, XLOC_020272, XLOC_001635, XLOC_022575, XLOC_022334, XLOC_003257, XLOC_021488, XLOC_003259, XLOC_006763, XLOC_009356, XLOC_013988, XLOC_012534, XLOC_016459, XLOC_018995, XLOC_018510, XLOC_022439, XLOC_015360, XLOC_001759, XLOC_020383, XLOC_001646, XLOC_001647, XLOC_022202, XLOC_008835, XLOC_004353, XLOC_005321, XLOC_020024, XLOC_003261, XLOC_0020…
GO:0061659	ubiquitin-like protein ligase activity	F	0.457192	0.00290842	5	27	428	13410	OVER	XLOC_016170, XLOC_020272, XLOC_003248, XLOC_015465, XLOC_020024
GO:0016891	endoribonuclease activity, producing 5'-phosphomonoesters	F	0.477259	0.0030956	17	241	416	13196	OVER	XLOC_015217, XLOC_010035, XLOC_014967, XLOC_009051, XLOC_012534, XLOC_012248, XLOC_012457, XLOC_011180, XLOC_005608, XLOC_001617, XLOC_005417, XLOC_001722, XLOC_019220, XLOC_022499, XLOC_021488, XLOC_019073, XLOC_002793
GO:0016893	endonuclease activity, active with either ribo- or deoxyribonucleic acids and producing 5'-phosphomonoesters	F	0.547762	0.00362123	17	245	416	13192	OVER	XLOC_015217, XLOC_010035, XLOC_014967, XLOC_009051, XLOC_012534, XLOC_012248, XLOC_012457, XLOC_011180, XLOC_005608, XLOC_001617, XLOC_005417, XLOC_001722, XLOC_019220, XLOC_022499, XLOC_021488, XLOC_019073, XLOC_002793
GO:0090501	RNA phosphodiester bond hydrolysis	P	0.552653	0.0037225	18	267	415	13170	OVER	XLOC_015217, XLOC_010035, XLOC_014967, XLOC_009051, XLOC_012534, XLOC_012248, XLOC_012457, XLOC_011180, XLOC_003309, XLOC_005608, XLOC_001617, XLOC_005417, XLOC_001722, XLOC_019220, XLOC_022499, XLOC_021488, XLOC_019073, XLOC_002793
GO:0004521	endoribonuclease activity	F	0.592106	0.0040621	17	248	416	13189	OVER	XLOC_015217, XLOC_010035, XLOC_014967, XLOC_009051, XLOC_012534, XLOC_012248, XLOC_012457, XLOC_011180, XLOC_005608, XLOC_001617, XLOC_005417, XLOC_001722, XLOC_019220, XLOC_022499, XLOC_021488, XLOC_019073, XLOC_002793
GO:0090502	RNA phosphodiester bond hydrolysis, endonucleolytic	P	0.603927	0.00421853	17	249	416	13188	OVER	XLOC_015217, XLOC_010035, XLOC_014967, XLOC_009051, XLOC_012534, XLOC_012248, XLOC_012457, XLOC_011180, XLOC_005608, XLOC_001617, XLOC_005417, XLOC_001722, XLOC_019220, XLOC_022499, XLOC_021488, XLOC_019073, XLOC_002793
GO:0015074	DNA integration	P	0.634786	0.00454181	46	947	387	12490	OVER	XLOC_012027, XLOC_020848, XLOC_007150, XLOC_022768, XLOC_019435, XLOC_011194, XLOC_014680, XLOC_019434, XLOC_011197, XLOC_021781, XLOC_022575, XLOC_018483, XLOC_021048, XLOC_003775, XLOC_001014, XLOC_021863, XLOC_003259, XLOC_021402, XLOC_003776, XLOC_020336, XLOC_005013, XLOC_020311, XLOC_022493, XLOC_022231, XLOC_006173, XLOC_019629, XLOC_012256, XLOC_011589, XLOC_010457, XLOC_008090, XLOC_0219…
GO:0002376	immune system process	P	0.634786	0.00459244	10	111	423	13326	OVER	XLOC_021012, XLOC_020272, XLOC_022334, XLOC_003248, XLOC_018510, XLOC_015465, XLOC_015690, XLOC_020024, XLOC_017043, XLOC_017166
GO:0004984	olfactory receptor activity	F	0.812982	0.00598303	16	237	417	13200	OVER	XLOC_007394, XLOC_013877, XLOC_020668, XLOC_014723, XLOC_018659, XLOC_016068, XLOC_022439, XLOC_011070, XLOC_018337, BmOR71, XLOC_017331, BmOR39, BmOR47, XLOC_021070, XLOC_002992, XLOC_002051
GO:0050911	detection of chemical stimulus involved in sensory perception of smell	P	0.829507	0.00620811	16	238	417	13199	OVER	XLOC_007394, XLOC_013877, XLOC_020668, XLOC_014723, XLOC_018659, XLOC_016068, XLOC_022439, XLOC_011070, XLOC_018337, BmOR71, XLOC_017331, BmOR39, BmOR47, XLOC_021070, XLOC_002992, XLOC_002051
GO:0009593	detection of chemical stimulus	P	0.832733	0.00643999	16	239	417	13198	OVER	XLOC_007394, XLOC_013877, XLOC_020668, XLOC_014723, XLOC_018659, XLOC_016068, XLOC_022439, XLOC_011070, XLOC_018337, BmOR71, XLOC_017331, BmOR39, BmOR47, XLOC_021070, XLOC_002992, XLOC_002051
GO:0050907	detection of chemical stimulus involved in sensory perception	P	0.832733	0.00643999	16	239	417	13198	OVER	XLOC_007394, XLOC_013877, XLOC_020668, XLOC_014723, XLOC_018659, XLOC_016068, XLOC_022439, XLOC_011070, XLOC_018337, BmOR71, XLOC_017331, BmOR39, BmOR47, XLOC_021070, XLOC_002992, XLOC_002051
GO:0007608	sensory perception of smell	P	0.849907	0.00667882	16	240	417	13197	OVER	XLOC_007394, XLOC_013877, XLOC_020668, XLOC_014723, XLOC_018659, XLOC_016068, XLOC_022439, XLOC_011070, XLOC_018337, BmOR71, XLOC_017331, BmOR39, BmOR47, XLOC_021070, XLOC_002992, XLOC_002051
GO:0050906	detection of stimulus involved in sensory perception	P	0.890775	0.00717791	16	242	417	13195	OVER	XLOC_007394, XLOC_013877, XLOC_020668, XLOC_014723, XLOC_018659, XLOC_016068, XLOC_022439, XLOC_011070, XLOC_018337, BmOR71, XLOC_017331, BmOR39, BmOR47, XLOC_021070, XLOC_002992, XLOC_002051
GO:0004540	ribonuclease activity	F	0.890775	0.0072222	17	264	416	13173	OVER	XLOC_015217, XLOC_010035, XLOC_014967, XLOC_009051, XLOC_012534, XLOC_012248, XLOC_012457, XLOC_011180, XLOC_005608, XLOC_001617, XLOC_005417, XLOC_001722, XLOC_019220, XLOC_022499, XLOC_021488, XLOC_019073, XLOC_002793
GO:0004970	ionotropic glutamate receptor activity	F	1	0.601765	1	28	432	13409	OVER	BmIR40a
GO:0005234	extracellular-glutamate-gated ion channel activity	F	1	0.502566	1	21	432	13416	OVER	BmIR40a
GO:0007215	glutamate receptor signaling pathway	P	1	0.614223	1	29	432	13408	OVER	BmIR40a
GO:0008066	glutamate receptor activity	F	1	0.614223	1	29	432	13408	OVER	BmIR40a
GO:0035235	ionotropic glutamate receptor signaling pathway	P	1	0.601765	1	28	432	13409	OVER	BmIR40a
GO:0006400	tRNA modification	P	1	0.310439	2	34	431	13403	OVER	XLOC_000222, XLOC_002212
GO:0008033	tRNA processing	P	1	0.535204	2	55	431	13382	OVER	XLOC_000222, XLOC_002212
GO:0034227	tRNA thio-modification	P	1	0.0134188	2	4	431	13433	OVER	XLOC_000222, XLOC_002212
GO:0000096	sulfur amino acid metabolic process	P	1	0.378728	1	14	432	13423	OVER	XLOC_000231
GO:0000097	sulfur amino acid biosynthetic process	P	1	0.294611	1	10	432	13427	OVER	XLOC_000231
GO:0000098	sulfur amino acid catabolic process	P	1	0.0907684	1	2	432	13435	OVER	XLOC_000231
GO:0006534	cysteine metabolic process	P	1	0.271863	1	9	432	13428	OVER	XLOC_000231
GO:0009069	serine family amino acid metabolic process	P	1	0.486511	1	20	432	13417	OVER	XLOC_000231
GO:0009071	serine family amino acid catabolic process	P	1	0.224149	1	7	432	13430	OVER	XLOC_000231
GO:0009093	cysteine catabolic process	P	1	0.0614645	1	1	432	13436	OVER	XLOC_000231
GO:0017172	cysteine dioxygenase activity	F	1	0.0907684	1	2	432	13435	OVER	XLOC_000231
GO:0019448	L-cysteine catabolic process	P	1	0.0614645	1	1	432	13436	OVER	XLOC_000231
GO:0019450	L-cysteine catabolic process to pyruvate	P	1	0.0614645	1	1	432	13436	OVER	XLOC_000231
GO:0019451	L-cysteine catabolic process to pyruvate, using cysteine dioxygenase	P	1	0.0614645	1	1	432	13436	OVER	XLOC_000231
GO:0019530	taurine metabolic process	P	1	0.0614645	1	1	432	13436	OVER	XLOC_000231
GO:0019694	alkanesulfonate metabolic process	P	1	0.0614645	1	1	432	13436	OVER	XLOC_000231
GO:0042412	taurine biosynthetic process	P	1	0.0614645	1	1	432	13436	OVER	XLOC_000231
GO:0044273	sulfur compound catabolic process	P	1	0.0907684	1	2	432	13435	OVER	XLOC_000231
GO:0046305	alkanesulfonate biosynthetic process	P	1	0.0614645	1	1	432	13436	OVER	XLOC_000231
GO:0046439	L-cysteine metabolic process	P	1	0.173315	1	5	432	13432	OVER	XLOC_000231
GO:0007218	neuropeptide signaling pathway	P	1	0.0330124	6	71	427	13366	OVER	XLOC_000476, XLOC_006922, XLOC_007659, XLOC_014371, XLOC_016554, XLOC_015451
GO:0004983	neuropeptide Y receptor activity	F	1	0.0874856	2	14	431	13423	OVER	XLOC_000476, XLOC_007659
GO:0008188	neuropeptide receptor activity	F	1	0.194214	2	24	431	13413	OVER	XLOC_000476, XLOC_007659
GO:0001653	peptide receptor activity	F	1	0.150006	3	40	430	13397	OVER	XLOC_000476, XLOC_007659, XLOC_014371
GO:0008528	G-protein coupled peptide receptor activity	F	1	0.150006	3	40	430	13397	OVER	XLOC_000476, XLOC_007659, XLOC_014371
GO:0010941	regulation of cell death	P	1	0.444588	2	46	431	13391	OVER	XLOC_000478, XLOC_008556
GO:0042981	regulation of apoptotic process	P	1	0.367761	2	39	431	13398	OVER	XLOC_000478, XLOC_008556
GO:0043067	regulation of programmed cell death	P	1	0.401269	2	42	431	13395	OVER	XLOC_000478, XLOC_008556
GO:0008219	cell death	P	1	0.449734	3	76	430	13361	OVER	XLOC_000478, XLOC_018510, XLOC_008556
GO:0012501	programmed cell death	P	1	0.408149	3	71	430	13366	OVER	XLOC_000478, XLOC_018510, XLOC_008556
GO:0000123	histone acetyltransferase complex	C	1	0.452835	1	18	432	13419	OVER	XLOC_001214
GO:0031248	protein acetyltransferase complex	C	1	0.46994	1	19	432	13418	OVER	XLOC_001214
GO:0070461	SAGA-type complex	C	1	0.199134	1	6	432	13431	OVER	XLOC_001214
GO:1902493	acetyltransferase complex	C	1	0.46994	1	19	432	13418	OVER	XLOC_001214
GO:0006577	amino-acid betaine metabolic process	P	1	0.0312185	1	0	432	13437	OVER	XLOC_001223
GO:0006578	amino-acid betaine biosynthetic process	P	1	0.0312185	1	0	432	13437	OVER	XLOC_001223
GO:0008336	gamma-butyrobetaine dioxygenase activity	F	1	0.0614645	1	1	432	13436	OVER	XLOC_001223
GO:0009437	carnitine metabolic process	P	1	0.0312185	1	0	432	13437	OVER	XLOC_001223
GO:0016706	oxidoreductase activity, acting on paired donors, with incorporation or reduction of molecular oxygen, 2-oxoglutarate as one donor, and incorporation of one atom each of oxygen into both donors	F	1	0.224149	1	7	432	13430	OVER	XLOC_001223
GO:0019842	vitamin binding	F	1	0.575631	1	26	432	13411	OVER	XLOC_001223
GO:0031406	carboxylic acid binding	F	1	0.435179	1	17	432	13420	OVER	XLOC_001223
GO:0031418	L-ascorbic acid binding	F	1	0.199134	1	6	432	13431	OVER	XLOC_001223
GO:0043177	organic acid binding	F	1	0.435179	1	17	432	13420	OVER	XLOC_001223
GO:0045329	carnitine biosynthetic process	P	1	0.0312185	1	0	432	13437	OVER	XLOC_001223
GO:0050353	trimethyllysine dioxygenase activity	F	1	0.0312185	1	0	432	13437	OVER	XLOC_001223
GO:0097164	ammonium ion metabolic process	P	1	0.271863	1	9	432	13428	OVER	XLOC_001223
GO:0051213	dioxygenase activity	F	1	0.0556061	3	25	430	13412	OVER	XLOC_001223, XLOC_009522, XLOC_000231
GO:0005506	iron ion binding	F	1	0.464715	4	108	429	13329	OVER	XLOC_001223, XLOC_010713, XLOC_003123, XLOC_000231
GO:0019239	deaminase activity	F	1	0.435179	1	17	432	13420	OVER	XLOC_001231
GO:0016667	oxidoreductase activity, acting on a sulfur group of donors	F	1	0.486511	1	20	432	13417	OVER	XLOC_001283
GO:0016671	oxidoreductase activity, acting on a sulfur group of donors, disulfide as acceptor	F	1	0.146666	1	4	432	13433	OVER	XLOC_001283
GO:0033743	peptide-methionine (R)-S-oxide reductase activity	F	1	0.0614645	1	1	432	13436	OVER	XLOC_001283
GO:0000412	histone peptidyl-prolyl isomerization	P	1	0.0614645	1	1	432	13436	OVER	XLOC_001907
GO:0000413	protein peptidyl-prolyl isomerization	P	1	0.637985	1	31	432	13406	OVER	XLOC_001907
GO:0005527	macrolide binding	F	1	0.119159	1	3	432	13434	OVER	XLOC_001907
GO:0005528	FK506 binding	F	1	0.119159	1	3	432	13434	OVER	XLOC_001907
GO:0008144	drug binding	F	1	0.199134	1	6	432	13431	OVER	XLOC_001907
GO:0005730	nucleolus	C	1	0.245884	3	52	430	13385	OVER	XLOC_001907, XLOC_002193, XLOC_013929
GO:0004383	guanylate cyclase activity	F	1	0.575631	1	26	432	13411	OVER	XLOC_002074
GO:0006182	cGMP biosynthetic process	P	1	0.601765	1	28	432	13409	OVER	XLOC_002074
GO:0046068	cGMP metabolic process	P	1	0.614223	1	29	432	13408	OVER	XLOC_002074
GO:0006164	purine nucleotide biosynthetic process	P	1	0.551447	3	89	430	13348	OVER	XLOC_002074, XLOC_016176, XLOC_003064
GO:0072522	purine-containing compound biosynthetic process	P	1	0.566094	3	91	430	13346	OVER	XLOC_002074, XLOC_016176, XLOC_003064
GO:0009967	positive regulation of signal transduction	P	1	0.588905	1	27	432	13410	OVER	XLOC_002099
GO:0030111	regulation of Wnt signaling pathway	P	1	0.271863	1	9	432	13428	OVER	XLOC_002099
GO:0030177	positive regulation of Wnt signaling pathway	P	1	0.146666	1	4	432	13433	OVER	XLOC_002099
GO:0060070	canonical Wnt signaling pathway	P	1	0.338001	1	12	432	13425	OVER	XLOC_002099
GO:0060828	regulation of canonical Wnt signaling pathway	P	1	0.199134	1	6	432	13431	OVER	XLOC_002099
GO:0090263	positive regulation of canonical Wnt signaling pathway	P	1	0.146666	1	4	432	13433	OVER	XLOC_002099
GO:0004520	endodeoxyribonuclease activity	F	1	0.533188	1	23	432	13414	OVER	XLOC_002193
GO:0004536	deoxyribonuclease activity	F	1	0.588905	1	27	432	13410	OVER	XLOC_002193
GO:0008907	integrase activity	F	1	0.0312185	1	0	432	13437	OVER	XLOC_002193
GO:0043765	T/G mismatch-specific endonuclease activity	F	1	0.0312185	1	0	432	13437	OVER	XLOC_002193
GO:0044823	retroviral integrase activity	F	1	0.0312185	1	0	432	13437	OVER	XLOC_002193
GO:0044824	retroviral 3' processing activity	F	1	0.0312185	1	0	432	13437	OVER	XLOC_002193
GO:0002097	tRNA wobble base modification	P	1	0.199134	1	6	432	13431	OVER	XLOC_002212
GO:0002098	tRNA wobble uridine modification	P	1	0.199134	1	6	432	13431	OVER	XLOC_002212
GO:0016783	sulfurtransferase activity	F	1	0.199134	1	6	432	13431	OVER	XLOC_002212
GO:0032447	protein urmylation	P	1	0.146666	1	4	432	13433	OVER	XLOC_002212
GO:0016782	transferase activity, transferring sulfur-containing groups	F	1	0.0949491	3	32	430	13405	OVER	XLOC_002212, XLOC_020861, XLOC_009246
GO:0005615	extracellular space	C	1	0.411058	6	159	427	13278	OVER	XLOC_002447, XLOC_000453, XLOC_016194, XLOC_018560, XLOC_008095, XLOC_005723
GO:0044421	extracellular region part	C	1	0.25193	10	239	423	13198	OVER	XLOC_002447, XLOC_000453, XLOC_016194, XLOC_018560, XLOC_022334, XLOC_008095, XLOC_002212, XLOC_005723, XLOC_010625, XLOC_009522
GO:0032268	regulation of cellular protein metabolic process	P	1	0.455505	6	167	427	13270	OVER	XLOC_002447, XLOC_011893, XLOC_007237, XLOC_008556, XLOC_011857, XLOC_005593
GO:0051246	regulation of protein metabolic process	P	1	0.47745	6	171	427	13266	OVER	XLOC_002447, XLOC_011893, XLOC_007237, XLOC_008556, XLOC_011857, XLOC_005593
GO:0030162	regulation of proteolysis	P	1	0.0706818	5	66	428	13371	OVER	XLOC_002447, XLOC_011893, XLOC_008556, XLOC_011857, XLOC_005593
GO:0004866	endopeptidase inhibitor activity	F	1	0.128287	3	37	430	13400	OVER	XLOC_002447, XLOC_011893, XLOC_011857
GO:0004867	serine-type endopeptidase inhibitor activity	F	1	0.0376145	3	21	430	13416	OVER	XLOC_002447, XLOC_011893, XLOC_011857
GO:0010951	negative regulation of endopeptidase activity	P	1	0.135397	3	38	430	13399	OVER	XLOC_002447, XLOC_011893, XLOC_011857
GO:0052548	regulation of endopeptidase activity	P	1	0.180602	3	44	430	13393	OVER	XLOC_002447, XLOC_011893, XLOC_011857
GO:0061135	endopeptidase regulator activity	F	1	0.135397	3	38	430	13399	OVER	XLOC_002447, XLOC_011893, XLOC_011857
GO:0010466	negative regulation of peptidase activity	P	1	0.101926	4	53	429	13384	OVER	XLOC_002447, XLOC_011893, XLOC_011857, XLOC_005593
GO:0030414	peptidase inhibitor activity	F	1	0.09703	4	52	429	13385	OVER	XLOC_002447, XLOC_011893, XLOC_011857, XLOC_005593
GO:0032269	negative regulation of cellular protein metabolic process	P	1	0.233057	4	75	429	13362	OVER	XLOC_002447, XLOC_011893, XLOC_011857, XLOC_005593
GO:0045861	negative regulation of proteolysis	P	1	0.101926	4	53	429	13384	OVER	XLOC_002447, XLOC_011893, XLOC_011857, XLOC_005593
GO:0051248	negative regulation of protein metabolic process	P	1	0.239813	4	76	429	13361	OVER	XLOC_002447, XLOC_011893, XLOC_011857, XLOC_005593
GO:0051346	negative regulation of hydrolase activity	P	1	0.1226	4	57	429	13380	OVER	XLOC_002447, XLOC_011893, XLOC_011857, XLOC_005593
GO:0052547	regulation of peptidase activity	P	1	0.144896	4	61	429	13376	OVER	XLOC_002447, XLOC_011893, XLOC_011857, XLOC_005593
GO:0061134	peptidase regulator activity	F	1	0.112049	4	55	429	13382	OVER	XLOC_002447, XLOC_011893, XLOC_011857, XLOC_005593
GO:0044092	negative regulation of molecular function	P	1	0.0860649	6	92	427	13345	OVER	XLOC_002447, XLOC_011893, XLOC_013756, XLOC_008556, XLOC_011857, XLOC_005593
GO:0004857	enzyme inhibitor activity	F	1	0.131107	5	81	428	13356	OVER	XLOC_002447, XLOC_011893, XLOC_013756, XLOC_011857, XLOC_005593
GO:0043086	negative regulation of catalytic activity	P	1	0.170433	5	89	428	13348	OVER	XLOC_002447, XLOC_011893, XLOC_013756, XLOC_011857, XLOC_005593
GO:0030234	enzyme regulator activity	F	1	0.305932	8	196	425	13241	OVER	XLOC_002447, XLOC_011893, XLOC_013756, XLOC_016867, XLOC_007237, XLOC_011857, XLOC_005593, XLOC_022493
GO:0003937	IMP cyclohydrolase activity	F	1	0.0312185	1	0	432	13437	OVER	XLOC_003064
GO:0004643	phosphoribosylaminoimidazolecarboxamide formyltransferase activity	F	1	0.0312185	1	0	432	13437	OVER	XLOC_003064
GO:0016742	hydroxymethyl-, formyl- and related transferase activity	F	1	0.199134	1	6	432	13431	OVER	XLOC_003064
GO:0016814	hydrolase activity, acting on carbon-nitrogen (but not peptide) bonds, in cyclic amidines	F	1	0.358687	1	13	432	13424	OVER	XLOC_003064
GO:0019238	cyclohydrolase activity	F	1	0.146666	1	4	432	13433	OVER	XLOC_003064
GO:0000176	nuclear exosome (RNase complex)	C	1	0.224149	1	7	432	13430	OVER	XLOC_003309
GO:0000177	cytoplasmic exosome (RNase complex)	C	1	0.199134	1	6	432	13431	OVER	XLOC_003309
GO:0000178	exosome (RNase complex)	C	1	0.294611	1	10	432	13427	OVER	XLOC_003309
GO:0000288	nuclear-transcribed mRNA catabolic process, deadenylation-dependent decay	P	1	0.224149	1	7	432	13430	OVER	XLOC_003309
GO:0000291	nuclear-transcribed mRNA catabolic process, exonucleolytic	P	1	0.0907684	1	2	432	13435	OVER	XLOC_003309
GO:0000459	exonucleolytic trimming involved in rRNA processing	P	1	0.0614645	1	1	432	13436	OVER	XLOC_003309
GO:0000460	maturation of 5.8S rRNA	P	1	0.199134	1	6	432	13431	OVER	XLOC_003309
GO:0000466	maturation of 5.8S rRNA from tricistronic rRNA transcript (SSU-rRNA, 5.8S rRNA, LSU-rRNA)	P	1	0.199134	1	6	432	13431	OVER	XLOC_003309
GO:0000467	exonucleolytic trimming to generate mature 3'-end of 5.8S rRNA from tricistronic rRNA transcript (SSU-rRNA, 5.8S rRNA, LSU-rRNA)	P	1	0.0614645	1	1	432	13436	OVER	XLOC_003309
GO:0000469	cleavage involved in rRNA processing	P	1	0.146666	1	4	432	13433	OVER	XLOC_003309
GO:0000956	nuclear-transcribed mRNA catabolic process	P	1	0.435179	1	17	432	13420	OVER	XLOC_003309
GO:0006402	mRNA catabolic process	P	1	0.547787	1	24	432	13413	OVER	XLOC_003309
GO:0016073	snRNA metabolic process	P	1	0.271863	1	9	432	13428	OVER	XLOC_003309
GO:0016078	tRNA catabolic process	P	1	0.0614645	1	1	432	13436	OVER	XLOC_003309
GO:0016180	snRNA processing	P	1	0.248383	1	8	432	13429	OVER	XLOC_003309
GO:0017091	AU-rich element binding	F	1	0.0312185	1	0	432	13437	OVER	XLOC_003309
GO:0031123	RNA 3'-end processing	P	1	0.338001	1	12	432	13425	OVER	XLOC_003309
GO:0031125	rRNA 3'-end processing	P	1	0.0907684	1	2	432	13435	OVER	XLOC_003309
GO:0034427	nuclear-transcribed mRNA catabolic process, exonucleolytic, 3'-5'	P	1	0.0907684	1	2	432	13435	OVER	XLOC_003309
GO:0034472	snRNA 3'-end processing	P	1	0.0907684	1	2	432	13435	OVER	XLOC_003309
GO:0034473	U1 snRNA 3'-end processing	P	1	0.0312185	1	0	432	13437	OVER	XLOC_003309
GO:0034475	U4 snRNA 3'-end processing	P	1	0.0614645	1	1	432	13436	OVER	XLOC_003309
GO:0034476	U5 snRNA 3'-end processing	P	1	0.0312185	1	0	432	13437	OVER	XLOC_003309
GO:0043628	ncRNA 3'-end processing	P	1	0.146666	1	4	432	13433	OVER	XLOC_003309
GO:0043633	polyadenylation-dependent RNA catabolic process	P	1	0.0614645	1	1	432	13436	OVER	XLOC_003309
GO:0043634	polyadenylation-dependent ncRNA catabolic process	P	1	0.0614645	1	1	432	13436	OVER	XLOC_003309
GO:0043928	exonucleolytic nuclear-transcribed mRNA catabolic process involved in deadenylation-dependent decay	P	1	0.0614645	1	1	432	13436	OVER	XLOC_003309
GO:0071025	RNA surveillance	P	1	0.119159	1	3	432	13434	OVER	XLOC_003309
GO:0071027	nuclear RNA surveillance	P	1	0.0907684	1	2	432	13435	OVER	XLOC_003309
GO:0071028	nuclear mRNA surveillance	P	1	0.0907684	1	2	432	13435	OVER	XLOC_003309
GO:0071029	nuclear ncRNA surveillance	P	1	0.0614645	1	1	432	13436	OVER	XLOC_003309
GO:0071035	nuclear polyadenylation-dependent rRNA catabolic process	P	1	0.0614645	1	1	432	13436	OVER	XLOC_003309
GO:0071038	nuclear polyadenylation-dependent tRNA catabolic process	P	1	0.0614645	1	1	432	13436	OVER	XLOC_003309
GO:0071042	nuclear polyadenylation-dependent mRNA catabolic process	P	1	0.0312185	1	0	432	13437	OVER	XLOC_003309
GO:0071046	nuclear polyadenylation-dependent ncRNA catabolic process	P	1	0.0614645	1	1	432	13436	OVER	XLOC_003309
GO:0071047	polyadenylation-dependent mRNA catabolic process	P	1	0.0312185	1	0	432	13437	OVER	XLOC_003309
GO:0090503	RNA phosphodiester bond hydrolysis, exonucleolytic	P	1	0.316649	1	11	432	13426	OVER	XLOC_003309
GO:1905354	exoribonuclease complex	C	1	0.294611	1	10	432	13427	OVER	XLOC_003309
GO:0009157	deoxyribonucleoside monophosphate biosynthetic process	P	1	0.119159	1	3	432	13434	OVER	XLOC_003362
GO:0009162	deoxyribonucleoside monophosphate metabolic process	P	1	0.119159	1	3	432	13434	OVER	XLOC_003362
GO:0019136	deoxynucleoside kinase activity	F	1	0.0614645	1	1	432	13436	OVER	XLOC_003362
GO:0019206	nucleoside kinase activity	F	1	0.146666	1	4	432	13433	OVER	XLOC_003362
GO:0004527	exonuclease activity	F	1	0.106933	4	54	429	13383	OVER	XLOC_004338, XLOC_002193, XLOC_003309, XLOC_020241
GO:0005200	structural constituent of cytoskeleton	F	1	0.56193	1	25	432	13412	OVER	XLOC_004353
GO:0005874	microtubule	C	1	0.490087	3	81	430	13356	OVER	XLOC_004353, XLOC_008556, XLOC_018552
GO:0099080	supramolecular complex	C	1	0.580444	3	93	430	13344	OVER	XLOC_004353, XLOC_008556, XLOC_018552
GO:0099081	supramolecular polymer	C	1	0.580444	3	93	430	13344	OVER	XLOC_004353, XLOC_008556, XLOC_018552
GO:0099512	supramolecular fiber	C	1	0.580444	3	93	430	13344	OVER	XLOC_004353, XLOC_008556, XLOC_018552
GO:0099513	polymeric cytoskeletal fiber	C	1	0.544015	3	88	430	13349	OVER	XLOC_004353, XLOC_008556, XLOC_018552
GO:0004551	nucleotide diphosphatase activity	F	1	0.0312185	1	0	432	13437	OVER	XLOC_005275
GO:0008796	bis(5'-nucleosyl)-tetraphosphatase activity	F	1	0.0312185	1	0	432	13437	OVER	XLOC_005275
GO:0004356	glutamate-ammonia ligase activity	F	1	0.173315	1	5	432	13432	OVER	XLOC_005589
GO:0006541	glutamine metabolic process	P	1	0.271863	1	9	432	13428	OVER	XLOC_005589
GO:0006542	glutamine biosynthetic process	P	1	0.173315	1	5	432	13432	OVER	XLOC_005589
GO:0009064	glutamine family amino acid metabolic process	P	1	0.502566	1	21	432	13416	OVER	XLOC_005589
GO:0009084	glutamine family amino acid biosynthetic process	P	1	0.378728	1	14	432	13423	OVER	XLOC_005589
GO:0016211	ammonia ligase activity	F	1	0.173315	1	5	432	13432	OVER	XLOC_005589
GO:0016880	acid-ammonia (or amide) ligase activity	F	1	0.173315	1	5	432	13432	OVER	XLOC_005589
GO:1901607	alpha-amino acid biosynthetic process	P	1	0.626293	1	30	432	13407	OVER	XLOC_005589
GO:0008652	cellular amino acid biosynthetic process	P	1	0.28717	2	32	431	13405	OVER	XLOC_005589, XLOC_000231
GO:1901605	alpha-amino acid metabolic process	P	1	0.399713	3	70	430	13367	OVER	XLOC_005589, XLOC_009522, XLOC_000231
GO:0008138	protein tyrosine/serine/threonine phosphatase activity	F	1	0.452835	1	18	432	13419	OVER	XLOC_005594
GO:0001678	cellular glucose homeostasis	P	1	0.119159	1	3	432	13434	OVER	XLOC_005920
GO:0004396	hexokinase activity	F	1	0.0614645	1	1	432	13436	OVER	XLOC_005920
GO:0005536	glucose binding	F	1	0.0614645	1	1	432	13436	OVER	XLOC_005920
GO:0006096	glycolytic process	P	1	0.452835	1	18	432	13419	OVER	XLOC_005920
GO:0006165	nucleoside diphosphate phosphorylation	P	1	0.601765	1	28	432	13409	OVER	XLOC_005920
GO:0006757	ATP generation from ADP	P	1	0.452835	1	18	432	13419	OVER	XLOC_005920
GO:0009135	purine nucleoside diphosphate metabolic process	P	1	0.502566	1	21	432	13416	OVER	XLOC_005920
GO:0009179	purine ribonucleoside diphosphate metabolic process	P	1	0.502566	1	21	432	13416	OVER	XLOC_005920
GO:0009185	ribonucleoside diphosphate metabolic process	P	1	0.502566	1	21	432	13416	OVER	XLOC_005920
GO:0016052	carbohydrate catabolic process	P	1	0.601765	1	28	432	13409	OVER	XLOC_005920
GO:0019200	carbohydrate kinase activity	F	1	0.271863	1	9	432	13428	OVER	XLOC_005920
GO:0033500	carbohydrate homeostasis	P	1	0.146666	1	4	432	13433	OVER	XLOC_005920
GO:0042593	glucose homeostasis	P	1	0.146666	1	4	432	13433	OVER	XLOC_005920
GO:0044724	single-organism carbohydrate catabolic process	P	1	0.547787	1	24	432	13413	OVER	XLOC_005920
GO:0046031	ADP metabolic process	P	1	0.486511	1	20	432	13417	OVER	XLOC_005920
GO:0046835	carbohydrate phosphorylation	P	1	0.248383	1	8	432	13429	OVER	XLOC_005920
GO:0055082	cellular chemical homeostasis	P	1	0.588905	1	27	432	13410	OVER	XLOC_005920
GO:0006090	pyruvate metabolic process	P	1	0.194214	2	24	431	13413	OVER	XLOC_005920, XLOC_000231
GO:0048029	monosaccharide binding	F	1	0.0370675	2	8	431	13429	OVER	XLOC_005920, XLOC_001223
GO:0030246	carbohydrate binding	F	1	0.31644	4	87	429	13350	OVER	XLOC_005920, XLOC_001223, XLOC_015690, XLOC_017043
GO:0005212	structural constituent of eye lens	F	1	0.224149	1	7	432	13430	OVER	XLOC_005969
GO:0031409	pigment binding	F	1	0.248383	1	8	432	13429	OVER	XLOC_006258
GO:0006855	drug transmembrane transport	P	1	0.119159	1	3	432	13434	OVER	XLOC_006758
GO:0008559	xenobiotic-transporting ATPase activity	F	1	0.0907684	1	2	432	13435	OVER	XLOC_006758
GO:0008762	UDP-N-acetylmuramate dehydrogenase activity	F	1	0.0312185	1	0	432	13437	OVER	XLOC_006758
GO:0015238	drug transmembrane transporter activity	F	1	0.146666	1	4	432	13433	OVER	XLOC_006758
GO:0015416	ATPase-coupled organic phosphonate transmembrane transporter activity	F	1	0.146666	1	4	432	13433	OVER	XLOC_006758
GO:0015604	organic phosphonate transmembrane transporter activity	F	1	0.146666	1	4	432	13433	OVER	XLOC_006758
GO:0015605	organophosphate ester transmembrane transporter activity	F	1	0.173315	1	5	432	13432	OVER	XLOC_006758
GO:0015716	organic phosphonate transport	P	1	0.146666	1	4	432	13433	OVER	XLOC_006758
GO:0015748	organophosphate ester transport	P	1	0.294611	1	10	432	13427	OVER	XLOC_006758
GO:0015893	drug transport	P	1	0.199134	1	6	432	13431	OVER	XLOC_006758
GO:0042493	response to drug	P	1	0.271863	1	9	432	13428	OVER	XLOC_006758
GO:0042908	xenobiotic transport	P	1	0.0907684	1	2	432	13435	OVER	XLOC_006758
GO:0042910	xenobiotic transporter activity	F	1	0.0907684	1	2	432	13435	OVER	XLOC_006758
GO:0043225	ATPase-coupled anion transmembrane transporter activity	F	1	0.146666	1	4	432	13433	OVER	XLOC_006758
GO:0080019	fatty-acyl-CoA reductase (alcohol-forming) activity	F	1	0.601765	1	28	432	13409	OVER	XLOC_006758
GO:0090484	drug transporter activity	F	1	0.173315	1	5	432	13432	OVER	XLOC_006758
GO:0016717	oxidoreductase activity, acting on paired donors, with oxidation of a pair of donors resulting in the reduction of molecular oxygen to two molecules of water	F	1	0.435179	1	17	432	13420	OVER	XLOC_006968
GO:0016053	organic acid biosynthetic process	P	1	0.170433	5	89	428	13348	OVER	XLOC_006968, XLOC_005589, XLOC_014492, XLOC_003123, XLOC_000231
GO:0046394	carboxylic acid biosynthetic process	P	1	0.170433	5	89	428	13348	OVER	XLOC_006968, XLOC_005589, XLOC_014492, XLOC_003123, XLOC_000231
GO:0044283	small molecule biosynthetic process	P	1	0.215925	6	123	427	13314	OVER	XLOC_006968, XLOC_005589, XLOC_014492, XLOC_003123, XLOC_000231, XLOC_022493
GO:0032787	monocarboxylic acid metabolic process	P	1	0.25408	5	104	428	13333	OVER	XLOC_006968, XLOC_005920, XLOC_014492, XLOC_003123, XLOC_000231
GO:0006631	fatty acid metabolic process	P	1	0.408149	3	71	430	13366	OVER	XLOC_006968, XLOC_014492, XLOC_003123
GO:0006633	fatty acid biosynthetic process	P	1	0.212693	3	48	430	13389	OVER	XLOC_006968, XLOC_014492, XLOC_003123
GO:0072330	monocarboxylic acid biosynthetic process	P	1	0.237504	3	51	430	13386	OVER	XLOC_006968, XLOC_014492, XLOC_003123
GO:0008610	lipid biosynthetic process	P	1	0.172398	7	139	426	13298	OVER	XLOC_006968, XLOC_019769, XLOC_019768, XLOC_010118, XLOC_003166, XLOC_014492, XLOC_003123
GO:0044255	cellular lipid metabolic process	P	1	0.438227	8	224	425	13213	OVER	XLOC_006968, XLOC_019769, XLOC_019768, XLOC_016867, XLOC_010118, XLOC_003166, XLOC_014492, XLOC_003123
GO:0010997	anaphase-promoting complex binding	F	1	0.0907684	1	2	432	13435	OVER	XLOC_007237
GO:0031396	regulation of protein ubiquitination	P	1	0.271863	1	9	432	13428	OVER	XLOC_007237
GO:0031398	positive regulation of protein ubiquitination	P	1	0.224149	1	7	432	13430	OVER	XLOC_007237
GO:0031401	positive regulation of protein modification process	P	1	0.588905	1	27	432	13410	OVER	XLOC_007237
GO:0051347	positive regulation of transferase activity	P	1	0.416955	1	16	432	13421	OVER	XLOC_007237
GO:0051438	regulation of ubiquitin-protein transferase activity	P	1	0.146666	1	4	432	13433	OVER	XLOC_007237
GO:0051443	positive regulation of ubiquitin-protein transferase activity	P	1	0.119159	1	3	432	13434	OVER	XLOC_007237
GO:0055106	ubiquitin-protein transferase regulator activity	F	1	0.119159	1	3	432	13434	OVER	XLOC_007237
GO:0097027	ubiquitin-protein transferase activator activity	F	1	0.119159	1	3	432	13434	OVER	XLOC_007237
GO:1903320	regulation of protein modification by small protein conjugation or removal	P	1	0.271863	1	9	432	13428	OVER	XLOC_007237
GO:1903322	positive regulation of protein modification by small protein conjugation or removal	P	1	0.224149	1	7	432	13430	OVER	XLOC_007237
GO:1904666	regulation of ubiquitin protein ligase activity	P	1	0.0907684	1	2	432	13435	OVER	XLOC_007237
GO:1904668	positive regulation of ubiquitin protein ligase activity	P	1	0.0907684	1	2	432	13435	OVER	XLOC_007237
GO:0032270	positive regulation of cellular protein metabolic process	P	1	0.367761	2	39	431	13398	OVER	XLOC_007237, XLOC_008556
GO:0051247	positive regulation of protein metabolic process	P	1	0.367761	2	39	431	13398	OVER	XLOC_007237, XLOC_008556
GO:0051301	cell division	P	1	0.357106	3	65	430	13372	OVER	XLOC_007237, XLOC_008556, XLOC_018397
GO:0050660	flavin adenine dinucleotide binding	F	1	0.50532	4	114	429	13323	OVER	XLOC_007382, XLOC_006758, XLOC_010713, XLOC_021040
GO:0004872	receptor activity	F	1	0.0718701	25	562	408	12875	OVER	XLOC_007394, XLOC_011235, XLOC_013877, XLOC_020668, XLOC_014723, XLOC_016068, XLOC_011070, XLOC_017331, XLOC_007659, BmOR47, BmIR40a, XLOC_015228, XLOC_018659, XLOC_022439, XLOC_014371, XLOC_016554, XLOC_018337, BmOR71, XLOC_017043, BmOR39, XLOC_000476, XLOC_021070, XLOC_002990, XLOC_002992, XLOC_002051
GO:0060089	molecular transducer activity	F	1	0.0718701	25	562	408	12875	OVER	XLOC_007394, XLOC_011235, XLOC_013877, XLOC_020668, XLOC_014723, XLOC_016068, XLOC_011070, XLOC_017331, XLOC_007659, BmOR47, BmIR40a, XLOC_015228, XLOC_018659, XLOC_022439, XLOC_014371, XLOC_016554, XLOC_018337, BmOR71, XLOC_017043, BmOR39, XLOC_000476, XLOC_021070, XLOC_002990, XLOC_002992, XLOC_002051
GO:0042221	response to chemical	P	1	0.251044	17	436	416	13001	OVER	XLOC_007394, XLOC_013877, XLOC_020668, XLOC_014723, XLOC_018659, XLOC_016068, XLOC_022439, XLOC_011070, XLOC_018337, BmOR71, XLOC_017331, BmOR39, BmOR47, XLOC_006758, XLOC_021070, XLOC_002992, XLOC_002051
GO:0003008	system process	P	1	0.0624075	16	320	417	13117	OVER	XLOC_007394, XLOC_013877, XLOC_020668, XLOC_014723, XLOC_018659, XLOC_016068, XLOC_022439, XLOC_011070, XLOC_018337, BmOR71, XLOC_017331, BmOR39, BmOR47, XLOC_021070, XLOC_002992, XLOC_002051
GO:0007600	sensory perception	P	1	0.0294188	16	288	417	13149	OVER	XLOC_007394, XLOC_013877, XLOC_020668, XLOC_014723, XLOC_018659, XLOC_016068, XLOC_022439, XLOC_011070, XLOC_018337, BmOR71, XLOC_017331, BmOR39, BmOR47, XLOC_021070, XLOC_002992, XLOC_002051
GO:0007606	sensory perception of chemical stimulus	P	1	0.0108367	16	254	417	13183	OVER	XLOC_007394, XLOC_013877, XLOC_020668, XLOC_014723, XLOC_018659, XLOC_016068, XLOC_022439, XLOC_011070, XLOC_018337, BmOR71, XLOC_017331, BmOR39, BmOR47, XLOC_021070, XLOC_002992, XLOC_002051
GO:0050877	neurological system process	P	1	0.0417037	16	302	417	13135	OVER	XLOC_007394, XLOC_013877, XLOC_020668, XLOC_014723, XLOC_018659, XLOC_016068, XLOC_022439, XLOC_011070, XLOC_018337, BmOR71, XLOC_017331, BmOR39, BmOR47, XLOC_021070, XLOC_002992, XLOC_002051
GO:0051606	detection of stimulus	P	1	0.00980751	16	251	417	13186	OVER	XLOC_007394, XLOC_013877, XLOC_020668, XLOC_014723, XLOC_018659, XLOC_016068, XLOC_022439, XLOC_011070, XLOC_018337, BmOR71, XLOC_017331, BmOR39, BmOR47, XLOC_021070, XLOC_002992, XLOC_002051
GO:0032501	multicellular organismal process	P	1	0.325032	26	727	407	12710	OVER	XLOC_007394, XLOC_015655, XLOC_013877, XLOC_020668, XLOC_014723, XLOC_016068, XLOC_011070, XLOC_017331, XLOC_020272, XLOC_022334, BmOR47, XLOC_009038, XLOC_018659, XLOC_018510, XLOC_022439, XLOC_015465, XLOC_018337, BmOR71, BmOR39, XLOC_003248, XLOC_010625, XLOC_021070, XLOC_008556, XLOC_002992, XLOC_020024, XLOC_002051
GO:0000212	meiotic spindle organization	P	1	0.0312185	1	0	432	13437	OVER	XLOC_008556
GO:0001556	oocyte maturation	P	1	0.0614645	1	1	432	13436	OVER	XLOC_008556
GO:0001674	female germ cell nucleus	C	1	0.0312185	1	0	432	13437	OVER	XLOC_008556
GO:0005876	spindle microtubule	C	1	0.271863	1	9	432	13428	OVER	XLOC_008556
GO:0007051	spindle organization	P	1	0.416955	1	16	432	13421	OVER	XLOC_008556
GO:0007052	mitotic spindle organization	P	1	0.294611	1	10	432	13427	OVER	XLOC_008556
GO:0007056	spindle assembly involved in female meiosis	P	1	0.0312185	1	0	432	13437	OVER	XLOC_008556
GO:0007057	spindle assembly involved in female meiosis I	P	1	0.0312185	1	0	432	13437	OVER	XLOC_008556
GO:0007098	centrosome cycle	P	1	0.338001	1	12	432	13425	OVER	XLOC_008556
GO:0007100	mitotic centrosome separation	P	1	0.0614645	1	1	432	13436	OVER	XLOC_008556
GO:0007126	meiotic nuclear division	P	1	0.575631	1	26	432	13411	OVER	XLOC_008556
GO:0007127	meiosis I	P	1	0.378728	1	14	432	13423	OVER	XLOC_008556
GO:0007143	female meiotic division	P	1	0.173315	1	5	432	13432	OVER	XLOC_008556
GO:0007144	female meiosis I	P	1	0.0312185	1	0	432	13437	OVER	XLOC_008556
GO:0009798	axis specification	P	1	0.502566	1	21	432	13416	OVER	XLOC_008556
GO:0009894	regulation of catabolic process	P	1	0.316649	1	11	432	13426	OVER	XLOC_008556
GO:0009896	positive regulation of catabolic process	P	1	0.173315	1	5	432	13432	OVER	XLOC_008556
GO:0009948	anterior/posterior axis specification	P	1	0.316649	1	11	432	13426	OVER	XLOC_008556
GO:0009952	anterior/posterior pattern specification	P	1	0.435179	1	17	432	13420	OVER	XLOC_008556
GO:0009994	oocyte differentiation	P	1	0.199134	1	6	432	13431	OVER	XLOC_008556
GO:0010720	positive regulation of cell development	P	1	0.316649	1	11	432	13426	OVER	XLOC_008556
GO:0016049	cell growth	P	1	0.46994	1	19	432	13418	OVER	XLOC_008556
GO:0016572	histone phosphorylation	P	1	0.119159	1	3	432	13434	OVER	XLOC_008556
GO:0018105	peptidyl-serine phosphorylation	P	1	0.173315	1	5	432	13432	OVER	XLOC_008556
GO:0018209	peptidyl-serine modification	P	1	0.199134	1	6	432	13431	OVER	XLOC_008556
GO:0019894	kinesin binding	F	1	0.0907684	1	2	432	13435	OVER	XLOC_008556
GO:0019900	kinase binding	F	1	0.588905	1	27	432	13410	OVER	XLOC_008556
GO:0019901	protein kinase binding	F	1	0.588905	1	27	432	13410	OVER	XLOC_008556
GO:0021700	developmental maturation	P	1	0.316649	1	11	432	13426	OVER	XLOC_008556
GO:0030424	axon	C	1	0.452835	1	18	432	13419	OVER	XLOC_008556
GO:0031023	microtubule organizing center organization	P	1	0.358687	1	13	432	13424	OVER	XLOC_008556
GO:0031329	regulation of cellular catabolic process	P	1	0.248383	1	8	432	13429	OVER	XLOC_008556
GO:0031331	positive regulation of cellular catabolic process	P	1	0.173315	1	5	432	13432	OVER	XLOC_008556
GO:0031616	spindle pole centrosome	C	1	0.0907684	1	2	432	13435	OVER	XLOC_008556
GO:0031625	ubiquitin protein ligase binding	F	1	0.486511	1	20	432	13417	OVER	XLOC_008556
GO:0031647	regulation of protein stability	P	1	0.248383	1	8	432	13429	OVER	XLOC_008556
GO:0032091	negative regulation of protein binding	P	1	0.0312185	1	0	432	13437	OVER	XLOC_008556
GO:0032434	regulation of proteasomal ubiquitin-dependent protein catabolic process	P	1	0.0907684	1	2	432	13435	OVER	XLOC_008556
GO:0032436	positive regulation of proteasomal ubiquitin-dependent protein catabolic process	P	1	0.0907684	1	2	432	13435	OVER	XLOC_008556
GO:0033267	axon part	C	1	0.119159	1	3	432	13434	OVER	XLOC_008556
GO:0035173	histone kinase activity	F	1	0.0614645	1	1	432	13436	OVER	XLOC_008556
GO:0035174	histone serine kinase activity	F	1	0.0614645	1	1	432	13436	OVER	XLOC_008556
GO:0035404	histone-serine phosphorylation	P	1	0.0614645	1	1	432	13436	OVER	XLOC_008556
GO:0036477	somatodendritic compartment	C	1	0.452835	1	18	432	13419	OVER	XLOC_008556
GO:0042176	regulation of protein catabolic process	P	1	0.224149	1	7	432	13430	OVER	XLOC_008556
GO:0042585	germinal vesicle	C	1	0.0312185	1	0	432	13437	OVER	XLOC_008556
GO:0043005	neuron projection	C	1	0.575631	1	26	432	13411	OVER	XLOC_008556
GO:0043025	neuronal cell body	C	1	0.338001	1	12	432	13425	OVER	XLOC_008556
GO:0043066	negative regulation of apoptotic process	P	1	0.378728	1	14	432	13423	OVER	XLOC_008556
GO:0043069	negative regulation of programmed cell death	P	1	0.398144	1	15	432	13422	OVER	XLOC_008556
GO:0043073	germ cell nucleus	C	1	0.0312185	1	0	432	13437	OVER	XLOC_008556
GO:0043203	axon hillock	C	1	0.0312185	1	0	432	13437	OVER	XLOC_008556
GO:0043393	regulation of protein binding	P	1	0.0312185	1	0	432	13437	OVER	XLOC_008556
GO:0043900	regulation of multi-organism process	P	1	0.224149	1	7	432	13430	OVER	XLOC_008556
GO:0043902	positive regulation of multi-organism process	P	1	0.0907684	1	2	432	13435	OVER	XLOC_008556
GO:0044297	cell body	C	1	0.398144	1	15	432	13422	OVER	XLOC_008556
GO:0044380	protein localization to cytoskeleton	P	1	0.0907684	1	2	432	13435	OVER	XLOC_008556
GO:0044389	ubiquitin-like protein ligase binding	F	1	0.486511	1	20	432	13417	OVER	XLOC_008556
GO:0045120	pronucleus	C	1	0.0312185	1	0	432	13437	OVER	XLOC_008556
GO:0045597	positive regulation of cell differentiation	P	1	0.316649	1	11	432	13426	OVER	XLOC_008556
GO:0045732	positive regulation of protein catabolic process	P	1	0.146666	1	4	432	13433	OVER	XLOC_008556
GO:0045862	positive regulation of proteolysis	P	1	0.338001	1	12	432	13425	OVER	XLOC_008556
GO:0046777	protein autophosphorylation	P	1	0.224149	1	7	432	13430	OVER	XLOC_008556
GO:0048469	cell maturation	P	1	0.271863	1	9	432	13428	OVER	XLOC_008556
GO:0048471	perinuclear region of cytoplasm	C	1	0.224149	1	7	432	13430	OVER	XLOC_008556
GO:0048588	developmental cell growth	P	1	0.271863	1	9	432	13428	OVER	XLOC_008556
GO:0048589	developmental growth	P	1	0.614223	1	29	432	13408	OVER	XLOC_008556
GO:0048599	oocyte development	P	1	0.199134	1	6	432	13431	OVER	XLOC_008556
GO:0051094	positive regulation of developmental process	P	1	0.502566	1	21	432	13416	OVER	XLOC_008556
GO:0051098	regulation of binding	P	1	0.119159	1	3	432	13434	OVER	XLOC_008556
GO:0051100	negative regulation of binding	P	1	0.0907684	1	2	432	13435	OVER	XLOC_008556
GO:0051225	spindle assembly	P	1	0.224149	1	7	432	13430	OVER	XLOC_008556
GO:0051240	positive regulation of multicellular organismal process	P	1	0.547787	1	24	432	13413	OVER	XLOC_008556
GO:0051297	centrosome organization	P	1	0.358687	1	13	432	13424	OVER	XLOC_008556
GO:0051299	centrosome separation	P	1	0.119159	1	3	432	13434	OVER	XLOC_008556
GO:0051642	centrosome localization	P	1	0.0907684	1	2	432	13435	OVER	XLOC_008556
GO:0060281	regulation of oocyte development	P	1	0.0907684	1	2	432	13435	OVER	XLOC_008556
GO:0060282	positive regulation of oocyte development	P	1	0.0312185	1	0	432	13437	OVER	XLOC_008556
GO:0060284	regulation of cell development	P	1	0.588905	1	27	432	13410	OVER	XLOC_008556
GO:0060548	negative regulation of cell death	P	1	0.416955	1	16	432	13421	OVER	XLOC_008556
GO:0060560	developmental growth involved in morphogenesis	P	1	0.248383	1	8	432	13429	OVER	XLOC_008556
GO:0061136	regulation of proteasomal protein catabolic process	P	1	0.146666	1	4	432	13433	OVER	XLOC_008556
GO:0061842	microtubule organizing center localization	P	1	0.0907684	1	2	432	13435	OVER	XLOC_008556
GO:0071539	protein localization to centrosome	P	1	0.0907684	1	2	432	13435	OVER	XLOC_008556
GO:0072686	mitotic spindle	C	1	0.146666	1	4	432	13433	OVER	XLOC_008556
GO:0072687	meiotic spindle	C	1	0.0312185	1	0	432	13437	OVER	XLOC_008556
GO:0072698	protein localization to microtubule cytoskeleton	P	1	0.0907684	1	2	432	13435	OVER	XLOC_008556
GO:0090306	spindle assembly involved in meiosis	P	1	0.0312185	1	0	432	13437	OVER	XLOC_008556
GO:0090307	mitotic spindle assembly	P	1	0.146666	1	4	432	13433	OVER	XLOC_008556
GO:1900193	regulation of oocyte maturation	P	1	0.0312185	1	0	432	13437	OVER	XLOC_008556
GO:1900195	positive regulation of oocyte maturation	P	1	0.0312185	1	0	432	13437	OVER	XLOC_008556
GO:1901800	positive regulation of proteasomal protein catabolic process	P	1	0.146666	1	4	432	13433	OVER	XLOC_008556
GO:1902850	microtubule cytoskeleton organization involved in mitosis	P	1	0.294611	1	10	432	13427	OVER	XLOC_008556
GO:1903046	meiotic cell cycle process	P	1	0.614223	1	29	432	13408	OVER	XLOC_008556
GO:1903050	regulation of proteolysis involved in cellular protein catabolic process	P	1	0.146666	1	4	432	13433	OVER	XLOC_008556
GO:1903052	positive regulation of proteolysis involved in cellular protein catabolic process	P	1	0.146666	1	4	432	13433	OVER	XLOC_008556
GO:1903362	regulation of cellular protein catabolic process	P	1	0.146666	1	4	432	13433	OVER	XLOC_008556
GO:1903364	positive regulation of cellular protein catabolic process	P	1	0.146666	1	4	432	13433	OVER	XLOC_008556
GO:1903429	regulation of cell maturation	P	1	0.0907684	1	2	432	13435	OVER	XLOC_008556
GO:1903431	positive regulation of cell maturation	P	1	0.0312185	1	0	432	13437	OVER	XLOC_008556
GO:1905508	protein localization to microtubule organizing center	P	1	0.0907684	1	2	432	13435	OVER	XLOC_008556
GO:1990138	neuron projection extension	P	1	0.199134	1	6	432	13431	OVER	XLOC_008556
GO:2000241	regulation of reproductive process	P	1	0.0907684	1	2	432	13435	OVER	XLOC_008556
GO:2000243	positive regulation of reproductive process	P	1	0.0312185	1	0	432	13437	OVER	XLOC_008556
GO:0000922	spindle pole	C	1	0.0971727	2	15	431	13422	OVER	XLOC_008556, XLOC_018552
GO:0005815	microtubule organizing center	C	1	0.54463	2	56	431	13381	OVER	XLOC_008556, XLOC_018552
GO:0005819	spindle	C	1	0.194214	2	24	431	13413	OVER	XLOC_008556, XLOC_018552
GO:0004411	homogentisate 1,2-dioxygenase activity	F	1	0.0312185	1	0	432	13437	OVER	XLOC_009522
GO:0006558	L-phenylalanine metabolic process	P	1	0.0614645	1	1	432	13436	OVER	XLOC_009522
GO:0006559	L-phenylalanine catabolic process	P	1	0.0614645	1	1	432	13436	OVER	XLOC_009522
GO:0006570	tyrosine metabolic process	P	1	0.146666	1	4	432	13433	OVER	XLOC_009522
GO:0009074	aromatic amino acid family catabolic process	P	1	0.248383	1	8	432	13429	OVER	XLOC_009522
GO:1902221	erythrose 4-phosphate/phosphoenolpyruvate family amino acid metabolic process	P	1	0.0614645	1	1	432	13436	OVER	XLOC_009522
GO:1902222	erythrose 4-phosphate/phosphoenolpyruvate family amino acid catabolic process	P	1	0.0614645	1	1	432	13436	OVER	XLOC_009522
GO:0009063	cellular amino acid catabolic process	P	1	0.217234	2	26	431	13411	OVER	XLOC_009522, XLOC_000231
GO:0016054	organic acid catabolic process	P	1	0.455145	2	47	431	13390	OVER	XLOC_009522, XLOC_000231
GO:0016701	oxidoreductase activity, acting on single donors with incorporation of molecular oxygen	F	1	0.0971727	2	15	431	13422	OVER	XLOC_009522, XLOC_000231
GO:0016702	oxidoreductase activity, acting on single donors with incorporation of molecular oxygen, incorporation of two atoms of oxygen	F	1	0.0443858	2	9	431	13428	OVER	XLOC_009522, XLOC_000231
GO:0044282	small molecule catabolic process	P	1	0.56308	2	58	431	13379	OVER	XLOC_009522, XLOC_000231
GO:0046395	carboxylic acid catabolic process	P	1	0.455145	2	47	431	13390	OVER	XLOC_009522, XLOC_000231
GO:1901606	alpha-amino acid catabolic process	P	1	0.182827	2	23	431	13414	OVER	XLOC_009522, XLOC_000231
GO:0004334	fumarylacetoacetase activity	F	1	0.0312185	1	0	432	13437	OVER	XLOC_009581
GO:0016822	hydrolase activity, acting on acid carbon-carbon bonds	F	1	0.0614645	1	1	432	13436	OVER	XLOC_009581
GO:0016823	hydrolase activity, acting on acid carbon-carbon bonds, in ketonic substances	F	1	0.0614645	1	1	432	13436	OVER	XLOC_009581
GO:0009072	aromatic amino acid family metabolic process	P	1	0.117375	2	17	431	13420	OVER	XLOC_009581, XLOC_009522
GO:0004523	RNA-DNA hybrid ribonuclease activity	F	1	0.0101393	15	230	418	13207	OVER	XLOC_010035, XLOC_014967, XLOC_009051, XLOC_012534, XLOC_012248, XLOC_012457, XLOC_011180, XLOC_005608, XLOC_001617, XLOC_005417, XLOC_001722, XLOC_019220, XLOC_022499, XLOC_021488, XLOC_002793
GO:0003841	1-acylglycerol-3-phosphate O-acyltransferase activity	F	1	0.146666	1	4	432	13433	OVER	XLOC_010118
GO:0042171	lysophosphatidic acid acyltransferase activity	F	1	0.146666	1	4	432	13433	OVER	XLOC_010118
GO:0071617	lysophospholipid acyltransferase activity	F	1	0.146666	1	4	432	13433	OVER	XLOC_010118
GO:0019205	nucleobase-containing compound kinase activity	F	1	0.194214	2	24	431	13413	OVER	XLOC_010215, XLOC_003362
GO:0005214	structural constituent of chitin-based cuticle	F	1	0.248383	1	8	432	13429	OVER	XLOC_010625
GO:0008010	structural constituent of chitin-based larval cuticle	F	1	0.199134	1	6	432	13431	OVER	XLOC_010625
GO:0040003	chitin-based cuticle development	P	1	0.294611	1	10	432	13427	OVER	XLOC_010625
GO:0042335	cuticle development	P	1	0.416955	1	16	432	13421	OVER	XLOC_010625
GO:0008289	lipid binding	F	1	0.536513	3	87	430	13350	OVER	XLOC_010684, XLOC_006258, XLOC_020676
GO:0051537	2 iron, 2 sulfur cluster binding	F	1	0.547787	1	24	432	13413	OVER	XLOC_010713
GO:0004714	transmembrane receptor protein tyrosine kinase activity	F	1	0.416955	1	16	432	13421	OVER	XLOC_011235
GO:0019199	transmembrane receptor protein kinase activity	F	1	0.502566	1	21	432	13416	OVER	XLOC_011235
GO:0008284	positive regulation of cell proliferation	P	1	0.199134	1	6	432	13431	OVER	XLOC_011388
GO:0005576	extracellular region	C	1	0.288476	19	507	414	12930	OVER	XLOC_011893, XLOC_010684, XLOC_008095, XLOC_014076, XLOC_015690, XLOC_002447, XLOC_021012, XLOC_000453, XLOC_016194, XLOC_018560, XLOC_022334, XLOC_002212, XLOC_005723, XLOC_006258, XLOC_010625, XLOC_006763, XLOC_011857, XLOC_009522, XLOC_005593
GO:0006508	proteolysis	P	1	0.413601	39	1158	394	12279	OVER	XLOC_012027, XLOC_007150, XLOC_011893, XLOC_018889, XLOC_019435, XLOC_014680, XLOC_019434, XLOC_015575, XLOC_011891, XLOC_002447, XLOC_018483, XLOC_017052, XLOC_017053, XLOC_003775, XLOC_021863, XLOC_005013, XLOC_005593, XLOC_009038, XLOC_022493, XLOC_009178, XLOC_014557, XLOC_008095, XLOC_020538, XLOC_014437, XLOC_010457, XLOC_013581, XLOC_021947, XLOC_017221, XLOC_017222, XLOC_016170, XLOC_0088…
GO:0008233	peptidase activity	F	1	0.451948	35	1053	398	12384	OVER	XLOC_012027, XLOC_007150, XLOC_011893, XLOC_018889, XLOC_019435, XLOC_014680, XLOC_019434, XLOC_015575, XLOC_011891, XLOC_018483, XLOC_017052, XLOC_017053, XLOC_003775, XLOC_021863, XLOC_005013, XLOC_009038, XLOC_022493, XLOC_009178, XLOC_014557, XLOC_008095, XLOC_020538, XLOC_014437, XLOC_010457, XLOC_013581, XLOC_021947, XLOC_017221, XLOC_017222, XLOC_008835, XLOC_002276, XLOC_011857, XLOC_0200…
GO:0004190	aspartic-type endopeptidase activity	F	1	0.415469	12	339	421	13098	OVER	XLOC_012027, XLOC_007150, XLOC_018483, XLOC_003775, XLOC_021863, XLOC_010457, XLOC_019435, XLOC_014680, XLOC_019434, XLOC_005013, XLOC_021947, XLOC_022493
GO:0070001	aspartic-type peptidase activity	F	1	0.415469	12	339	421	13098	OVER	XLOC_012027, XLOC_007150, XLOC_018483, XLOC_003775, XLOC_021863, XLOC_010457, XLOC_019435, XLOC_014680, XLOC_019434, XLOC_005013, XLOC_021947, XLOC_022493
GO:0004175	endopeptidase activity	F	1	0.39312	26	754	407	12683	OVER	XLOC_012027, XLOC_007150, XLOC_018889, XLOC_019435, XLOC_014680, XLOC_019434, XLOC_015575, XLOC_018483, XLOC_017052, XLOC_017053, XLOC_003775, XLOC_021863, XLOC_005013, XLOC_009038, XLOC_022493, XLOC_020538, XLOC_014437, XLOC_010457, XLOC_013581, XLOC_021947, XLOC_017221, XLOC_017222, XLOC_008835, XLOC_002276, XLOC_002074, XLOC_021790
GO:0097159	organic cyclic compound binding	F	1	0.126226	169	4867	264	8570	OVER	XLOC_012248, XLOC_012128, XLOC_019435, XLOC_019434, XLOC_016169, XLOC_001907, XLOC_002958, XLOC_020272, XLOC_001635, XLOC_022575, XLOC_022334, XLOC_003257, XLOC_021488, XLOC_003775, XLOC_003259, XLOC_021402, XLOC_003776, XLOC_020555, XLOC_020311, XLOC_016858, XLOC_017705, XLOC_006490, XLOC_012256, XLOC_011447, XLOC_020659, XLOC_012534, XLOC_019842, XLOC_013581, XLOC_021988, XLOC_015360, XLOC_0161…
GO:1901363	heterocyclic compound binding	F	1	0.122952	169	4862	264	8575	OVER	XLOC_012248, XLOC_012128, XLOC_019435, XLOC_019434, XLOC_016169, XLOC_001907, XLOC_002958, XLOC_020272, XLOC_001635, XLOC_022575, XLOC_022334, XLOC_003257, XLOC_021488, XLOC_003775, XLOC_003259, XLOC_021402, XLOC_003776, XLOC_020555, XLOC_020311, XLOC_016858, XLOC_017705, XLOC_006490, XLOC_012256, XLOC_011447, XLOC_020659, XLOC_012534, XLOC_019842, XLOC_013581, XLOC_021988, XLOC_015360, XLOC_0161…
GO:0003993	acid phosphatase activity	F	1	0.182827	2	23	431	13414	OVER	XLOC_012441, XLOC_015057
GO:0003899	DNA-directed 5'-3' RNA polymerase activity	F	1	0.0211586	7	82	426	13355	OVER	XLOC_012596, XLOC_001635, XLOC_003257, XLOC_021182, XLOC_015728, XLOC_017331, XLOC_013929
GO:0034062	5'-3' RNA polymerase activity	F	1	0.0320102	7	90	426	13347	OVER	XLOC_012596, XLOC_001635, XLOC_003257, XLOC_021182, XLOC_015728, XLOC_017331, XLOC_013929
GO:0097747	RNA polymerase activity	F	1	0.0320102	7	90	426	13347	OVER	XLOC_012596, XLOC_001635, XLOC_003257, XLOC_021182, XLOC_015728, XLOC_017331, XLOC_013929
GO:0005741	mitochondrial outer membrane	C	1	0.452835	1	18	432	13419	OVER	XLOC_012745
GO:0006626	protein targeting to mitochondrion	P	1	0.486511	1	20	432	13417	OVER	XLOC_012745
GO:0019867	outer membrane	C	1	0.46994	1	19	432	13418	OVER	XLOC_012745
GO:0031968	organelle outer membrane	C	1	0.452835	1	18	432	13419	OVER	XLOC_012745
GO:0070585	protein localization to mitochondrion	P	1	0.51812	1	22	432	13415	OVER	XLOC_012745
GO:0072655	establishment of protein localization to mitochondrion	P	1	0.486511	1	20	432	13417	OVER	XLOC_012745
GO:0033365	protein localization to organelle	P	1	0.497985	3	82	430	13355	OVER	XLOC_012745, XLOC_008556, XLOC_017274
GO:0003951	NAD+ kinase activity	F	1	0.0614645	1	1	432	13436	OVER	XLOC_012750
GO:0006739	NADP metabolic process	P	1	0.338001	1	12	432	13425	OVER	XLOC_012750
GO:0006741	NADP biosynthetic process	P	1	0.0614645	1	1	432	13436	OVER	XLOC_012750
GO:0019359	nicotinamide nucleotide biosynthetic process	P	1	0.224149	1	7	432	13430	OVER	XLOC_012750
GO:0019363	pyridine nucleotide biosynthetic process	P	1	0.224149	1	7	432	13430	OVER	XLOC_012750
GO:0019674	NAD metabolic process	P	1	0.224149	1	7	432	13430	OVER	XLOC_012750
GO:0042803	protein homodimerization activity	F	1	0.588905	1	27	432	13410	OVER	XLOC_012750
GO:0009165	nucleotide biosynthetic process	P	1	0.395201	5	127	428	13310	OVER	XLOC_012750, XLOC_002074, XLOC_016176, XLOC_003064, XLOC_003362
GO:1901293	nucleoside phosphate biosynthetic process	P	1	0.395201	5	127	428	13310	OVER	XLOC_012750, XLOC_002074, XLOC_016176, XLOC_003064, XLOC_003362
GO:0006733	oxidoreduction coenzyme metabolic process	P	1	0.401269	2	42	431	13395	OVER	XLOC_012750, XLOC_005920
GO:0019362	pyridine nucleotide metabolic process	P	1	0.310439	2	34	431	13403	OVER	XLOC_012750, XLOC_005920
GO:0046496	nicotinamide nucleotide metabolic process	P	1	0.310439	2	34	431	13403	OVER	XLOC_012750, XLOC_005920
GO:0051186	cofactor metabolic process	P	1	0.516629	5	147	428	13290	OVER	XLOC_012750, XLOC_005920, XLOC_019123, XLOC_022493, XLOC_016176
GO:0072524	pyridine-containing compound metabolic process	P	1	0.229175	3	50	430	13387	OVER	XLOC_012750, XLOC_005920, XLOC_022493
GO:0006732	coenzyme metabolic process	P	1	0.531618	4	118	429	13319	OVER	XLOC_012750, XLOC_005920, XLOC_022493, XLOC_016176
GO:0090407	organophosphate biosynthetic process	P	1	0.474231	7	201	426	13236	OVER	XLOC_012750, XLOC_010118, XLOC_022493, XLOC_002074, XLOC_016176, XLOC_003064, XLOC_003362
GO:0051188	cofactor biosynthetic process	P	1	0.408905	4	100	429	13337	OVER	XLOC_012750, XLOC_019123, XLOC_022493, XLOC_016176
GO:0044711	single-organism biosynthetic process	P	1	0.139368	17	391	416	13046	OVER	XLOC_012750, XLOC_019769, XLOC_019768, XLOC_014492, XLOC_019123, XLOC_016176, XLOC_006968, XLOC_005589, XLOC_010118, XLOC_003166, XLOC_003123, XLOC_020861, XLOC_000231, XLOC_022493, XLOC_002074, XLOC_003064, XLOC_003362
GO:0072525	pyridine-containing compound biosynthetic process	P	1	0.182827	2	23	431	13414	OVER	XLOC_012750, XLOC_022493
GO:0009108	coenzyme biosynthetic process	P	1	0.416549	3	72	430	13365	OVER	XLOC_012750, XLOC_022493, XLOC_016176
GO:0045156	electron transporter, transferring electrons within the cyclic electron transport pathway of photosynthesis activity	F	1	0.0312185	1	0	432	13437	OVER	XLOC_012770
GO:0005198	structural molecule activity	F	1	0.106039	19	427	414	13010	OVER	XLOC_013663, XLOC_016787, XLOC_016745, XLOC_016746, XLOC_012770, XLOC_001802, XLOC_006827, XLOC_002228, XLOC_000453, XLOC_005969, XLOC_000463, XLOC_000452, XLOC_009108, XLOC_010625, XLOC_004353, XLOC_013638, XLOC_000374, XLOC_009203, XLOC_009202
GO:0008073	ornithine decarboxylase inhibitor activity	F	1	0.452835	1	18	432	13419	OVER	XLOC_013756
GO:0042979	ornithine decarboxylase regulator activity	F	1	0.452835	1	18	432	13419	OVER	XLOC_013756
GO:0001054	RNA polymerase I activity	F	1	0.224149	1	7	432	13430	OVER	XLOC_013929
GO:0001055	RNA polymerase II activity	F	1	0.199134	1	6	432	13431	OVER	XLOC_013929
GO:0001056	RNA polymerase III activity	F	1	0.271863	1	9	432	13428	OVER	XLOC_013929
GO:0005665	DNA-directed RNA polymerase II, core complex	C	1	0.271863	1	9	432	13428	OVER	XLOC_013929
GO:0005666	DNA-directed RNA polymerase III complex	C	1	0.316649	1	11	432	13426	OVER	XLOC_013929
GO:0005736	DNA-directed RNA polymerase I complex	C	1	0.248383	1	8	432	13429	OVER	XLOC_013929
GO:0006360	transcription from RNA polymerase I promoter	P	1	0.271863	1	9	432	13428	OVER	XLOC_013929
GO:0006383	transcription from RNA polymerase III promoter	P	1	0.416955	1	16	432	13421	OVER	XLOC_013929
GO:0044452	nucleolar part	C	1	0.378728	1	14	432	13423	OVER	XLOC_013929
GO:0004568	chitinase activity	F	1	0.398144	1	15	432	13422	OVER	XLOC_014076
GO:0006032	chitin catabolic process	P	1	0.435179	1	17	432	13420	OVER	XLOC_014076
GO:0046348	amino sugar catabolic process	P	1	0.46994	1	19	432	13418	OVER	XLOC_014076
GO:1901072	glucosamine-containing compound catabolic process	P	1	0.452835	1	18	432	13419	OVER	XLOC_014076
GO:1901565	organonitrogen compound catabolic process	P	1	0.260338	4	79	429	13358	OVER	XLOC_014076, XLOC_009522, XLOC_000231, XLOC_017166
GO:0006026	aminoglycan catabolic process	P	1	0.28717	2	32	431	13405	OVER	XLOC_014076, XLOC_017166
GO:1901136	carbohydrate derivative catabolic process	P	1	0.412254	2	43	431	13394	OVER	XLOC_014076, XLOC_017166
GO:0004553	hydrolase activity, hydrolyzing O-glycosyl compounds	F	1	0.420003	5	131	428	13306	OVER	XLOC_014190, XLOC_014076, XLOC_018510, XLOC_015690, XLOC_018773
GO:0016798	hydrolase activity, acting on glycosyl bonds	F	1	0.481049	5	141	428	13296	OVER	XLOC_014190, XLOC_014076, XLOC_018510, XLOC_015690, XLOC_018773
GO:0005000	vasopressin receptor activity	F	1	0.224149	1	7	432	13430	OVER	XLOC_014371
GO:0004046	aminoacylase activity	F	1	0.146666	1	4	432	13433	OVER	XLOC_014557
GO:0016810	hydrolase activity, acting on carbon-nitrogen (but not peptide) bonds	F	1	0.281186	4	82	429	13355	OVER	XLOC_014557, XLOC_001893, XLOC_017166, XLOC_003064
GO:0016811	hydrolase activity, acting on carbon-nitrogen (but not peptide) bonds, in linear amides	F	1	0.423138	2	44	431	13393	OVER	XLOC_014557, XLOC_017166
GO:0006012	galactose metabolic process	P	1	0.378728	1	14	432	13423	OVER	XLOC_014680
GO:0008108	UDP-glucose:hexose-1-phosphate uridylyltransferase activity	F	1	0.271863	1	9	432	13428	OVER	XLOC_014680
GO:0070569	uridylyltransferase activity	F	1	0.316649	1	11	432	13426	OVER	XLOC_014680
GO:0016746	transferase activity, transferring acyl groups	F	1	0.0726426	10	179	423	13258	OVER	XLOC_014753, XLOC_022202, XLOC_019769, XLOC_019768, XLOC_019798, XLOC_010658, XLOC_010118, XLOC_003166, XLOC_006010, XLOC_010905
GO:0016747	transferase activity, transferring acyl groups other than amino-acyl groups	F	1	0.0118285	10	129	423	13308	OVER	XLOC_014753, XLOC_022202, XLOC_019769, XLOC_019768, XLOC_019798, XLOC_010658, XLOC_010118, XLOC_003166, XLOC_006010, XLOC_010905
GO:0004112	cyclic-nucleotide phosphodiesterase activity	F	1	0.316649	1	11	432	13426	OVER	XLOC_014974
GO:0004114	3',5'-cyclic-nucleotide phosphodiesterase activity	F	1	0.316649	1	11	432	13426	OVER	XLOC_014974
GO:0042578	phosphoric ester hydrolase activity	F	1	0.546685	6	184	427	13253	OVER	XLOC_014974, XLOC_015426, XLOC_002193, XLOC_012441, XLOC_015057, XLOC_005594
GO:0008877	glucose-1-phosphatase activity	F	1	0.173315	1	5	432	13432	OVER	XLOC_015057
GO:0019203	carbohydrate phosphatase activity	F	1	0.224149	1	7	432	13430	OVER	XLOC_015057
GO:0050308	sugar-phosphatase activity	F	1	0.224149	1	7	432	13430	OVER	XLOC_015057
GO:0006401	RNA catabolic process	P	1	0.228833	2	27	431	13410	OVER	XLOC_015217, XLOC_003309
GO:0016072	rRNA metabolic process	P	1	0.390188	2	41	431	13396	OVER	XLOC_015217, XLOC_003309
GO:0016075	rRNA catabolic process	P	1	0.0240332	2	6	431	13431	OVER	XLOC_015217, XLOC_003309
GO:0034655	nucleobase-containing compound catabolic process	P	1	0.572102	2	59	431	13378	OVER	XLOC_015217, XLOC_003309
GO:0034661	ncRNA catabolic process	P	1	0.0302696	2	7	431	13430	OVER	XLOC_015217, XLOC_003309
GO:0019439	aromatic compound catabolic process	P	1	0.474112	3	79	430	13358	OVER	XLOC_015217, XLOC_009522, XLOC_003309
GO:1901361	organic cyclic compound catabolic process	P	1	0.482129	3	80	430	13357	OVER	XLOC_015217, XLOC_009522, XLOC_003309
GO:0004525	ribonuclease III activity	F	1	0.0240332	2	6	431	13431	OVER	XLOC_015217, XLOC_019073
GO:0032296	double-stranded RNA-specific ribonuclease activity	F	1	0.0240332	2	6	431	13431	OVER	XLOC_015217, XLOC_019073
GO:0007186	G-protein coupled receptor signaling pathway	P	1	0.362115	8	208	425	13229	OVER	XLOC_015228, XLOC_000476, XLOC_006922, XLOC_007659, XLOC_002990, XLOC_014371, XLOC_016554, XLOC_015451
GO:0004930	G-protein coupled receptor activity	F	1	0.433354	6	163	427	13274	OVER	XLOC_015228, XLOC_000476, XLOC_007659, XLOC_002990, XLOC_014371, XLOC_016554
GO:0004871	signal transducer activity	F	1	0.113612	24	567	409	12870	OVER	XLOC_015228, XLOC_007394, XLOC_011235, XLOC_013877, XLOC_020668, XLOC_014723, XLOC_018659, XLOC_016068, XLOC_022439, XLOC_011070, XLOC_014371, XLOC_016554, XLOC_018337, BmOR71, XLOC_017331, BmOR39, XLOC_000476, XLOC_007659, BmOR47, BmIR40a, XLOC_021070, XLOC_002990, XLOC_002992, XLOC_002051
GO:0004888	transmembrane signaling receptor activity	F	1	0.0338471	24	492	409	12945	OVER	XLOC_015228, XLOC_007394, XLOC_011235, XLOC_013877, XLOC_020668, XLOC_014723, XLOC_018659, XLOC_016068, XLOC_022439, XLOC_011070, XLOC_014371, XLOC_016554, XLOC_018337, BmOR71, XLOC_017331, BmOR39, XLOC_000476, XLOC_007659, BmOR47, BmIR40a, XLOC_021070, XLOC_002990, XLOC_002992, XLOC_002051
GO:0038023	signaling receptor activity	F	1	0.0560221	24	520	409	12917	OVER	XLOC_015228, XLOC_007394, XLOC_011235, XLOC_013877, XLOC_020668, XLOC_014723, XLOC_018659, XLOC_016068, XLOC_022439, XLOC_011070, XLOC_014371, XLOC_016554, XLOC_018337, BmOR71, XLOC_017331, BmOR39, XLOC_000476, XLOC_007659, BmOR47, BmIR40a, XLOC_021070, XLOC_002990, XLOC_002992, XLOC_002051
GO:0099600	transmembrane receptor activity	F	1	0.0488408	24	512	409	12925	OVER	XLOC_015228, XLOC_007394, XLOC_011235, XLOC_013877, XLOC_020668, XLOC_014723, XLOC_018659, XLOC_016068, XLOC_022439, XLOC_011070, XLOC_014371, XLOC_016554, XLOC_018337, BmOR71, XLOC_017331, BmOR39, XLOC_000476, XLOC_007659, BmOR47, BmIR40a, XLOC_021070, XLOC_002990, XLOC_002992, XLOC_002051
GO:0004035	alkaline phosphatase activity	F	1	0.224149	1	7	432	13430	OVER	XLOC_015426
GO:0031347	regulation of defense response	P	1	0.46994	1	19	432	13418	OVER	XLOC_015690
GO:0045088	regulation of innate immune response	P	1	0.271863	1	9	432	13428	OVER	XLOC_015690
GO:0050776	regulation of immune response	P	1	0.416955	1	16	432	13421	OVER	XLOC_015690
GO:0010498	proteasomal protein catabolic process	P	1	0.240473	2	28	431	13409	OVER	XLOC_016170, XLOC_008556
GO:0043161	proteasome-mediated ubiquitin-dependent protein catabolic process	P	1	0.240473	2	28	431	13409	OVER	XLOC_016170, XLOC_008556
GO:0032446	protein modification by small protein conjugation	P	1	0.0172095	9	117	424	13320	OVER	XLOC_016170, XLOC_020272, XLOC_002212, XLOC_003248, XLOC_007237, XLOC_002099, XLOC_015465, XLOC_020024, XLOC_017274
GO:0070647	protein modification by small protein conjugation or removal	P	1	0.0615844	9	150	424	13287	OVER	XLOC_016170, XLOC_020272, XLOC_002212, XLOC_003248, XLOC_007237, XLOC_002099, XLOC_015465, XLOC_020024, XLOC_017274
GO:0016567	protein ubiquitination	P	1	0.0263251	8	106	425	13331	OVER	XLOC_016170, XLOC_020272, XLOC_003248, XLOC_007237, XLOC_002099, XLOC_015465, XLOC_020024, XLOC_017274
GO:0004842	ubiquitin-protein transferase activity	F	1	0.0766306	6	89	427	13348	OVER	XLOC_016170, XLOC_020272, XLOC_003248, XLOC_015465, XLOC_020024, XLOC_017274
GO:0019787	ubiquitin-like protein transferase activity	F	1	0.0828519	6	91	427	13346	OVER	XLOC_016170, XLOC_020272, XLOC_003248, XLOC_015465, XLOC_020024, XLOC_017274
GO:0004594	pantothenate kinase activity	F	1	0.0614645	1	1	432	13436	OVER	XLOC_016176
GO:0015936	coenzyme A metabolic process	P	1	0.173315	1	5	432	13432	OVER	XLOC_016176
GO:0015937	coenzyme A biosynthetic process	P	1	0.146666	1	4	432	13433	OVER	XLOC_016176
GO:0033865	nucleoside bisphosphate metabolic process	P	1	0.199134	1	6	432	13431	OVER	XLOC_016176
GO:0033866	nucleoside bisphosphate biosynthetic process	P	1	0.173315	1	5	432	13432	OVER	XLOC_016176
GO:0033875	ribonucleoside bisphosphate metabolic process	P	1	0.199134	1	6	432	13431	OVER	XLOC_016176
GO:0034030	ribonucleoside bisphosphate biosynthetic process	P	1	0.173315	1	5	432	13432	OVER	XLOC_016176
GO:0034032	purine nucleoside bisphosphate metabolic process	P	1	0.199134	1	6	432	13431	OVER	XLOC_016176
GO:0034033	purine nucleoside bisphosphate biosynthetic process	P	1	0.173315	1	5	432	13432	OVER	XLOC_016176
GO:0046914	transition metal ion binding	F	1	0.0293315	68	1674	365	11763	OVER	XLOC_016408, XLOC_020746, XLOC_022768, XLOC_019435, XLOC_011197, XLOC_019078, XLOC_022575, XLOC_021488, XLOC_003775, XLOC_021402, XLOC_005514, XLOC_003776, XLOC_020555, XLOC_020311, XLOC_022493, XLOC_006173, XLOC_012256, XLOC_011447, XLOC_020659, XLOC_012457, XLOC_021947, XLOC_019485, XLOC_018552, XLOC_016170, XLOC_002258, XLOC_002099, XLOC_020620, XLOC_000231, XLOC_022560, XLOC_018607, XLOC_0120…
GO:0008270	zinc ion binding	F	1	0.0191072	64	1525	369	11912	OVER	XLOC_016408, XLOC_020746, XLOC_022768, XLOC_019435, XLOC_011197, XLOC_019078, XLOC_022575, XLOC_021488, XLOC_003775, XLOC_021402, XLOC_005514, XLOC_003776, XLOC_020555, XLOC_020311, XLOC_022493, XLOC_006173, XLOC_012256, XLOC_011447, XLOC_020659, XLOC_012457, XLOC_021947, XLOC_019485, XLOC_018552, XLOC_016170, XLOC_002258, XLOC_002099, XLOC_020620, XLOC_022560, XLOC_018607, XLOC_012027, XLOC_0071…
GO:0005942	phosphatidylinositol 3-kinase complex	C	1	0.224149	1	7	432	13430	OVER	XLOC_016867
GO:0019207	kinase regulator activity	F	1	0.502566	1	21	432	13416	OVER	XLOC_016867
GO:0019216	regulation of lipid metabolic process	P	1	0.338001	1	12	432	13425	OVER	XLOC_016867
GO:0035014	phosphatidylinositol 3-kinase regulator activity	F	1	0.173315	1	5	432	13432	OVER	XLOC_016867
GO:0043550	regulation of lipid kinase activity	P	1	0.199134	1	6	432	13431	OVER	XLOC_016867
GO:0043551	regulation of phosphatidylinositol 3-kinase activity	P	1	0.173315	1	5	432	13432	OVER	XLOC_016867
GO:1903725	regulation of phospholipid metabolic process	P	1	0.173315	1	5	432	13432	OVER	XLOC_016867
GO:0051338	regulation of transferase activity	P	1	0.475909	2	49	431	13388	OVER	XLOC_016867, XLOC_007237
GO:0001871	pattern binding	F	1	0.146666	1	4	432	13433	OVER	XLOC_017043
GO:0005044	scavenger receptor activity	F	1	0.398144	1	15	432	13422	OVER	XLOC_017043
GO:0006898	receptor-mediated endocytosis	P	1	0.547787	1	24	432	13413	OVER	XLOC_017043
GO:0030247	polysaccharide binding	F	1	0.146666	1	4	432	13433	OVER	XLOC_017043
GO:0038024	cargo receptor activity	F	1	0.416955	1	16	432	13421	OVER	XLOC_017043
GO:0004252	serine-type endopeptidase activity	F	1	0.528722	7	212	426	13225	OVER	XLOC_017052, XLOC_017053, XLOC_013581, XLOC_015575, XLOC_021790, XLOC_017221, XLOC_017222
GO:0000270	peptidoglycan metabolic process	P	1	0.416955	1	16	432	13421	OVER	XLOC_017166
GO:0006027	glycosaminoglycan catabolic process	P	1	0.398144	1	15	432	13422	OVER	XLOC_017166
GO:0008745	N-acetylmuramoyl-L-alanine amidase activity	F	1	0.398144	1	15	432	13422	OVER	XLOC_017166
GO:0009253	peptidoglycan catabolic process	P	1	0.398144	1	15	432	13422	OVER	XLOC_017166
GO:0030203	glycosaminoglycan metabolic process	P	1	0.56193	1	25	432	13412	OVER	XLOC_017166
GO:0005778	peroxisomal membrane	C	1	0.338001	1	12	432	13425	OVER	XLOC_017274
GO:0005779	integral component of peroxisomal membrane	C	1	0.224149	1	7	432	13430	OVER	XLOC_017274
GO:0006625	protein targeting to peroxisome	P	1	0.224149	1	7	432	13430	OVER	XLOC_017274
GO:0007031	peroxisome organization	P	1	0.358687	1	13	432	13424	OVER	XLOC_017274
GO:0008022	protein C-terminus binding	F	1	0.0907684	1	2	432	13435	OVER	XLOC_017274
GO:0031231	intrinsic component of peroxisomal membrane	C	1	0.224149	1	7	432	13430	OVER	XLOC_017274
GO:0031300	intrinsic component of organelle membrane	C	1	0.588905	1	27	432	13410	OVER	XLOC_017274
GO:0031301	integral component of organelle membrane	C	1	0.588905	1	27	432	13410	OVER	XLOC_017274
GO:0031903	microbody membrane	C	1	0.338001	1	12	432	13425	OVER	XLOC_017274
GO:0043574	peroxisomal transport	P	1	0.224149	1	7	432	13430	OVER	XLOC_017274
GO:0044438	microbody part	C	1	0.338001	1	12	432	13425	OVER	XLOC_017274
GO:0044439	peroxisomal part	C	1	0.338001	1	12	432	13425	OVER	XLOC_017274
GO:0072662	protein localization to peroxisome	P	1	0.224149	1	7	432	13430	OVER	XLOC_017274
GO:0072663	establishment of protein localization to peroxisome	P	1	0.224149	1	7	432	13430	OVER	XLOC_017274
GO:0001578	microtubule bundle formation	P	1	0.199134	1	6	432	13431	OVER	XLOC_017522
GO:0005858	axonemal dynein complex	C	1	0.294611	1	10	432	13427	OVER	XLOC_017522
GO:0005930	axoneme	C	1	0.398144	1	15	432	13422	OVER	XLOC_017522
GO:0030286	dynein complex	C	1	0.637985	1	31	432	13406	OVER	XLOC_017522
GO:0035082	axoneme assembly	P	1	0.173315	1	5	432	13432	OVER	XLOC_017522
GO:0036157	outer dynein arm	C	1	0.119159	1	3	432	13434	OVER	XLOC_017522
GO:0036158	outer dynein arm assembly	P	1	0.119159	1	3	432	13434	OVER	XLOC_017522
GO:0044447	axoneme part	C	1	0.338001	1	12	432	13425	OVER	XLOC_017522
GO:0070286	axonemal dynein complex assembly	P	1	0.146666	1	4	432	13433	OVER	XLOC_017522
GO:0097014	ciliary plasm	C	1	0.398144	1	15	432	13422	OVER	XLOC_017522
GO:0044463	cell projection part	C	1	0.390188	2	41	431	13396	OVER	XLOC_017522, XLOC_008556
GO:0000226	microtubule cytoskeleton organization	P	1	0.43323	3	74	430	13363	OVER	XLOC_017522, XLOC_008556, XLOC_018552
GO:0050347	trans-octaprenyltranstransferase activity	F	1	0.119159	1	3	432	13434	OVER	XLOC_018493
GO:0052923	all-trans-nonaprenyl-diphosphate synthase (geranyl-diphosphate specific) activity	F	1	0.119159	1	3	432	13434	OVER	XLOC_018493
GO:0003796	lysozyme activity	F	1	0.119159	1	3	432	13434	OVER	XLOC_018510
GO:0006959	humoral immune response	P	1	0.338001	1	12	432	13425	OVER	XLOC_018510
GO:0007431	salivary gland development	P	1	0.271863	1	9	432	13428	OVER	XLOC_018510
GO:0007435	salivary gland morphogenesis	P	1	0.248383	1	8	432	13429	OVER	XLOC_018510
GO:0010623	programmed cell death involved in cell development	P	1	0.248383	1	8	432	13429	OVER	XLOC_018510
GO:0019730	antimicrobial humoral response	P	1	0.294611	1	10	432	13427	OVER	XLOC_018510
GO:0022612	gland morphogenesis	P	1	0.271863	1	9	432	13428	OVER	XLOC_018510
GO:0035070	salivary gland histolysis	P	1	0.119159	1	3	432	13434	OVER	XLOC_018510
GO:0035071	salivary gland cell autophagic cell death	P	1	0.119159	1	3	432	13434	OVER	XLOC_018510
GO:0035272	exocrine system development	P	1	0.271863	1	9	432	13428	OVER	XLOC_018510
GO:0048102	autophagic cell death	P	1	0.119159	1	3	432	13434	OVER	XLOC_018510
GO:0048732	gland development	P	1	0.435179	1	17	432	13420	OVER	XLOC_018510
GO:0060033	anatomical structure regression	P	1	0.173315	1	5	432	13432	OVER	XLOC_018510
GO:0061783	peptidoglycan muralytic activity	F	1	0.138509	2	19	431	13418	OVER	XLOC_018510, XLOC_017166
GO:0007020	microtubule nucleation	P	1	0.248383	1	8	432	13429	OVER	XLOC_018552
GO:0010968	regulation of microtubule nucleation	P	1	0.199134	1	6	432	13431	OVER	XLOC_018552
GO:0031109	microtubule polymerization or depolymerization	P	1	0.358687	1	13	432	13424	OVER	XLOC_018552
GO:0031110	regulation of microtubule polymerization or depolymerization	P	1	0.316649	1	11	432	13426	OVER	XLOC_018552
GO:0031112	positive regulation of microtubule polymerization or depolymerization	P	1	0.224149	1	7	432	13430	OVER	XLOC_018552
GO:0031113	regulation of microtubule polymerization	P	1	0.199134	1	6	432	13431	OVER	XLOC_018552
GO:0031116	positive regulation of microtubule polymerization	P	1	0.199134	1	6	432	13431	OVER	XLOC_018552
GO:0031334	positive regulation of protein complex assembly	P	1	0.637985	1	31	432	13406	OVER	XLOC_018552
GO:0032273	positive regulation of protein polymerization	P	1	0.626293	1	30	432	13407	OVER	XLOC_018552
GO:0032886	regulation of microtubule-based process	P	1	0.533188	1	23	432	13414	OVER	XLOC_018552
GO:0046785	microtubule polymerization	P	1	0.248383	1	8	432	13429	OVER	XLOC_018552
GO:0051495	positive regulation of cytoskeleton organization	P	1	0.637985	1	31	432	13406	OVER	XLOC_018552
GO:0070507	regulation of microtubule cytoskeleton organization	P	1	0.338001	1	12	432	13425	OVER	XLOC_018552
GO:0090063	positive regulation of microtubule nucleation	P	1	0.199134	1	6	432	13431	OVER	XLOC_018552
GO:1902905	positive regulation of supramolecular fiber organization	P	1	0.637985	1	31	432	13406	OVER	XLOC_018552
GO:0000245	spliceosomal complex assembly	P	1	0.271863	1	9	432	13428	OVER	XLOC_018642
GO:0000350	generation of catalytic spliceosome for second transesterification step	P	1	0.0614645	1	1	432	13436	OVER	XLOC_018642
GO:0000384	first spliceosomal transesterification activity	F	1	0.0312185	1	0	432	13437	OVER	XLOC_018642
GO:0000389	mRNA 3'-splice site recognition	P	1	0.0312185	1	0	432	13437	OVER	XLOC_018642
GO:0000393	spliceosomal conformational changes to generate catalytic conformation	P	1	0.0614645	1	1	432	13436	OVER	XLOC_018642
GO:0000974	Prp19 complex	C	1	0.0614645	1	1	432	13436	OVER	XLOC_018642
GO:0006376	mRNA splice site selection	P	1	0.119159	1	3	432	13434	OVER	XLOC_018642
GO:0071012	catalytic step 1 spliceosome	C	1	0.0614645	1	1	432	13436	OVER	XLOC_018642
GO:0071013	catalytic step 2 spliceosome	C	1	0.416955	1	16	432	13421	OVER	XLOC_018642
GO:0071014	post-mRNA release spliceosomal complex	C	1	0.0614645	1	1	432	13436	OVER	XLOC_018642
GO:0071020	post-spliceosomal complex	C	1	0.0614645	1	1	432	13436	OVER	XLOC_018642
GO:0004325	ferrochelatase activity	F	1	0.0614645	1	1	432	13436	OVER	XLOC_019123
GO:0006778	porphyrin-containing compound metabolic process	P	1	0.358687	1	13	432	13424	OVER	XLOC_019123
GO:0006779	porphyrin-containing compound biosynthetic process	P	1	0.338001	1	12	432	13425	OVER	XLOC_019123
GO:0006783	heme biosynthetic process	P	1	0.271863	1	9	432	13428	OVER	XLOC_019123
GO:0033013	tetrapyrrole metabolic process	P	1	0.398144	1	15	432	13422	OVER	XLOC_019123
GO:0033014	tetrapyrrole biosynthetic process	P	1	0.358687	1	13	432	13424	OVER	XLOC_019123
GO:0042168	heme metabolic process	P	1	0.294611	1	10	432	13427	OVER	XLOC_019123
GO:0042440	pigment metabolic process	P	1	0.56193	1	25	432	13412	OVER	XLOC_019123
GO:0046148	pigment biosynthetic process	P	1	0.486511	1	20	432	13417	OVER	XLOC_019123
GO:0045017	glycerolipid biosynthetic process	P	1	0.135397	3	38	430	13399	OVER	XLOC_019769, XLOC_019768, XLOC_003166
GO:0046486	glycerolipid metabolic process	P	1	0.357106	3	65	430	13372	OVER	XLOC_019769, XLOC_019768, XLOC_003166
GO:0048731	system development	P	1	0.438227	8	224	425	13213	OVER	XLOC_020272, XLOC_022334, XLOC_015655, XLOC_003248, XLOC_018510, XLOC_015465, XLOC_008556, XLOC_020024
GO:0006310	DNA recombination	P	1	0.299858	6	139	427	13298	OVER	XLOC_020272, XLOC_022752, XLOC_002862, XLOC_003248, XLOC_015465, XLOC_020024
GO:0004197	cysteine-type endopeptidase activity	F	1	0.370311	5	123	428	13314	OVER	XLOC_020538, XLOC_018889, XLOC_008835, XLOC_014437, XLOC_009038
GO:0008234	cysteine-type peptidase activity	F	1	0.556983	6	186	427	13251	OVER	XLOC_020538, XLOC_018889, XLOC_008835, XLOC_014437, XLOC_009038, XLOC_009178
GO:0016051	carbohydrate biosynthetic process	P	1	0.56193	1	25	432	13412	OVER	XLOC_020861
GO:0008146	sulfotransferase activity	F	1	0.194214	2	24	431	13413	OVER	XLOC_020861, XLOC_009246
GO:0001562	response to protozoan	P	1	0.0907684	1	2	432	13435	OVER	XLOC_021012
GO:0042832	defense response to protozoan	P	1	0.0907684	1	2	432	13435	OVER	XLOC_021012
GO:0045087	innate immune response	P	1	0.305522	3	59	430	13378	OVER	XLOC_021012, XLOC_015690, XLOC_017166
GO:0009607	response to biotic stimulus	P	1	0.553922	2	57	431	13380	OVER	XLOC_021012, XLOC_018510
GO:0043207	response to external biotic stimulus	P	1	0.553922	2	57	431	13380	OVER	XLOC_021012, XLOC_018510
GO:0051707	response to other organism	P	1	0.553922	2	57	431	13380	OVER	XLOC_021012, XLOC_018510
GO:0006955	immune response	P	1	0.108897	5	76	428	13361	OVER	XLOC_021012, XLOC_018510, XLOC_015690, XLOC_017043, XLOC_017166
GO:0000781	chromosome, telomeric region	C	1	0.378728	1	14	432	13423	OVER	XLOC_022334
GO:0000784	nuclear chromosome, telomeric region	C	1	0.294611	1	10	432	13427	OVER	XLOC_022334
GO:0002683	negative regulation of immune system process	P	1	0.271863	1	9	432	13428	OVER	XLOC_022334
GO:0006335	DNA replication-dependent nucleosome assembly	P	1	0.146666	1	4	432	13433	OVER	XLOC_022334
GO:0006336	DNA replication-independent nucleosome assembly	P	1	0.199134	1	6	432	13431	OVER	XLOC_022334
GO:0019904	protein domain specific binding	F	1	0.452835	1	18	432	13419	OVER	XLOC_022334
GO:0030097	hemopoiesis	P	1	0.46994	1	19	432	13418	OVER	XLOC_022334
GO:0030099	myeloid cell differentiation	P	1	0.271863	1	9	432	13428	OVER	XLOC_022334
GO:0030219	megakaryocyte differentiation	P	1	0.146666	1	4	432	13433	OVER	XLOC_022334
GO:0034723	DNA replication-dependent nucleosome organization	P	1	0.146666	1	4	432	13433	OVER	XLOC_022334
GO:0034724	DNA replication-independent nucleosome organization	P	1	0.199134	1	6	432	13431	OVER	XLOC_022334
GO:0042393	histone binding	F	1	0.398144	1	15	432	13422	OVER	XLOC_022334
GO:0045596	negative regulation of cell differentiation	P	1	0.358687	1	13	432	13424	OVER	XLOC_022334
GO:0045637	regulation of myeloid cell differentiation	P	1	0.199134	1	6	432	13431	OVER	XLOC_022334
GO:0045638	negative regulation of myeloid cell differentiation	P	1	0.146666	1	4	432	13433	OVER	XLOC_022334
GO:0045652	regulation of megakaryocyte differentiation	P	1	0.119159	1	3	432	13434	OVER	XLOC_022334
GO:0045653	negative regulation of megakaryocyte differentiation	P	1	0.119159	1	3	432	13434	OVER	XLOC_022334
GO:0048534	hematopoietic or lymphoid organ development	P	1	0.486511	1	20	432	13417	OVER	XLOC_022334
GO:0051093	negative regulation of developmental process	P	1	0.502566	1	21	432	13416	OVER	XLOC_022334
GO:0051241	negative regulation of multicellular organismal process	P	1	0.533188	1	23	432	13414	OVER	XLOC_022334
GO:0051262	protein tetramerization	P	1	0.316649	1	11	432	13426	OVER	XLOC_022334
GO:0051290	protein heterotetramerization	P	1	0.146666	1	4	432	13433	OVER	XLOC_022334
GO:0051291	protein heterooligomerization	P	1	0.146666	1	4	432	13433	OVER	XLOC_022334
GO:0098687	chromosomal region	C	1	0.626293	1	30	432	13407	OVER	XLOC_022334
GO:1903706	regulation of hemopoiesis	P	1	0.271863	1	9	432	13428	OVER	XLOC_022334
GO:1903707	negative regulation of hemopoiesis	P	1	0.173315	1	5	432	13432	OVER	XLOC_022334
GO:0043230	extracellular organelle	C	1	0.135397	3	38	430	13399	OVER	XLOC_022334, XLOC_002212, XLOC_009522
GO:0070062	extracellular exosome	C	1	0.135397	3	38	430	13399	OVER	XLOC_022334, XLOC_002212, XLOC_009522
GO:1903561	extracellular vesicle	C	1	0.135397	3	38	430	13399	OVER	XLOC_022334, XLOC_002212, XLOC_009522
GO:0045595	regulation of cell differentiation	P	1	0.401269	2	42	431	13395	OVER	XLOC_022334, XLOC_008556
GO:0002682	regulation of immune system process	P	1	0.333547	2	36	431	13401	OVER	XLOC_022334, XLOC_015690
GO:0004733	pyridoxamine-phosphate oxidase activity	F	1	0.378728	1	14	432	13423	OVER	XLOC_022493
GO:0006766	vitamin metabolic process	P	1	0.435179	1	17	432	13420	OVER	XLOC_022493
GO:0006767	water-soluble vitamin metabolic process	P	1	0.435179	1	17	432	13420	OVER	XLOC_022493
GO:0008614	pyridoxine metabolic process	P	1	0.378728	1	14	432	13423	OVER	XLOC_022493
GO:0008615	pyridoxine biosynthetic process	P	1	0.378728	1	14	432	13423	OVER	XLOC_022493
GO:0009110	vitamin biosynthetic process	P	1	0.398144	1	15	432	13422	OVER	XLOC_022493
GO:0010181	FMN binding	F	1	0.533188	1	23	432	13414	OVER	XLOC_022493
GO:0016638	oxidoreductase activity, acting on the CH-NH2 group of donors	F	1	0.533188	1	23	432	13414	OVER	XLOC_022493
GO:0016641	oxidoreductase activity, acting on the CH-NH2 group of donors, oxygen as acceptor	F	1	0.452835	1	18	432	13419	OVER	XLOC_022493
GO:0042364	water-soluble vitamin biosynthetic process	P	1	0.398144	1	15	432	13422	OVER	XLOC_022493
GO:0042816	vitamin B6 metabolic process	P	1	0.378728	1	14	432	13423	OVER	XLOC_022493
GO:0042819	vitamin B6 biosynthetic process	P	1	0.378728	1	14	432	13423	OVER	XLOC_022493
GO:0042822	pyridoxal phosphate metabolic process	P	1	0.416955	1	16	432	13421	OVER	XLOC_022493
GO:0042823	pyridoxal phosphate biosynthetic process	P	1	0.416955	1	16	432	13421	OVER	XLOC_022493
GO:0046184	aldehyde biosynthetic process	P	1	0.416955	1	16	432	13421	OVER	XLOC_022493
GO:1901617	organic hydroxy compound biosynthetic process	P	1	0.626293	1	30	432	13407	OVER	XLOC_022493

## Sheet: D_Down in D_F vs. W_F
GO-ID	Term	Category	FDR	P-Value	#Test	#Ref	#notAnnotTest	#notAnnotRef	Over/Under	TestSeqs
GO:0015074	DNA integration	P	0.0793813	2.49827e-05	33	960	182	12695	OVER	XLOC_014687, XLOC_011573, XLOC_012820, XLOC_018500, XLOC_012342, XLOC_019133, XLOC_016044, XLOC_020174, XLOC_002801, XLOC_021367, XLOC_008449, XLOC_022591, XLOC_022472, XLOC_009065, XLOC_009284, XLOC_015720, XLOC_009283, XLOC_020615, XLOC_017564, XLOC_019941, XLOC_014130, XLOC_019305, XLOC_021628, XLOC_017582, XLOC_013100, XLOC_022301, XLOC_019780, XLOC_019082, XLOC_022720, XLOC_002378, XLOC_0020…
GO:0004190	aspartic-type endopeptidase activity	F	0.0793813	3.3832e-05	17	334	198	13321	OVER	XLOC_015720, XLOC_009283, XLOC_020615, XLOC_020701, XLOC_019941, XLOC_014130, XLOC_019305, XLOC_017582, XLOC_013100, XLOC_019133, XLOC_016044, XLOC_020174, XLOC_022301, XLOC_021367, XLOC_022720, XLOC_005720, XLOC_022591
GO:0070001	aspartic-type peptidase activity	F	0.0793813	3.3832e-05	17	334	198	13321	OVER	XLOC_015720, XLOC_009283, XLOC_020615, XLOC_020701, XLOC_019941, XLOC_014130, XLOC_019305, XLOC_017582, XLOC_013100, XLOC_019133, XLOC_016044, XLOC_020174, XLOC_022301, XLOC_021367, XLOC_022720, XLOC_005720, XLOC_022591
GO:0006259	DNA metabolic process	P	0.0793813	3.96065e-05	71	2884	144	10771	OVER	XLOC_016921, XLOC_018500, XLOC_016044, XLOC_021917, XLOC_021442, XLOC_002801, XLOC_021367, XLOC_021489, XLOC_009284, XLOC_011321, XLOC_015720, XLOC_009283, XLOC_006092, XLOC_020615, XLOC_014317, XLOC_014674, XLOC_021628, XLOC_017582, XLOC_013100, XLOC_002535, XLOC_018150, XLOC_021431, XLOC_003549, XLOC_008519, XLOC_019082, XLOC_022720, XLOC_002378, XLOC_002015, XLOC_007669, XLOC_005720, XLOC_0068…
GO:0004175	endopeptidase activity	F	0.723287	0.000451096	25	755	190	12900	OVER	XLOC_017535, XLOC_008183, XLOC_009172, XLOC_020701, XLOC_019133, XLOC_016044, XLOC_020174, XLOC_021367, XLOC_006524, XLOC_006224, XLOC_022591, XLOC_012830, XLOC_015720, XLOC_009283, XLOC_008370, XLOC_020615, XLOC_019941, XLOC_014130, XLOC_019305, XLOC_017582, XLOC_013100, XLOC_022301, XLOC_022720, XLOC_005764, XLOC_005720
GO:0016705	oxidoreductase activity, acting on paired donors, with incorporation or reduction of molecular oxygen	F	1	0.276607	3	115	212	13540	OVER	BmCYP6AE6P, BmCYP4C1, BmCYP6AE3
GO:0005506	iron ion binding	F	1	0.0963477	4	108	211	13547	OVER	BmCYP6AE6P, XLOC_007459, BmCYP4C1, BmCYP6AE3
GO:0020037	heme binding	F	1	0.12949	4	121	211	13534	OVER	BmCYP6AE6P, XLOC_012113, BmCYP4C1, BmCYP6AE3
GO:0046906	tetrapyrrole binding	F	1	0.132216	4	122	211	13533	OVER	BmCYP6AE6P, XLOC_012113, BmCYP4C1, BmCYP6AE3
GO:0005549	odorant binding	F	1	0.0138572	10	276	205	13379	OVER	BmOR57, BmOBP37, BmOBP15, BmOR48, BmOR59, XLOC_004536, BmOR75, BmOR12, BmOR72, BmOR30
GO:0004984	olfactory receptor activity	F	1	0.0437052	8	245	207	13410	OVER	BmOR57, BmOR48, BmOR59, XLOC_004536, BmOR75, BmOR12, BmOR72, BmOR30
GO:0050911	detection of chemical stimulus involved in sensory perception of smell	P	1	0.0445518	8	246	207	13409	OVER	BmOR57, BmOR48, BmOR59, XLOC_004536, BmOR75, BmOR12, BmOR72, BmOR30
GO:0050907	detection of chemical stimulus involved in sensory perception	P	1	0.0454092	8	247	207	13408	OVER	BmOR57, BmOR48, BmOR59, XLOC_004536, BmOR75, BmOR12, BmOR72, BmOR30
GO:0009593	detection of chemical stimulus	P	1	0.0454092	8	247	207	13408	OVER	BmOR57, BmOR48, BmOR59, XLOC_004536, BmOR75, BmOR12, BmOR72, BmOR30
GO:0007608	sensory perception of smell	P	1	0.0462774	8	248	207	13407	OVER	BmOR57, BmOR48, BmOR59, XLOC_004536, BmOR75, BmOR12, BmOR72, BmOR30
GO:0050906	detection of stimulus involved in sensory perception	P	1	0.0480464	8	250	207	13405	OVER	BmOR57, BmOR48, BmOR59, XLOC_004536, BmOR75, BmOR12, BmOR72, BmOR30
GO:0051606	detection of stimulus	P	1	0.0565503	8	259	207	13396	OVER	BmOR57, BmOR48, BmOR59, XLOC_004536, BmOR75, BmOR12, BmOR72, BmOR30
GO:0007606	sensory perception of chemical stimulus	P	1	0.0595851	8	262	207	13393	OVER	BmOR57, BmOR48, BmOR59, XLOC_004536, BmOR75, BmOR12, BmOR72, BmOR30
GO:0007600	sensory perception	P	1	0.101111	8	296	207	13359	OVER	BmOR57, BmOR48, BmOR59, XLOC_004536, BmOR75, BmOR12, BmOR72, BmOR30
GO:0050877	neurological system process	P	1	0.121993	8	310	207	13345	OVER	BmOR57, BmOR48, BmOR59, XLOC_004536, BmOR75, BmOR12, BmOR72, BmOR30
GO:0003008	system process	P	1	0.15192	8	328	207	13327	OVER	BmOR57, BmOR48, BmOR59, XLOC_004536, BmOR75, BmOR12, BmOR72, BmOR30
GO:0042221	response to chemical	P	1	0.404588	8	445	207	13210	OVER	BmOR57, BmOR48, BmOR59, XLOC_004536, BmOR75, BmOR12, BmOR72, BmOR30
GO:0015020	glucuronosyltransferase activity	F	1	0.0180086	3	33	212	13622	OVER	BmUGT33D2, BmUGT40G2, BmUGT40G1
GO:0008194	UDP-glycosyltransferase activity	F	1	0.0634583	3	56	212	13599	OVER	BmUGT33D2, BmUGT40G2, BmUGT40G1
GO:0016758	transferase activity, transferring hexosyl groups	F	1	0.331694	3	128	212	13527	OVER	BmUGT33D2, BmUGT40G2, BmUGT40G1
GO:0016757	transferase activity, transferring glycosyl groups	F	1	0.364948	4	193	211	13462	OVER	BmUGT33D2, BmUGT40G2, XLOC_005720, BmUGT40G1
GO:0005272	sodium channel activity	F	1	0.312885	1	23	214	13632	OVER	XLOC_000351
GO:0035725	sodium ion transmembrane transport	P	1	0.403182	1	32	214	13623	OVER	XLOC_000351
GO:0006814	sodium ion transport	P	1	0.497654	1	43	214	13612	OVER	XLOC_000351
GO:0008061	chitin binding	F	1	0.3301	2	74	213	13581	OVER	XLOC_000367, XLOC_001097
GO:0006030	chitin metabolic process	P	1	0.358328	2	79	213	13576	OVER	XLOC_000367, XLOC_001097
GO:1901071	glucosamine-containing compound metabolic process	P	1	0.375061	2	82	213	13573	OVER	XLOC_000367, XLOC_001097
GO:0006040	amino sugar metabolic process	P	1	0.386118	2	84	213	13571	OVER	XLOC_000367, XLOC_001097
GO:0006022	aminoglycan metabolic process	P	1	0.496211	2	105	213	13550	OVER	XLOC_000367, XLOC_001097
GO:0052689	carboxylic ester hydrolase activity	F	1	0.023242	4	66	211	13589	OVER	XLOC_001458, XLOC_004536, XLOC_004469, XLOC_013160
GO:0046983	protein dimerization activity	F	1	0.389464	5	259	210	13396	OVER	XLOC_001557, XLOC_019868, XLOC_021499, XLOC_010490, XLOC_020256
GO:0022857	transmembrane transporter activity	F	1	0.370767	11	611	204	13044	OVER	XLOC_001688, XLOC_017969, XLOC_021410, XLOC_003587, XLOC_013844, XLOC_007180, XLOC_006005, XLOC_013827, XLOC_000351, XLOC_016253, XLOC_005077
GO:0042132	fructose 1,6-bisphosphate 1-phosphatase activity	F	1	0.0155011	1	0	214	13655	OVER	XLOC_001996
GO:0019203	carbohydrate phosphatase activity	F	1	0.117513	1	7	214	13648	OVER	XLOC_001996
GO:0050308	sugar-phosphatase activity	F	1	0.117513	1	7	214	13648	OVER	XLOC_001996
GO:0005975	carbohydrate metabolic process	P	1	0.0762848	8	277	207	13378	OVER	XLOC_001996, XLOC_003292, XLOC_008519, XLOC_018811, XLOC_007459, XLOC_017417, XLOC_018731, XLOC_005720
GO:0051985	negative regulation of chromosome segregation	P	1	0.103611	1	6	214	13649	OVER	XLOC_002474
GO:0033048	negative regulation of mitotic sister chromatid segregation	P	1	0.103611	1	6	214	13649	OVER	XLOC_002474
GO:0033046	negative regulation of sister chromatid segregation	P	1	0.103611	1	6	214	13649	OVER	XLOC_002474
GO:0071174	mitotic spindle checkpoint	P	1	0.103611	1	6	214	13649	OVER	XLOC_002474
GO:0071173	spindle assembly checkpoint	P	1	0.103611	1	6	214	13649	OVER	XLOC_002474
GO:0007094	mitotic spindle assembly checkpoint	P	1	0.103611	1	6	214	13649	OVER	XLOC_002474
GO:1902100	negative regulation of metaphase/anaphase transition of cell cycle	P	1	0.103611	1	6	214	13649	OVER	XLOC_002474
GO:0045839	negative regulation of mitotic nuclear division	P	1	0.103611	1	6	214	13649	OVER	XLOC_002474
GO:0051784	negative regulation of nuclear division	P	1	0.103611	1	6	214	13649	OVER	XLOC_002474
GO:0045841	negative regulation of mitotic metaphase/anaphase transition	P	1	0.103611	1	6	214	13649	OVER	XLOC_002474
GO:1905819	negative regulation of chromosome separation	P	1	0.103611	1	6	214	13649	OVER	XLOC_002474
GO:2000816	negative regulation of mitotic sister chromatid separation	P	1	0.103611	1	6	214	13649	OVER	XLOC_002474
GO:0031577	spindle checkpoint	P	1	0.117513	1	7	214	13648	OVER	XLOC_002474
GO:0030071	regulation of mitotic metaphase/anaphase transition	P	1	0.183869	1	12	214	13643	OVER	XLOC_002474
GO:0051983	regulation of chromosome segregation	P	1	0.183869	1	12	214	13643	OVER	XLOC_002474
GO:0044784	metaphase/anaphase transition of cell cycle	P	1	0.183869	1	12	214	13643	OVER	XLOC_002474
GO:0033047	regulation of mitotic sister chromatid segregation	P	1	0.183869	1	12	214	13643	OVER	XLOC_002474
GO:0033045	regulation of sister chromatid segregation	P	1	0.183869	1	12	214	13643	OVER	XLOC_002474
GO:0007091	metaphase/anaphase transition of mitotic cell cycle	P	1	0.183869	1	12	214	13643	OVER	XLOC_002474
GO:0051306	mitotic sister chromatid separation	P	1	0.183869	1	12	214	13643	OVER	XLOC_002474
GO:1902099	regulation of metaphase/anaphase transition of cell cycle	P	1	0.183869	1	12	214	13643	OVER	XLOC_002474
GO:1905818	regulation of chromosome separation	P	1	0.183869	1	12	214	13643	OVER	XLOC_002474
GO:0010965	regulation of mitotic sister chromatid separation	P	1	0.183869	1	12	214	13643	OVER	XLOC_002474
GO:1901988	negative regulation of cell cycle phase transition	P	1	0.208999	1	14	214	13641	OVER	XLOC_002474
GO:1901991	negative regulation of mitotic cell cycle phase transition	P	1	0.208999	1	14	214	13641	OVER	XLOC_002474
GO:0007088	regulation of mitotic nuclear division	P	1	0.221274	1	15	214	13640	OVER	XLOC_002474
GO:0051783	regulation of nuclear division	P	1	0.221274	1	15	214	13640	OVER	XLOC_002474
GO:0051304	chromosome separation	P	1	0.256972	1	18	214	13637	OVER	XLOC_002474
GO:2001251	negative regulation of chromosome organization	P	1	0.302048	1	22	214	13633	OVER	XLOC_002474
GO:1901990	regulation of mitotic cell cycle phase transition	P	1	0.334059	1	25	214	13630	OVER	XLOC_002474
GO:1901987	regulation of cell cycle phase transition	P	1	0.344401	1	26	214	13629	OVER	XLOC_002474
GO:0000070	mitotic sister chromatid segregation	P	1	0.344401	1	26	214	13629	OVER	XLOC_002474
GO:0044772	mitotic cell cycle phase transition	P	1	0.364608	1	28	214	13627	OVER	XLOC_002474
GO:0010948	negative regulation of cell cycle process	P	1	0.364608	1	28	214	13627	OVER	XLOC_002474
GO:0044770	cell cycle phase transition	P	1	0.374478	1	29	214	13626	OVER	XLOC_002474
GO:0007093	mitotic cell cycle checkpoint	P	1	0.374478	1	29	214	13626	OVER	XLOC_002474
GO:0000819	sister chromatid segregation	P	1	0.384195	1	30	214	13625	OVER	XLOC_002474
GO:0033044	regulation of chromosome organization	P	1	0.403182	1	32	214	13623	OVER	XLOC_002474
GO:0010639	negative regulation of organelle organization	P	1	0.403182	1	32	214	13623	OVER	XLOC_002474
GO:0045930	negative regulation of mitotic cell cycle	P	1	0.421585	1	34	214	13621	OVER	XLOC_002474
GO:0000075	cell cycle checkpoint	P	1	0.439423	1	36	214	13619	OVER	XLOC_002474
GO:0051129	negative regulation of cellular component organization	P	1	0.448136	1	37	214	13618	OVER	XLOC_002474
GO:0098813	nuclear chromosome segregation	P	1	0.456714	1	38	214	13617	OVER	XLOC_002474
GO:0007059	chromosome segregation	P	1	0.489719	1	42	214	13613	OVER	XLOC_002474
GO:0010564	regulation of cell cycle process	P	1	0.489719	1	42	214	13613	OVER	XLOC_002474
GO:0007346	regulation of mitotic cell cycle	P	1	0.535521	1	48	214	13607	OVER	XLOC_002474
GO:0007067	mitotic nuclear division	P	1	0.602943	1	58	214	13597	OVER	XLOC_002474
GO:0045786	negative regulation of cell cycle	P	1	0.602943	1	58	214	13597	OVER	XLOC_002474
GO:0036338	viral membrane	C	1	0.279861	1	20	214	13635	OVER	XLOC_002801
GO:0019031	viral envelope	C	1	0.279861	1	20	214	13635	OVER	XLOC_002801
GO:0004983	neuropeptide Y receptor activity	F	1	0.221274	1	15	214	13640	OVER	XLOC_003159
GO:0008188	neuropeptide receptor activity	F	1	0.334059	1	25	214	13630	OVER	XLOC_003159
GO:0001653	peptide receptor activity	F	1	0.489719	1	42	214	13613	OVER	XLOC_003159
GO:0008528	G-protein coupled peptide receptor activity	F	1	0.489719	1	42	214	13613	OVER	XLOC_003159
GO:0008422	beta-glucosidase activity	F	1	0.030763	1	1	214	13654	OVER	XLOC_003292
GO:0015926	glucosidase activity	F	1	0.144677	1	9	214	13646	OVER	XLOC_003292
GO:0044710	single-organism metabolic process	P	1	0.331203	28	1620	187	12035	OVER	XLOC_003292, XLOC_017417, BmCYP6AE3, XLOC_016044, XLOC_013791, XLOC_008947, XLOC_003730, XLOC_007459, XLOC_004469, XLOC_001097, XLOC_007832, XLOC_011648, XLOC_017506, BmCYP6AE6P, XLOC_012113, XLOC_006092, XLOC_013846, XLOC_016954, BmCYP4C1, XLOC_018018, XLOC_019024, XLOC_013100, XLOC_004807, XLOC_008519, XLOC_021499, XLOC_004536, XLOC_003682, XLOC_003681
GO:0016787	hydrolase activity	F	1	0.00164324	80	3781	135	9874	OVER	XLOC_003292, XLOC_017535, XLOC_008183, XLOC_020701, XLOC_016921, XLOC_017417, XLOC_001707, XLOC_019870, XLOC_016044, XLOC_019113, XLOC_001996, XLOC_021442, XLOC_021367, XLOC_021489, XLOC_006524, XLOC_004469, XLOC_012518, XLOC_011322, XLOC_011321, XLOC_015720, XLOC_009283, XLOC_006092, XLOC_020615, XLOC_014317, XLOC_007180, XLOC_010190, XLOC_017582, XLOC_013100, XLOC_019125, XLOC_002535, XLOC_0181…
GO:0017153	sodium:dicarboxylate symporter activity	F	1	0.030763	1	1	214	13654	OVER	XLOC_003587
GO:0005343	organic acid:sodium symporter activity	F	1	0.0605839	1	3	214	13652	OVER	XLOC_003587
GO:0005310	dicarboxylic acid transmembrane transporter activity	F	1	0.07515	1	4	214	13651	OVER	XLOC_003587
GO:0006835	dicarboxylic acid transport	P	1	0.0894914	1	5	214	13650	OVER	XLOC_003587
GO:0015296	anion:cation symporter activity	F	1	0.144677	1	9	214	13646	OVER	XLOC_003587
GO:0015370	solute:sodium symporter activity	F	1	0.302048	1	22	214	13633	OVER	XLOC_003587
GO:0015294	solute:cation symporter activity	F	1	0.448136	1	37	214	13618	OVER	XLOC_003587
GO:0015293	symporter activity	F	1	0.48166	1	41	214	13614	OVER	XLOC_003587
GO:0015081	sodium ion transmembrane transporter activity	F	1	0.221066	2	55	213	13600	OVER	XLOC_003587, XLOC_000351
GO:0015291	secondary active transmembrane transporter activity	F	1	0.124043	3	76	212	13579	OVER	XLOC_003587, XLOC_013844, XLOC_005077
GO:0046943	carboxylic acid transmembrane transporter activity	F	1	0.0783812	2	28	213	13627	OVER	XLOC_003587, XLOC_016253
GO:0005342	organic acid transmembrane transporter activity	F	1	0.0829596	2	29	213	13626	OVER	XLOC_003587, XLOC_016253
GO:0008514	organic anion transmembrane transporter activity	F	1	0.0923521	2	31	213	13624	OVER	XLOC_003587, XLOC_016253
GO:0046942	carboxylic acid transport	P	1	0.106979	2	34	213	13621	OVER	XLOC_003587, XLOC_016253
GO:0015849	organic acid transport	P	1	0.111985	2	35	213	13620	OVER	XLOC_003587, XLOC_016253
GO:0015711	organic anion transport	P	1	0.164857	2	45	213	13610	OVER	XLOC_003587, XLOC_016253
GO:0008509	anion transmembrane transporter activity	F	1	0.0798169	3	62	212	13593	OVER	XLOC_003587, XLOC_016253, XLOC_005077
GO:0006820	anion transport	P	1	0.117259	3	74	212	13581	OVER	XLOC_003587, XLOC_016253, XLOC_005077
GO:0006801	superoxide metabolic process	P	1	0.157945	1	10	214	13645	OVER	XLOC_003730
GO:0072593	reactive oxygen species metabolic process	P	1	0.302048	1	22	214	13633	OVER	XLOC_003730
GO:0008970	phosphatidylcholine 1-acylhydrolase activity	F	1	0.0155011	1	0	214	13655	OVER	XLOC_004469
GO:0004806	triglyceride lipase activity	F	1	0.171008	1	11	214	13644	OVER	XLOC_004469
GO:0004620	phospholipase activity	F	1	0.291041	1	21	214	13634	OVER	XLOC_004469
GO:0016298	lipase activity	F	1	0.439423	1	36	214	13619	OVER	XLOC_004469
GO:0006429	leucyl-tRNA aminoacylation	P	1	0.0457894	1	2	214	13653	OVER	XLOC_004536
GO:0004823	leucine-tRNA ligase activity	F	1	0.0457894	1	2	214	13653	OVER	XLOC_004536
GO:0006450	regulation of translational fidelity	P	1	0.131201	1	8	214	13647	OVER	XLOC_004536
GO:0002161	aminoacyl-tRNA editing activity	F	1	0.144677	1	9	214	13646	OVER	XLOC_004536
GO:0006448	regulation of translational elongation	P	1	0.157945	1	10	214	13645	OVER	XLOC_004536
GO:0006417	regulation of translation	P	1	0.456714	1	38	214	13617	OVER	XLOC_004536
GO:0010608	posttranscriptional regulation of gene expression	P	1	0.489719	1	42	214	13613	OVER	XLOC_004536
GO:0034248	regulation of cellular amide metabolic process	P	1	0.505465	1	44	214	13611	OVER	XLOC_004536
GO:0006414	translational elongation	P	1	0.520728	1	46	214	13609	OVER	XLOC_004536
GO:0006418	tRNA aminoacylation for protein translation	P	1	0.590287	1	56	214	13599	OVER	XLOC_004536
GO:0004812	aminoacyl-tRNA ligase activity	F	1	0.602943	1	58	214	13597	OVER	XLOC_004536
GO:0043039	tRNA aminoacylation	P	1	0.609124	1	59	214	13596	OVER	XLOC_004536
GO:0016876	ligase activity, forming aminoacyl-tRNA and related compounds	F	1	0.615209	1	60	214	13595	OVER	XLOC_004536
GO:0016875	ligase activity, forming carbon-oxygen bonds	F	1	0.615209	1	60	214	13595	OVER	XLOC_004536
GO:0043038	amino acid activation	P	1	0.615209	1	60	214	13595	OVER	XLOC_004536
GO:0007015	actin filament organization	P	1	0.497654	1	43	214	13612	OVER	XLOC_004648
GO:0008092	cytoskeletal protein binding	F	1	0.488643	3	166	212	13489	OVER	XLOC_004648, XLOC_009007, XLOC_020253
GO:0003779	actin binding	F	1	0.445272	2	95	213	13560	OVER	XLOC_004648, XLOC_020253
GO:0004965	G-protein coupled GABA receptor activity	F	1	0.103611	1	6	214	13649	OVER	XLOC_004807
GO:0016917	GABA receptor activity	F	1	0.171008	1	11	214	13644	OVER	XLOC_004807
GO:0004713	protein tyrosine kinase activity	F	1	0.583809	1	55	214	13600	OVER	XLOC_004807
GO:0018108	peptidyl-tyrosine phosphorylation	P	1	0.609124	1	59	214	13596	OVER	XLOC_004807
GO:0018212	peptidyl-tyrosine modification	P	1	0.615209	1	60	214	13595	OVER	XLOC_004807
GO:1902358	sulfate transmembrane transport	P	1	0.144677	1	9	214	13646	OVER	XLOC_005077
GO:0015116	sulfate transmembrane transporter activity	F	1	0.144677	1	9	214	13646	OVER	XLOC_005077
GO:1901682	sulfur compound transmembrane transporter activity	F	1	0.144677	1	9	214	13646	OVER	XLOC_005077
GO:0008272	sulfate transport	P	1	0.144677	1	9	214	13646	OVER	XLOC_005077
GO:0008271	secondary active sulfate transmembrane transporter activity	F	1	0.144677	1	9	214	13646	OVER	XLOC_005077
GO:0072348	sulfur compound transport	P	1	0.157945	1	10	214	13645	OVER	XLOC_005077
GO:0098661	inorganic anion transmembrane transport	P	1	0.245257	1	17	214	13638	OVER	XLOC_005077
GO:0015698	inorganic anion transport	P	1	0.334059	1	25	214	13630	OVER	XLOC_005077
GO:0015103	inorganic anion transmembrane transporter activity	F	1	0.354583	1	27	214	13628	OVER	XLOC_005077
GO:0004197	cysteine-type endopeptidase activity	F	1	0.593016	2	126	213	13529	OVER	XLOC_005764, XLOC_006224
GO:0045735	nutrient reservoir activity	F	1	0.103611	1	6	214	13649	OVER	XLOC_005913
GO:0005319	lipid transporter activity	F	1	0.302048	1	22	214	13633	OVER	XLOC_005913
GO:0006869	lipid transport	P	1	0.364608	1	28	214	13627	OVER	XLOC_005913
GO:0010876	lipid localization	P	1	0.421585	1	34	214	13621	OVER	XLOC_005913
GO:0005576	extracellular region	C	1	0.117402	12	514	203	13141	OVER	XLOC_005913, XLOC_000367, XLOC_001458, XLOC_004469, XLOC_005778, XLOC_001097, XLOC_010649, XLOC_019998, XLOC_013160, XLOC_012099, XLOC_012100, XLOC_008122
GO:0022892	substrate-specific transporter activity	F	1	0.391637	9	500	206	13155	OVER	XLOC_005913, XLOC_017969, XLOC_021410, XLOC_003587, XLOC_013844, XLOC_006005, XLOC_000351, XLOC_016253, XLOC_005077
GO:0008073	ornithine decarboxylase inhibitor activity	F	1	0.256972	1	18	214	13637	OVER	XLOC_005991
GO:0042979	ornithine decarboxylase regulator activity	F	1	0.256972	1	18	214	13637	OVER	XLOC_005991
GO:0004857	enzyme inhibitor activity	F	1	0.386118	2	84	213	13571	OVER	XLOC_005991, XLOC_008122
GO:0043086	negative regulation of catalytic activity	P	1	0.42944	2	92	213	13563	OVER	XLOC_005991, XLOC_008122
GO:0044092	negative regulation of molecular function	P	1	0.450495	2	96	213	13559	OVER	XLOC_005991, XLOC_008122
GO:0005230	extracellular ligand-gated ion channel activity	F	1	0.583809	1	55	214	13600	OVER	XLOC_006005
GO:0005212	structural constituent of eye lens	F	1	0.117513	1	7	214	13648	OVER	XLOC_006028
GO:0008081	phosphoric diester hydrolase activity	F	1	0.535521	1	48	214	13607	OVER	XLOC_006092
GO:0004843	thiol-dependent ubiquitin-specific protease activity	F	1	0.245257	1	17	214	13638	OVER	XLOC_007180
GO:0036459	thiol-dependent ubiquitinyl hydrolase activity	F	1	0.465159	1	39	214	13616	OVER	XLOC_007180
GO:0101005	ubiquitinyl hydrolase activity	F	1	0.465159	1	39	214	13616	OVER	XLOC_007180
GO:0019783	ubiquitin-like protein-specific protease activity	F	1	0.473474	1	40	214	13615	OVER	XLOC_007180
GO:0008234	cysteine-type peptidase activity	F	1	0.574706	3	189	212	13466	OVER	XLOC_007180, XLOC_005764, XLOC_006224
GO:0050113	inositol oxygenase activity	F	1	0.0457894	1	2	214	13653	OVER	XLOC_007459
GO:0019310	inositol catabolic process	P	1	0.0457894	1	2	214	13653	OVER	XLOC_007459
GO:0006020	inositol metabolic process	P	1	0.0605839	1	3	214	13652	OVER	XLOC_007459
GO:1901616	organic hydroxy compound catabolic process	P	1	0.0894914	1	5	214	13650	OVER	XLOC_007459
GO:0046164	alcohol catabolic process	P	1	0.0894914	1	5	214	13650	OVER	XLOC_007459
GO:0046174	polyol catabolic process	P	1	0.0894914	1	5	214	13650	OVER	XLOC_007459
GO:0044275	cellular carbohydrate catabolic process	P	1	0.103611	1	6	214	13649	OVER	XLOC_007459
GO:0019751	polyol metabolic process	P	1	0.157945	1	10	214	13645	OVER	XLOC_007459
GO:0006066	alcohol metabolic process	P	1	0.279861	1	20	214	13635	OVER	XLOC_007459
GO:0044724	single-organism carbohydrate catabolic process	P	1	0.323554	1	24	214	13631	OVER	XLOC_007459
GO:0016052	carbohydrate catabolic process	P	1	0.364608	1	28	214	13627	OVER	XLOC_007459
GO:0044262	cellular carbohydrate metabolic process	P	1	0.505465	1	44	214	13611	OVER	XLOC_007459
GO:1901615	organic hydroxy compound metabolic process	P	1	0.187069	2	49	213	13606	OVER	XLOC_007459, XLOC_013100
GO:0004550	nucleoside diphosphate kinase activity	F	1	0.131201	1	8	214	13647	OVER	XLOC_007832
GO:0016776	phosphotransferase activity, phosphate group as acceptor	F	1	0.221274	1	15	214	13640	OVER	XLOC_007832
GO:0019205	nucleobase-containing compound kinase activity	F	1	0.334059	1	25	214	13630	OVER	XLOC_007832
GO:0006165	nucleoside diphosphate phosphorylation	P	1	0.364608	1	28	214	13627	OVER	XLOC_007832
GO:0009132	nucleoside diphosphate metabolic process	P	1	0.403182	1	32	214	13623	OVER	XLOC_007832
GO:0046939	nucleotide phosphorylation	P	1	0.421585	1	34	214	13621	OVER	XLOC_007832
GO:0030414	peptidase inhibitor activity	F	1	0.583809	1	55	214	13600	OVER	XLOC_008122
GO:0010466	negative regulation of peptidase activity	P	1	0.590287	1	56	214	13599	OVER	XLOC_008122
GO:0045861	negative regulation of proteolysis	P	1	0.590287	1	56	214	13599	OVER	XLOC_008122
GO:0061134	peptidase regulator activity	F	1	0.602943	1	58	214	13597	OVER	XLOC_008122
GO:0051346	negative regulation of hydrolase activity	P	1	0.615209	1	60	214	13595	OVER	XLOC_008122
GO:0008146	sulfotransferase activity	F	1	0.334059	1	25	214	13630	OVER	XLOC_008603
GO:0016782	transferase activity, transferring sulfur-containing groups	F	1	0.421585	1	34	214	13621	OVER	XLOC_008603
GO:0007218	neuropeptide signaling pathway	P	1	0.335776	2	75	213	13580	OVER	XLOC_008781, XLOC_003159
GO:0004383	guanylate cyclase activity	F	1	0.0651617	2	25	213	13630	OVER	XLOC_008947, XLOC_004807
GO:0006182	cGMP biosynthetic process	P	1	0.0738862	2	27	213	13628	OVER	XLOC_008947, XLOC_004807
GO:0046068	cGMP metabolic process	P	1	0.0783812	2	28	213	13627	OVER	XLOC_008947, XLOC_004807
GO:0009975	cyclase activity	F	1	0.102036	2	33	213	13622	OVER	XLOC_008947, XLOC_004807
GO:0052652	cyclic purine nucleotide metabolic process	P	1	0.11705	2	36	213	13619	OVER	XLOC_008947, XLOC_004807
GO:0016849	phosphorus-oxygen lyase activity	F	1	0.132576	2	39	213	13616	OVER	XLOC_008947, XLOC_004807
GO:0009190	cyclic nucleotide biosynthetic process	P	1	0.153939	2	43	213	13612	OVER	XLOC_008947, XLOC_004807
GO:0009187	cyclic nucleotide metabolic process	P	1	0.15938	2	44	213	13611	OVER	XLOC_008947, XLOC_004807
GO:0009152	purine ribonucleotide biosynthetic process	P	1	0.40797	2	88	213	13567	OVER	XLOC_008947, XLOC_004807
GO:0006164	purine nucleotide biosynthetic process	P	1	0.418755	2	90	213	13565	OVER	XLOC_008947, XLOC_004807
GO:0072522	purine-containing compound biosynthetic process	P	1	0.42944	2	92	213	13563	OVER	XLOC_008947, XLOC_004807
GO:0009260	ribonucleotide biosynthetic process	P	1	0.460858	2	98	213	13557	OVER	XLOC_008947, XLOC_004807
GO:0046390	ribose phosphate biosynthetic process	P	1	0.460858	2	98	213	13557	OVER	XLOC_008947, XLOC_004807
GO:0006753	nucleoside phosphate metabolic process	P	1	0.431466	4	212	211	13443	OVER	XLOC_008947, XLOC_016954, XLOC_007832, XLOC_004807
GO:0009117	nucleotide metabolic process	P	1	0.431466	4	212	211	13443	OVER	XLOC_008947, XLOC_016954, XLOC_007832, XLOC_004807
GO:0055086	nucleobase-containing small molecule metabolic process	P	1	0.509247	4	235	211	13420	OVER	XLOC_008947, XLOC_016954, XLOC_007832, XLOC_004807
GO:0016829	lyase activity	F	1	0.37827	3	139	212	13516	OVER	XLOC_008947, XLOC_018018, XLOC_004807
GO:0097225	sperm midpiece	C	1	0.0155011	1	0	214	13655	OVER	XLOC_009007
GO:0097228	sperm principal piece	C	1	0.0155011	1	0	214	13655	OVER	XLOC_009007
GO:0097223	sperm part	C	1	0.030763	1	1	214	13654	OVER	XLOC_009007
GO:0097729	9+2 motile cilium	C	1	0.030763	1	1	214	13654	OVER	XLOC_009007
GO:0036126	sperm flagellum	C	1	0.030763	1	1	214	13654	OVER	XLOC_009007
GO:0030992	intraciliary transport particle B	C	1	0.0605839	1	3	214	13652	OVER	XLOC_009007
GO:0035735	intraciliary transport involved in cilium assembly	P	1	0.0605839	1	3	214	13652	OVER	XLOC_009007
GO:0030990	intraciliary transport particle	C	1	0.103611	1	6	214	13649	OVER	XLOC_009007
GO:0036064	ciliary basal body	C	1	0.171008	1	11	214	13644	OVER	XLOC_009007
GO:0098840	protein transport along microtubule	P	1	0.183869	1	12	214	13643	OVER	XLOC_009007
GO:0042073	intraciliary transport	P	1	0.183869	1	12	214	13643	OVER	XLOC_009007
GO:0099118	microtubule-based protein transport	P	1	0.183869	1	12	214	13643	OVER	XLOC_009007
GO:0031503	protein complex localization	P	1	0.208999	1	14	214	13641	OVER	XLOC_009007
GO:0048232	male gamete generation	P	1	0.291041	1	21	214	13634	OVER	XLOC_009007
GO:0007283	spermatogenesis	P	1	0.291041	1	21	214	13634	OVER	XLOC_009007
GO:0060271	cilium assembly	P	1	0.312885	1	23	214	13632	OVER	XLOC_009007
GO:0031514	motile cilium	C	1	0.312885	1	23	214	13632	OVER	XLOC_009007
GO:0099111	microtubule-based transport	P	1	0.364608	1	28	214	13627	OVER	XLOC_009007
GO:0010970	transport along microtubule	P	1	0.364608	1	28	214	13627	OVER	XLOC_009007
GO:0030705	cytoskeleton-dependent intracellular transport	P	1	0.374478	1	29	214	13626	OVER	XLOC_009007
GO:0044782	cilium organization	P	1	0.456714	1	38	214	13617	OVER	XLOC_009007
GO:0005813	centrosome	C	1	0.456714	1	38	214	13617	OVER	XLOC_009007
GO:0030031	cell projection assembly	P	1	0.465159	1	39	214	13616	OVER	XLOC_009007
GO:0005815	microtubule organizing center	C	1	0.596664	1	57	214	13598	OVER	XLOC_009007
GO:0006334	nucleosome assembly	P	1	0.535521	1	48	214	13607	OVER	XLOC_010490
GO:0031497	chromatin assembly	P	1	0.542747	1	49	214	13606	OVER	XLOC_010490
GO:0006333	chromatin assembly or disassembly	P	1	0.542747	1	49	214	13606	OVER	XLOC_010490
GO:0034728	nucleosome organization	P	1	0.54986	1	50	214	13605	OVER	XLOC_010490
GO:0065004	protein-DNA complex assembly	P	1	0.583809	1	55	214	13600	OVER	XLOC_010490
GO:0071824	protein-DNA complex subunit organization	P	1	0.596664	1	57	214	13598	OVER	XLOC_010490
GO:0006323	DNA packaging	P	1	0.602943	1	58	214	13597	OVER	XLOC_010490
GO:0000723	telomere maintenance	P	1	0.596664	1	57	214	13598	OVER	XLOC_011296
GO:0032200	telomere organization	P	1	0.602943	1	58	214	13597	OVER	XLOC_011296
GO:0060249	anatomical structure homeostasis	P	1	0.632905	1	63	214	13592	OVER	XLOC_011296
GO:0004523	RNA-DNA hybrid ribonuclease activity	F	1	0.181104	6	239	209	13416	OVER	XLOC_011322, XLOC_001734, XLOC_011321, XLOC_022404, XLOC_011297, XLOC_019125
GO:0016891	endoribonuclease activity, producing 5'-phosphomonoesters	F	1	0.212019	6	252	209	13403	OVER	XLOC_011322, XLOC_001734, XLOC_011321, XLOC_022404, XLOC_011297, XLOC_019125
GO:0016893	endonuclease activity, active with either ribo- or deoxyribonucleic acids and producing 5'-phosphomonoesters	F	1	0.221888	6	256	209	13399	OVER	XLOC_011322, XLOC_001734, XLOC_011321, XLOC_022404, XLOC_011297, XLOC_019125
GO:0004521	endoribonuclease activity	F	1	0.229388	6	259	209	13396	OVER	XLOC_011322, XLOC_001734, XLOC_011321, XLOC_022404, XLOC_011297, XLOC_019125
GO:0090502	RNA phosphodiester bond hydrolysis, endonucleolytic	P	1	0.231907	6	260	209	13395	OVER	XLOC_011322, XLOC_001734, XLOC_011321, XLOC_022404, XLOC_011297, XLOC_019125
GO:0004540	ribonuclease activity	F	1	0.270653	6	275	209	13380	OVER	XLOC_011322, XLOC_001734, XLOC_011321, XLOC_022404, XLOC_011297, XLOC_019125
GO:0090501	RNA phosphodiester bond hydrolysis	P	1	0.281253	6	279	209	13376	OVER	XLOC_011322, XLOC_001734, XLOC_011321, XLOC_022404, XLOC_011297, XLOC_019125
GO:0043531	ADP binding	F	1	0.117513	1	7	214	13648	OVER	XLOC_011573
GO:0006727	ommochrome biosynthetic process	P	1	0.0155011	1	0	214	13655	OVER	XLOC_012113
GO:0008055	ocellus pigment biosynthetic process	P	1	0.0155011	1	0	214	13655	OVER	XLOC_012113
GO:0033060	ocellus pigmentation	P	1	0.0155011	1	0	214	13655	OVER	XLOC_012113
GO:0046152	ommochrome metabolic process	P	1	0.0155011	1	0	214	13655	OVER	XLOC_012113
GO:0046158	ocellus pigment metabolic process	P	1	0.0155011	1	0	214	13655	OVER	XLOC_012113
GO:0004833	tryptophan 2,3-dioxygenase activity	F	1	0.0155011	1	0	214	13655	OVER	XLOC_012113
GO:0019442	tryptophan catabolic process to acetyl-CoA	P	1	0.0155011	1	0	214	13655	OVER	XLOC_012113
GO:0006726	eye pigment biosynthetic process	P	1	0.030763	1	1	214	13654	OVER	XLOC_012113
GO:0042441	eye pigment metabolic process	P	1	0.030763	1	1	214	13654	OVER	XLOC_012113
GO:0043324	pigment metabolic process involved in developmental pigmentation	P	1	0.030763	1	1	214	13654	OVER	XLOC_012113
GO:0043474	pigment metabolic process involved in pigmentation	P	1	0.030763	1	1	214	13654	OVER	XLOC_012113
GO:0048069	eye pigmentation	P	1	0.030763	1	1	214	13654	OVER	XLOC_012113
GO:0048066	developmental pigmentation	P	1	0.07515	1	4	214	13651	OVER	XLOC_012113
GO:0019441	tryptophan catabolic process to kynurenine	P	1	0.07515	1	4	214	13651	OVER	XLOC_012113
GO:0070189	kynurenine metabolic process	P	1	0.0894914	1	5	214	13650	OVER	XLOC_012113
GO:0042436	indole-containing compound catabolic process	P	1	0.103611	1	6	214	13649	OVER	XLOC_012113
GO:0042402	cellular biogenic amine catabolic process	P	1	0.103611	1	6	214	13649	OVER	XLOC_012113
GO:0006568	tryptophan metabolic process	P	1	0.103611	1	6	214	13649	OVER	XLOC_012113
GO:0006569	tryptophan catabolic process	P	1	0.103611	1	6	214	13649	OVER	XLOC_012113
GO:0006586	indolalkylamine metabolic process	P	1	0.103611	1	6	214	13649	OVER	XLOC_012113
GO:0043473	pigmentation	P	1	0.103611	1	6	214	13649	OVER	XLOC_012113
GO:0046218	indolalkylamine catabolic process	P	1	0.103611	1	6	214	13649	OVER	XLOC_012113
GO:0009310	amine catabolic process	P	1	0.103611	1	6	214	13649	OVER	XLOC_012113
GO:0042537	benzene-containing compound metabolic process	P	1	0.103611	1	6	214	13649	OVER	XLOC_012113
GO:0042430	indole-containing compound metabolic process	P	1	0.131201	1	8	214	13647	OVER	XLOC_012113
GO:0009074	aromatic amino acid family catabolic process	P	1	0.131201	1	8	214	13647	OVER	XLOC_012113
GO:0016702	oxidoreductase activity, acting on single donors with incorporation of molecular oxygen, incorporation of two atoms of oxygen	F	1	0.157945	1	10	214	13645	OVER	XLOC_012113
GO:0006576	cellular biogenic amine metabolic process	P	1	0.171008	1	11	214	13644	OVER	XLOC_012113
GO:0009308	amine metabolic process	P	1	0.171008	1	11	214	13644	OVER	XLOC_012113
GO:0044106	cellular amine metabolic process	P	1	0.171008	1	11	214	13644	OVER	XLOC_012113
GO:0044550	secondary metabolite biosynthetic process	P	1	0.171008	1	11	214	13644	OVER	XLOC_012113
GO:0006084	acetyl-CoA metabolic process	P	1	0.233359	1	16	214	13639	OVER	XLOC_012113
GO:0019748	secondary metabolic process	P	1	0.245257	1	17	214	13638	OVER	XLOC_012113
GO:0009072	aromatic amino acid family metabolic process	P	1	0.256972	1	18	214	13637	OVER	XLOC_012113
GO:0042180	cellular ketone metabolic process	P	1	0.268505	1	19	214	13636	OVER	XLOC_012113
GO:0046148	pigment biosynthetic process	P	1	0.279861	1	20	214	13635	OVER	XLOC_012113
GO:0006637	acyl-CoA metabolic process	P	1	0.291041	1	21	214	13634	OVER	XLOC_012113
GO:0035383	thioester metabolic process	P	1	0.291041	1	21	214	13634	OVER	XLOC_012113
GO:1901606	alpha-amino acid catabolic process	P	1	0.323554	1	24	214	13631	OVER	XLOC_012113
GO:0042440	pigment metabolic process	P	1	0.334059	1	25	214	13630	OVER	XLOC_012113
GO:0009063	cellular amino acid catabolic process	P	1	0.354583	1	27	214	13628	OVER	XLOC_012113
GO:0051213	dioxygenase activity	F	1	0.354583	1	27	214	13628	OVER	XLOC_012113
GO:0016054	organic acid catabolic process	P	1	0.535521	1	48	214	13607	OVER	XLOC_012113
GO:0046395	carboxylic acid catabolic process	P	1	0.535521	1	48	214	13607	OVER	XLOC_012113
GO:0016701	oxidoreductase activity, acting on single donors with incorporation of molecular oxygen	F	1	0.0279134	2	15	213	13640	OVER	XLOC_012113, XLOC_007459
GO:0044282	small molecule catabolic process	P	1	0.238257	2	58	213	13597	OVER	XLOC_012113, XLOC_007459
GO:0006732	coenzyme metabolic process	P	1	0.566825	2	120	213	13535	OVER	XLOC_012113, XLOC_013100
GO:0044270	cellular nitrogen compound catabolic process	P	1	0.352714	2	78	213	13577	OVER	XLOC_012113, XLOC_016954
GO:0046700	heterocycle catabolic process	P	1	0.358328	2	79	213	13576	OVER	XLOC_012113, XLOC_016954
GO:0019439	aromatic compound catabolic process	P	1	0.363925	2	80	213	13575	OVER	XLOC_012113, XLOC_016954
GO:1901361	organic cyclic compound catabolic process	P	1	0.369502	2	81	213	13574	OVER	XLOC_012113, XLOC_016954
GO:0044712	single-organism catabolic process	P	1	0.390876	3	142	212	13513	OVER	XLOC_012113, XLOC_016954, XLOC_007459
GO:0016500	protein-hormone receptor activity	F	1	0.0605839	1	3	214	13652	OVER	XLOC_012330
GO:0034464	BBSome	C	1	0.117513	1	7	214	13648	OVER	XLOC_012383
GO:0006914	autophagy	P	1	0.439423	1	36	214	13619	OVER	XLOC_012519
GO:0004252	serine-type endopeptidase activity	F	1	0.253025	5	214	210	13441	OVER	XLOC_012830, XLOC_008183, XLOC_008370, XLOC_009172, XLOC_006524
GO:0017171	serine hydrolase activity	F	1	0.197521	6	246	209	13409	OVER	XLOC_012830, XLOC_017262, XLOC_008183, XLOC_008370, XLOC_009172, XLOC_006524
GO:0008236	serine-type peptidase activity	F	1	0.197521	6	246	209	13409	OVER	XLOC_012830, XLOC_017262, XLOC_008183, XLOC_008370, XLOC_009172, XLOC_006524
GO:0004888	transmembrane signaling receptor activity	F	1	0.030284	14	502	201	13153	OVER	XLOC_012961, XLOC_008781, BmOR75, BmOR12, XLOC_012330, BmOR72, BmOR30, XLOC_004807, BmOR57, XLOC_003159, XLOC_006978, BmOR48, BmOR59, XLOC_004536
GO:0038023	signaling receptor activity	F	1	0.0440437	14	530	201	13125	OVER	XLOC_012961, XLOC_008781, BmOR75, BmOR12, XLOC_012330, BmOR72, BmOR30, XLOC_004807, BmOR57, XLOC_003159, XLOC_006978, BmOR48, BmOR59, XLOC_004536
GO:0004871	signal transducer activity	F	1	0.0761621	14	577	201	13078	OVER	XLOC_012961, XLOC_008781, BmOR75, BmOR12, XLOC_012330, BmOR72, BmOR30, XLOC_004807, BmOR57, XLOC_003159, XLOC_006978, BmOR48, BmOR59, XLOC_004536
GO:0099600	transmembrane receptor activity	F	1	0.0199334	15	521	200	13134	OVER	XLOC_012961, XLOC_008781, BmOR75, BmOR12, XLOC_012330, BmOR72, BmOR30, XLOC_004807, BmOR57, XLOC_003159, XLOC_006978, BmOR48, BmOR59, XLOC_004536, XLOC_006005
GO:0060089	molecular transducer activity	F	1	0.039944	15	572	200	13083	OVER	XLOC_012961, XLOC_008781, BmOR75, BmOR12, XLOC_012330, BmOR72, BmOR30, XLOC_004807, BmOR57, XLOC_003159, XLOC_006978, BmOR48, BmOR59, XLOC_004536, XLOC_006005
GO:0004872	receptor activity	F	1	0.039944	15	572	200	13083	OVER	XLOC_012961, XLOC_008781, BmOR75, BmOR12, XLOC_012330, BmOR72, BmOR30, XLOC_004807, BmOR57, XLOC_003159, XLOC_006978, BmOR48, BmOR59, XLOC_004536, XLOC_006005
GO:0004930	G-protein coupled receptor activity	F	1	0.0480273	6	163	209	13492	OVER	XLOC_012961, XLOC_008781, XLOC_003159, XLOC_006978, XLOC_012330, XLOC_004807
GO:0007186	G-protein coupled receptor signaling pathway	P	1	0.119787	6	210	209	13445	OVER	XLOC_012961, XLOC_008781, XLOC_003159, XLOC_006978, XLOC_012330, XLOC_004807
GO:0042816	vitamin B6 metabolic process	P	1	0.208999	1	14	214	13641	OVER	XLOC_013100
GO:0042819	vitamin B6 biosynthetic process	P	1	0.208999	1	14	214	13641	OVER	XLOC_013100
GO:0004733	pyridoxamine-phosphate oxidase activity	F	1	0.208999	1	14	214	13641	OVER	XLOC_013100
GO:0008615	pyridoxine biosynthetic process	P	1	0.208999	1	14	214	13641	OVER	XLOC_013100
GO:0008614	pyridoxine metabolic process	P	1	0.208999	1	14	214	13641	OVER	XLOC_013100
GO:0042364	water-soluble vitamin biosynthetic process	P	1	0.221274	1	15	214	13640	OVER	XLOC_013100
GO:0009110	vitamin biosynthetic process	P	1	0.221274	1	15	214	13640	OVER	XLOC_013100
GO:0042822	pyridoxal phosphate metabolic process	P	1	0.233359	1	16	214	13639	OVER	XLOC_013100
GO:0042823	pyridoxal phosphate biosynthetic process	P	1	0.233359	1	16	214	13639	OVER	XLOC_013100
GO:0046184	aldehyde biosynthetic process	P	1	0.233359	1	16	214	13639	OVER	XLOC_013100
GO:0006766	vitamin metabolic process	P	1	0.245257	1	17	214	13638	OVER	XLOC_013100
GO:0006767	water-soluble vitamin metabolic process	P	1	0.245257	1	17	214	13638	OVER	XLOC_013100
GO:0016641	oxidoreductase activity, acting on the CH-NH2 group of donors, oxygen as acceptor	F	1	0.256972	1	18	214	13637	OVER	XLOC_013100
GO:0010181	FMN binding	F	1	0.312885	1	23	214	13632	OVER	XLOC_013100
GO:0016638	oxidoreductase activity, acting on the CH-NH2 group of donors	F	1	0.312885	1	23	214	13632	OVER	XLOC_013100
GO:0072525	pyridine-containing compound biosynthetic process	P	1	0.323554	1	24	214	13631	OVER	XLOC_013100
GO:1901617	organic hydroxy compound biosynthetic process	P	1	0.384195	1	30	214	13625	OVER	XLOC_013100
GO:0006081	cellular aldehyde metabolic process	P	1	0.421585	1	34	214	13621	OVER	XLOC_013100
GO:0072524	pyridine-containing compound metabolic process	P	1	0.563759	1	52	214	13603	OVER	XLOC_013100
GO:0005096	GTPase activator activity	F	1	0.627098	1	62	214	13593	OVER	XLOC_013100
GO:0030234	enzyme regulator activity	F	1	0.389582	4	200	211	13455	OVER	XLOC_013100, XLOC_014992, XLOC_005991, XLOC_008122
GO:0000413	protein peptidyl-prolyl isomerization	P	1	0.393762	1	31	214	13624	OVER	XLOC_013248
GO:0016859	cis-trans isomerase activity	F	1	0.403182	1	32	214	13623	OVER	XLOC_013248
GO:0003755	peptidyl-prolyl cis-trans isomerase activity	F	1	0.403182	1	32	214	13623	OVER	XLOC_013248
GO:0018208	peptidyl-proline modification	P	1	0.412455	1	33	214	13622	OVER	XLOC_013248
GO:0015299	solute:proton antiporter activity	F	1	0.171008	1	11	214	13644	OVER	XLOC_013844
GO:0015298	solute:cation antiporter activity	F	1	0.208999	1	14	214	13641	OVER	XLOC_013844
GO:0015297	antiporter activity	F	1	0.268505	1	19	214	13636	OVER	XLOC_013844
GO:0016620	oxidoreductase activity, acting on the aldehyde or oxo group of donors, NAD or NADP as acceptor	F	1	0.54986	1	50	214	13605	OVER	XLOC_013846
GO:0016903	oxidoreductase activity, acting on the aldehyde or oxo group of donors	F	1	0.590287	1	56	214	13599	OVER	XLOC_013846
GO:0016021	integral component of membrane	C	1	0.260517	73	4326	142	9329	OVER	XLOC_013853, XLOC_012961, XLOC_008781, XLOC_020945, XLOC_010821, XLOC_019998, XLOC_016240, XLOC_011110, XLOC_021442, XLOC_008947, XLOC_006005, XLOC_002481, XLOC_008343, XLOC_005077, XLOC_017506, XLOC_007180, BmCYP4C1, BmOR75, BmUGT40G2, XLOC_010190, XLOC_017588, BmUGT40G1, XLOC_015162, XLOC_012330, BmOR72, XLOC_016253, BmOR30, XLOC_001688, XLOC_019082, XLOC_003587, XLOC_006978, XLOC_004239, XLOC_…
GO:0031224	intrinsic component of membrane	C	1	0.267296	73	4335	142	9320	OVER	XLOC_013853, XLOC_012961, XLOC_008781, XLOC_020945, XLOC_010821, XLOC_019998, XLOC_016240, XLOC_011110, XLOC_021442, XLOC_008947, XLOC_006005, XLOC_002481, XLOC_008343, XLOC_005077, XLOC_017506, XLOC_007180, BmCYP4C1, BmOR75, BmUGT40G2, XLOC_010190, XLOC_017588, BmUGT40G1, XLOC_015162, XLOC_012330, BmOR72, XLOC_016253, BmOR30, XLOC_001688, XLOC_019082, XLOC_003587, XLOC_006978, XLOC_004239, XLOC_…
GO:0044425	membrane part	C	1	0.369854	73	4461	142	9194	OVER	XLOC_013853, XLOC_012961, XLOC_008781, XLOC_020945, XLOC_010821, XLOC_019998, XLOC_016240, XLOC_011110, XLOC_021442, XLOC_008947, XLOC_006005, XLOC_002481, XLOC_008343, XLOC_005077, XLOC_017506, XLOC_007180, BmCYP4C1, BmOR75, BmUGT40G2, XLOC_010190, XLOC_017588, BmUGT40G1, XLOC_015162, XLOC_012330, BmOR72, XLOC_016253, BmOR30, XLOC_001688, XLOC_019082, XLOC_003587, XLOC_006978, XLOC_004239, XLOC_…
GO:0003899	DNA-directed 5'-3' RNA polymerase activity	F	1	0.402541	2	87	213	13568	OVER	XLOC_014197, XLOC_016653
GO:0034062	5'-3' RNA polymerase activity	F	1	0.445272	2	95	213	13560	OVER	XLOC_014197, XLOC_016653
GO:0097747	RNA polymerase activity	F	1	0.445272	2	95	213	13560	OVER	XLOC_014197, XLOC_016653
GO:0008080	N-acetyltransferase activity	F	1	0.535521	1	48	214	13607	OVER	XLOC_014224
GO:0016410	N-acyltransferase activity	F	1	0.54986	1	50	214	13605	OVER	XLOC_014224
GO:0016407	acetyltransferase activity	F	1	0.596664	1	57	214	13598	OVER	XLOC_014224
GO:0046914	transition metal ion binding	F	1	0.00390848	41	1701	174	11954	OVER	XLOC_014687, XLOC_011573, XLOC_017535, XLOC_012820, XLOC_020326, XLOC_019778, XLOC_012342, XLOC_019133, XLOC_011173, BmCYP6AE3, XLOC_016044, XLOC_013791, XLOC_020174, XLOC_004889, XLOC_002801, XLOC_001734, XLOC_007459, XLOC_020035, XLOC_022472, XLOC_012477, BmCYP6AE6P, XLOC_009065, XLOC_011222, XLOC_009283, XLOC_008370, XLOC_011721, BmCYP4C1, XLOC_017564, XLOC_019941, XLOC_016653, XLOC_018018, XL…
GO:0008270	zinc ion binding	F	1	0.00735923	37	1552	178	12103	OVER	XLOC_014687, XLOC_011573, XLOC_017535, XLOC_012820, XLOC_020326, XLOC_019778, XLOC_012342, XLOC_019133, XLOC_011173, XLOC_016044, XLOC_013791, XLOC_020174, XLOC_004889, XLOC_002801, XLOC_001734, XLOC_020035, XLOC_022472, XLOC_012477, XLOC_009065, XLOC_011222, XLOC_009283, XLOC_008370, XLOC_011721, XLOC_017564, XLOC_019941, XLOC_016653, XLOC_018018, XLOC_021628, XLOC_013100, XLOC_010095, XLOC_0195…
GO:0006313	transposition, DNA-mediated	P	1	0.57723	1	54	214	13601	OVER	XLOC_016044
GO:0032196	transposition	P	1	0.590287	1	56	214	13599	OVER	XLOC_016044
GO:0003333	amino acid transmembrane transport	P	1	0.268505	1	19	214	13636	OVER	XLOC_016253
GO:1905039	carboxylic acid transmembrane transport	P	1	0.291041	1	21	214	13634	OVER	XLOC_016253
GO:1903825	organic acid transmembrane transport	P	1	0.302048	1	22	214	13633	OVER	XLOC_016253
GO:0015171	amino acid transmembrane transporter activity	F	1	0.302048	1	22	214	13633	OVER	XLOC_016253
GO:0006865	amino acid transport	P	1	0.302048	1	22	214	13633	OVER	XLOC_016253
GO:0098656	anion transmembrane transport	P	1	0.164857	2	45	213	13610	OVER	XLOC_016253, XLOC_005077
GO:0016788	hydrolase activity, acting on ester bonds	F	1	0.00407672	45	1919	170	11736	OVER	XLOC_016921, XLOC_011297, XLOC_019870, XLOC_019113, XLOC_017596, XLOC_001996, XLOC_004889, XLOC_001458, XLOC_021442, XLOC_001734, XLOC_005853, XLOC_021489, XLOC_004469, XLOC_012518, XLOC_005896, XLOC_020256, XLOC_006224, XLOC_020694, XLOC_011322, XLOC_005061, XLOC_011321, XLOC_020638, XLOC_019868, XLOC_006092, XLOC_008370, XLOC_020439, XLOC_014317, XLOC_016954, XLOC_010490, XLOC_013160, XLOC_0142…
GO:0004519	endonuclease activity	F	1	0.0022798	39	1546	176	12109	OVER	XLOC_016921, XLOC_011297, XLOC_019870, XLOC_019113, XLOC_017596, XLOC_004889, XLOC_021442, XLOC_001734, XLOC_005853, XLOC_021489, XLOC_012518, XLOC_005896, XLOC_020256, XLOC_006224, XLOC_020694, XLOC_011322, XLOC_005061, XLOC_011321, XLOC_020638, XLOC_019868, XLOC_006092, XLOC_008370, XLOC_020439, XLOC_014317, XLOC_010490, XLOC_014299, XLOC_014298, XLOC_019125, XLOC_002535, XLOC_018150, XLOC_0035…
GO:0090305	nucleic acid phosphodiester bond hydrolysis	P	1	0.00405507	39	1599	176	12056	OVER	XLOC_016921, XLOC_011297, XLOC_019870, XLOC_019113, XLOC_017596, XLOC_004889, XLOC_021442, XLOC_001734, XLOC_005853, XLOC_021489, XLOC_012518, XLOC_005896, XLOC_020256, XLOC_006224, XLOC_020694, XLOC_011322, XLOC_005061, XLOC_011321, XLOC_020638, XLOC_019868, XLOC_006092, XLOC_008370, XLOC_020439, XLOC_014317, XLOC_010490, XLOC_014299, XLOC_014298, XLOC_019125, XLOC_002535, XLOC_018150, XLOC_0035…
GO:0004518	nuclease activity	F	1	0.00414058	39	1601	176	12054	OVER	XLOC_016921, XLOC_011297, XLOC_019870, XLOC_019113, XLOC_017596, XLOC_004889, XLOC_021442, XLOC_001734, XLOC_005853, XLOC_021489, XLOC_012518, XLOC_005896, XLOC_020256, XLOC_006224, XLOC_020694, XLOC_011322, XLOC_005061, XLOC_011321, XLOC_020638, XLOC_019868, XLOC_006092, XLOC_008370, XLOC_020439, XLOC_014317, XLOC_010490, XLOC_014299, XLOC_014298, XLOC_019125, XLOC_002535, XLOC_018150, XLOC_0035…
GO:0003964	RNA-directed DNA polymerase activity	F	1	0.0401656	38	1809	177	11846	OVER	XLOC_016921, XLOC_014525, XLOC_021917, XLOC_017596, XLOC_004889, XLOC_021442, XLOC_002801, XLOC_001734, XLOC_005853, XLOC_021489, XLOC_005896, XLOC_020256, XLOC_006224, XLOC_020694, XLOC_005061, XLOC_011321, XLOC_011222, XLOC_020638, XLOC_019868, XLOC_006092, XLOC_008370, XLOC_020439, XLOC_014317, XLOC_010490, XLOC_014674, XLOC_014299, XLOC_014298, XLOC_002535, XLOC_018150, XLOC_021431, XLOC_0035…
GO:0006278	RNA-dependent DNA biosynthetic process	P	1	0.0401656	38	1809	177	11846	OVER	XLOC_016921, XLOC_014525, XLOC_021917, XLOC_017596, XLOC_004889, XLOC_021442, XLOC_002801, XLOC_001734, XLOC_005853, XLOC_021489, XLOC_005896, XLOC_020256, XLOC_006224, XLOC_020694, XLOC_005061, XLOC_011321, XLOC_011222, XLOC_020638, XLOC_019868, XLOC_006092, XLOC_008370, XLOC_020439, XLOC_014317, XLOC_010490, XLOC_014674, XLOC_014299, XLOC_014298, XLOC_002535, XLOC_018150, XLOC_021431, XLOC_0035…
GO:0034061	DNA polymerase activity	F	1	0.0439755	38	1822	177	11833	OVER	XLOC_016921, XLOC_014525, XLOC_021917, XLOC_017596, XLOC_004889, XLOC_021442, XLOC_002801, XLOC_001734, XLOC_005853, XLOC_021489, XLOC_005896, XLOC_020256, XLOC_006224, XLOC_020694, XLOC_005061, XLOC_011321, XLOC_011222, XLOC_020638, XLOC_019868, XLOC_006092, XLOC_008370, XLOC_020439, XLOC_014317, XLOC_010490, XLOC_014674, XLOC_014299, XLOC_014298, XLOC_002535, XLOC_018150, XLOC_021431, XLOC_0035…
GO:0071897	DNA biosynthetic process	P	1	0.0461378	38	1829	177	11826	OVER	XLOC_016921, XLOC_014525, XLOC_021917, XLOC_017596, XLOC_004889, XLOC_021442, XLOC_002801, XLOC_001734, XLOC_005853, XLOC_021489, XLOC_005896, XLOC_020256, XLOC_006224, XLOC_020694, XLOC_005061, XLOC_011321, XLOC_011222, XLOC_020638, XLOC_019868, XLOC_006092, XLOC_008370, XLOC_020439, XLOC_014317, XLOC_010490, XLOC_014674, XLOC_014299, XLOC_014298, XLOC_002535, XLOC_018150, XLOC_021431, XLOC_0035…
GO:0016779	nucleotidyltransferase activity	F	1	0.0481456	40	1949	175	11706	OVER	XLOC_016921, XLOC_014525, XLOC_021917, XLOC_017596, XLOC_004889, XLOC_021442, XLOC_002801, XLOC_001734, XLOC_005853, XLOC_021489, XLOC_005896, XLOC_020256, XLOC_006224, XLOC_020694, XLOC_005061, XLOC_011321, XLOC_011222, XLOC_020638, XLOC_019868, XLOC_006092, XLOC_008370, XLOC_020439, XLOC_014317, XLOC_014197, XLOC_016653, XLOC_010490, XLOC_014674, XLOC_014299, XLOC_014298, XLOC_002535, XLOC_0181…
GO:0019438	aromatic compound biosynthetic process	P	1	0.451755	45	2786	170	10869	OVER	XLOC_016921, XLOC_014525, XLOC_021917, XLOC_017596, XLOC_004889, XLOC_021442, XLOC_002801, XLOC_001734, XLOC_008947, XLOC_005853, XLOC_021489, XLOC_005896, XLOC_020256, XLOC_006224, XLOC_020694, XLOC_005991, XLOC_005061, XLOC_012113, XLOC_011321, XLOC_011222, XLOC_020638, XLOC_019868, XLOC_006092, XLOC_008370, XLOC_020439, XLOC_014317, XLOC_014197, XLOC_016653, XLOC_010490, XLOC_014674, XLOC_0142…
GO:0018130	heterocycle biosynthetic process	P	1	0.462266	45	2796	170	10859	OVER	XLOC_016921, XLOC_014525, XLOC_021917, XLOC_017596, XLOC_004889, XLOC_021442, XLOC_002801, XLOC_001734, XLOC_008947, XLOC_005853, XLOC_021489, XLOC_005896, XLOC_020256, XLOC_006224, XLOC_020694, XLOC_005991, XLOC_005061, XLOC_012113, XLOC_011321, XLOC_011222, XLOC_020638, XLOC_019868, XLOC_006092, XLOC_008370, XLOC_020439, XLOC_014317, XLOC_014197, XLOC_016653, XLOC_010490, XLOC_014674, XLOC_0142…
GO:1901362	organic cyclic compound biosynthetic process	P	1	0.473837	45	2807	170	10848	OVER	XLOC_016921, XLOC_014525, XLOC_021917, XLOC_017596, XLOC_004889, XLOC_021442, XLOC_002801, XLOC_001734, XLOC_008947, XLOC_005853, XLOC_021489, XLOC_005896, XLOC_020256, XLOC_006224, XLOC_020694, XLOC_005991, XLOC_005061, XLOC_012113, XLOC_011321, XLOC_011222, XLOC_020638, XLOC_019868, XLOC_006092, XLOC_008370, XLOC_020439, XLOC_014317, XLOC_014197, XLOC_016653, XLOC_010490, XLOC_014674, XLOC_0142…
GO:0016772	transferase activity, transferring phosphorus-containing groups	F	1	0.224028	44	2490	171	11165	OVER	XLOC_016921, XLOC_014525, XLOC_021917, XLOC_017596, XLOC_004889, XLOC_021442, XLOC_002801, XLOC_001734, XLOC_008947, XLOC_005853, XLOC_021489, XLOC_007832, XLOC_005896, XLOC_020256, XLOC_006224, XLOC_020694, XLOC_005061, XLOC_011321, XLOC_011222, XLOC_020638, XLOC_019868, XLOC_006092, XLOC_008370, XLOC_020439, XLOC_014317, XLOC_014197, XLOC_016653, XLOC_010490, XLOC_014674, XLOC_014299, XLOC_0142…
GO:0006807	nitrogen compound metabolic process	P	1	0.0229802	92	4904	123	8751	OVER	XLOC_016921, XLOC_017417, XLOC_018500, XLOC_019998, XLOC_019870, XLOC_016044, XLOC_021917, XLOC_019113, XLOC_021442, XLOC_002801, XLOC_008947, XLOC_021367, XLOC_021489, XLOC_012518, XLOC_005991, XLOC_011322, XLOC_009284, XLOC_011321, XLOC_015720, XLOC_009283, XLOC_006092, XLOC_020615, XLOC_014317, XLOC_014197, XLOC_016653, XLOC_014674, XLOC_021628, XLOC_017582, XLOC_013100, XLOC_019125, XLOC_0025…
GO:0006139	nucleobase-containing compound metabolic process	P	1	0.00585883	87	4371	128	9284	OVER	XLOC_016921, XLOC_018500, XLOC_019870, XLOC_016044, XLOC_021917, XLOC_019113, XLOC_021442, XLOC_002801, XLOC_008947, XLOC_021367, XLOC_021489, XLOC_012518, XLOC_005991, XLOC_011322, XLOC_009284, XLOC_011321, XLOC_015720, XLOC_009283, XLOC_006092, XLOC_020615, XLOC_014317, XLOC_014197, XLOC_016653, XLOC_014674, XLOC_021628, XLOC_017582, XLOC_013100, XLOC_019125, XLOC_002535, XLOC_018150, XLOC_0214…
GO:0046483	heterocycle metabolic process	P	1	0.0055544	88	4423	127	9232	OVER	XLOC_016921, XLOC_018500, XLOC_019870, XLOC_016044, XLOC_021917, XLOC_019113, XLOC_021442, XLOC_002801, XLOC_008947, XLOC_021367, XLOC_021489, XLOC_012518, XLOC_005991, XLOC_011322, XLOC_009284, XLOC_011321, XLOC_015720, XLOC_009283, XLOC_006092, XLOC_020615, XLOC_014317, XLOC_014197, XLOC_016653, XLOC_014674, XLOC_021628, XLOC_017582, XLOC_013100, XLOC_019125, XLOC_002535, XLOC_018150, XLOC_0214…
GO:0006725	cellular aromatic compound metabolic process	P	1	0.00574138	88	4428	127	9227	OVER	XLOC_016921, XLOC_018500, XLOC_019870, XLOC_016044, XLOC_021917, XLOC_019113, XLOC_021442, XLOC_002801, XLOC_008947, XLOC_021367, XLOC_021489, XLOC_012518, XLOC_005991, XLOC_011322, XLOC_009284, XLOC_011321, XLOC_015720, XLOC_009283, XLOC_006092, XLOC_020615, XLOC_014317, XLOC_014197, XLOC_016653, XLOC_014674, XLOC_021628, XLOC_017582, XLOC_013100, XLOC_019125, XLOC_002535, XLOC_018150, XLOC_0214…
GO:1901360	organic cyclic compound metabolic process	P	1	0.00654551	88	4448	127	9207	OVER	XLOC_016921, XLOC_018500, XLOC_019870, XLOC_016044, XLOC_021917, XLOC_019113, XLOC_021442, XLOC_002801, XLOC_008947, XLOC_021367, XLOC_021489, XLOC_012518, XLOC_005991, XLOC_011322, XLOC_009284, XLOC_011321, XLOC_015720, XLOC_009283, XLOC_006092, XLOC_020615, XLOC_014317, XLOC_014197, XLOC_016653, XLOC_014674, XLOC_021628, XLOC_017582, XLOC_013100, XLOC_019125, XLOC_002535, XLOC_018150, XLOC_0214…
GO:0090304	nucleic acid metabolic process	P	1	0.00586676	83	4132	132	9523	OVER	XLOC_016921, XLOC_018500, XLOC_019870, XLOC_016044, XLOC_021917, XLOC_019113, XLOC_021442, XLOC_002801, XLOC_021367, XLOC_021489, XLOC_012518, XLOC_005991, XLOC_011322, XLOC_009284, XLOC_011321, XLOC_015720, XLOC_009283, XLOC_006092, XLOC_020615, XLOC_014317, XLOC_014197, XLOC_016653, XLOC_014674, XLOC_021628, XLOC_017582, XLOC_013100, XLOC_019125, XLOC_002535, XLOC_018150, XLOC_021431, XLOC_0035…
GO:0044260	cellular macromolecule metabolic process	P	1	0.391751	85	5243	130	8412	OVER	XLOC_016921, XLOC_018500, XLOC_019998, XLOC_016044, XLOC_021917, XLOC_021442, XLOC_002801, XLOC_008947, XLOC_021367, XLOC_021489, XLOC_005991, XLOC_011322, XLOC_009284, XLOC_011321, XLOC_015720, XLOC_009283, XLOC_006092, XLOC_020615, XLOC_014317, XLOC_007180, XLOC_014197, XLOC_016653, XLOC_014674, XLOC_021628, XLOC_017582, XLOC_013100, XLOC_019125, XLOC_002535, XLOC_018150, XLOC_021431, XLOC_0035…
GO:0034641	cellular nitrogen compound metabolic process	P	1	0.0204607	89	4699	126	8956	OVER	XLOC_016921, XLOC_018500, XLOC_019998, XLOC_019870, XLOC_016044, XLOC_021917, XLOC_019113, XLOC_021442, XLOC_002801, XLOC_008947, XLOC_021367, XLOC_021489, XLOC_012518, XLOC_005991, XLOC_011322, XLOC_009284, XLOC_011321, XLOC_015720, XLOC_009283, XLOC_006092, XLOC_020615, XLOC_014317, XLOC_014197, XLOC_016653, XLOC_014674, XLOC_021628, XLOC_017582, XLOC_013100, XLOC_019125, XLOC_002535, XLOC_0181…
GO:0009166	nucleotide catabolic process	P	1	0.196532	1	13	214	13642	OVER	XLOC_016954
GO:1901292	nucleoside phosphate catabolic process	P	1	0.208999	1	14	214	13641	OVER	XLOC_016954
GO:0046434	organophosphate catabolic process	P	1	0.302048	1	22	214	13633	OVER	XLOC_016954
GO:0034655	nucleobase-containing compound catabolic process	P	1	0.615209	1	60	214	13595	OVER	XLOC_016954
GO:0004185	serine-type carboxypeptidase activity	F	1	0.183869	1	12	214	13643	OVER	XLOC_017262
GO:0070008	serine-type exopeptidase activity	F	1	0.233359	1	16	214	13639	OVER	XLOC_017262
GO:0004348	glucosylceramidase activity	F	1	0.221274	1	15	214	13640	OVER	XLOC_017417
GO:0006665	sphingolipid metabolic process	P	1	0.312885	1	23	214	13632	OVER	XLOC_017417
GO:0006643	membrane lipid metabolic process	P	1	0.54986	1	50	214	13605	OVER	XLOC_017417
GO:0044237	cellular metabolic process	P	1	0.467668	98	6155	117	7500	OVER	XLOC_017417, XLOC_018500, XLOC_016044, XLOC_021917, XLOC_001996, XLOC_008947, XLOC_021367, XLOC_021489, XLOC_007459, XLOC_012518, XLOC_011322, XLOC_011321, XLOC_006092, XLOC_014317, XLOC_007180, XLOC_014674, XLOC_021628, XLOC_013100, XLOC_003549, XLOC_022720, XLOC_005720, XLOC_006893, XLOC_009486, XLOC_014687, XLOC_011573, XLOC_012820, XLOC_011296, XLOC_011297, XLOC_020174, XLOC_004889, XLOC_0058…
GO:0004497	monooxygenase activity	F	1	0.0546763	4	88	211	13567	OVER	XLOC_017506, BmCYP6AE6P, BmCYP4C1, BmCYP6AE3
GO:0055114	oxidation-reduction process	P	1	0.137998	17	805	198	12850	OVER	XLOC_017506, BmCYP6AE6P, XLOC_012113, XLOC_013846, BmCYP4C1, XLOC_019024, XLOC_013100, BmCYP6AE3, XLOC_013791, XLOC_008519, XLOC_021499, XLOC_003730, XLOC_007459, XLOC_001097, XLOC_003682, XLOC_011648, XLOC_003681
GO:0016491	oxidoreductase activity	F	1	0.175681	16	782	199	12873	OVER	XLOC_017506, BmCYP6AE6P, XLOC_012113, XLOC_013846, BmCYP4C1, XLOC_019024, XLOC_013100, BmCYP6AE3, XLOC_013791, XLOC_008519, XLOC_021499, XLOC_007459, XLOC_001097, XLOC_003682, XLOC_011648, XLOC_003681
GO:0006508	proteolysis	P	1	0.0105805	29	1168	186	12487	OVER	XLOC_017535, XLOC_008183, XLOC_009172, XLOC_020701, XLOC_019133, XLOC_016044, XLOC_020174, XLOC_021367, XLOC_006524, XLOC_006224, XLOC_022591, XLOC_008122, XLOC_012830, XLOC_015720, XLOC_009283, XLOC_008370, XLOC_020615, XLOC_007180, XLOC_019941, XLOC_014130, XLOC_010190, XLOC_019305, XLOC_017582, XLOC_013100, XLOC_022301, XLOC_017262, XLOC_022720, XLOC_005764, XLOC_005720
GO:0008233	peptidase activity	F	1	0.00546519	28	1060	187	12595	OVER	XLOC_017535, XLOC_008183, XLOC_009172, XLOC_020701, XLOC_019133, XLOC_016044, XLOC_020174, XLOC_021367, XLOC_006524, XLOC_006224, XLOC_022591, XLOC_012830, XLOC_015720, XLOC_009283, XLOC_008370, XLOC_020615, XLOC_007180, XLOC_019941, XLOC_014130, XLOC_010190, XLOC_019305, XLOC_017582, XLOC_013100, XLOC_022301, XLOC_017262, XLOC_022720, XLOC_005764, XLOC_005720
GO:0070011	peptidase activity, acting on L-amino acid peptides	F	1	0.00339931	27	974	188	12681	OVER	XLOC_017535, XLOC_008183, XLOC_009172, XLOC_020701, XLOC_019133, XLOC_016044, XLOC_020174, XLOC_021367, XLOC_006524, XLOC_006224, XLOC_022591, XLOC_012830, XLOC_015720, XLOC_009283, XLOC_008370, XLOC_020615, XLOC_007180, XLOC_019941, XLOC_014130, XLOC_019305, XLOC_017582, XLOC_013100, XLOC_022301, XLOC_017262, XLOC_022720, XLOC_005764, XLOC_005720
GO:0046872	metal ion binding	F	1	0.0809119	50	2620	165	11035	OVER	XLOC_017535, XLOC_016044, XLOC_021917, XLOC_002801, XLOC_003730, XLOC_007459, XLOC_012518, XLOC_020035, XLOC_009283, XLOC_011721, BmCYP4C1, XLOC_016653, XLOC_021628, XLOC_013100, XLOC_014992, XLOC_019082, XLOC_022720, XLOC_022404, XLOC_014687, XLOC_011573, XLOC_012820, XLOC_020326, XLOC_019778, XLOC_012342, XLOC_019133, XLOC_011173, BmCYP6AE3, XLOC_013791, XLOC_020174, XLOC_004889, XLOC_001734, X…
GO:0043169	cation binding	F	1	0.0926993	50	2647	165	11008	OVER	XLOC_017535, XLOC_016044, XLOC_021917, XLOC_002801, XLOC_003730, XLOC_007459, XLOC_012518, XLOC_020035, XLOC_009283, XLOC_011721, BmCYP4C1, XLOC_016653, XLOC_021628, XLOC_013100, XLOC_014992, XLOC_019082, XLOC_022720, XLOC_022404, XLOC_014687, XLOC_011573, XLOC_012820, XLOC_020326, XLOC_019778, XLOC_012342, XLOC_019133, XLOC_011173, BmCYP6AE3, XLOC_013791, XLOC_020174, XLOC_004889, XLOC_001734, X…
GO:0005488	binding	F	1	0.507307	109	6899	106	6756	OVER	XLOC_017535, XLOC_018500, XLOC_016044, XLOC_021917, XLOC_008947, XLOC_021367, XLOC_007459, XLOC_012518, XLOC_020035, XLOC_011322, XLOC_010595, XLOC_011321, XLOC_007180, XLOC_011721, BmOR75, XLOC_021628, BmOR72, XLOC_013100, XLOC_022720, XLOC_005720, XLOC_009007, XLOC_014687, XLOC_011573, XLOC_012820, XLOC_020326, XLOC_001769, XLOC_011297, XLOC_011173, BmCYP6AE3, XLOC_004648, XLOC_020174, XLOC_004…
GO:0071704	organic substance metabolic process	P	1	0.307441	110	6718	105	6937	OVER	XLOC_017535, XLOC_020701, XLOC_017417, XLOC_018500, XLOC_016044, XLOC_021917, XLOC_001996, XLOC_008947, XLOC_021367, XLOC_021489, XLOC_006524, XLOC_007459, XLOC_004469, XLOC_012518, XLOC_011322, XLOC_011321, XLOC_006092, XLOC_014317, XLOC_007180, XLOC_010190, XLOC_014674, XLOC_021628, XLOC_013100, XLOC_003549, XLOC_017262, XLOC_022720, XLOC_005720, XLOC_006893, XLOC_009486, XLOC_014687, XLOC_0115…
GO:0044238	primary metabolic process	P	1	0.270801	108	6541	107	7114	OVER	XLOC_017535, XLOC_020701, XLOC_017417, XLOC_018500, XLOC_016044, XLOC_021917, XLOC_001996, XLOC_008947, XLOC_021367, XLOC_021489, XLOC_006524, XLOC_007459, XLOC_004469, XLOC_012518, XLOC_011322, XLOC_011321, XLOC_006092, XLOC_014317, XLOC_007180, XLOC_010190, XLOC_014674, XLOC_021628, XLOC_013100, XLOC_003549, XLOC_017262, XLOC_022720, XLOC_005720, XLOC_006893, XLOC_009486, XLOC_014687, XLOC_0115…
GO:0043170	macromolecule metabolic process	P	1	0.197172	100	5923	115	7732	OVER	XLOC_017535, XLOC_020701, XLOC_018500, XLOC_016044, XLOC_021917, XLOC_008947, XLOC_021367, XLOC_021489, XLOC_006524, XLOC_012518, XLOC_011322, XLOC_011321, XLOC_006092, XLOC_014317, XLOC_007180, XLOC_010190, XLOC_014674, XLOC_021628, XLOC_013100, XLOC_003549, XLOC_017262, XLOC_022720, XLOC_005720, XLOC_006893, XLOC_009486, XLOC_014687, XLOC_011573, XLOC_012820, XLOC_011296, XLOC_011297, XLOC_0201…
GO:0005216	ion channel activity	F	1	0.511928	3	172	212	13483	OVER	XLOC_017969, XLOC_006005, XLOC_000351
GO:0022838	substrate-specific channel activity	F	1	0.519566	3	174	212	13481	OVER	XLOC_017969, XLOC_006005, XLOC_000351
GO:0015267	channel activity	F	1	0.549459	3	182	212	13473	OVER	XLOC_017969, XLOC_006005, XLOC_000351
GO:0022803	passive transmembrane transporter activity	F	1	0.549459	3	182	212	13473	OVER	XLOC_017969, XLOC_006005, XLOC_000351
GO:0005215	transporter activity	F	1	0.449431	13	775	202	12880	OVER	XLOC_017969, XLOC_013844, XLOC_007180, XLOC_016253, XLOC_005913, XLOC_001688, XLOC_002878, XLOC_021410, XLOC_003587, XLOC_006005, XLOC_013827, XLOC_000351, XLOC_005077
GO:0055085	transmembrane transport	P	1	0.0982663	17	763	198	12892	OVER	XLOC_017969, XLOC_018939, XLOC_018938, XLOC_019868, XLOC_013844, XLOC_007180, XLOC_015162, XLOC_016253, XLOC_001688, XLOC_002878, XLOC_021410, XLOC_003587, XLOC_006005, XLOC_013827, XLOC_009302, XLOC_000351, XLOC_005077
GO:0015075	ion transmembrane transporter activity	F	1	0.274736	8	389	207	13266	OVER	XLOC_017969, XLOC_021410, XLOC_003587, XLOC_013844, XLOC_006005, XLOC_000351, XLOC_016253, XLOC_005077
GO:0006811	ion transport	P	1	0.334005	8	415	207	13240	OVER	XLOC_017969, XLOC_021410, XLOC_003587, XLOC_013844, XLOC_006005, XLOC_000351, XLOC_016253, XLOC_005077
GO:0022891	substrate-specific transmembrane transporter activity	F	1	0.428244	8	455	207	13200	OVER	XLOC_017969, XLOC_021410, XLOC_003587, XLOC_013844, XLOC_006005, XLOC_000351, XLOC_016253, XLOC_005077
GO:0034220	ion transmembrane transport	P	1	0.25454	7	324	208	13331	OVER	XLOC_017969, XLOC_021410, XLOC_013844, XLOC_006005, XLOC_000351, XLOC_016253, XLOC_005077
GO:0004089	carbonate dehydratase activity	F	1	0.117513	1	7	214	13648	OVER	XLOC_018018
GO:0006730	one-carbon metabolic process	P	1	0.268505	1	19	214	13636	OVER	XLOC_018018
GO:0016836	hydro-lyase activity	F	1	0.430574	1	35	214	13620	OVER	XLOC_018018
GO:0016835	carbon-oxygen lyase activity	F	1	0.465159	1	39	214	13616	OVER	XLOC_018018
GO:0003796	lysozyme activity	F	1	0.0605839	1	3	214	13652	OVER	XLOC_018409
GO:0061783	peptidoglycan muralytic activity	F	1	0.279861	1	20	214	13635	OVER	XLOC_018409
GO:0004553	hydrolase activity, hydrolyzing O-glycosyl compounds	F	1	0.060531	5	131	210	13524	OVER	XLOC_018409, XLOC_003292, XLOC_018811, XLOC_017417, XLOC_018731
GO:0016798	hydrolase activity, acting on glycosyl bonds	F	1	0.0769101	5	141	210	13514	OVER	XLOC_018409, XLOC_003292, XLOC_018811, XLOC_017417, XLOC_018731
GO:1901363	heterocyclic compound binding	F	1	0.357622	81	4950	134	8705	OVER	XLOC_018500, XLOC_001707, XLOC_014740, XLOC_016044, XLOC_001557, XLOC_019473, XLOC_002801, XLOC_006606, XLOC_008947, XLOC_021367, XLOC_012518, XLOC_010934, XLOC_020035, XLOC_005991, XLOC_011322, XLOC_014114, XLOC_009284, XLOC_011321, XLOC_015720, XLOC_009283, XLOC_020615, XLOC_007180, BmCYP4C1, XLOC_014197, XLOC_018158, XLOC_016653, XLOC_021628, XLOC_017582, XLOC_013100, XLOC_019125, XLOC_019082,…
GO:0097159	organic cyclic compound binding	F	1	0.361781	81	4955	134	8700	OVER	XLOC_018500, XLOC_001707, XLOC_014740, XLOC_016044, XLOC_001557, XLOC_019473, XLOC_002801, XLOC_006606, XLOC_008947, XLOC_021367, XLOC_012518, XLOC_010934, XLOC_020035, XLOC_005991, XLOC_011322, XLOC_014114, XLOC_009284, XLOC_011321, XLOC_015720, XLOC_009283, XLOC_020615, XLOC_007180, BmCYP4C1, XLOC_014197, XLOC_018158, XLOC_016653, XLOC_021628, XLOC_017582, XLOC_013100, XLOC_019125, XLOC_019082,…
GO:0003676	nucleic acid binding	F	1	0.0221264	72	3688	143	9967	OVER	XLOC_018500, XLOC_001707, XLOC_014740, XLOC_016044, XLOC_001557, XLOC_019473, XLOC_002801, XLOC_006606, XLOC_021367, XLOC_012518, XLOC_010934, XLOC_020035, XLOC_005991, XLOC_011322, XLOC_014114, XLOC_009284, XLOC_011321, XLOC_015720, XLOC_009283, XLOC_020615, XLOC_007180, XLOC_014197, XLOC_018158, XLOC_016653, XLOC_021628, XLOC_017582, XLOC_013100, XLOC_019125, XLOC_019082, XLOC_022720, XLOC_0023…
GO:0004563	beta-N-acetylhexosaminidase activity	F	1	0.144677	1	9	214	13646	OVER	XLOC_018731
GO:0015929	hexosaminidase activity	F	1	0.171008	1	11	214	13644	OVER	XLOC_018731
GO:0031982	vesicle	C	1	0.50604	2	107	213	13548	OVER	XLOC_019082, XLOC_019998
GO:0000786	nucleosome	C	1	0.159929	3	86	212	13569	OVER	XLOC_019868, XLOC_010490, XLOC_020256
GO:0044815	DNA packaging complex	C	1	0.182805	3	92	212	13563	OVER	XLOC_019868, XLOC_010490, XLOC_020256
GO:0032993	protein-DNA complex	C	1	0.186701	3	93	212	13562	OVER	XLOC_019868, XLOC_010490, XLOC_020256
GO:0046982	protein heterodimerization activity	F	1	0.198515	3	96	212	13559	OVER	XLOC_019868, XLOC_010490, XLOC_020256
GO:0000785	chromatin	C	1	0.243181	3	107	212	13548	OVER	XLOC_019868, XLOC_010490, XLOC_020256
GO:0044427	chromosomal part	C	1	0.530902	3	177	212	13478	OVER	XLOC_019868, XLOC_010490, XLOC_020256
GO:0043209	myelin sheath	C	1	0.233359	1	16	214	13639	OVER	XLOC_019998
GO:1903561	extracellular vesicle	C	1	0.473474	1	40	214	13615	OVER	XLOC_019998
GO:0070062	extracellular exosome	C	1	0.473474	1	40	214	13615	OVER	XLOC_019998
GO:0043230	extracellular organelle	C	1	0.473474	1	40	214	13615	OVER	XLOC_019998
GO:0005730	nucleolus	C	1	0.57723	1	54	214	13601	OVER	XLOC_019998
GO:0032403	protein complex binding	F	1	0.198327	2	51	213	13604	OVER	XLOC_019998, XLOC_020253
GO:0044877	macromolecular complex binding	F	1	0.3301	2	74	213	13581	OVER	XLOC_019998, XLOC_020253
GO:0051015	actin filament binding	F	1	0.291041	1	21	214	13634	OVER	XLOC_020253
GO:0004364	glutathione transferase activity	F	1	0.117513	1	7	214	13648	OVER	XLOC_020945
GO:0016765	transferase activity, transferring alkyl or aryl (other than methyl) groups	F	1	0.412455	1	33	214	13622	OVER	XLOC_020945
GO:0003824	catalytic activity	F	1	0.117983	116	6779	99	6876	OVER	XLOC_020945, XLOC_017535, XLOC_020701, XLOC_017417, XLOC_016044, XLOC_021917, XLOC_001996, XLOC_008947, XLOC_021367, XLOC_021489, XLOC_006524, XLOC_007459, XLOC_004469, XLOC_012518, XLOC_011322, XLOC_011321, XLOC_006092, XLOC_014317, XLOC_007180, XLOC_010190, XLOC_014674, XLOC_013100, XLOC_003549, XLOC_017262, XLOC_022720, XLOC_005720, XLOC_006893, XLOC_009486, XLOC_018409, XLOC_011296, XLOC_0112…
GO:0008152	metabolic process	P	1	0.345732	137	8486	78	5169	OVER	XLOC_020945, XLOC_017535, XLOC_020701, XLOC_017417, XLOC_018500, XLOC_016044, XLOC_021917, XLOC_001996, XLOC_008947, XLOC_021367, XLOC_021489, XLOC_006524, XLOC_007459, XLOC_004469, XLOC_012518, XLOC_011322, XLOC_011321, XLOC_006092, XLOC_014317, XLOC_007180, XLOC_010190, XLOC_014674, XLOC_021628, XLOC_013100, XLOC_003549, XLOC_017262, XLOC_022720, XLOC_005720, XLOC_006893, XLOC_009486, XLOC_0184…
GO:0033181	plasma membrane proton-transporting V-type ATPase complex	C	1	0.0605839	1	3	214	13652	OVER	XLOC_021410
GO:0033179	proton-transporting V-type ATPase, V0 domain	C	1	0.171008	1	11	214	13644	OVER	XLOC_021410
GO:0036442	hydrogen-exporting ATPase activity	F	1	0.256972	1	18	214	13637	OVER	XLOC_021410
GO:0046961	proton-transporting ATPase activity, rotational mechanism	F	1	0.256972	1	18	214	13637	OVER	XLOC_021410
GO:0033176	proton-transporting V-type ATPase complex	C	1	0.291041	1	21	214	13634	OVER	XLOC_021410
GO:0033177	proton-transporting two-sector ATPase complex, proton-transporting domain	C	1	0.302048	1	22	214	13633	OVER	XLOC_021410
GO:0044769	ATPase activity, coupled to transmembrane movement of ions, rotational mechanism	F	1	0.364608	1	28	214	13627	OVER	XLOC_021410
GO:0098797	plasma membrane protein complex	C	1	0.393762	1	31	214	13624	OVER	XLOC_021410
GO:0099132	ATP hydrolysis coupled cation transmembrane transport	P	1	0.393762	1	31	214	13624	OVER	XLOC_021410
GO:0099131	ATP hydrolysis coupled ion transmembrane transport	P	1	0.393762	1	31	214	13624	OVER	XLOC_021410
GO:0015991	ATP hydrolysis coupled proton transport	P	1	0.393762	1	31	214	13624	OVER	XLOC_021410
GO:0015988	energy coupled proton transmembrane transport, against electrochemical gradient	P	1	0.393762	1	31	214	13624	OVER	XLOC_021410
GO:0090662	ATP hydrolysis coupled transmembrane transport	P	1	0.403182	1	32	214	13623	OVER	XLOC_021410
GO:0019829	cation-transporting ATPase activity	F	1	0.439423	1	36	214	13619	OVER	XLOC_021410
GO:0042625	ATPase coupled ion transmembrane transporter activity	F	1	0.48166	1	41	214	13614	OVER	XLOC_021410
GO:0016469	proton-transporting two-sector ATPase complex	C	1	0.520728	1	46	214	13609	OVER	XLOC_021410
GO:0005886	plasma membrane	C	1	0.35285	7	364	208	13291	OVER	XLOC_021410, BmOR57, XLOC_006978, BmOR48, BmOR75, XLOC_006005, BmOR72
GO:0071944	cell periphery	C	1	0.494355	7	420	208	13235	OVER	XLOC_021410, BmOR57, XLOC_006978, BmOR48, BmOR75, XLOC_006005, BmOR72
GO:0022853	active ion transmembrane transporter activity	F	1	0.192687	2	50	213	13605	OVER	XLOC_021410, XLOC_003587
GO:0015077	monovalent inorganic cation transmembrane transporter activity	F	1	0.35085	4	189	211	13466	OVER	XLOC_021410, XLOC_003587, XLOC_013844, XLOC_000351
GO:0022890	inorganic cation transmembrane transporter activity	F	1	0.54158	4	245	211	13410	OVER	XLOC_021410, XLOC_003587, XLOC_013844, XLOC_000351
GO:0022804	active transmembrane transporter activity	F	1	0.122602	5	164	210	13491	OVER	XLOC_021410, XLOC_003587, XLOC_013844, XLOC_007180, XLOC_005077
GO:0042626	ATPase activity, coupled to transmembrane movement of substances	F	1	0.369502	2	81	213	13574	OVER	XLOC_021410, XLOC_007180
GO:0016820	hydrolase activity, acting on acid anhydrides, catalyzing transmembrane movement of substances	F	1	0.3806	2	83	213	13572	OVER	XLOC_021410, XLOC_007180
GO:0015399	primary active transmembrane transporter activity	F	1	0.391614	2	85	213	13570	OVER	XLOC_021410, XLOC_007180
GO:0015405	P-P-bond-hydrolysis-driven transmembrane transporter activity	F	1	0.391614	2	85	213	13570	OVER	XLOC_021410, XLOC_007180
GO:0043492	ATPase activity, coupled to movement of substances	F	1	0.397089	2	86	213	13569	OVER	XLOC_021410, XLOC_007180
GO:0015078	hydrogen ion transmembrane transporter activity	F	1	0.413374	2	89	213	13566	OVER	XLOC_021410, XLOC_013844
GO:1902600	hydrogen ion transmembrane transport	P	1	0.413374	2	89	213	13566	OVER	XLOC_021410, XLOC_013844
GO:0006818	hydrogen transport	P	1	0.476188	2	101	213	13554	OVER	XLOC_021410, XLOC_013844
GO:0015992	proton transport	P	1	0.476188	2	101	213	13554	OVER	XLOC_021410, XLOC_013844
GO:0098660	inorganic ion transmembrane transport	P	1	0.441829	4	215	211	13440	OVER	XLOC_021410, XLOC_013844, XLOC_000351, XLOC_005077
GO:0016730	oxidoreductase activity, acting on iron-sulfur proteins as donors	F	1	0.0155011	1	0	214	13655	OVER	XLOC_021499
GO:0016731	oxidoreductase activity, acting on iron-sulfur proteins as donors, NAD or NADP as acceptor	F	1	0.0155011	1	0	214	13655	OVER	XLOC_021499
GO:0008860	ferredoxin-NAD+ reductase activity	F	1	0.0155011	1	0	214	13655	OVER	XLOC_021499
GO:0003341	cilium movement	P	1	0.131201	1	8	214	13647	OVER	XLOC_021499
GO:0005858	axonemal dynein complex	C	1	0.157945	1	10	214	13645	OVER	XLOC_021499
GO:0044447	axoneme part	C	1	0.183869	1	12	214	13643	OVER	XLOC_021499
GO:0005930	axoneme	C	1	0.221274	1	15	214	13640	OVER	XLOC_021499
GO:0097014	ciliary plasm	C	1	0.221274	1	15	214	13640	OVER	XLOC_021499
GO:0030286	dynein complex	C	1	0.393762	1	31	214	13624	OVER	XLOC_021499
GO:0003777	microtubule motor activity	F	1	0.535521	1	48	214	13607	OVER	XLOC_021499
GO:0005875	microtubule associated complex	C	1	0.590287	1	56	214	13599	OVER	XLOC_021499
GO:0045454	cell redox homeostasis	P	1	0.11705	2	36	213	13619	OVER	XLOC_021499, XLOC_007832
GO:0019725	cellular homeostasis	P	1	0.295805	2	68	213	13587	OVER	XLOC_021499, XLOC_007832
GO:0042592	homeostatic process	P	1	0.44464	3	155	212	13500	OVER	XLOC_021499, XLOC_007832, XLOC_011296
GO:0007018	microtubule-based movement	P	1	0.363925	2	80	213	13575	OVER	XLOC_021499, XLOC_009007
GO:0044441	ciliary part	C	1	0.0142341	3	30	212	13625	OVER	XLOC_021499, XLOC_009007, XLOC_012383
GO:0044463	cell projection part	C	1	0.0287761	3	40	212	13615	OVER	XLOC_021499, XLOC_009007, XLOC_012383
GO:0042995	cell projection	C	1	0.171256	3	89	212	13566	OVER	XLOC_021499, XLOC_009007, XLOC_012383
GO:0050660	flavin adenine dinucleotide binding	F	1	0.548705	2	116	213	13539	OVER	XLOC_021499, XLOC_013791

## Sheet: D_Up in D_F vs. W_F
GO-ID	Term	Category	FDR	P-Value	#Test	#Ref	#notAnnotTest	#notAnnotRef	Over/Under	TestSeqs
GO:0006259	DNA metabolic process	P	8.83282e-31	1.10176e-34	199	2756	215	10700	OVER	XLOC_015359, XLOC_007172, XLOC_013976, XLOC_002958, XLOC_020272, XLOC_001635, XLOC_022575, XLOC_003259, XLOC_005679, XLOC_009356, XLOC_013988, XLOC_016459, XLOC_018995, XLOC_020383, XLOC_001646, XLOC_001647, XLOC_022444, XLOC_008835, XLOC_014829, XLOC_005321, XLOC_020024, XLOC_002051, XLOC_003261, XLOC_022560, XLOC_020385, XLOC_004593, XLOC_020848, XLOC_018889, XLOC_020724, XLOC_014967, XLOC_0137…
GO:0016779	nucleotidyltransferase activity	F	2.9207e-28	7.28626e-32	154	1835	260	11621	OVER	XLOC_015359, XLOC_007172, XLOC_012248, XLOC_013976, XLOC_018345, XLOC_016047, XLOC_019678, XLOC_002958, XLOC_003779, XLOC_001635, XLOC_017372, XLOC_003257, XLOC_003775, XLOC_005679, XLOC_022290, XLOC_020555, XLOC_020431, XLOC_009356, XLOC_021087, XLOC_020538, XLOC_020659, XLOC_013988, XLOC_010994, XLOC_016459, XLOC_014437, XLOC_018995, XLOC_016059, XLOC_022166, XLOC_020383, XLOC_001646, XLOC_0016…
GO:0003964	RNA-directed DNA polymerase activity	F	3.48396e-28	1.73829e-31	147	1700	267	11756	OVER	XLOC_015359, XLOC_007172, XLOC_012248, XLOC_013976, XLOC_018345, XLOC_016047, XLOC_019678, XLOC_002958, XLOC_003779, XLOC_001635, XLOC_017372, XLOC_003775, XLOC_005679, XLOC_022290, XLOC_020555, XLOC_020431, XLOC_009356, XLOC_021087, XLOC_020538, XLOC_020659, XLOC_013988, XLOC_010994, XLOC_016459, XLOC_014437, XLOC_018995, XLOC_016059, XLOC_022166, XLOC_020383, XLOC_001646, XLOC_001647, XLOC_0224…
GO:0006278	RNA-dependent DNA biosynthetic process	P	3.48396e-28	1.73829e-31	147	1700	267	11756	OVER	XLOC_015359, XLOC_007172, XLOC_012248, XLOC_013976, XLOC_018345, XLOC_016047, XLOC_019678, XLOC_002958, XLOC_003779, XLOC_001635, XLOC_017372, XLOC_003775, XLOC_005679, XLOC_022290, XLOC_020555, XLOC_020431, XLOC_009356, XLOC_021087, XLOC_020538, XLOC_020659, XLOC_013988, XLOC_010994, XLOC_016459, XLOC_014437, XLOC_018995, XLOC_016059, XLOC_022166, XLOC_020383, XLOC_001646, XLOC_001647, XLOC_0224…
GO:0034061	DNA polymerase activity	F	6.10985e-28	3.81056e-31	147	1713	267	11743	OVER	XLOC_015359, XLOC_007172, XLOC_012248, XLOC_013976, XLOC_018345, XLOC_016047, XLOC_019678, XLOC_002958, XLOC_003779, XLOC_001635, XLOC_017372, XLOC_003775, XLOC_005679, XLOC_022290, XLOC_020555, XLOC_020431, XLOC_009356, XLOC_021087, XLOC_020538, XLOC_020659, XLOC_013988, XLOC_010994, XLOC_016459, XLOC_014437, XLOC_018995, XLOC_016059, XLOC_022166, XLOC_020383, XLOC_001646, XLOC_001647, XLOC_0224…
GO:0071897	DNA biosynthetic process	P	7.74344e-28	5.79527e-31	147	1720	267	11736	OVER	XLOC_015359, XLOC_007172, XLOC_012248, XLOC_013976, XLOC_018345, XLOC_016047, XLOC_019678, XLOC_002958, XLOC_003779, XLOC_001635, XLOC_017372, XLOC_003775, XLOC_005679, XLOC_022290, XLOC_020555, XLOC_020431, XLOC_009356, XLOC_021087, XLOC_020538, XLOC_020659, XLOC_013988, XLOC_010994, XLOC_016459, XLOC_014437, XLOC_018995, XLOC_016059, XLOC_022166, XLOC_020383, XLOC_001646, XLOC_001647, XLOC_0224…
GO:0004519	endonuclease activity	F	1.49749e-25	1.30752e-28	130	1455	284	12001	OVER	XLOC_015359, XLOC_007172, XLOC_012248, XLOC_013976, XLOC_018345, XLOC_002958, XLOC_003779, XLOC_020272, XLOC_001635, XLOC_017372, XLOC_003775, XLOC_021488, XLOC_005679, XLOC_022290, XLOC_009356, XLOC_020538, XLOC_013988, XLOC_010994, XLOC_014437, XLOC_018995, XLOC_016059, XLOC_022166, XLOC_020383, XLOC_001646, XLOC_001647, XLOC_008835, XLOC_022843, XLOC_020300, XLOC_020024, XLOC_002051, XLOC_0032…
GO:0090305	nucleic acid phosphodiester bond hydrolysis	P	2.42701e-25	2.42186e-28	132	1506	282	11950	OVER	XLOC_015359, XLOC_007172, XLOC_012248, XLOC_013976, XLOC_018345, XLOC_002958, XLOC_003779, XLOC_020272, XLOC_001635, XLOC_017372, XLOC_003775, XLOC_021488, XLOC_005679, XLOC_022290, XLOC_009356, XLOC_020538, XLOC_013988, XLOC_010994, XLOC_014437, XLOC_018995, XLOC_016059, XLOC_022166, XLOC_020383, XLOC_001646, XLOC_001647, XLOC_008835, XLOC_022843, XLOC_020300, XLOC_020024, XLOC_002051, XLOC_0032…
GO:0004518	nuclease activity	F	2.43669e-25	2.73547e-28	132	1508	282	11948	OVER	XLOC_015359, XLOC_007172, XLOC_012248, XLOC_013976, XLOC_018345, XLOC_002958, XLOC_003779, XLOC_020272, XLOC_001635, XLOC_017372, XLOC_003775, XLOC_021488, XLOC_005679, XLOC_022290, XLOC_009356, XLOC_020538, XLOC_013988, XLOC_010994, XLOC_014437, XLOC_018995, XLOC_016059, XLOC_022166, XLOC_020383, XLOC_001646, XLOC_001647, XLOC_008835, XLOC_022843, XLOC_020300, XLOC_020024, XLOC_002051, XLOC_0032…
GO:0016772	transferase activity, transferring phosphorus-containing groups	F	3.75808e-22	4.68764e-25	164	2370	250	11086	OVER	XLOC_015359, XLOC_007172, XLOC_012248, XLOC_013976, XLOC_018345, XLOC_016047, XLOC_019678, XLOC_002958, XLOC_003779, XLOC_001635, XLOC_017372, XLOC_003257, XLOC_003775, XLOC_005679, XLOC_022290, XLOC_020555, XLOC_020431, XLOC_009356, XLOC_021087, XLOC_020538, XLOC_020659, XLOC_013988, XLOC_010994, XLOC_016459, XLOC_014437, XLOC_018995, XLOC_016059, XLOC_015360, XLOC_016176, XLOC_022166, XLOC_0203…
GO:0090304	nucleic acid metabolic process	P	1.49691e-21	2.05389e-24	224	3991	190	9465	OVER	XLOC_015359, XLOC_007172, XLOC_013976, XLOC_002958, XLOC_020272, XLOC_001635, XLOC_022575, XLOC_003257, XLOC_021488, XLOC_003259, XLOC_005679, XLOC_009356, XLOC_013988, XLOC_016459, XLOC_018995, XLOC_020383, XLOC_001646, XLOC_001647, XLOC_022444, XLOC_008835, XLOC_014829, XLOC_005321, XLOC_020024, XLOC_002051, XLOC_003261, XLOC_022560, XLOC_020385, XLOC_004593, XLOC_020848, XLOC_018889, XLOC_0207…
GO:0016788	hydrolase activity, acting on ester bonds	F	1.79243e-21	2.68295e-24	139	1825	275	11631	OVER	XLOC_015359, XLOC_007172, XLOC_012248, XLOC_013976, XLOC_018345, XLOC_002958, XLOC_003779, XLOC_020272, XLOC_001635, XLOC_017372, XLOC_003775, XLOC_021488, XLOC_005679, XLOC_022290, XLOC_009356, XLOC_020538, XLOC_013988, XLOC_010994, XLOC_014437, XLOC_018995, XLOC_016059, XLOC_022166, XLOC_020383, XLOC_001646, XLOC_001647, XLOC_008835, XLOC_022843, XLOC_020300, XLOC_020024, XLOC_002051, XLOC_0032…
GO:0006725	cellular aromatic compound metabolic process	P	1.02534e-20	1.66265e-23	232	4284	182	9172	OVER	XLOC_015359, XLOC_007172, XLOC_013976, XLOC_002958, XLOC_020272, XLOC_001635, XLOC_022575, XLOC_003257, XLOC_021488, XLOC_003259, XLOC_005679, XLOC_009356, XLOC_013988, XLOC_016459, XLOC_018995, XLOC_020383, XLOC_001646, XLOC_001647, XLOC_022444, XLOC_008835, XLOC_014829, XLOC_005321, XLOC_020024, XLOC_002051, XLOC_003261, XLOC_022560, XLOC_020385, XLOC_004593, XLOC_020848, XLOC_018889, XLOC_0207…
GO:0006139	nucleobase-containing compound metabolic process	P	1.03515e-20	1.80766e-23	230	4228	184	9228	OVER	XLOC_015359, XLOC_007172, XLOC_013976, XLOC_002958, XLOC_020272, XLOC_001635, XLOC_022575, XLOC_003257, XLOC_021488, XLOC_003259, XLOC_005679, XLOC_009356, XLOC_013988, XLOC_016459, XLOC_018995, XLOC_020383, XLOC_001646, XLOC_001647, XLOC_022444, XLOC_008835, XLOC_014829, XLOC_005321, XLOC_020024, XLOC_002051, XLOC_003261, XLOC_022560, XLOC_020385, XLOC_004593, XLOC_020848, XLOC_018889, XLOC_0207…
GO:1901360	organic cyclic compound metabolic process	P	1.72411e-20	3.22585e-23	232	4304	182	9152	OVER	XLOC_015359, XLOC_007172, XLOC_013976, XLOC_002958, XLOC_020272, XLOC_001635, XLOC_022575, XLOC_003257, XLOC_021488, XLOC_003259, XLOC_005679, XLOC_009356, XLOC_013988, XLOC_016459, XLOC_018995, XLOC_020383, XLOC_001646, XLOC_001647, XLOC_022444, XLOC_008835, XLOC_014829, XLOC_005321, XLOC_020024, XLOC_002051, XLOC_003261, XLOC_022560, XLOC_020385, XLOC_004593, XLOC_020848, XLOC_018889, XLOC_0207…
GO:0046483	heterocycle metabolic process	P	5.21885e-20	1.04156e-22	230	4281	184	9175	OVER	XLOC_015359, XLOC_007172, XLOC_013976, XLOC_002958, XLOC_020272, XLOC_001635, XLOC_022575, XLOC_003257, XLOC_021488, XLOC_003259, XLOC_005679, XLOC_009356, XLOC_013988, XLOC_016459, XLOC_018995, XLOC_020383, XLOC_001646, XLOC_001647, XLOC_022444, XLOC_008835, XLOC_014829, XLOC_005321, XLOC_020024, XLOC_002051, XLOC_003261, XLOC_022560, XLOC_020385, XLOC_004593, XLOC_020848, XLOC_018889, XLOC_0207…
GO:0016740	transferase activity	F	1.14302e-18	2.42378e-21	190	3250	224	10206	OVER	XLOC_015359, XLOC_007172, XLOC_012248, XLOC_013976, XLOC_019798, XLOC_018345, XLOC_016047, XLOC_019678, XLOC_002958, XLOC_003779, XLOC_020272, XLOC_001635, XLOC_017372, XLOC_003257, XLOC_003775, XLOC_005679, XLOC_022290, XLOC_020555, XLOC_010855, XLOC_020431, XLOC_009356, XLOC_021087, XLOC_020538, XLOC_020659, XLOC_013988, XLOC_010994, XLOC_016459, XLOC_014437, XLOC_018995, XLOC_016059, XLOC_0153…
GO:0034641	cellular nitrogen compound metabolic process	P	5.96981e-18	1.34036e-20	234	4554	180	8902	OVER	XLOC_015359, XLOC_007172, XLOC_013976, XLOC_002958, XLOC_020272, XLOC_001635, XLOC_022575, XLOC_003257, XLOC_021488, XLOC_003259, XLOC_005679, XLOC_009356, XLOC_013988, XLOC_016459, XLOC_018995, XLOC_015360, XLOC_020383, XLOC_001646, XLOC_001647, XLOC_022444, XLOC_008835, XLOC_014829, XLOC_005321, XLOC_020024, XLOC_002051, XLOC_003261, XLOC_022560, XLOC_020385, XLOC_004593, XLOC_020848, XLOC_0188…
GO:0006807	nitrogen compound metabolic process	P	1.05455e-17	2.49925e-20	240	4756	174	8700	OVER	XLOC_015359, XLOC_007172, XLOC_013976, XLOC_002958, XLOC_020272, XLOC_001635, XLOC_022575, XLOC_003257, XLOC_021488, XLOC_003259, XLOC_005679, XLOC_009356, XLOC_013988, XLOC_016459, XLOC_018995, XLOC_015360, XLOC_020383, XLOC_001646, XLOC_001647, XLOC_022444, XLOC_008835, XLOC_014829, XLOC_005321, XLOC_020024, XLOC_002051, XLOC_003261, XLOC_022560, XLOC_020385, XLOC_004593, XLOC_020848, XLOC_0188…
GO:0019438	aromatic compound biosynthetic process	P	1.28034e-17	3.19407e-20	165	2666	249	10790	OVER	XLOC_015359, XLOC_007172, XLOC_012248, XLOC_013976, XLOC_012128, XLOC_018345, XLOC_016047, XLOC_019678, XLOC_002958, XLOC_003779, XLOC_001635, XLOC_017372, XLOC_003257, XLOC_003775, XLOC_005679, XLOC_022290, XLOC_020555, XLOC_020431, XLOC_009356, XLOC_021087, XLOC_020538, XLOC_020659, XLOC_013988, XLOC_010994, XLOC_016459, XLOC_014437, XLOC_018995, XLOC_016059, XLOC_016176, XLOC_022166, XLOC_0203…
GO:0034654	nucleobase-containing compound biosynthetic process	P	1.41048e-17	3.69465e-20	163	2619	251	10837	OVER	XLOC_015359, XLOC_007172, XLOC_012248, XLOC_013976, XLOC_012128, XLOC_018345, XLOC_016047, XLOC_019678, XLOC_002958, XLOC_003779, XLOC_001635, XLOC_017372, XLOC_003257, XLOC_003775, XLOC_005679, XLOC_022290, XLOC_020555, XLOC_020431, XLOC_009356, XLOC_021087, XLOC_020538, XLOC_020659, XLOC_013988, XLOC_010994, XLOC_016459, XLOC_014437, XLOC_018995, XLOC_016059, XLOC_016176, XLOC_022166, XLOC_0203…
GO:0018130	heterocycle biosynthetic process	P	1.69146e-17	4.64166e-20	165	2676	249	10780	OVER	XLOC_015359, XLOC_007172, XLOC_012248, XLOC_013976, XLOC_012128, XLOC_018345, XLOC_016047, XLOC_019678, XLOC_002958, XLOC_003779, XLOC_001635, XLOC_017372, XLOC_003257, XLOC_003775, XLOC_005679, XLOC_022290, XLOC_020555, XLOC_020431, XLOC_009356, XLOC_021087, XLOC_020538, XLOC_020659, XLOC_013988, XLOC_010994, XLOC_016459, XLOC_014437, XLOC_018995, XLOC_016059, XLOC_016176, XLOC_022166, XLOC_0203…
GO:1901362	organic cyclic compound biosynthetic process	P	2.43407e-17	6.9831e-20	165	2687	249	10769	OVER	XLOC_015359, XLOC_007172, XLOC_012248, XLOC_013976, XLOC_012128, XLOC_018345, XLOC_016047, XLOC_019678, XLOC_002958, XLOC_003779, XLOC_001635, XLOC_017372, XLOC_003257, XLOC_003775, XLOC_005679, XLOC_022290, XLOC_020555, XLOC_020431, XLOC_009356, XLOC_021087, XLOC_020538, XLOC_020659, XLOC_013988, XLOC_010994, XLOC_016459, XLOC_014437, XLOC_018995, XLOC_016059, XLOC_016176, XLOC_022166, XLOC_0203…
GO:0044271	cellular nitrogen compound biosynthetic process	P	2.73929e-14	8.20044e-17	169	2997	245	10459	OVER	XLOC_015359, XLOC_007172, XLOC_012248, XLOC_013976, XLOC_012128, XLOC_018345, XLOC_016047, XLOC_019678, XLOC_002958, XLOC_003779, XLOC_001635, XLOC_017372, XLOC_003257, XLOC_003775, XLOC_005679, XLOC_022290, XLOC_020555, XLOC_020431, XLOC_009356, XLOC_021087, XLOC_016858, XLOC_020538, XLOC_020659, XLOC_013988, XLOC_010994, XLOC_016459, XLOC_014437, XLOC_018995, XLOC_016059, XLOC_015360, XLOC_0161…
GO:0044260	cellular macromolecule metabolic process	P	1.77259e-13	5.5276e-16	239	5089	175	8367	OVER	XLOC_015359, XLOC_007172, XLOC_013976, XLOC_002958, XLOC_020272, XLOC_001635, XLOC_022575, XLOC_003257, XLOC_021488, XLOC_003259, XLOC_005679, XLOC_009356, XLOC_013988, XLOC_016459, XLOC_018995, XLOC_015360, XLOC_020383, XLOC_001646, XLOC_001647, XLOC_022444, XLOC_008835, XLOC_014829, XLOC_005321, XLOC_020024, XLOC_002051, XLOC_003261, XLOC_022560, XLOC_020385, XLOC_004593, XLOC_020848, XLOC_0188…
GO:0016787	hydrolase activity	F	4.48325e-13	1.45396e-15	190	3671	224	9785	OVER	XLOC_015359, XLOC_007172, XLOC_012248, XLOC_013976, XLOC_019435, XLOC_018345, XLOC_019434, XLOC_002958, XLOC_003779, XLOC_020272, XLOC_022453, XLOC_001635, XLOC_017372, XLOC_003775, XLOC_021488, XLOC_005679, XLOC_022290, XLOC_009356, XLOC_014557, XLOC_020539, XLOC_020538, XLOC_013988, XLOC_010994, XLOC_014437, XLOC_018995, XLOC_021504, XLOC_016059, XLOC_022166, XLOC_020383, XLOC_001646, XLOC_0016…
GO:0034645	cellular macromolecule biosynthetic process	P	8.69655e-13	2.92886e-15	163	2951	251	10505	OVER	XLOC_015359, XLOC_007172, XLOC_012248, XLOC_013976, XLOC_012128, XLOC_018345, XLOC_016047, XLOC_019678, XLOC_002958, XLOC_003779, XLOC_001635, XLOC_017372, XLOC_003257, XLOC_003775, XLOC_005679, XLOC_022290, XLOC_020555, XLOC_020431, XLOC_009356, XLOC_021087, XLOC_016858, XLOC_020538, XLOC_020659, XLOC_013988, XLOC_010994, XLOC_016459, XLOC_014437, XLOC_018995, XLOC_016059, XLOC_015360, XLOC_0221…
GO:1901576	organic substance biosynthetic process	P	1.29171e-12	4.5114e-15	177	3347	237	10109	OVER	XLOC_015359, XLOC_007172, XLOC_012248, XLOC_013976, XLOC_012128, XLOC_018345, XLOC_016047, XLOC_019678, XLOC_002958, XLOC_003779, XLOC_001635, XLOC_017372, XLOC_003257, XLOC_003775, XLOC_005679, XLOC_022290, XLOC_020555, XLOC_020431, XLOC_009356, XLOC_021087, XLOC_016858, XLOC_020538, XLOC_020659, XLOC_013988, XLOC_010994, XLOC_016459, XLOC_014437, XLOC_018995, XLOC_016059, XLOC_015360, XLOC_0161…
GO:0009059	macromolecule biosynthetic process	P	1.43924e-12	5.20617e-15	163	2970	251	10486	OVER	XLOC_015359, XLOC_007172, XLOC_012248, XLOC_013976, XLOC_012128, XLOC_018345, XLOC_016047, XLOC_019678, XLOC_002958, XLOC_003779, XLOC_001635, XLOC_017372, XLOC_003257, XLOC_003775, XLOC_005679, XLOC_022290, XLOC_020555, XLOC_020431, XLOC_009356, XLOC_021087, XLOC_016858, XLOC_020538, XLOC_020659, XLOC_013988, XLOC_010994, XLOC_016459, XLOC_014437, XLOC_018995, XLOC_016059, XLOC_015360, XLOC_0221…
GO:0044237	cellular metabolic process	P	1.77783e-12	6.65271e-15	264	5989	150	7467	OVER	XLOC_015359, XLOC_007172, XLOC_013976, XLOC_002958, XLOC_020272, XLOC_001635, XLOC_022575, XLOC_003257, XLOC_021488, XLOC_003259, XLOC_005679, XLOC_009356, XLOC_013988, XLOC_016459, XLOC_018995, XLOC_015360, XLOC_020383, XLOC_001646, XLOC_001647, XLOC_022444, XLOC_008835, XLOC_014829, XLOC_005321, XLOC_020024, XLOC_002051, XLOC_003261, XLOC_022560, XLOC_020385, XLOC_004593, XLOC_020848, XLOC_0188…
GO:0044249	cellular biosynthetic process	P	2.49548e-12	9.64947e-15	176	3346	238	10110	OVER	XLOC_015359, XLOC_007172, XLOC_012248, XLOC_013976, XLOC_012128, XLOC_018345, XLOC_016047, XLOC_019678, XLOC_002958, XLOC_003779, XLOC_001635, XLOC_017372, XLOC_003257, XLOC_003775, XLOC_005679, XLOC_022290, XLOC_020555, XLOC_020431, XLOC_009356, XLOC_021087, XLOC_016858, XLOC_020538, XLOC_020659, XLOC_013988, XLOC_010994, XLOC_016459, XLOC_014437, XLOC_018995, XLOC_016059, XLOC_015360, XLOC_0161…
GO:0043170	macromolecule metabolic process	P	8.85252e-12	3.5335e-14	255	5768	159	7688	OVER	XLOC_015359, XLOC_007172, XLOC_013976, XLOC_002958, XLOC_020272, XLOC_022453, XLOC_001635, XLOC_022575, XLOC_003257, XLOC_021488, XLOC_003259, XLOC_005679, XLOC_009356, XLOC_013988, XLOC_016459, XLOC_018995, XLOC_015360, XLOC_020383, XLOC_001646, XLOC_001647, XLOC_022444, XLOC_008835, XLOC_014829, XLOC_005321, XLOC_020024, XLOC_002051, XLOC_003261, XLOC_022560, XLOC_020385, XLOC_004593, XLOC_0208…
GO:0009058	biosynthetic process	P	8.96547e-12	3.69042e-14	177	3422	237	10034	OVER	XLOC_015359, XLOC_007172, XLOC_012248, XLOC_013976, XLOC_012128, XLOC_018345, XLOC_016047, XLOC_019678, XLOC_002958, XLOC_003779, XLOC_001635, XLOC_017372, XLOC_003257, XLOC_003775, XLOC_005679, XLOC_022290, XLOC_020555, XLOC_020431, XLOC_009356, XLOC_021087, XLOC_016858, XLOC_020538, XLOC_020659, XLOC_013988, XLOC_010994, XLOC_016459, XLOC_014437, XLOC_018995, XLOC_016059, XLOC_015360, XLOC_0161…
GO:0044238	primary metabolic process	P	2.61546e-11	1.10921e-13	272	6377	142	7079	OVER	XLOC_015359, XLOC_007172, XLOC_013976, XLOC_002958, XLOC_020272, XLOC_022453, XLOC_001635, XLOC_022575, XLOC_003257, XLOC_021488, XLOC_003259, XLOC_005679, XLOC_009356, XLOC_013988, XLOC_016459, XLOC_018995, XLOC_015360, XLOC_020383, XLOC_001646, XLOC_001647, XLOC_022444, XLOC_008835, XLOC_014829, XLOC_005321, XLOC_020024, XLOC_002051, XLOC_003261, XLOC_022560, XLOC_020385, XLOC_004593, XLOC_0208…
GO:0071704	organic substance metabolic process	P	2.74917e-10	1.20021e-12	274	6554	140	6902	OVER	XLOC_015359, XLOC_007172, XLOC_013976, XLOC_002958, XLOC_020272, XLOC_022453, XLOC_001635, XLOC_022575, XLOC_003257, XLOC_021488, XLOC_003259, XLOC_005679, XLOC_009356, XLOC_013988, XLOC_016459, XLOC_018995, XLOC_015360, XLOC_020383, XLOC_001646, XLOC_001647, XLOC_022444, XLOC_008835, XLOC_014829, XLOC_005321, XLOC_020024, XLOC_002051, XLOC_003261, XLOC_022560, XLOC_020385, XLOC_004593, XLOC_0208…
GO:0003824	catalytic activity	F	1.70883e-08	7.67342e-11	270	6625	144	6831	OVER	XLOC_015359, XLOC_007172, XLOC_013976, XLOC_002958, XLOC_020272, XLOC_022453, XLOC_001635, XLOC_003257, XLOC_021488, XLOC_005679, XLOC_009356, XLOC_013988, XLOC_016459, XLOC_018995, XLOC_015360, XLOC_001759, XLOC_020383, XLOC_001646, XLOC_001647, XLOC_022202, XLOC_022444, XLOC_008835, XLOC_004353, XLOC_020024, XLOC_002051, XLOC_003261, XLOC_022560, XLOC_004593, XLOC_020848, XLOC_018889, XLOC_0112…
GO:0009987	cellular process	P	2.89156e-06	1.33451e-08	281	7282	133	6174	OVER	XLOC_015359, XLOC_007172, XLOC_013976, XLOC_002958, XLOC_020272, XLOC_001635, XLOC_022575, XLOC_003257, XLOC_021488, XLOC_003259, XLOC_005679, XLOC_009356, XLOC_013988, XLOC_016459, XLOC_018995, XLOC_015360, XLOC_020383, XLOC_001646, XLOC_001647, XLOC_022444, XLOC_008835, XLOC_014829, XLOC_004353, XLOC_005321, XLOC_020024, XLOC_002051, XLOC_003261, XLOC_022560, XLOC_020385, XLOC_004593, XLOC_0208…
GO:0003676	nucleic acid binding	F	9.75083e-06	4.62182e-08	162	3598	252	9858	OVER	XLOC_012248, XLOC_012128, XLOC_019435, XLOC_019434, XLOC_016169, XLOC_001907, XLOC_019678, XLOC_002958, XLOC_020272, XLOC_001635, XLOC_022575, XLOC_003257, XLOC_003775, XLOC_021488, XLOC_003259, XLOC_021402, XLOC_003776, XLOC_020555, XLOC_020277, XLOC_016858, XLOC_017705, XLOC_006490, XLOC_012256, XLOC_020539, XLOC_011447, XLOC_020659, XLOC_021988, XLOC_015360, XLOC_001914, XLOC_001646, XLOC_0224…
GO:0008152	metabolic process	P	2.24584e-05	1.09252e-07	307	8316	107	5140	OVER	XLOC_015359, XLOC_007172, XLOC_013976, XLOC_002958, XLOC_020272, XLOC_022453, XLOC_001635, XLOC_022575, XLOC_003257, XLOC_021488, XLOC_003259, XLOC_005679, XLOC_009356, XLOC_013988, XLOC_016459, XLOC_018995, XLOC_015360, XLOC_001759, XLOC_020383, XLOC_001646, XLOC_001647, XLOC_022202, XLOC_022444, XLOC_008835, XLOC_014829, XLOC_004353, XLOC_005321, XLOC_020024, XLOC_002051, XLOC_003261, XLOC_0225…
GO:0004144	diacylglycerol O-acyltransferase activity	F	0.000241067	1.20278e-06	5	3	409	13453	OVER	XLOC_022202, XLOC_019769, XLOC_019768, XLOC_019798, XLOC_003166
GO:0015074	DNA integration	P	0.000249713	1.27707e-06	57	936	357	12520	OVER	XLOC_022768, XLOC_019435, XLOC_021954, XLOC_011194, XLOC_019434, XLOC_019678, XLOC_011197, XLOC_022575, XLOC_003775, XLOC_021048, XLOC_003259, XLOC_021402, XLOC_003776, XLOC_022493, XLOC_006173, XLOC_012256, XLOC_020539, XLOC_021988, XLOC_021947, XLOC_022444, XLOC_017383, XLOC_021312, XLOC_021799, XLOC_014829, XLOC_005321, XLOC_020385, XLOC_012027, XLOC_020848, XLOC_007150, XLOC_014680, XLOC_0102…
GO:0008374	O-acyltransferase activity	F	0.00178179	9.33456e-06	6	12	408	13444	OVER	XLOC_022202, XLOC_019769, XLOC_019768, XLOC_010658, XLOC_019798, XLOC_003166
GO:0016411	acylglycerol O-acyltransferase activity	F	0.00455256	2.44181e-05	5	8	409	13448	OVER	XLOC_022202, XLOC_019769, XLOC_019768, XLOC_019798, XLOC_003166
GO:0033151	V(D)J recombination	P	0.00907198	4.97901e-05	4	4	410	13452	OVER	XLOC_020272, XLOC_003248, XLOC_015465, XLOC_020024
GO:0016444	somatic cell DNA recombination	P	0.014927	8.75103e-05	4	5	410	13451	OVER	XLOC_020272, XLOC_003248, XLOC_015465, XLOC_020024
GO:0002200	somatic diversification of immune receptors	P	0.014927	8.75103e-05	4	5	410	13451	OVER	XLOC_020272, XLOC_003248, XLOC_015465, XLOC_020024
GO:0002562	somatic diversification of immune receptors via germline recombination within a single locus	P	0.014927	8.75103e-05	4	5	410	13451	OVER	XLOC_020272, XLOC_003248, XLOC_015465, XLOC_020024
GO:1901363	heterocyclic compound binding	F	0.052518	0.00031444	184	4847	230	8609	OVER	XLOC_012248, XLOC_012128, XLOC_019435, XLOC_019434, XLOC_016169, XLOC_001907, XLOC_019678, XLOC_002958, XLOC_020272, XLOC_001635, XLOC_022575, XLOC_003257, XLOC_003775, XLOC_021488, XLOC_003259, XLOC_021402, XLOC_003776, XLOC_020555, XLOC_020277, XLOC_016858, XLOC_017705, XLOC_006490, XLOC_012256, XLOC_020539, XLOC_011447, XLOC_020659, XLOC_021988, XLOC_021504, XLOC_015360, XLOC_016176, XLOC_0019…
GO:0097159	organic cyclic compound binding	F	0.0544994	0.000333101	184	4852	230	8604	OVER	XLOC_012248, XLOC_012128, XLOC_019435, XLOC_019434, XLOC_016169, XLOC_001907, XLOC_019678, XLOC_002958, XLOC_020272, XLOC_001635, XLOC_022575, XLOC_003257, XLOC_003775, XLOC_021488, XLOC_003259, XLOC_021402, XLOC_003776, XLOC_020555, XLOC_020277, XLOC_016858, XLOC_017705, XLOC_006490, XLOC_012256, XLOC_020539, XLOC_011447, XLOC_020659, XLOC_021988, XLOC_021504, XLOC_015360, XLOC_016176, XLOC_0019…
GO:0016891	endoribonuclease activity, producing 5'-phosphomonoesters	F	0.312013	0.00194594	17	241	397	13215	OVER	XLOC_015217, XLOC_013303, XLOC_010035, XLOC_009051, XLOC_014967, XLOC_012248, XLOC_011180, XLOC_005608, XLOC_001617, XLOC_005417, XLOC_001722, XLOC_021488, XLOC_005537, XLOC_019073, XLOC_003865, XLOC_002793, XLOC_022142
GO:0090501	RNA phosphodiester bond hydrolysis	P	0.349809	0.00231257	18	267	396	13189	OVER	XLOC_015217, XLOC_013303, XLOC_010035, XLOC_009051, XLOC_014967, XLOC_012248, XLOC_011180, XLOC_003309, XLOC_005608, XLOC_001617, XLOC_005417, XLOC_001722, XLOC_021488, XLOC_005537, XLOC_019073, XLOC_003865, XLOC_002793, XLOC_022142
GO:0016893	endonuclease activity, active with either ribo- or deoxyribonucleic acids and producing 5'-phosphomonoesters	F	0.349809	0.00228774	17	245	397	13211	OVER	XLOC_015217, XLOC_013303, XLOC_010035, XLOC_009051, XLOC_014967, XLOC_012248, XLOC_011180, XLOC_005608, XLOC_001617, XLOC_005417, XLOC_001722, XLOC_021488, XLOC_005537, XLOC_019073, XLOC_003865, XLOC_002793, XLOC_022142
GO:0061659	ubiquitin-like protein ligase activity	F	0.355494	0.0023945	5	27	409	13429	OVER	XLOC_016170, XLOC_020272, XLOC_003248, XLOC_015465, XLOC_020024
GO:0004521	endoribonuclease activity	F	0.375469	0.00257588	17	248	397	13208	OVER	XLOC_015217, XLOC_013303, XLOC_010035, XLOC_009051, XLOC_014967, XLOC_012248, XLOC_011180, XLOC_005608, XLOC_001617, XLOC_005417, XLOC_001722, XLOC_021488, XLOC_005537, XLOC_019073, XLOC_003865, XLOC_002793, XLOC_022142
GO:0090502	RNA phosphodiester bond hydrolysis, endonucleolytic	P	0.383441	0.0026784	17	249	397	13207	OVER	XLOC_015217, XLOC_013303, XLOC_010035, XLOC_009051, XLOC_014967, XLOC_012248, XLOC_011180, XLOC_005608, XLOC_001617, XLOC_005417, XLOC_001722, XLOC_021488, XLOC_005537, XLOC_019073, XLOC_003865, XLOC_002793, XLOC_022142
GO:0008270	zinc ion binding	F	0.461897	0.00328404	66	1523	348	11933	OVER	XLOC_016408, XLOC_020746, XLOC_022768, XLOC_019435, XLOC_011197, XLOC_019078, XLOC_022575, XLOC_003775, XLOC_021488, XLOC_021402, XLOC_003776, XLOC_020555, XLOC_022493, XLOC_006173, XLOC_012256, XLOC_020539, XLOC_011447, XLOC_020659, XLOC_021947, XLOC_019485, XLOC_016170, XLOC_017383, XLOC_021312, XLOC_002258, XLOC_014829, XLOC_002099, XLOC_022560, XLOC_018607, XLOC_012027, XLOC_007150, XLOC_0149…
GO:0004190	aspartic-type endopeptidase activity	F	0.602133	0.00443131	20	331	394	13125	OVER	XLOC_012027, XLOC_007150, XLOC_020539, XLOC_010457, XLOC_019435, XLOC_021954, XLOC_014680, XLOC_019434, XLOC_010280, XLOC_021947, XLOC_018483, XLOC_022103, XLOC_017383, XLOC_003775, XLOC_021312, XLOC_021863, XLOC_022151, XLOC_004097, XLOC_022493, XLOC_020285
GO:0070001	aspartic-type peptidase activity	F	0.602133	0.00443131	20	331	394	13125	OVER	XLOC_012027, XLOC_007150, XLOC_020539, XLOC_010457, XLOC_019435, XLOC_021954, XLOC_014680, XLOC_019434, XLOC_010280, XLOC_021947, XLOC_018483, XLOC_022103, XLOC_017383, XLOC_003775, XLOC_021312, XLOC_021863, XLOC_022151, XLOC_004097, XLOC_022493, XLOC_020285
GO:0004540	ribonuclease activity	F	0.624182	0.00467144	17	264	397	13192	OVER	XLOC_015217, XLOC_013303, XLOC_010035, XLOC_009051, XLOC_014967, XLOC_012248, XLOC_011180, XLOC_005608, XLOC_001617, XLOC_005417, XLOC_001722, XLOC_021488, XLOC_005537, XLOC_019073, XLOC_003865, XLOC_002793, XLOC_022142
GO:0003899	DNA-directed 5'-3' RNA polymerase activity	F	0.664035	0.00505253	8	81	406	13375	OVER	XLOC_012596, XLOC_001635, XLOC_003257, XLOC_019767, XLOC_021182, XLOC_015728, XLOC_013929, XLOC_017331
GO:0046914	transition metal ion binding	F	0.706988	0.00546754	70	1672	344	11784	OVER	XLOC_016408, XLOC_020746, XLOC_022768, XLOC_019435, XLOC_011197, XLOC_019078, XLOC_022575, XLOC_003775, XLOC_021488, XLOC_021402, XLOC_003776, XLOC_020555, XLOC_022493, XLOC_006173, XLOC_012256, XLOC_020539, XLOC_011447, XLOC_020659, XLOC_021947, XLOC_019485, XLOC_016170, XLOC_017383, XLOC_021312, XLOC_002258, XLOC_014829, XLOC_002099, XLOC_000231, XLOC_022560, XLOC_018607, XLOC_012027, XLOC_0071…
GO:0004175	endopeptidase activity	F	0.790581	0.00621262	36	744	378	12712	OVER	XLOC_012027, XLOC_007150, XLOC_018889, XLOC_019435, XLOC_021954, XLOC_014680, XLOC_019434, XLOC_015575, XLOC_010280, XLOC_018483, XLOC_017053, XLOC_017372, XLOC_003775, XLOC_021863, XLOC_009038, XLOC_022151, XLOC_022493, XLOC_014532, XLOC_020539, XLOC_020538, XLOC_014437, XLOC_010457, XLOC_016059, XLOC_021947, XLOC_017222, XLOC_022103, XLOC_017383, XLOC_021312, XLOC_008835, XLOC_002995, XLOC_0020…
GO:0004523	RNA-DNA hybrid ribonuclease activity	F	0.859949	0.006865	15	230	399	13226	OVER	XLOC_013303, XLOC_010035, XLOC_009051, XLOC_014967, XLOC_012248, XLOC_011180, XLOC_005608, XLOC_001617, XLOC_005417, XLOC_001722, XLOC_021488, XLOC_005537, XLOC_003865, XLOC_002793, XLOC_022142
GO:0005234	extracellular-glutamate-gated ion channel activity	F	1	0.138965	2	20	412	13436	OVER	BmIR40a, XLOC_008677
GO:0035235	ionotropic glutamate receptor signaling pathway	P	1	0.214117	2	27	412	13429	OVER	BmIR40a, XLOC_008677
GO:0004970	ionotropic glutamate receptor activity	F	1	0.214117	2	27	412	13429	OVER	BmIR40a, XLOC_008677
GO:0008066	glutamate receptor activity	F	1	0.225187	2	28	412	13428	OVER	BmIR40a, XLOC_008677
GO:0007215	glutamate receptor signaling pathway	P	1	0.225187	2	28	412	13428	OVER	BmIR40a, XLOC_008677
GO:0005231	excitatory extracellular ligand-gated ion channel activity	F	1	0.269753	2	32	412	13424	OVER	BmIR40a, XLOC_008677
GO:0022835	transmitter-gated channel activity	F	1	0.325315	2	37	412	13419	OVER	BmIR40a, XLOC_008677
GO:0022824	transmitter-gated ion channel activity	F	1	0.325315	2	37	412	13419	OVER	BmIR40a, XLOC_008677
GO:0030594	neurotransmitter receptor activity	F	1	0.390395	2	43	412	13413	OVER	BmIR40a, XLOC_008677
GO:0005230	extracellular ligand-gated ion channel activity	F	1	0.50147	2	54	412	13402	OVER	BmIR40a, XLOC_008677
GO:0034227	tRNA thio-modification	P	1	0.166275	1	5	413	13451	OVER	XLOC_000222
GO:0042412	taurine biosynthetic process	P	1	0.0588083	1	1	413	13455	OVER	XLOC_000231
GO:0019694	alkanesulfonate metabolic process	P	1	0.0588083	1	1	413	13455	OVER	XLOC_000231
GO:0046305	alkanesulfonate biosynthetic process	P	1	0.0588083	1	1	413	13455	OVER	XLOC_000231
GO:0009093	cysteine catabolic process	P	1	0.0588083	1	1	413	13455	OVER	XLOC_000231
GO:0019530	taurine metabolic process	P	1	0.0588083	1	1	413	13455	OVER	XLOC_000231
GO:0019450	L-cysteine catabolic process to pyruvate	P	1	0.0588083	1	1	413	13455	OVER	XLOC_000231
GO:0019451	L-cysteine catabolic process to pyruvate, using cysteine dioxygenase	P	1	0.0588083	1	1	413	13455	OVER	XLOC_000231
GO:0019448	L-cysteine catabolic process	P	1	0.0588083	1	1	413	13455	OVER	XLOC_000231
GO:0017172	cysteine dioxygenase activity	F	1	0.0869056	1	2	413	13454	OVER	XLOC_000231
GO:0000098	sulfur amino acid catabolic process	P	1	0.0869056	1	2	413	13454	OVER	XLOC_000231
GO:0044273	sulfur compound catabolic process	P	1	0.0869056	1	2	413	13454	OVER	XLOC_000231
GO:0046439	L-cysteine metabolic process	P	1	0.166275	1	5	413	13451	OVER	XLOC_000231
GO:0009071	serine family amino acid catabolic process	P	1	0.215326	1	7	413	13449	OVER	XLOC_000231
GO:0006534	cysteine metabolic process	P	1	0.261498	1	9	413	13447	OVER	XLOC_000231
GO:0000097	sulfur amino acid biosynthetic process	P	1	0.283557	1	10	413	13446	OVER	XLOC_000231
GO:0000096	sulfur amino acid metabolic process	P	1	0.365412	1	14	413	13442	OVER	XLOC_000231
GO:0009069	serine family amino acid metabolic process	P	1	0.471035	1	20	413	13436	OVER	XLOC_000231
GO:0016702	oxidoreductase activity, acting on single donors with incorporation of molecular oxygen, incorporation of two atoms of oxygen	F	1	0.0409062	2	9	412	13447	OVER	XLOC_000231, XLOC_009522
GO:0016701	oxidoreductase activity, acting on single donors with incorporation of molecular oxygen	F	1	0.0900261	2	15	412	13441	OVER	XLOC_000231, XLOC_009522
GO:1901606	alpha-amino acid catabolic process	P	1	0.170519	2	23	412	13433	OVER	XLOC_000231, XLOC_009522
GO:0009063	cellular amino acid catabolic process	P	1	0.203102	2	26	412	13430	OVER	XLOC_000231, XLOC_009522
GO:1901565	organonitrogen compound catabolic process	P	1	0.452597	3	80	411	13376	OVER	XLOC_000231, XLOC_009522, XLOC_017166
GO:0042981	regulation of apoptotic process	P	1	0.347266	2	39	412	13417	OVER	XLOC_000478, XLOC_008556
GO:0043067	regulation of programmed cell death	P	1	0.379724	2	42	412	13414	OVER	XLOC_000478, XLOC_008556
GO:0010941	regulation of cell death	P	1	0.421894	2	46	412	13410	OVER	XLOC_000478, XLOC_008556
[truncated: 711 more rows]
